# Supplementary material for: Causal role of immune cells in diabetic nephropathy: a bidirectional Mendelian randomization study
Source: Front Endocrinol (Lausanne). 2024 Sep 13;15:1357642. doi: 10.3389/fendo.2024.1357642 (PMC11427287; doi:10.3389/fendo.2024.1357642)
Supplement: Supplementary file 2 [file Table1.xlsx]

## Sheet: Supplementary Table1 IVs for MR
	Supplementary Table1. Instrumental variables for Mendelian randomization analysis
	pval.exposure	chr.exposure	pos.exposure	samplesize.exposure	beta.exposure	se.exposure	id.exposure	SNP	effect_allele.exposure	other_allele.exposure	eaf.exposure	exposure	mr_keep.exposure	pval_origin.exposure	data_source.exposure	F-static
1	1.09e-06	1	233045963	3658	0.5864	0.1201	ebi-a-GCST90001391	rs72757888	T	C	0.01	|| id:ebi-a-GCST90001391	TRUE	reported	igd	23.8267
2	7.91e-06	2	238560295	3658	-0.2355	0.05263	ebi-a-GCST90001391	rs56209800	T	A	0.0547	|| id:ebi-a-GCST90001391	TRUE	reported	igd	20.0114
3	9.67e-06	2	66001846	3658	0.1829	0.04129	ebi-a-GCST90001391	rs7597061	G	T	0.0998	|| id:ebi-a-GCST90001391	TRUE	reported	igd	19.611
4	2.99e-06	3	106834795	3658	1.402	0.2997	ebi-a-GCST90001391	rs138919897	G	A	0.0019	|| id:ebi-a-GCST90001391	TRUE	reported	igd	21.8718
5	6.1e-07	4	164344795	3658	0.9378	0.1877	ebi-a-GCST90001391	rs4691917	G	A	0.9956	|| id:ebi-a-GCST90001391	TRUE	reported	igd	24.9491
6	2.38e-08	5	144608340	3658	0.1542	0.02757	ebi-a-GCST90001391	rs17405603	T	A	0.284	|| id:ebi-a-GCST90001391	TRUE	reported	igd	31.2649
7	2.83e-06	6	114522609	3658	0.49	0.1045	ebi-a-GCST90001391	rs72952600	G	C	0.0142	|| id:ebi-a-GCST90001391	TRUE	reported	igd	21.9747
8	1.92e-06	6	31312892	3658	0.1454	0.03049	ebi-a-GCST90001391	rs9265870	G	A	0.4718	|| id:ebi-a-GCST90001391	TRUE	reported	igd	22.7288
9	1e-05	6	91791081	3658	0.2426	0.05485	ebi-a-GCST90001391	rs12204136	C	T	0.0522	|| id:ebi-a-GCST90001391	TRUE	reported	igd	19.552
10	3.84e-06	7	68025695	3658	0.1184	0.0256	ebi-a-GCST90001391	rs10226722	C	T	0.6006	|| id:ebi-a-GCST90001391	TRUE	reported	igd	21.3789
11	1.65e-06	8	119323401	3658	-0.152	0.03167	ebi-a-GCST90001391	rs2450220	T	C	0.816	|| id:ebi-a-GCST90001391	TRUE	reported	igd	23.0226
12	2.43e-06	9	2570753	3658	0.4421	0.09364	ebi-a-GCST90001391	rs140191306	T	C	0.0179	|| id:ebi-a-GCST90001391	TRUE	reported	igd	22.2782
13	1.49e-06	12	110228055	3658	0.3904	0.08097	ebi-a-GCST90001391	rs11068290	T	C	0.0231	|| id:ebi-a-GCST90001391	TRUE	reported	igd	23.2345
14	8.75e-06	13	22879729	3658	-0.4199	0.09432	ebi-a-GCST90001391	rs11616703	T	G	0.0171	|| id:ebi-a-GCST90001391	TRUE	reported	igd	19.8083
15	9.63e-06	16	30744826	3658	0.1273	0.02872	ebi-a-GCST90001391	rs62057183	T	C	0.2508	|| id:ebi-a-GCST90001391	TRUE	reported	igd	19.6359
16	6.08e-07	17	77637123	3658	-0.174	0.03482	ebi-a-GCST90001391	rs73426855	C	T	0.1471	|| id:ebi-a-GCST90001391	TRUE	reported	igd	24.9576
17	4.75e-06	17	51092001	3658	-0.4088	0.08921	ebi-a-GCST90001391	rs148496020	A	T	0.0193	|| id:ebi-a-GCST90001391	TRUE	reported	igd	20.9873
18	8.94e-06	1	247700906	3656	0.1675	0.03766	ebi-a-GCST90001392	rs1919856	G	A	0.108	|| id:ebi-a-GCST90001392	TRUE	reported	igd	19.7711
19	4.44e-06	1	200858159	3656	0.6503	0.1415	ebi-a-GCST90001392	rs116285595	T	C	0.0068	|| id:ebi-a-GCST90001392	TRUE	reported	igd	21.1095
20	5.51e-06	1	214476260	3656	5.387	1.184	ebi-a-GCST90001392	rs116104104	T	C	0.0004	|| id:ebi-a-GCST90001392	TRUE	reported	igd	20.6896
21	2.71e-06	1	99149370	3656	0.3487	0.07421	ebi-a-GCST90001392	rs12036556	T	C	0.0265	|| id:ebi-a-GCST90001392	TRUE	reported	igd	22.0669
22	2.1e-07	1	233503875	3656	-0.1382	0.02658	ebi-a-GCST90001392	rs1294253	C	T	0.7254	|| id:ebi-a-GCST90001392	TRUE	reported	igd	27.019
23	1.29e-06	1	167027268	3656	1.249	0.2574	ebi-a-GCST90001392	rs146959444	C	T	0.0023	|| id:ebi-a-GCST90001392	TRUE	reported	igd	23.5326
24	6.29e-06	2	128428350	3656	-0.3262	0.07211	ebi-a-GCST90001392	rs113965271	C	G	0.0286	|| id:ebi-a-GCST90001392	TRUE	reported	igd	20.4522
25	2.85e-07	2	16464227	3656	-0.1396	0.02714	ebi-a-GCST90001392	rs733555	T	G	0.2637	|| id:ebi-a-GCST90001392	TRUE	reported	igd	26.4432
26	1.8e-06	2	155636739	3656	1.533	0.3206	ebi-a-GCST90001392	rs78188887	G	A	0.0014	|| id:ebi-a-GCST90001392	TRUE	reported	igd	22.8518
27	1.57e-08	2	105587803	3656	-0.3568	0.06296	ebi-a-GCST90001392	rs140380950	C	T	0.0368	|| id:ebi-a-GCST90001392	TRUE	reported	igd	32.0983
28	3.02e-06	3	163801921	3656	0.6111	0.1307	ebi-a-GCST90001392	rs374727947	G	T	0.0098	|| id:ebi-a-GCST90001392	TRUE	reported	igd	21.8492
29	9.06e-06	3	4437358	3656	-0.1116	0.02511	ebi-a-GCST90001392	rs794185	C	T	0.3362	|| id:ebi-a-GCST90001392	TRUE	reported	igd	19.7423
30	1.09e-07	4	15915069	3656	-0.4579	0.08605	ebi-a-GCST90001392	rs76112278	A	G	0.0194	|| id:ebi-a-GCST90001392	TRUE	reported	igd	28.301
31	2.36e-06	4	38379833	3656	-0.2956	0.06254	ebi-a-GCST90001392	rs7667070	C	T	0.0361	|| id:ebi-a-GCST90001392	TRUE	reported	igd	22.3283
32	6.16e-09	5	158276610	3656	-0.2576	0.04422	ebi-a-GCST90001392	rs80330977	A	G	0.0814	|| id:ebi-a-GCST90001392	TRUE	reported	igd	33.9169
33	4.39e-06	5	498773	3656	1.665	0.362	ebi-a-GCST90001392	rs78658073	A	G	0.001	|| id:ebi-a-GCST90001392	TRUE	reported	igd	21.1433
34	8.15e-06	5	18919526	3656	-0.1264	0.02828	ebi-a-GCST90001392	rs76660971	A	G	0.2299	|| id:ebi-a-GCST90001392	TRUE	reported	igd	19.9663
35	8.67e-06	7	48791017	3656	-0.4238	0.09514	ebi-a-GCST90001392	rs117772462	A	T	0.0159	|| id:ebi-a-GCST90001392	TRUE	reported	igd	19.8316
36	6.15e-06	7	187171	3656	-0.2229	0.04923	ebi-a-GCST90001392	rs10265656	G	A	0.9375	|| id:ebi-a-GCST90001392	TRUE	reported	igd	20.4891
37	1.42e-06	7	12847391	3656	-0.4626	0.09576	ebi-a-GCST90001392	rs143397127	C	T	0.0157	|| id:ebi-a-GCST90001392	TRUE	reported	igd	23.3241
38	2.06e-07	8	118255950	3656	-0.1256	0.02413	ebi-a-GCST90001392	rs1695681	A	C	0.5309	|| id:ebi-a-GCST90001392	TRUE	reported	igd	27.0786
39	1.23e-06	8	102770464	3656	0.4146	0.08532	ebi-a-GCST90001392	rs16868356	C	T	0.0198	|| id:ebi-a-GCST90001392	TRUE	reported	igd	23.6004
40	1.69e-06	8	130617819	3656	-0.1279	0.02666	ebi-a-GCST90001392	rs2395904	G	T	0.2657	|| id:ebi-a-GCST90001392	TRUE	reported	igd	23.0029
41	8.81e-06	10	63723909	3656	-0.1118	0.02511	ebi-a-GCST90001392	rs10821937	T	C	0.6458	|| id:ebi-a-GCST90001392	TRUE	reported	igd	19.8131
42	2.24e-06	11	15328898	3656	0.1453	0.03068	ebi-a-GCST90001392	rs61878035	A	G	0.1886	|| id:ebi-a-GCST90001392	TRUE	reported	igd	22.4173
43	5.55e-06	12	110228055	3656	0.3555	0.07815	ebi-a-GCST90001392	rs11068290	T	C	0.0231	|| id:ebi-a-GCST90001392	TRUE	reported	igd	20.6816
44	8.23e-06	12	78790468	3656	1.518	0.3399	ebi-a-GCST90001392	rs118090735	G	T	0.0011	|| id:ebi-a-GCST90001392	TRUE	reported	igd	19.9344
45	2.4e-06	14	81466662	3656	-0.1526	0.0323	ebi-a-GCST90001392	rs11159480	T	G	0.8166	|| id:ebi-a-GCST90001392	TRUE	reported	igd	22.3083
46	5.46e-06	15	56340896	3656	-0.2007	0.04408	ebi-a-GCST90001392	rs7169431	G	A	0.9219	|| id:ebi-a-GCST90001392	TRUE	reported	igd	20.7192
47	4.56e-06	16	55450479	3656	0.2489	0.05423	ebi-a-GCST90001392	rs76608654	C	T	0.0494	|| id:ebi-a-GCST90001392	TRUE	reported	igd	21.0539
48	3.47e-07	17	38038389	3656	-0.1364	0.02672	ebi-a-GCST90001392	rs12939565	T	A	0.4267	|| id:ebi-a-GCST90001392	TRUE	reported	igd	26.0446
49	7.14e-06	1	8009985	3657	0.3861	0.08587	ebi-a-GCST90001393	rs75766272	T	C	0.0201	|| id:ebi-a-GCST90001393	TRUE	reported	igd	20.2059
50	6.02e-06	2	229232050	3657	-0.1211	0.02671	ebi-a-GCST90001393	rs7595353	C	T	0.3054	|| id:ebi-a-GCST90001393	TRUE	reported	igd	20.5448
51	7.16e-06	3	7014131	3657	0.115	0.02558	ebi-a-GCST90001393	rs9865821	A	C	0.6459	|| id:ebi-a-GCST90001393	TRUE	reported	igd	20.2003
52	1.79e-06	4	170328209	3657	0.1189	0.02486	ebi-a-GCST90001393	rs6835759	G	A	0.4701	|| id:ebi-a-GCST90001393	TRUE	reported	igd	22.8625
53	2.94e-06	5	83420407	3657	-0.187	0.03994	ebi-a-GCST90001393	rs2301101	G	T	0.1097	|| id:ebi-a-GCST90001393	TRUE	reported	igd	21.9094
54	9.18e-06	6	166502048	3657	0.1101	0.02478	ebi-a-GCST90001393	rs9459562	C	G	0.4346	|| id:ebi-a-GCST90001393	TRUE	reported	igd	19.7303
55	7.46e-06	8	61848028	3657	0.1204	0.02683	ebi-a-GCST90001393	rs6998850	G	A	0.3018	|| id:ebi-a-GCST90001393	TRUE	reported	igd	20.1268
56	4.75e-06	8	4318676	3657	0.763	0.1665	ebi-a-GCST90001393	rs546147740	C	T	0.0051	|| id:ebi-a-GCST90001393	TRUE	reported	igd	20.9886
57	6.8e-06	8	12518295	3657	-0.3635	0.08066	ebi-a-GCST90001393	rs62488766	G	A	0.0283	|| id:ebi-a-GCST90001393	TRUE	reported	igd	20.2981
58	4.82e-06	12	1637126	3657	1.216	0.2655	ebi-a-GCST90001393	rs61912200	A	T	0.0022	|| id:ebi-a-GCST90001393	TRUE	reported	igd	20.9653
59	2.34e-07	14	65673804	3657	-0.2771	0.05349	ebi-a-GCST90001393	rs78269238	T	C	0.0582	|| id:ebi-a-GCST90001393	TRUE	reported	igd	26.8219
60	7.24e-06	17	8639905	3657	0.1107	0.02463	ebi-a-GCST90001393	rs60521331	A	G	0.5022	|| id:ebi-a-GCST90001393	TRUE	reported	igd	20.1897
61	7.23e-07	17	49200947	3657	0.1327	0.02673	ebi-a-GCST90001393	rs34157595	C	T	0.3154	|| id:ebi-a-GCST90001393	TRUE	reported	igd	24.6324
62	2.9e-07	19	53070617	3657	-0.1265	0.02461	ebi-a-GCST90001393	rs329966	G	A	0.5425	|| id:ebi-a-GCST90001393	TRUE	reported	igd	26.4071
63	3.13e-07	20	48839604	3657	0.1261	0.02461	ebi-a-GCST90001393	rs4811007	G	A	0.4837	|| id:ebi-a-GCST90001393	TRUE	reported	igd	26.2403
64	7.39e-06	20	49554764	3657	0.2092	0.0466	ebi-a-GCST90001393	rs73909843	C	T	0.0764	|| id:ebi-a-GCST90001393	TRUE	reported	igd	20.1425
65	7.22e-07	21	39363957	3657	0.2934	0.0591	ebi-a-GCST90001393	rs78958229	T	C	0.044	|| id:ebi-a-GCST90001393	TRUE	reported	igd	24.6325
66	9.05e-06	1	166598682	3656	1.476	0.332	ebi-a-GCST90001394	rs72691696	T	C	0.0014	|| id:ebi-a-GCST90001394	TRUE	reported	igd	19.7542
67	7.72e-06	4	91412392	3656	0.5256	0.1173	ebi-a-GCST90001394	rs7690529	G	A	0.0115	|| id:ebi-a-GCST90001394	TRUE	reported	igd	20.0668
68	1.78e-06	5	128786753	3656	0.6732	0.1407	ebi-a-GCST90001394	rs147207149	G	A	0.0075	|| id:ebi-a-GCST90001394	TRUE	reported	igd	22.8803
69	5.37e-07	5	158285953	3656	-0.2225	0.04431	ebi-a-GCST90001394	rs17056318	C	T	0.081	|| id:ebi-a-GCST90001394	TRUE	reported	igd	25.2011
70	3.57e-06	5	118216738	3656	-0.1966	0.04234	ebi-a-GCST90001394	rs1510970	A	G	0.087	|| id:ebi-a-GCST90001394	TRUE	reported	igd	21.549
71	9.63e-06	5	146138788	3656	2.534	0.5718	ebi-a-GCST90001394	rs115150472	T	C	0.0004	|| id:ebi-a-GCST90001394	TRUE	reported	igd	19.6285
72	3.49e-06	5	166970737	3656	1.849	0.3979	ebi-a-GCST90001394	rs141880653	T	C	0.001	|| id:ebi-a-GCST90001394	TRUE	reported	igd	21.5818
73	9.25e-06	6	52336715	3656	0.2476	0.05577	ebi-a-GCST90001394	rs115951641	T	A	0.049	|| id:ebi-a-GCST90001394	TRUE	reported	igd	19.6998
74	5.96e-07	6	100821460	3656	2.216	0.4431	ebi-a-GCST90001394	rs12197153	A	G	0.0007	|| id:ebi-a-GCST90001394	TRUE	reported	igd	24.9976
75	2.38e-06	7	12847391	3656	-0.4549	0.09626	ebi-a-GCST90001394	rs143397127	C	T	0.0157	|| id:ebi-a-GCST90001394	TRUE	reported	igd	22.3204
76	8.89e-06	7	87868543	3656	0.327	0.07351	ebi-a-GCST90001394	rs190448231	G	T	0.028	|| id:ebi-a-GCST90001394	TRUE	reported	igd	19.7772
77	3.03e-06	8	130617819	3656	-0.1253	0.0268	ebi-a-GCST90001394	rs2395904	G	T	0.2657	|| id:ebi-a-GCST90001394	TRUE	reported	igd	21.8472
78	1.13e-06	8	70193536	3656	0.1175	0.02409	ebi-a-GCST90001394	rs283340	C	T	0.5621	|| id:ebi-a-GCST90001394	TRUE	reported	igd	23.7774
79	5.88e-06	8	2044843	3656	-0.1942	0.0428	ebi-a-GCST90001394	rs150663332	T	C	0.084	|| id:ebi-a-GCST90001394	TRUE	reported	igd	20.5766
80	5.63e-06	9	138747854	3656	0.3801	0.0836	ebi-a-GCST90001394	rs139801247	C	T	0.0208	|| id:ebi-a-GCST90001394	TRUE	reported	igd	20.6607
81	1.64e-06	10	33792014	3656	-0.4319	0.08996	ebi-a-GCST90001394	rs116851238	T	C	0.0176	|| id:ebi-a-GCST90001394	TRUE	reported	igd	23.0372
82	1.99e-06	11	119980729	3656	0.13	0.0273	ebi-a-GCST90001394	rs12799241	A	G	0.2619	|| id:ebi-a-GCST90001394	TRUE	reported	igd	22.6633
83	2.09e-07	13	72428296	3656	0.5528	0.1063	ebi-a-GCST90001394	rs75474045	A	G	0.0126	|| id:ebi-a-GCST90001394	TRUE	reported	igd	27.0291
84	3.91e-06	15	37177413	3656	0.1764	0.03817	ebi-a-GCST90001394	rs12906621	A	G	0.1091	|| id:ebi-a-GCST90001394	TRUE	reported	igd	21.3459
85	6.93e-06	16	55449193	3656	0.2458	0.0546	ebi-a-GCST90001394	rs117518951	C	T	0.049	|| id:ebi-a-GCST90001394	TRUE	reported	igd	20.2554
86	1.19e-06	16	84305239	3656	1.912	0.3929	ebi-a-GCST90001394	rs143176410	C	G	0.001	|| id:ebi-a-GCST90001394	TRUE	reported	igd	23.6687
87	6.01e-06	17	79265701	3656	-0.1385	0.03056	ebi-a-GCST90001394	rs8076302	T	C	0.185	|| id:ebi-a-GCST90001394	TRUE	reported	igd	20.5284
88	5.31e-08	17	38038390	3656	-0.1486	0.02725	ebi-a-GCST90001394	rs12939566	T	A	0.4148	|| id:ebi-a-GCST90001394	TRUE	reported	igd	29.7212
89	4.42e-06	17	14931234	3656	0.1093	0.02377	ebi-a-GCST90001394	rs4792571	T	G	0.4699	|| id:ebi-a-GCST90001394	TRUE	reported	igd	21.1322
90	7.7e-07	19	53039110	3656	0.1183	0.0239	ebi-a-GCST90001394	rs655580	A	G	0.4571	|| id:ebi-a-GCST90001394	TRUE	reported	igd	24.487
91	3.31e-06	20	59926554	3656	-0.2175	0.04671	ebi-a-GCST90001394	rs34764986	C	T	0.0699	|| id:ebi-a-GCST90001394	TRUE	reported	igd	21.6701
92	5.94e-06	1	111914431	3657	-0.1408	0.03104	ebi-a-GCST90001395	rs12122084	A	G	0.1916	|| id:ebi-a-GCST90001395	TRUE	reported	igd	20.5648
93	2.07e-07	3	188624425	3657	0.202	0.03882	ebi-a-GCST90001395	rs1512044	A	G	0.1084	|| id:ebi-a-GCST90001395	TRUE	reported	igd	27.0616
94	7.21e-06	4	109408667	3657	0.4948	0.1101	ebi-a-GCST90001395	rs76376526	T	C	0.0133	|| id:ebi-a-GCST90001395	TRUE	reported	igd	20.1859
95	3.88e-06	5	136421498	3657	-0.4914	0.1063	ebi-a-GCST90001395	rs78009119	G	T	0.0137	|| id:ebi-a-GCST90001395	TRUE	reported	igd	21.3583
96	6.81e-06	5	90267368	3657	0.308	0.06835	ebi-a-GCST90001395	rs34843244	T	A	0.033	|| id:ebi-a-GCST90001395	TRUE	reported	igd	20.2949
97	7.76e-06	6	5380890	3657	-0.4129	0.0922	ebi-a-GCST90001395	rs115802369	G	A	0.0175	|| id:ebi-a-GCST90001395	TRUE	reported	igd	20.0443
98	2.13e-06	6	32768285	3657	0.1498	0.03155	ebi-a-GCST90001395	rs2621369	T	C	0.2901	|| id:ebi-a-GCST90001395	TRUE	reported	igd	22.5314
99	3.91e-08	6	161871755	3657	0.1793	0.03256	ebi-a-GCST90001395	rs113398446	C	A	0.1687	|| id:ebi-a-GCST90001395	TRUE	reported	igd	30.3078
100	3.09e-06	6	32384933	3657	0.2539	0.05434	ebi-a-GCST90001395	rs80032720	A	G	0.0734	|| id:ebi-a-GCST90001395	TRUE	reported	igd	21.8197
101	4.4e-06	7	119564205	3657	0.1333	0.02899	ebi-a-GCST90001395	rs10254361	T	G	0.2404	|| id:ebi-a-GCST90001395	TRUE	reported	igd	21.1313
102	5.74e-06	8	14671281	3657	0.1168	0.02572	ebi-a-GCST90001395	rs2251199	G	A	0.628	|| id:ebi-a-GCST90001395	TRUE	reported	igd	20.6113
103	8.58e-06	8	28265475	3657	0.1209	0.02712	ebi-a-GCST90001395	rs62502412	T	A	0.2759	|| id:ebi-a-GCST90001395	TRUE	reported	igd	19.8626
104	7.72e-06	8	79595404	3657	-0.1169	0.02611	ebi-a-GCST90001395	rs10111625	G	A	0.5384	|| id:ebi-a-GCST90001395	TRUE	reported	igd	20.0345
105	6.25e-06	8	29631839	3657	0.1407	0.0311	ebi-a-GCST90001395	rs7012048	C	T	0.1874	|| id:ebi-a-GCST90001395	TRUE	reported	igd	20.4564
106	7.01e-06	9	37982527	3657	-2.911	0.6469	ebi-a-GCST90001395	rs148952274	T	C	0.0004	|| id:ebi-a-GCST90001395	TRUE	reported	igd	20.2382
107	6.84e-06	12	66341509	3657	0.9733	0.216	ebi-a-GCST90001395	rs79870102	G	A	0.0033	|| id:ebi-a-GCST90001395	TRUE	reported	igd	20.2931
108	9.81e-06	14	20673865	3657	0.112	0.02529	ebi-a-GCST90001395	rs1959342	T	A	0.3589	|| id:ebi-a-GCST90001395	TRUE	reported	igd	19.602
109	4.1e-09	14	96205838	3657	0.3388	0.05748	ebi-a-GCST90001395	rs77762131	C	G	0.045	|| id:ebi-a-GCST90001395	TRUE	reported	igd	34.7229
110	4.35e-07	15	44517689	3657	-0.4608	0.09102	ebi-a-GCST90001395	rs10444793	A	G	0.018	|| id:ebi-a-GCST90001395	TRUE	reported	igd	25.6161
111	8.78e-06	15	40195637	3657	-2.756	0.6192	ebi-a-GCST90001395	rs147135384	C	T	0.0004	|| id:ebi-a-GCST90001395	TRUE	reported	igd	19.7997
112	1.78e-06	16	81986583	3657	-0.1169	0.02444	ebi-a-GCST90001395	rs11150426	C	G	0.5386	|| id:ebi-a-GCST90001395	TRUE	reported	igd	22.8659
113	1.73e-06	16	52294553	3657	-0.5276	0.1101	ebi-a-GCST90001395	rs181771926	A	G	0.0126	|| id:ebi-a-GCST90001395	TRUE	reported	igd	22.9508
114	3.63e-07	19	53070617	3657	0.1246	0.02445	ebi-a-GCST90001395	rs329966	G	A	0.5425	|| id:ebi-a-GCST90001395	TRUE	reported	igd	25.9562
115	4.01e-06	20	49554764	3657	-0.2138	0.04629	ebi-a-GCST90001395	rs73909843	C	T	0.0764	|| id:ebi-a-GCST90001395	TRUE	reported	igd	21.3208
116	7.54e-06	20	8003880	3657	0.3463	0.07724	ebi-a-GCST90001395	rs35050775	T	G	0.0268	|| id:ebi-a-GCST90001395	TRUE	reported	igd	20.0901
117	5.43e-06	1	85945660	3656	-0.1336	0.02933	ebi-a-GCST90001396	rs10493766	G	A	0.233	|| id:ebi-a-GCST90001396	TRUE	reported	igd	20.7372
118	5.85e-06	3	44741083	3656	-0.3526	0.07768	ebi-a-GCST90001396	rs149701635	G	C	0.0263	|| id:ebi-a-GCST90001396	TRUE	reported	igd	20.5925
119	2.74e-06	3	96406408	3656	0.1854	0.03946	ebi-a-GCST90001396	rs79207264	A	G	0.1184	|| id:ebi-a-GCST90001396	TRUE	reported	igd	22.0632
120	8.09e-06	4	178658413	3656	-0.278	0.0622	ebi-a-GCST90001396	rs71615254	C	A	0.0406	|| id:ebi-a-GCST90001396	TRUE	reported	igd	19.9651
121	2.59e-06	5	502938	3656	0.3025	0.06424	ebi-a-GCST90001396	rs146127735	A	G	0.0383	|| id:ebi-a-GCST90001396	TRUE	reported	igd	22.1616
122	4.88e-06	6	32758761	3656	0.174	0.03801	ebi-a-GCST90001396	rs1158784	T	A	0.1554	|| id:ebi-a-GCST90001396	TRUE	reported	igd	20.9443
123	2.99e-06	6	130514590	3656	-0.1686	0.03603	ebi-a-GCST90001396	rs12216018	T	C	0.1415	|| id:ebi-a-GCST90001396	TRUE	reported	igd	21.8851
124	5.07e-06	7	96302607	3656	-0.2247	0.04918	ebi-a-GCST90001396	rs7809268	C	T	0.0687	|| id:ebi-a-GCST90001396	TRUE	reported	igd	20.8637
125	8.7e-06	7	7871676	3656	0.6074	0.1364	ebi-a-GCST90001396	rs144625305	T	C	0.0086	|| id:ebi-a-GCST90001396	TRUE	reported	igd	19.8191
126	6.49e-06	8	5127400	3656	-0.1114	0.02467	ebi-a-GCST90001396	rs10866982	A	G	0.4751	|| id:ebi-a-GCST90001396	TRUE	reported	igd	20.3795
127	6.38e-06	10	85447519	3656	0.1258	0.02784	ebi-a-GCST90001396	rs12763172	C	T	0.7213	|| id:ebi-a-GCST90001396	TRUE	reported	igd	20.4073
128	8.79e-06	10	32174610	3656	-0.165	0.03707	ebi-a-GCST90001396	rs7909504	A	G	0.1358	|| id:ebi-a-GCST90001396	TRUE	reported	igd	19.8009
129	4.77e-06	11	125619694	3656	-0.3372	0.07361	ebi-a-GCST90001396	rs146687492	T	G	0.0291	|| id:ebi-a-GCST90001396	TRUE	reported	igd	20.9732
130	3.42e-07	13	108993494	3656	0.1363	0.02669	ebi-a-GCST90001396	rs12874404	G	A	0.3256	|| id:ebi-a-GCST90001396	TRUE	reported	igd	26.065
131	2.85e-08	14	96205838	3656	0.3229	0.05806	ebi-a-GCST90001396	rs77762131	C	G	0.045	|| id:ebi-a-GCST90001396	TRUE	reported	igd	30.9132
132	8.84e-06	15	44517689	3656	-0.4107	0.09229	ebi-a-GCST90001396	rs10444793	A	G	0.0181	|| id:ebi-a-GCST90001396	TRUE	reported	igd	19.7926
133	3.21e-06	19	11164067	3656	0.1176	0.02521	ebi-a-GCST90001396	rs1529727	G	T	0.5581	|| id:ebi-a-GCST90001396	TRUE	reported	igd	21.7486
134	8.58e-07	21	41083050	3656	0.4628	0.09388	ebi-a-GCST90001396	rs62235484	A	G	0.0175	|| id:ebi-a-GCST90001396	TRUE	reported	igd	24.2886
135	7.81e-06	1	150860471	3657	-0.1152	0.02573	ebi-a-GCST90001397	rs7412746	T	C	0.5153	|| id:ebi-a-GCST90001397	TRUE	reported	igd	20.0349
136	4.87e-06	1	236060214	3657	1.017	0.2222	ebi-a-GCST90001397	rs146430312	T	G	0.0027	|| id:ebi-a-GCST90001397	TRUE	reported	igd	20.9371
137	4.15e-07	1	8009985	3657	-0.4409	0.08695	ebi-a-GCST90001397	rs75766272	T	C	0.0201	|| id:ebi-a-GCST90001397	TRUE	reported	igd	25.6982
138	5.45e-06	1	45867753	3657	0.1254	0.02755	ebi-a-GCST90001397	rs72686460	A	T	0.2961	|| id:ebi-a-GCST90001397	TRUE	reported	igd	20.7069
139	4.39e-06	2	157311822	3657	0.2907	0.06322	ebi-a-GCST90001397	rs77201712	C	T	0.0392	|| id:ebi-a-GCST90001397	TRUE	reported	igd	21.1321
140	4.98e-06	2	28304630	3657	-0.1728	0.03779	ebi-a-GCST90001397	rs17006489	G	A	0.1354	|| id:ebi-a-GCST90001397	TRUE	reported	igd	20.8976
141	2.31e-06	2	138420154	3657	0.2054	0.04341	ebi-a-GCST90001397	rs72844588	A	G	0.0913	|| id:ebi-a-GCST90001397	TRUE	reported	igd	22.3761
142	2.81e-06	2	73679013	3657	0.294	0.06266	ebi-a-GCST90001397	rs45608038	G	A	0.0421	|| id:ebi-a-GCST90001397	TRUE	reported	igd	22.0027
143	8.19e-06	3	16414269	3657	-0.2606	0.05834	ebi-a-GCST90001397	rs73041424	G	A	0.0488	|| id:ebi-a-GCST90001397	TRUE	reported	igd	19.9424
144	7.53e-06	4	27108645	3657	-0.1978	0.04411	ebi-a-GCST90001397	rs183471524	G	A	0.0905	|| id:ebi-a-GCST90001397	TRUE	reported	igd	20.0974
145	5.23e-06	5	97611924	3657	0.9467	0.2075	ebi-a-GCST90001397	rs116525939	C	T	0.0036	|| id:ebi-a-GCST90001397	TRUE	reported	igd	20.8042
146	5.78e-06	5	58050530	3657	-0.1186	0.02612	ebi-a-GCST90001397	rs895377	A	G	0.3683	|| id:ebi-a-GCST90001397	TRUE	reported	igd	20.6056
147	1.85e-06	6	169456830	3657	0.1675	0.03506	ebi-a-GCST90001397	rs73032183	C	T	0.1509	|| id:ebi-a-GCST90001397	TRUE	reported	igd	22.8123
148	2.03e-06	6	170426027	3657	-0.1204	0.0253	ebi-a-GCST90001397	rs4710879	T	C	0.5621	|| id:ebi-a-GCST90001397	TRUE	reported	igd	22.6347
149	2.47e-06	7	25971860	3657	-0.5404	0.1145	ebi-a-GCST90001397	rs12539793	T	C	0.0115	|| id:ebi-a-GCST90001397	TRUE	reported	igd	22.2629
150	8.41e-06	8	9063027	3657	-0.1402	0.03143	ebi-a-GCST90001397	rs11779181	T	C	0.4003	|| id:ebi-a-GCST90001397	TRUE	reported	igd	19.887
151	9.97e-07	9	22206987	3657	-0.1252	0.02555	ebi-a-GCST90001397	rs1679013	T	C	0.5945	|| id:ebi-a-GCST90001397	TRUE	reported	igd	23.9988
152	3.55e-06	9	93297086	3657	-0.137	0.0295	ebi-a-GCST90001397	rs1930922	G	A	0.2419	|| id:ebi-a-GCST90001397	TRUE	reported	igd	21.5556
153	5.76e-06	9	7639660	3657	-0.5815	0.128	ebi-a-GCST90001397	rs12380223	A	T	0.0096	|| id:ebi-a-GCST90001397	TRUE	reported	igd	20.6273
154	2.09e-06	12	109368119	3657	0.5187	0.1092	ebi-a-GCST90001397	rs143553941	C	G	0.013	|| id:ebi-a-GCST90001397	TRUE	reported	igd	22.5502
155	6.24e-06	12	20322449	3657	0.1229	0.02717	ebi-a-GCST90001397	rs11519226	T	A	0.299	|| id:ebi-a-GCST90001397	TRUE	reported	igd	20.4497
156	2.61e-06	13	51370899	3657	-0.1256	0.02669	ebi-a-GCST90001397	rs7322292	T	C	0.3275	|| id:ebi-a-GCST90001397	TRUE	reported	igd	22.1332
157	7.31e-10	13	50212885	3657	0.5551	0.08989	ebi-a-GCST90001397	rs73192651	T	C	0.02	|| id:ebi-a-GCST90001397	TRUE	reported	igd	38.1138
158	8.72e-06	13	24826051	3657	-0.1335	0.02997	ebi-a-GCST90001397	rs2793491	T	C	0.2052	|| id:ebi-a-GCST90001397	TRUE	reported	igd	19.8313
159	7.48e-06	13	70177578	3657	0.2174	0.04847	ebi-a-GCST90001397	rs73518104	A	G	0.0708	|| id:ebi-a-GCST90001397	TRUE	reported	igd	20.1065
160	9.53e-06	14	97702226	3657	0.4523	0.102	ebi-a-GCST90001397	rs117004076	G	A	0.0146	|| id:ebi-a-GCST90001397	TRUE	reported	igd	19.6524
161	1.46e-07	14	96205838	3657	0.3067	0.05822	ebi-a-GCST90001397	rs77762131	C	G	0.045	|| id:ebi-a-GCST90001397	TRUE	reported	igd	27.7361
162	1.96e-06	14	77579227	3657	0.2759	0.0579	ebi-a-GCST90001397	rs143666202	A	G	0.0503	|| id:ebi-a-GCST90001397	TRUE	reported	igd	22.6939
163	5.34e-06	17	260039	3657	0.2459	0.05396	ebi-a-GCST90001397	rs150839591	G	T	0.0552	|| id:ebi-a-GCST90001397	TRUE	reported	igd	20.7556
164	3.06e-06	18	7993103	3657	0.1208	0.02585	ebi-a-GCST90001397	rs1596383	A	G	0.6259	|| id:ebi-a-GCST90001397	TRUE	reported	igd	21.8261
165	4.24e-06	20	44746982	3657	-0.1236	0.02682	ebi-a-GCST90001397	rs1883832	C	T	0.6318	|| id:ebi-a-GCST90001397	TRUE	reported	igd	21.2267
166	4.94e-06	20	56790125	3657	-1.906	0.4167	ebi-a-GCST90001397	rs138380722	A	G	0.0007	|| id:ebi-a-GCST90001397	TRUE	reported	igd	20.9103
167	9.66e-06	22	32003463	3657	0.852	0.1923	ebi-a-GCST90001397	rs146720368	T	C	0.0042	|| id:ebi-a-GCST90001397	TRUE	reported	igd	19.6193
168	8.58e-06	1	8009985	3656	-0.3814	0.08558	ebi-a-GCST90001398	rs75766272	T	C	0.0201	|| id:ebi-a-GCST90001398	TRUE	reported	igd	19.8509
169	7.43e-06	4	55923201	3656	-0.2347	0.05231	ebi-a-GCST90001398	rs11737576	T	C	0.0584	|| id:ebi-a-GCST90001398	TRUE	reported	igd	20.1196
170	8.29e-06	6	40981212	3656	0.3026	0.06778	ebi-a-GCST90001398	rs79831025	G	C	0.0334	|| id:ebi-a-GCST90001398	TRUE	reported	igd	19.9204
171	9.73e-07	6	167859623	3656	-0.1331	0.02714	ebi-a-GCST90001398	rs4076316	A	T	0.3005	|| id:ebi-a-GCST90001398	TRUE	reported	igd	24.038
172	8.7e-06	7	7871676	3656	0.5999	0.1347	ebi-a-GCST90001398	rs144625305	T	C	0.0086	|| id:ebi-a-GCST90001398	TRUE	reported	igd	19.8237
173	6.41e-06	8	103767171	3656	0.2056	0.04549	ebi-a-GCST90001398	rs2436878	G	A	0.077	|| id:ebi-a-GCST90001398	TRUE	reported	igd	20.4163
174	4e-06	8	89432719	3656	-0.2912	0.06306	ebi-a-GCST90001398	rs118092259	G	T	0.0414	|| id:ebi-a-GCST90001398	TRUE	reported	igd	21.3126
175	5.42e-06	9	808529	3656	0.1114	0.02446	ebi-a-GCST90001398	rs11794578	G	T	0.4521	|| id:ebi-a-GCST90001398	TRUE	reported	igd	20.731
176	2.19e-06	12	119727983	3656	-0.1468	0.03096	ebi-a-GCST90001398	rs112839090	A	G	0.1972	|| id:ebi-a-GCST90001398	TRUE	reported	igd	22.4705
177	8.62e-09	13	108993494	3656	0.1523	0.02639	ebi-a-GCST90001398	rs12874404	G	A	0.3256	|| id:ebi-a-GCST90001398	TRUE	reported	igd	33.2877
178	6.09e-07	13	46224092	3656	1.924	0.3849	ebi-a-GCST90001398	rs557577736	G	A	0.001	|| id:ebi-a-GCST90001398	TRUE	reported	igd	24.9733
179	3.43e-06	13	70325772	3656	0.4126	0.08871	ebi-a-GCST90001398	rs145371905	T	G	0.0194	|| id:ebi-a-GCST90001398	TRUE	reported	igd	21.621
180	2.09e-08	13	50212885	3656	0.4968	0.08845	ebi-a-GCST90001398	rs73192651	T	C	0.02	|| id:ebi-a-GCST90001398	TRUE	reported	igd	31.5304
181	8.87e-08	14	96205838	3656	0.3067	0.05723	ebi-a-GCST90001398	rs77762131	C	G	0.045	|| id:ebi-a-GCST90001398	TRUE	reported	igd	28.704
182	2.71e-06	14	77579227	3656	0.268	0.05703	ebi-a-GCST90001398	rs143666202	A	G	0.0502	|| id:ebi-a-GCST90001398	TRUE	reported	igd	22.0712
183	6.71e-07	14	94936964	3656	-0.123	0.02471	ebi-a-GCST90001398	rs8014978	C	T	0.5737	|| id:ebi-a-GCST90001398	TRUE	reported	igd	24.7644
184	6.63e-06	16	8963504	3656	-0.1813	0.04019	ebi-a-GCST90001398	rs880311	T	C	0.1034	|| id:ebi-a-GCST90001398	TRUE	reported	igd	20.3386
185	4.21e-06	17	2714118	3656	-0.1112	0.02412	ebi-a-GCST90001398	rs11657118	C	T	0.475	|| id:ebi-a-GCST90001398	TRUE	reported	igd	21.2431
186	2.95e-06	19	14885525	3656	0.1184	0.02528	ebi-a-GCST90001398	rs12461001	A	G	0.6291	|| id:ebi-a-GCST90001398	TRUE	reported	igd	21.9236
187	7.43e-06	19	14993354	3656	-0.2602	0.05799	ebi-a-GCST90001398	rs7254039	A	G	0.0435	|| id:ebi-a-GCST90001398	TRUE	reported	igd	20.122
188	3.66e-07	20	44730245	3656	-0.1345	0.02641	ebi-a-GCST90001398	rs6032660	A	G	0.6359	|| id:ebi-a-GCST90001398	TRUE	reported	igd	25.9221
189	5.76e-06	22	22613458	3656	0.214	0.04712	ebi-a-GCST90001398	rs55712190	T	C	0.074	|| id:ebi-a-GCST90001398	TRUE	reported	igd	20.6148
190	6.61e-06	1	233049739	3657	-0.6497	0.144	ebi-a-GCST90001399	rs76625665	T	G	0.0068	|| id:ebi-a-GCST90001399	TRUE	reported	igd	20.3453
191	3.14e-06	2	147859010	3657	0.3455	0.07401	ebi-a-GCST90001399	rs116473015	T	C	0.029	|| id:ebi-a-GCST90001399	TRUE	reported	igd	21.781
192	6.97e-06	3	125931267	3657	-0.1134	0.02519	ebi-a-GCST90001399	rs9842571	A	G	0.554	|| id:ebi-a-GCST90001399	TRUE	reported	igd	20.255
193	5.92e-11	3	32533246	3657	-0.3526	0.05371	ebi-a-GCST90001399	rs35574803	C	T	0.0562	|| id:ebi-a-GCST90001399	TRUE	reported	igd	43.0742
194	3.81e-06	4	25037515	3657	0.7602	0.1642	ebi-a-GCST90001399	rs79430021	A	G	0.006	|| id:ebi-a-GCST90001399	TRUE	reported	igd	21.4226
195	4.73e-06	7	44284783	3657	0.1158	0.02527	ebi-a-GCST90001399	rs35661323	T	C	0.5505	|| id:ebi-a-GCST90001399	TRUE	reported	igd	20.9879
196	2.13e-09	12	6553016	3657	0.1466	0.02442	ebi-a-GCST90001399	rs2250246	G	A	0.5339	|| id:ebi-a-GCST90001399	TRUE	reported	igd	36.0196
197	2.61e-06	17	38075426	3657	-0.1297	0.02756	ebi-a-GCST90001399	rs7224129	A	G	0.4751	|| id:ebi-a-GCST90001399	TRUE	reported	igd	22.1352
198	2.77e-06	17	80484139	3657	-0.1678	0.03574	ebi-a-GCST90001399	rs11658240	G	A	0.1362	|| id:ebi-a-GCST90001399	TRUE	reported	igd	22.0312
199	9.41e-06	17	8030165	3657	-0.12	0.02705	ebi-a-GCST90001399	rs7209088	G	C	0.2786	|| id:ebi-a-GCST90001399	TRUE	reported	igd	19.6694
200	1.7e-06	18	37553257	3657	0.4671	0.09743	ebi-a-GCST90001399	rs72897237	C	T	0.0161	|| id:ebi-a-GCST90001399	TRUE	reported	igd	22.9719
201	5.52e-06	19	14389948	3657	-0.1226	0.02695	ebi-a-GCST90001399	rs645554	A	G	0.2811	|| id:ebi-a-GCST90001399	TRUE	reported	igd	20.6836
202	7.2e-50	20	44747947	3657	0.3898	0.02585	ebi-a-GCST90001399	rs4810485	G	T	0.6314	|| id:ebi-a-GCST90001399	TRUE	reported	igd	227.261
203	2.21e-06	20	42024537	3657	0.1776	0.03746	ebi-a-GCST90001399	rs6073079	A	G	0.12	|| id:ebi-a-GCST90001399	TRUE	reported	igd	22.4653
204	2.37e-07	20	44511627	3657	-0.1811	0.03498	ebi-a-GCST90001399	rs11086984	T	C	0.1514	|| id:ebi-a-GCST90001399	TRUE	reported	igd	26.7892
205	8.39e-06	21	38699025	3657	0.2217	0.0497	ebi-a-GCST90001399	rs62223906	T	C	0.0649	|| id:ebi-a-GCST90001399	TRUE	reported	igd	19.8875
206	7.4e-07	4	178658413	3657	-0.3043	0.06135	ebi-a-GCST90001400	rs71615254	C	A	0.0406	|| id:ebi-a-GCST90001400	TRUE	reported	igd	24.5888
207	3.74e-06	6	100821460	3657	2.08	0.4491	ebi-a-GCST90001400	rs12197153	A	G	0.0007	|| id:ebi-a-GCST90001400	TRUE	reported	igd	21.4389
208	4.39e-06	6	67039330	3657	0.1254	0.02726	ebi-a-GCST90001400	rs9354413	C	T	0.2963	|| id:ebi-a-GCST90001400	TRUE	reported	igd	21.1498
209	6.22e-06	7	21321670	3657	-0.2583	0.05708	ebi-a-GCST90001400	rs2390504	A	G	0.0485	|| id:ebi-a-GCST90001400	TRUE	reported	igd	20.4665
210	5.73e-06	7	106139682	3657	-0.3853	0.08481	ebi-a-GCST90001400	rs146233710	G	C	0.0221	|| id:ebi-a-GCST90001400	TRUE	reported	igd	20.6284
211	1.28e-07	8	2044843	3657	-0.2314	0.04374	ebi-a-GCST90001400	rs150663332	T	C	0.0839	|| id:ebi-a-GCST90001400	TRUE	reported	igd	27.9725
212	5.12e-06	8	102068804	3657	0.1185	0.02595	ebi-a-GCST90001400	rs3019260	A	C	0.3173	|| id:ebi-a-GCST90001400	TRUE	reported	igd	20.8413
213	2.71e-06	10	102955294	3657	0.1309	0.02785	ebi-a-GCST90001400	rs701839	G	A	0.7123	|| id:ebi-a-GCST90001400	TRUE	reported	igd	22.0796
214	1.15e-06	10	125485345	3657	0.8269	0.1697	ebi-a-GCST90001400	rs189761842	T	C	0.0055	|| id:ebi-a-GCST90001400	TRUE	reported	igd	23.7304
215	8.43e-06	13	100023905	3657	-0.9845	0.2207	ebi-a-GCST90001400	rs116906133	G	A	0.0037	|| id:ebi-a-GCST90001400	TRUE	reported	igd	19.8879
216	1.53e-07	13	108960188	3657	0.1284	0.02442	ebi-a-GCST90001400	rs4145212	A	T	0.5405	|| id:ebi-a-GCST90001400	TRUE	reported	igd	27.6313
217	6.86e-07	14	22954777	3657	-0.1332	0.02679	ebi-a-GCST90001400	rs3811215	T	G	0.3033	|| id:ebi-a-GCST90001400	TRUE	reported	igd	24.7073
218	3.47e-06	15	25171150	3657	0.1525	0.03281	ebi-a-GCST90001400	rs11638959	A	G	0.1557	|| id:ebi-a-GCST90001400	TRUE	reported	igd	21.5918
219	5.76e-06	16	84305239	3657	1.831	0.4032	ebi-a-GCST90001400	rs143176410	C	G	0.001	|| id:ebi-a-GCST90001400	TRUE	reported	igd	20.611
220	7.77e-07	17	2716535	3657	-0.1212	0.02449	ebi-a-GCST90001400	rs11653761	T	G	0.5919	|| id:ebi-a-GCST90001400	TRUE	reported	igd	24.4788
221	5.12e-09	17	38038391	3657	-0.1669	0.0285	ebi-a-GCST90001400	rs62067029	T	A	0.4148	|| id:ebi-a-GCST90001400	TRUE	reported	igd	34.2756
222	9.1e-06	17	74280991	3657	0.2021	0.04547	ebi-a-GCST90001400	rs67017503	A	C	0.0759	|| id:ebi-a-GCST90001400	TRUE	reported	igd	19.7445
223	3.43e-06	19	14885525	3657	0.1175	0.02527	ebi-a-GCST90001400	rs12461001	A	G	0.6292	|| id:ebi-a-GCST90001400	TRUE	reported	igd	21.6087
224	8.15e-06	20	56359017	3657	0.522	0.1168	ebi-a-GCST90001400	rs77110486	T	C	0.0107	|| id:ebi-a-GCST90001400	TRUE	reported	igd	19.9626
225	4.45e-06	1	29035758	3656	-0.1238	0.02692	ebi-a-GCST90001401	rs61786059	T	G	0.3135	|| id:ebi-a-GCST90001401	TRUE	reported	igd	21.1375
226	3.21e-06	1	217233446	3656	0.2278	0.04884	ebi-a-GCST90001401	rs7518494	A	G	0.9334	|| id:ebi-a-GCST90001401	TRUE	reported	igd	21.743
227	4.89e-06	1	113524501	3656	-0.3205	0.07004	ebi-a-GCST90001401	rs185621536	T	C	0.0312	|| id:ebi-a-GCST90001401	TRUE	reported	igd	20.9279
228	7.36e-06	1	10083709	3656	-0.1387	0.0309	ebi-a-GCST90001401	rs12129123	T	C	0.2221	|| id:ebi-a-GCST90001401	TRUE	reported	igd	20.1372
229	4.18e-06	1	41379583	3656	0.2313	0.05018	ebi-a-GCST90001401	rs72953104	G	C	0.0643	|| id:ebi-a-GCST90001401	TRUE	reported	igd	21.235
230	8.21e-06	1	160254955	3656	-0.2567	0.05748	ebi-a-GCST90001401	rs113442137	A	G	0.0472	|| id:ebi-a-GCST90001401	TRUE	reported	igd	19.9334
231	1.24e-06	2	64865804	3656	-0.1216	0.02504	ebi-a-GCST90001401	rs11688492	C	T	0.5196	|| id:ebi-a-GCST90001401	TRUE	reported	igd	23.5701
232	6.15e-06	2	56616595	3656	-0.1375	0.03037	ebi-a-GCST90001401	rs7606024	A	T	0.7882	|| id:ebi-a-GCST90001401	TRUE	reported	igd	20.487
233	1.03e-06	2	66709035	3656	-0.2787	0.05695	ebi-a-GCST90001401	rs114551034	A	G	0.0509	|| id:ebi-a-GCST90001401	TRUE	reported	igd	23.9358
234	2.02e-07	3	32533246	3656	-0.2808	0.05393	ebi-a-GCST90001401	rs35574803	C	T	0.0562	|| id:ebi-a-GCST90001401	TRUE	reported	igd	27.0954
235	9.96e-06	3	60476875	3656	-0.263	0.05944	ebi-a-GCST90001401	rs13099360	G	A	0.0466	|| id:ebi-a-GCST90001401	TRUE	reported	igd	19.5666
236	8.37e-06	4	38152090	3656	0.173	0.03878	ebi-a-GCST90001401	rs59951351	T	A	0.1171	|| id:ebi-a-GCST90001401	TRUE	reported	igd	19.8902
237	5.96e-06	5	22936562	3656	0.6631	0.1462	ebi-a-GCST90001401	rs74356874	A	G	0.0066	|| id:ebi-a-GCST90001401	TRUE	reported	igd	20.5601
238	1.62e-06	8	96356983	3656	0.3826	0.07964	ebi-a-GCST90001401	rs144306835	A	G	0.0234	|| id:ebi-a-GCST90001401	TRUE	reported	igd	23.0669
239	5.77e-07	9	4162626	3656	0.2796	0.05583	ebi-a-GCST90001401	rs112432445	A	G	0.0528	|| id:ebi-a-GCST90001401	TRUE	reported	igd	25.0669
240	9.28e-06	9	25294308	3656	-0.3304	0.07442	ebi-a-GCST90001401	rs78763642	A	G	0.0279	|| id:ebi-a-GCST90001401	TRUE	reported	igd	19.6999
241	6.19e-06	10	28340929	3656	0.6463	0.1428	ebi-a-GCST90001401	rs117493606	G	T	0.009	|| id:ebi-a-GCST90001401	TRUE	reported	igd	20.4727
242	8.65e-06	12	77551907	3656	-0.1795	0.0403	ebi-a-GCST90001401	rs117833074	C	T	0.1146	|| id:ebi-a-GCST90001401	TRUE	reported	igd	19.8281
243	6.5e-06	12	6649099	3656	-0.1467	0.03249	ebi-a-GCST90001401	rs1047792	T	G	0.176	|| id:ebi-a-GCST90001401	TRUE	reported	igd	20.3762
244	3.13e-08	12	6553016	3656	0.1359	0.02451	ebi-a-GCST90001401	rs2250246	G	A	0.5341	|| id:ebi-a-GCST90001401	TRUE	reported	igd	30.7266
245	8.2e-06	13	47527957	3656	-0.1109	0.02482	ebi-a-GCST90001401	rs11843493	C	A	0.4944	|| id:ebi-a-GCST90001401	TRUE	reported	igd	19.9536
246	3.97e-06	17	63135589	3656	-0.2897	0.0627	ebi-a-GCST90001401	rs421516	A	C	0.9583	|| id:ebi-a-GCST90001401	TRUE	reported	igd	21.3366
247	5.04e-06	18	60852258	3656	-0.1204	0.02636	ebi-a-GCST90001401	rs11661511	C	T	0.6704	|| id:ebi-a-GCST90001401	TRUE	reported	igd	20.8509
248	5.33e-06	19	1930174	3656	-0.2296	0.05036	ebi-a-GCST90001401	rs72977632	A	T	0.0643	|| id:ebi-a-GCST90001401	TRUE	reported	igd	20.7747
249	3.39e-06	19	16409903	3656	0.1135	0.0244	ebi-a-GCST90001401	rs406298	G	C	0.5327	|| id:ebi-a-GCST90001401	TRUE	reported	igd	21.6259
250	1.95e-06	20	47313887	3656	0.3825	0.08026	ebi-a-GCST90001401	rs77126700	C	T	0.0239	|| id:ebi-a-GCST90001401	TRUE	reported	igd	22.7001
251	1.64e-27	20	44749251	3656	0.2841	0.02593	ebi-a-GCST90001401	rs4239702	C	T	0.6002	|| id:ebi-a-GCST90001401	TRUE	reported	igd	119.977
252	9.36e-06	22	50710633	3656	-0.1107	0.02495	ebi-a-GCST90001401	rs909692	G	C	0.4683	|| id:ebi-a-GCST90001401	TRUE	reported	igd	19.6751
253	6.95e-07	22	48376963	3656	-0.1733	0.03486	ebi-a-GCST90001401	rs9615714	G	A	0.1421	|| id:ebi-a-GCST90001401	TRUE	reported	igd	24.7004
254	2.37e-06	1	233045963	3657	-0.5733	0.1213	ebi-a-GCST90001402	rs72757888	T	C	0.01	|| id:ebi-a-GCST90001402	TRUE	reported	igd	22.3257
255	3.59e-06	1	150958133	3657	0.1189	0.02561	ebi-a-GCST90001402	rs11204752	C	T	0.5387	|| id:ebi-a-GCST90001402	TRUE	reported	igd	21.543
256	7.14e-06	2	136974257	3657	0.1327	0.02951	ebi-a-GCST90001402	rs1519529	G	C	0.2363	|| id:ebi-a-GCST90001402	TRUE	reported	igd	20.21
257	8.49e-06	3	106834795	3657	-1.348	0.3023	ebi-a-GCST90001402	rs138919897	G	A	0.0019	|| id:ebi-a-GCST90001402	TRUE	reported	igd	19.8731
258	1.75e-06	4	164291862	3657	1.008	0.2105	ebi-a-GCST90001402	rs55658041	T	G	0.0037	|| id:ebi-a-GCST90001402	TRUE	reported	igd	22.9181
259	4.4e-07	5	144608340	3657	-0.1414	0.02795	ebi-a-GCST90001402	rs17405603	T	A	0.2841	|| id:ebi-a-GCST90001402	TRUE	reported	igd	25.5798
260	6.85e-06	5	165597506	3657	-0.1286	0.02855	ebi-a-GCST90001402	rs830682	C	T	0.7383	|| id:ebi-a-GCST90001402	TRUE	reported	igd	20.2783
261	1.1e-06	6	31313054	3657	-0.1543	0.0316	ebi-a-GCST90001402	rs9265880	C	T	0.4717	|| id:ebi-a-GCST90001402	TRUE	reported	igd	23.8298
262	2.25e-06	8	119323401	3657	0.1522	0.03212	ebi-a-GCST90001402	rs2450220	T	C	0.816	|| id:ebi-a-GCST90001402	TRUE	reported	igd	22.4409
263	1.11e-06	9	2570753	3657	-0.4624	0.09477	ebi-a-GCST90001402	rs140191306	T	C	0.0179	|| id:ebi-a-GCST90001402	TRUE	reported	igd	23.7934
264	6.11e-06	11	90592716	3657	-0.1181	0.02607	ebi-a-GCST90001402	rs2105800	A	G	0.4881	|| id:ebi-a-GCST90001402	TRUE	reported	igd	20.5107
265	7.31e-07	12	110228055	3657	-0.407	0.08203	ebi-a-GCST90001402	rs11068290	T	C	0.0231	|| id:ebi-a-GCST90001402	TRUE	reported	igd	24.604
266	3.74e-06	17	51764168	3657	0.1985	0.04285	ebi-a-GCST90001402	rs114917376	G	A	0.0958	|| id:ebi-a-GCST90001402	TRUE	reported	igd	21.4478
267	5.43e-07	17	77637123	3657	0.1769	0.03524	ebi-a-GCST90001402	rs73426855	C	T	0.1471	|| id:ebi-a-GCST90001402	TRUE	reported	igd	25.1853
268	5.51e-06	1	165680636	3656	-0.2707	0.05949	ebi-a-GCST90001403	rs142587763	T	C	0.0435	|| id:ebi-a-GCST90001403	TRUE	reported	igd	20.6943
269	2.2e-06	2	36720835	3656	0.3537	0.07458	ebi-a-GCST90001403	rs115414430	G	C	0.0286	|| id:ebi-a-GCST90001403	TRUE	reported	igd	22.4796
270	1.35e-06	2	136967396	3656	0.1511	0.03122	ebi-a-GCST90001403	rs1519526	C	T	0.1957	|| id:ebi-a-GCST90001403	TRUE	reported	igd	23.4113
271	3.02e-06	2	238554657	3656	0.1458	0.03118	ebi-a-GCST90001403	rs7595246	C	T	0.1893	|| id:ebi-a-GCST90001403	TRUE	reported	igd	21.8537
272	6.66e-06	3	186485863	3656	0.1794	0.03978	ebi-a-GCST90001403	rs73185679	C	T	0.1041	|| id:ebi-a-GCST90001403	TRUE	reported	igd	20.3272
273	5.91e-06	3	8492010	3656	0.3583	0.07898	ebi-a-GCST90001403	rs141352577	T	C	0.0235	|| id:ebi-a-GCST90001403	TRUE	reported	igd	20.5694
274	4.61e-06	3	104146883	3656	-1.838	0.4006	ebi-a-GCST90001403	rs115218350	A	T	0.0008	|| id:ebi-a-GCST90001403	TRUE	reported	igd	21.0393
275	1.88e-06	4	94935625	3656	0.481	0.1008	ebi-a-GCST90001403	rs80076964	C	G	0.0141	|| id:ebi-a-GCST90001403	TRUE	reported	igd	22.7579
276	7.07e-06	4	25771115	3656	0.1212	0.02695	ebi-a-GCST90001403	rs4697617	A	G	0.7103	|| id:ebi-a-GCST90001403	TRUE	reported	igd	20.2139
277	9.5e-06	5	11308990	3656	0.1223	0.02758	ebi-a-GCST90001403	rs452973	T	G	0.2705	|| id:ebi-a-GCST90001403	TRUE	reported	igd	19.6529
278	4.54e-06	6	167859623	3656	-0.1251	0.02725	ebi-a-GCST90001403	rs4076316	A	T	0.3005	|| id:ebi-a-GCST90001403	TRUE	reported	igd	21.0642
279	8.87e-06	6	50598963	3656	0.1297	0.02914	ebi-a-GCST90001403	rs1161387	G	C	0.286	|| id:ebi-a-GCST90001403	TRUE	reported	igd	19.7999
280	3.37e-06	7	40554169	3656	-0.1161	0.02496	ebi-a-GCST90001403	rs60508745	C	T	0.5137	|| id:ebi-a-GCST90001403	TRUE	reported	igd	21.6241
281	6.83e-07	8	144986103	3656	-0.1238	0.02489	ebi-a-GCST90001403	rs11777835	C	T	0.5715	|| id:ebi-a-GCST90001403	TRUE	reported	igd	24.726
282	2.15e-06	8	118851954	3656	-0.2543	0.05357	ebi-a-GCST90001403	rs62521107	T	C	0.058	|| id:ebi-a-GCST90001403	TRUE	reported	igd	22.5223
283	1.02e-06	10	53764740	3656	-0.1356	0.02771	ebi-a-GCST90001403	rs2454536	C	T	0.283	|| id:ebi-a-GCST90001403	TRUE	reported	igd	23.9336
284	7.87e-07	13	42337460	3656	0.7964	0.161	ebi-a-GCST90001403	rs192544457	A	G	0.006	|| id:ebi-a-GCST90001403	TRUE	reported	igd	24.4553
285	1.78e-06	13	47809629	3656	0.16	0.03344	ebi-a-GCST90001403	rs73178168	T	C	0.1703	|| id:ebi-a-GCST90001403	TRUE	reported	igd	22.8807
286	7.43e-08	13	108957063	3656	0.1323	0.02454	ebi-a-GCST90001403	rs9520836	G	A	0.5044	|| id:ebi-a-GCST90001403	TRUE	reported	igd	29.0491
287	2.65e-07	17	2716535	3656	-0.1273	0.02469	ebi-a-GCST90001403	rs11653761	T	G	0.592	|| id:ebi-a-GCST90001403	TRUE	reported	igd	26.5691
288	3.03e-06	17	63135589	3656	-0.2923	0.06252	ebi-a-GCST90001403	rs421516	A	C	0.9583	|| id:ebi-a-GCST90001403	TRUE	reported	igd	21.8465
289	7.28e-06	18	46442174	3656	0.9179	0.2043	ebi-a-GCST90001403	rs117605782	A	G	0.0034	|| id:ebi-a-GCST90001403	TRUE	reported	igd	20.1751
290	5.05e-06	21	14412199	3656	-0.7487	0.1638	ebi-a-GCST90001403	rs149462070	C	A	0.0056	|| id:ebi-a-GCST90001403	TRUE	reported	igd	20.8809
291	9.03e-07	21	42362418	3656	-0.5466	0.1111	ebi-a-GCST90001403	rs77741094	G	C	0.0126	|| id:ebi-a-GCST90001403	TRUE	reported	igd	24.1921
292	6.52e-06	22	32570873	3656	-0.1828	0.04049	ebi-a-GCST90001403	rs5994482	G	C	0.103	|| id:ebi-a-GCST90001403	TRUE	reported	igd	20.3713
293	2.52e-06	1	242186219	3658	-0.9069	0.1924	ebi-a-GCST90001404	rs187723151	A	G	0.004	|| id:ebi-a-GCST90001404	TRUE	reported	igd	22.206
294	3.15e-07	1	213100225	3658	-0.1287	0.02511	ebi-a-GCST90001404	rs2792563	A	G	0.5671	|| id:ebi-a-GCST90001404	TRUE	reported	igd	26.2559
295	6.01e-06	2	235278654	3658	-1.507	0.3325	ebi-a-GCST90001404	rs150152228	G	A	0.0012	|| id:ebi-a-GCST90001404	TRUE	reported	igd	20.5308
296	4.45e-06	4	143873369	3658	0.4869	0.1059	ebi-a-GCST90001404	rs79423067	T	A	0.0149	|| id:ebi-a-GCST90001404	TRUE	reported	igd	21.1276
297	3.47e-06	4	144419847	3658	0.3286	0.07069	ebi-a-GCST90001404	rs78804535	T	C	0.0316	|| id:ebi-a-GCST90001404	TRUE	reported	igd	21.5964
298	4.75e-06	5	148927495	3658	0.1711	0.03733	ebi-a-GCST90001404	rs140642786	A	G	0.1223	|| id:ebi-a-GCST90001404	TRUE	reported	igd	20.9965
299	3.16e-06	5	163177849	3658	-0.1749	0.03747	ebi-a-GCST90001404	rs2019885	C	T	0.1211	|| id:ebi-a-GCST90001404	TRUE	reported	igd	21.7758
300	5.95e-06	5	148172599	3658	0.1159	0.02556	ebi-a-GCST90001404	rs193552	T	A	0.6506	|| id:ebi-a-GCST90001404	TRUE	reported	igd	20.5498
301	1.31e-06	5	60527506	3658	-0.2427	0.05008	ebi-a-GCST90001404	rs34629	A	G	0.0633	|| id:ebi-a-GCST90001404	TRUE	reported	igd	23.4733
302	4.85e-06	6	5266557	3658	0.5	0.1092	ebi-a-GCST90001404	rs61294310	G	A	0.0124	|| id:ebi-a-GCST90001404	TRUE	reported	igd	20.9535
303	8.67e-06	6	145631063	3658	0.2127	0.04774	ebi-a-GCST90001404	rs11754551	C	T	0.0681	|| id:ebi-a-GCST90001404	TRUE	reported	igd	19.8396
304	3.54e-06	7	71338898	3658	0.5592	0.1204	ebi-a-GCST90001404	rs78370279	G	A	0.0104	|| id:ebi-a-GCST90001404	TRUE	reported	igd	21.5598
305	4.69e-06	8	24549984	3658	0.3429	0.07479	ebi-a-GCST90001404	rs74326785	C	T	0.0279	|| id:ebi-a-GCST90001404	TRUE	reported	igd	21.0092
306	3.71e-08	8	16074805	3658	0.3534	0.06406	ebi-a-GCST90001404	rs138542577	C	G	0.0376	|| id:ebi-a-GCST90001404	TRUE	reported	igd	30.4174
307	3.1e-06	8	118447297	3658	-0.1199	0.02567	ebi-a-GCST90001404	rs4458909	A	G	0.3324	|| id:ebi-a-GCST90001404	TRUE	reported	igd	21.8046
308	6.49e-06	9	92219945	3658	-0.2223	0.04922	ebi-a-GCST90001404	rs3138500	T	C	0.0678	|| id:ebi-a-GCST90001404	TRUE	reported	igd	20.3872
309	3.78e-07	10	130483163	3658	-0.1669	0.0328	ebi-a-GCST90001404	rs12412378	A	C	0.1607	|| id:ebi-a-GCST90001404	TRUE	reported	igd	25.8778
310	4.23e-06	10	73504848	3658	-0.257	0.05578	ebi-a-GCST90001404	rs185836310	C	T	0.051	|| id:ebi-a-GCST90001404	TRUE	reported	igd	21.2164
311	6.25e-06	11	129797755	3658	-0.4648	0.1027	ebi-a-GCST90001404	rs76195952	T	C	0.0142	|| id:ebi-a-GCST90001404	TRUE	reported	igd	20.4717
312	7.61e-07	11	117526440	3658	1.708	0.3449	ebi-a-GCST90001404	rs55728331	A	G	0.0015	|| id:ebi-a-GCST90001404	TRUE	reported	igd	24.5105
313	3.02e-06	12	6409619	3658	0.1576	0.0337	ebi-a-GCST90001404	rs10849436	A	G	0.1595	|| id:ebi-a-GCST90001404	TRUE	reported	igd	21.8582
314	4.52e-06	15	34006114	3658	0.2879	0.06268	ebi-a-GCST90001404	rs62012610	C	G	0.0381	|| id:ebi-a-GCST90001404	TRUE	reported	igd	21.0857
315	5.43e-06	16	82103595	3658	-0.2036	0.0447	ebi-a-GCST90001404	rs8191161	C	G	0.0832	|| id:ebi-a-GCST90001404	TRUE	reported	igd	20.7349
316	4.57e-07	16	59861376	3658	-0.1407	0.02784	ebi-a-GCST90001404	rs12709039	A	C	0.7365	|| id:ebi-a-GCST90001404	TRUE	reported	igd	25.5277
317	7.46e-06	17	52836239	3658	0.4702	0.1048	ebi-a-GCST90001404	rs80148662	A	G	0.0137	|| id:ebi-a-GCST90001404	TRUE	reported	igd	20.1189
318	1.8e-06	19	56065534	3658	0.154	0.03221	ebi-a-GCST90001404	rs186329	C	T	0.1706	|| id:ebi-a-GCST90001404	TRUE	reported	igd	22.8466
319	7.74e-06	21	16916284	3658	-0.1288	0.02877	ebi-a-GCST90001404	rs8132059	T	C	0.2243	|| id:ebi-a-GCST90001404	TRUE	reported	igd	20.0315
320	6.52e-07	22	19729361	3658	0.1338	0.02685	ebi-a-GCST90001404	rs11089305	G	A	0.2881	|| id:ebi-a-GCST90001404	TRUE	reported	igd	24.8191
321	1.91e-06	1	102294391	3657	1.467	0.3075	ebi-a-GCST90001405	rs80297308	T	C	0.0015	|| id:ebi-a-GCST90001405	TRUE	reported	igd	22.7474
322	5.95e-06	1	199586940	3657	0.1124	0.02479	ebi-a-GCST90001405	rs10800645	A	G	0.5844	|| id:ebi-a-GCST90001405	TRUE	reported	igd	20.5467
323	2.9e-06	2	121699864	3657	2.692	0.5745	ebi-a-GCST90001405	rs74458303	A	G	0.0004	|| id:ebi-a-GCST90001405	TRUE	reported	igd	21.9448
324	3.03e-06	2	187165335	3657	2.566	0.5486	ebi-a-GCST90001405	rs148362575	T	A	0.0008	|| id:ebi-a-GCST90001405	TRUE	reported	igd	21.8657
325	7.02e-06	3	188082431	3657	0.7633	0.1696	ebi-a-GCST90001405	rs148389014	T	C	0.0051	|| id:ebi-a-GCST90001405	TRUE	reported	igd	20.2442
326	5.68e-06	3	117331256	3657	1.671	0.3677	ebi-a-GCST90001405	rs116540222	T	C	0.0011	|| id:ebi-a-GCST90001405	TRUE	reported	igd	20.6409
327	7.45e-06	3	957228	3657	-0.2902	0.06467	ebi-a-GCST90001405	rs149048155	C	A	0.036	|| id:ebi-a-GCST90001405	TRUE	reported	igd	20.1257
328	3.53e-06	4	168102710	3657	0.3653	0.07865	ebi-a-GCST90001405	rs62353585	C	T	0.0227	|| id:ebi-a-GCST90001405	TRUE	reported	igd	21.5608
329	4.06e-06	5	179574693	3657	-0.1773	0.03843	ebi-a-GCST90001405	rs76709581	C	T	0.1061	|| id:ebi-a-GCST90001405	TRUE	reported	igd	21.2735
330	7.1e-06	5	1297918	3657	0.1236	0.02749	ebi-a-GCST90001405	rs7449190	C	T	0.7401	|| id:ebi-a-GCST90001405	TRUE	reported	igd	20.2046
331	1.74e-06	6	5266557	3657	0.5137	0.1072	ebi-a-GCST90001405	rs61294310	G	A	0.0124	|| id:ebi-a-GCST90001405	TRUE	reported	igd	22.9505
332	8.54e-06	6	8860293	3657	-0.1344	0.03016	ebi-a-GCST90001405	rs4506076	C	A	0.8043	|| id:ebi-a-GCST90001405	TRUE	reported	igd	19.8472
333	5.43e-06	8	39638049	3657	0.4466	0.09807	ebi-a-GCST90001405	rs149559870	T	C	0.0157	|| id:ebi-a-GCST90001405	TRUE	reported	igd	20.7266
334	2.1e-06	8	24520468	3657	0.4919	0.1035	ebi-a-GCST90001405	rs74565954	T	C	0.0135	|| id:ebi-a-GCST90001405	TRUE	reported	igd	22.5754
335	2.79e-06	8	118376967	3657	-0.1239	0.02639	ebi-a-GCST90001405	rs62519719	A	G	0.2815	|| id:ebi-a-GCST90001405	TRUE	reported	igd	22.0306
336	7.19e-07	10	130483163	3657	-0.16	0.03222	ebi-a-GCST90001405	rs12412378	A	C	0.1608	|| id:ebi-a-GCST90001405	TRUE	reported	igd	24.6463
337	6.62e-06	14	23098304	3657	0.1086	0.02407	ebi-a-GCST90001405	rs1681588	C	T	0.5559	|| id:ebi-a-GCST90001405	TRUE	reported	igd	20.3456
338	1.34e-06	16	65999760	3657	-0.3422	0.07069	ebi-a-GCST90001405	rs17765677	C	T	0.0304	|| id:ebi-a-GCST90001405	TRUE	reported	igd	23.4211
339	6.56e-06	16	59859266	3657	-0.1228	0.02721	ebi-a-GCST90001405	rs7185719	G	C	0.732	|| id:ebi-a-GCST90001405	TRUE	reported	igd	20.3565
340	7.58e-06	17	52797903	3657	0.3865	0.0862	ebi-a-GCST90001405	rs112471525	G	A	0.0189	|| id:ebi-a-GCST90001405	TRUE	reported	igd	20.0931
341	8.82e-06	18	24475181	3657	0.1932	0.04342	ebi-a-GCST90001405	rs72883992	C	G	0.0807	|| id:ebi-a-GCST90001405	TRUE	reported	igd	19.7878
342	7.79e-06	19	3443405	3657	-0.1145	0.02557	ebi-a-GCST90001405	rs4806937	A	C	0.3229	|| id:ebi-a-GCST90001405	TRUE	reported	igd	20.0407
343	4.3e-06	20	53613034	3657	-0.1186	0.02577	ebi-a-GCST90001405	rs6014246	A	G	0.3112	|| id:ebi-a-GCST90001405	TRUE	reported	igd	21.1691
344	1.19e-06	22	21022887	3657	0.1172	0.02408	ebi-a-GCST90001405	rs4820558	G	C	0.466	|| id:ebi-a-GCST90001405	TRUE	reported	igd	23.6758
345	8.86e-06	22	35861208	3657	-0.1141	0.02564	ebi-a-GCST90001405	rs28652751	A	T	0.3179	|| id:ebi-a-GCST90001405	TRUE	reported	igd	19.7924
346	6.6e-08	1	8009985	3657	-0.468	0.08646	ebi-a-GCST90001406	rs75766272	T	C	0.0201	|| id:ebi-a-GCST90001406	TRUE	reported	igd	29.2835
347	1.73e-07	1	89814066	3657	-0.1354	0.02587	ebi-a-GCST90001406	rs4658141	C	T	0.3805	|| id:ebi-a-GCST90001406	TRUE	reported	igd	27.3783
348	7.99e-06	1	16668240	3657	-1.002	0.224	ebi-a-GCST90001406	rs149876490	T	C	0.0027	|| id:ebi-a-GCST90001406	TRUE	reported	igd	19.9987
349	6.03e-08	1	150860471	3657	-0.138	0.02542	ebi-a-GCST90001406	rs7412746	T	C	0.5153	|| id:ebi-a-GCST90001406	TRUE	reported	igd	29.4557
350	5.45e-09	2	73868977	3657	0.3572	0.06109	ebi-a-GCST90001406	rs72635970	G	T	0.0444	|| id:ebi-a-GCST90001406	TRUE	reported	igd	34.17
351	9.69e-06	2	183843344	3657	0.426	0.09616	ebi-a-GCST90001406	rs116391651	A	G	0.0161	|| id:ebi-a-GCST90001406	TRUE	reported	igd	19.6152
352	4.67e-07	2	138420154	3657	0.2178	0.04314	ebi-a-GCST90001406	rs72844588	A	G	0.0913	|| id:ebi-a-GCST90001406	TRUE	reported	igd	25.4752
353	4.12e-06	3	16416145	3657	-0.1745	0.03783	ebi-a-GCST90001406	rs55710170	A	G	0.1181	|| id:ebi-a-GCST90001406	TRUE	reported	igd	21.2657
354	6.3e-06	4	47914545	3657	0.1306	0.02887	ebi-a-GCST90001406	rs60515154	T	C	0.7517	|| id:ebi-a-GCST90001406	TRUE	reported	igd	20.4529
355	3.1e-06	4	11590243	3657	-0.2768	0.05925	ebi-a-GCST90001406	rs35698683	G	A	0.0447	|| id:ebi-a-GCST90001406	TRUE	reported	igd	21.8131
356	7.27e-07	4	36385921	3657	-0.6233	0.1256	ebi-a-GCST90001406	rs77312528	G	T	0.0107	|| id:ebi-a-GCST90001406	TRUE	reported	igd	24.6137
357	2.13e-07	5	58050530	3657	-0.1351	0.02599	ebi-a-GCST90001406	rs895377	A	G	0.3683	|| id:ebi-a-GCST90001406	TRUE	reported	igd	27.006
358	2.44e-06	5	40183220	3657	0.1701	0.03602	ebi-a-GCST90001406	rs690488	A	C	0.8588	|| id:ebi-a-GCST90001406	TRUE	reported	igd	22.2886
359	8.61e-07	5	119742816	3657	0.9926	0.2014	ebi-a-GCST90001406	rs115405874	G	A	0.0037	|| id:ebi-a-GCST90001406	TRUE	reported	igd	24.2768
360	1.28e-06	6	37585447	3657	0.1256	0.0259	ebi-a-GCST90001406	rs62398379	C	T	0.4032	|| id:ebi-a-GCST90001406	TRUE	reported	igd	23.504
361	4.8e-06	6	32560667	3657	-0.1488	0.03249	ebi-a-GCST90001406	rs9270558	A	G	0.5249	|| id:ebi-a-GCST90001406	TRUE	reported	igd	20.9637
362	2.75e-07	6	129409652	3657	0.3141	0.06101	ebi-a-GCST90001406	rs9492229	C	T	0.9556	|| id:ebi-a-GCST90001406	TRUE	reported	igd	26.4909
363	7.96e-06	8	12933368	3657	0.115	0.02571	ebi-a-GCST90001406	rs633090	T	A	0.3414	|| id:ebi-a-GCST90001406	TRUE	reported	igd	19.9965
364	8.96e-06	9	2570753	3657	-0.4176	0.09392	ebi-a-GCST90001406	rs140191306	T	C	0.0179	|| id:ebi-a-GCST90001406	TRUE	reported	igd	19.7591
365	1.49e-06	10	26959594	3657	-1.082	0.2244	ebi-a-GCST90001406	rs145123647	T	C	0.003	|| id:ebi-a-GCST90001406	TRUE	reported	igd	23.2365
366	6.93e-06	11	132156175	3657	-0.1775	0.03942	ebi-a-GCST90001406	rs10750504	A	C	0.1135	|| id:ebi-a-GCST90001406	TRUE	reported	igd	20.264
367	6.72e-06	11	111318165	3657	0.1294	0.0287	ebi-a-GCST90001406	rs61896866	A	G	0.2428	|| id:ebi-a-GCST90001406	TRUE	reported	igd	20.3174
368	3.63e-06	12	2866164	3657	-0.4739	0.1022	ebi-a-GCST90001406	rs112570989	T	C	0.0149	|| id:ebi-a-GCST90001406	TRUE	reported	igd	21.4899
369	1.75e-06	13	98901269	3657	0.3691	0.07708	ebi-a-GCST90001406	rs9584780	C	T	0.0257	|| id:ebi-a-GCST90001406	TRUE	reported	igd	22.9175
370	1.14e-06	13	50147180	3657	0.4292	0.08807	ebi-a-GCST90001406	rs76477280	G	A	0.0206	|| id:ebi-a-GCST90001406	TRUE	reported	igd	23.737
371	2.26e-08	14	65713895	3657	0.2839	0.05066	ebi-a-GCST90001406	rs116844769	A	G	0.0662	|| id:ebi-a-GCST90001406	TRUE	reported	igd	31.3879
372	2.73e-06	14	96205838	3657	0.2733	0.05819	ebi-a-GCST90001406	rs77762131	C	G	0.045	|| id:ebi-a-GCST90001406	TRUE	reported	igd	22.0468
373	6.45e-06	18	54422995	3657	0.4209	0.09317	ebi-a-GCST90001406	rs72914692	A	G	0.018	|| id:ebi-a-GCST90001406	TRUE	reported	igd	20.3971
374	8.73e-06	19	53070617	3657	0.1104	0.02479	ebi-a-GCST90001406	rs329966	G	A	0.5425	|| id:ebi-a-GCST90001406	TRUE	reported	igd	19.822
375	3.45e-06	2	181050023	3656	0.538	0.1157	ebi-a-GCST90001407	rs16867231	A	G	0.0108	|| id:ebi-a-GCST90001407	TRUE	reported	igd	21.6103
376	8.09e-06	4	120657899	3656	0.1198	0.0268	ebi-a-GCST90001407	rs10018308	G	A	0.3441	|| id:ebi-a-GCST90001407	TRUE	reported	igd	19.9713
377	1.68e-06	5	148410250	3656	2.504	0.522	ebi-a-GCST90001407	rs17708396	A	C	0.0005	|| id:ebi-a-GCST90001407	TRUE	reported	igd	22.998
378	5.39e-06	6	130514590	3656	-0.1641	0.03601	ebi-a-GCST90001407	rs12216018	T	C	0.1415	|| id:ebi-a-GCST90001407	TRUE	reported	igd	20.7555
379	7.27e-06	7	81370578	3656	0.1371	0.03052	ebi-a-GCST90001407	rs74565175	A	G	0.2009	|| id:ebi-a-GCST90001407	TRUE	reported	igd	20.1682
380	8.97e-06	9	129171041	3656	0.1235	0.02777	ebi-a-GCST90001407	rs77643931	G	T	0.2798	|| id:ebi-a-GCST90001407	TRUE	reported	igd	19.7672
381	6.27e-06	10	85447519	3656	0.1259	0.02783	ebi-a-GCST90001407	rs12763172	C	T	0.7213	|| id:ebi-a-GCST90001407	TRUE	reported	igd	20.4544
382	2.84e-06	10	53757050	3656	-0.1301	0.02775	ebi-a-GCST90001407	rs2879633	A	G	0.2884	|| id:ebi-a-GCST90001407	TRUE	reported	igd	21.968
383	5.81e-06	11	29448646	3656	0.305	0.06718	ebi-a-GCST90001407	rs36072728	T	C	0.0356	|| id:ebi-a-GCST90001407	TRUE	reported	igd	20.6007
384	2.69e-06	13	46224092	3656	1.829	0.3891	ebi-a-GCST90001407	rs557577736	G	A	0.001	|| id:ebi-a-GCST90001407	TRUE	reported	igd	22.0835
385	9.14e-11	13	108993494	3656	0.173	0.02661	ebi-a-GCST90001407	rs12874404	G	A	0.3256	|| id:ebi-a-GCST90001407	TRUE	reported	igd	42.244
386	1.36e-06	14	104600920	3656	-0.2972	0.06141	ebi-a-GCST90001407	rs61997631	G	C	0.0432	|| id:ebi-a-GCST90001407	TRUE	reported	igd	23.4089
387	2.95e-06	14	96205838	3656	0.2713	0.05795	ebi-a-GCST90001407	rs77762131	C	G	0.045	|| id:ebi-a-GCST90001407	TRUE	reported	igd	21.9056
388	1.9e-06	15	24733764	3656	1.204	0.2523	ebi-a-GCST90001407	rs139196765	G	A	0.0025	|| id:ebi-a-GCST90001407	TRUE	reported	igd	22.7604
389	2.94e-06	17	2716535	3656	-0.1161	0.02478	ebi-a-GCST90001407	rs11653761	T	G	0.592	|| id:ebi-a-GCST90001407	TRUE	reported	igd	21.9394
390	4.46e-07	22	45164171	3656	0.6102	0.1207	ebi-a-GCST90001407	rs144295598	A	G	0.0103	|| id:ebi-a-GCST90001407	TRUE	reported	igd	25.5442
391	1.22e-06	22	44688150	3656	-0.4235	0.08713	ebi-a-GCST90001407	rs9614226	G	T	0.9792	|| id:ebi-a-GCST90001407	TRUE	reported	igd	23.6121
392	1.28e-07	1	89814066	3657	0.1371	0.0259	ebi-a-GCST90001408	rs4658141	C	T	0.3805	|| id:ebi-a-GCST90001408	TRUE	reported	igd	28.0051
393	2.75e-07	1	150860471	3657	0.1312	0.02547	ebi-a-GCST90001408	rs7412746	T	C	0.5153	|| id:ebi-a-GCST90001408	TRUE	reported	igd	26.5199
394	9.55e-08	1	8009985	3657	0.463	0.0866	ebi-a-GCST90001408	rs75766272	T	C	0.0201	|| id:ebi-a-GCST90001408	TRUE	reported	igd	28.5686
395	6.31e-06	1	16668240	3657	1.014	0.2243	ebi-a-GCST90001408	rs149876490	T	C	0.0027	|| id:ebi-a-GCST90001408	TRUE	reported	igd	20.4258
396	8.5e-07	2	138420154	3657	-0.2131	0.04321	ebi-a-GCST90001408	rs72844588	A	G	0.0913	|| id:ebi-a-GCST90001408	TRUE	reported	igd	24.3086
397	3.62e-06	2	169182294	3657	0.2616	0.05638	ebi-a-GCST90001408	rs13421263	T	C	0.0528	|| id:ebi-a-GCST90001408	TRUE	reported	igd	21.5173
398	3.01e-08	2	73868977	3657	-0.3399	0.06121	ebi-a-GCST90001408	rs72635970	G	T	0.0444	|| id:ebi-a-GCST90001408	TRUE	reported	igd	30.8191
399	9.81e-06	3	16416145	3657	0.1678	0.03789	ebi-a-GCST90001408	rs55710170	A	G	0.1181	|| id:ebi-a-GCST90001408	TRUE	reported	igd	19.6019
400	6.17e-06	4	11590243	3657	0.2687	0.05935	ebi-a-GCST90001408	rs35698683	G	A	0.0447	|| id:ebi-a-GCST90001408	TRUE	reported	igd	20.486
401	1.68e-06	4	36385921	3657	0.6035	0.1258	ebi-a-GCST90001408	rs77312528	G	T	0.0107	|| id:ebi-a-GCST90001408	TRUE	reported	igd	23.0015
402	5.37e-07	5	119742816	3657	-1.013	0.2016	ebi-a-GCST90001408	rs115405874	G	A	0.0037	|| id:ebi-a-GCST90001408	TRUE	reported	igd	25.2348
403	3.99e-06	5	40183220	3657	-0.1667	0.03608	ebi-a-GCST90001408	rs690488	A	C	0.8588	|| id:ebi-a-GCST90001408	TRUE	reported	igd	21.3354
404	4.65e-07	5	58050530	3657	0.1314	0.02603	ebi-a-GCST90001408	rs895377	A	G	0.3683	|| id:ebi-a-GCST90001408	TRUE	reported	igd	25.4686
405	1.46e-06	6	37585447	3657	-0.1251	0.02593	ebi-a-GCST90001408	rs62398379	C	T	0.4032	|| id:ebi-a-GCST90001408	TRUE	reported	igd	23.2633
406	8.68e-07	6	129409652	3657	-0.3012	0.06111	ebi-a-GCST90001408	rs9492229	C	T	0.9556	|| id:ebi-a-GCST90001408	TRUE	reported	igd	24.28
407	6.89e-06	6	32561093	3657	0.1477	0.03279	ebi-a-GCST90001408	rs9270578	A	G	0.5261	|| id:ebi-a-GCST90001408	TRUE	reported	igd	20.2787
408	6.46e-06	8	12933368	3657	-0.1163	0.02575	ebi-a-GCST90001408	rs633090	T	A	0.3414	|| id:ebi-a-GCST90001408	TRUE	reported	igd	20.3877
409	1.72e-06	10	26959594	3657	1.077	0.2247	ebi-a-GCST90001408	rs145123647	T	C	0.003	|| id:ebi-a-GCST90001408	TRUE	reported	igd	22.9608
410	5.66e-06	11	111318165	3657	-0.1306	0.02874	ebi-a-GCST90001408	rs61896866	A	G	0.2428	|| id:ebi-a-GCST90001408	TRUE	reported	igd	20.6384
411	4.91e-06	11	132133144	3657	0.1801	0.03937	ebi-a-GCST90001408	rs2334904	A	G	0.114	|| id:ebi-a-GCST90001408	TRUE	reported	igd	20.9151
412	2.19e-06	12	2866164	3657	0.4852	0.1023	ebi-a-GCST90001408	rs112570989	T	C	0.0149	|| id:ebi-a-GCST90001408	TRUE	reported	igd	22.4829
413	1.76e-06	13	50147180	3657	-0.4222	0.08821	ebi-a-GCST90001408	rs76477280	G	A	0.0206	|| id:ebi-a-GCST90001408	TRUE	reported	igd	22.8962
414	5.2e-07	13	98901269	3657	-0.388	0.07717	ebi-a-GCST90001408	rs9584780	C	T	0.0257	|| id:ebi-a-GCST90001408	TRUE	reported	igd	25.2656
415	9.3e-06	13	102612226	3657	0.1119	0.02521	ebi-a-GCST90001408	rs2476213	T	C	0.5659	|| id:ebi-a-GCST90001408	TRUE	reported	igd	19.6914
416	3.1e-06	14	96205838	3657	-0.2722	0.05828	ebi-a-GCST90001408	rs77762131	C	G	0.045	|| id:ebi-a-GCST90001408	TRUE	reported	igd	21.8022
417	4.08e-06	14	63009549	3657	-0.1154	0.025	ebi-a-GCST90001408	rs974368	A	G	0.5141	|| id:ebi-a-GCST90001408	TRUE	reported	igd	21.2958
418	1.42e-07	14	65713895	3657	-0.2677	0.05076	ebi-a-GCST90001408	rs116844769	A	G	0.0662	|| id:ebi-a-GCST90001408	TRUE	reported	igd	27.7982
419	5.72e-06	18	54422995	3657	-0.4239	0.0933	ebi-a-GCST90001408	rs72914692	A	G	0.018	|| id:ebi-a-GCST90001408	TRUE	reported	igd	20.6313
420	6.42e-06	22	44674143	3657	-2.179	0.4823	ebi-a-GCST90001408	rs9614418	G	C	0.0005	|| id:ebi-a-GCST90001408	TRUE	reported	igd	20.4006
421	4.37e-06	2	132741527	3656	-0.1159	0.02519	ebi-a-GCST90001409	rs139077655	T	C	0.382	|| id:ebi-a-GCST90001409	TRUE	reported	igd	21.1579
422	6.01e-06	4	152777207	3656	-0.2134	0.04708	ebi-a-GCST90001409	rs76981518	T	C	0.0744	|| id:ebi-a-GCST90001409	TRUE	reported	igd	20.5342
423	5.91e-06	5	146138788	3656	2.627	0.579	ebi-a-GCST90001409	rs115150472	T	C	0.0004	|| id:ebi-a-GCST90001409	TRUE	reported	igd	20.5743
424	7.4e-06	5	58278611	3656	0.233	0.05192	ebi-a-GCST90001409	rs10042327	A	G	0.0613	|| id:ebi-a-GCST90001409	TRUE	reported	igd	20.1282
425	2.36e-07	5	158285953	3656	-0.2366	0.0457	ebi-a-GCST90001409	rs17056318	C	T	0.081	|| id:ebi-a-GCST90001409	TRUE	reported	igd	26.7892
426	7.3e-06	6	67039330	3656	0.1232	0.02743	ebi-a-GCST90001409	rs9354413	C	T	0.2964	|| id:ebi-a-GCST90001409	TRUE	reported	igd	20.1619
427	3.71e-06	7	67653879	3656	0.1584	0.03419	ebi-a-GCST90001409	rs35607968	T	C	0.1536	|| id:ebi-a-GCST90001409	TRUE	reported	igd	21.4523
428	3.51e-06	7	21321670	3656	-0.2668	0.05743	ebi-a-GCST90001409	rs2390504	A	G	0.0486	|| id:ebi-a-GCST90001409	TRUE	reported	igd	21.5703
429	3.3e-06	7	12847391	3656	-0.4624	0.09926	ebi-a-GCST90001409	rs143397127	C	T	0.0157	|| id:ebi-a-GCST90001409	TRUE	reported	igd	21.6895
430	1.74e-07	8	130617819	3656	-0.1445	0.02761	ebi-a-GCST90001409	rs2395904	G	T	0.2657	|| id:ebi-a-GCST90001409	TRUE	reported	igd	27.3757
431	4.6e-07	8	70193536	3656	0.1251	0.02477	ebi-a-GCST90001409	rs283340	C	T	0.5621	|| id:ebi-a-GCST90001409	TRUE	reported	igd	25.4932
432	3.92e-06	10	125485345	3656	0.7902	0.1709	ebi-a-GCST90001409	rs189761842	T	C	0.0055	|| id:ebi-a-GCST90001409	TRUE	reported	igd	21.3674
433	8.13e-06	10	33779474	3656	-0.4129	0.09241	ebi-a-GCST90001409	rs117344365	A	G	0.0178	|| id:ebi-a-GCST90001409	TRUE	reported	igd	19.9533
434	9.07e-07	11	119980729	3656	0.138	0.02805	ebi-a-GCST90001409	rs12799241	A	G	0.2619	|| id:ebi-a-GCST90001409	TRUE	reported	igd	24.1911
435	8.96e-06	12	6499533	3656	0.1183	0.0266	ebi-a-GCST90001409	rs2286599	A	G	0.32	|| id:ebi-a-GCST90001409	TRUE	reported	igd	19.7683
436	2.84e-06	12	67638132	3656	0.1702	0.0363	ebi-a-GCST90001409	rs58114937	G	A	0.1302	|| id:ebi-a-GCST90001409	TRUE	reported	igd	21.9719
437	3.63e-06	13	71534535	3656	-0.1163	0.02507	ebi-a-GCST90001409	rs9564767	G	A	0.6075	|| id:ebi-a-GCST90001409	TRUE	reported	igd	21.5086
438	5.33e-06	14	22954777	3656	-0.1229	0.02697	ebi-a-GCST90001409	rs3811215	T	G	0.3032	|| id:ebi-a-GCST90001409	TRUE	reported	igd	20.7541
439	5.34e-06	15	60878804	3656	-0.1886	0.04138	ebi-a-GCST90001409	rs76263497	A	G	0.0989	|| id:ebi-a-GCST90001409	TRUE	reported	igd	20.7618
440	7.65e-06	16	84305239	3656	1.819	0.4058	ebi-a-GCST90001409	rs143176410	C	G	0.001	|| id:ebi-a-GCST90001409	TRUE	reported	igd	20.0818
441	4.34e-06	17	7316027	3656	-0.3088	0.06711	ebi-a-GCST90001409	rs77983244	A	G	0.0325	|| id:ebi-a-GCST90001409	TRUE	reported	igd	21.1613
442	2.35e-08	17	38038391	3656	-0.1605	0.02868	ebi-a-GCST90001409	rs62067029	T	A	0.4148	|| id:ebi-a-GCST90001409	TRUE	reported	igd	31.3007
443	3.31e-06	19	53848484	3656	0.1382	0.02968	ebi-a-GCST90001409	rs62115322	G	C	0.2083	|| id:ebi-a-GCST90001409	TRUE	reported	igd	21.6696
444	1.08e-06	20	59926554	3656	-0.2347	0.04805	ebi-a-GCST90001409	rs34764986	C	T	0.0699	|| id:ebi-a-GCST90001409	TRUE	reported	igd	23.8452
445	1.49e-08	1	213100225	3657	-0.1407	0.02479	ebi-a-GCST90001410	rs2792563	A	G	0.567	|| id:ebi-a-GCST90001410	TRUE	reported	igd	32.1957
446	7.79e-06	2	216542855	3657	-0.1078	0.02407	ebi-a-GCST90001410	rs1250061	A	T	0.5554	|| id:ebi-a-GCST90001410	TRUE	reported	igd	20.0469
447	9.61e-07	3	125894785	3657	0.1185	0.02414	ebi-a-GCST90001410	rs12636371	A	G	0.4619	|| id:ebi-a-GCST90001410	TRUE	reported	igd	24.0838
448	1.88e-06	3	11244825	3657	0.3884	0.08136	ebi-a-GCST90001410	rs12493961	G	A	0.0219	|| id:ebi-a-GCST90001410	TRUE	reported	igd	22.7771
449	8.56e-06	3	28830276	3657	0.1247	0.02799	ebi-a-GCST90001410	rs13075403	G	A	0.7616	|| id:ebi-a-GCST90001410	TRUE	reported	igd	19.8376
450	6.1e-06	4	55386841	3657	0.3165	0.06988	ebi-a-GCST90001410	rs11938966	A	C	0.0294	|| id:ebi-a-GCST90001410	TRUE	reported	igd	20.5024
451	3.22e-06	5	92965344	3657	0.4094	0.08778	ebi-a-GCST90001410	rs76912165	G	A	0.0209	|| id:ebi-a-GCST90001410	TRUE	reported	igd	21.7404
452	3.4e-06	6	107939307	3657	-0.5032	0.1082	ebi-a-GCST90001410	rs139843122	T	A	0.0123	|| id:ebi-a-GCST90001410	TRUE	reported	igd	21.6167
453	2.04e-07	7	106306631	3657	-0.3437	0.06603	ebi-a-GCST90001410	rs148377259	C	T	0.034	|| id:ebi-a-GCST90001410	TRUE	reported	igd	27.0794
454	5.46e-06	7	57550983	3657	-0.1235	0.02712	ebi-a-GCST90001410	rs13235778	A	G	0.2801	|| id:ebi-a-GCST90001410	TRUE	reported	igd	20.7261
455	1.39e-06	7	68026886	3657	-0.118	0.0244	ebi-a-GCST90001410	rs10270812	C	T	0.5103	|| id:ebi-a-GCST90001410	TRUE	reported	igd	23.3747
456	7.33e-06	8	15730211	3657	0.44	0.098	ebi-a-GCST90001410	rs188550599	G	A	0.0142	|| id:ebi-a-GCST90001410	TRUE	reported	igd	20.1472
457	3.64e-07	8	16074805	3657	0.3227	0.06331	ebi-a-GCST90001410	rs138542577	C	G	0.0376	|| id:ebi-a-GCST90001410	TRUE	reported	igd	25.9666
458	2.76e-06	8	109663198	3657	-0.6636	0.1413	ebi-a-GCST90001410	rs137930158	C	G	0.007	|| id:ebi-a-GCST90001410	TRUE	reported	igd	22.044
459	8.53e-06	11	97765784	3657	0.2024	0.04541	ebi-a-GCST90001410	rs113087021	A	T	0.0766	|| id:ebi-a-GCST90001410	TRUE	reported	igd	19.8555
460	6.44e-07	11	127827727	3657	0.1745	0.03499	ebi-a-GCST90001410	rs478251	C	A	0.1333	|| id:ebi-a-GCST90001410	TRUE	reported	igd	24.858
461	4.4e-06	11	113975210	3657	-0.1152	0.02506	ebi-a-GCST90001410	rs238926	A	G	0.369	|| id:ebi-a-GCST90001410	TRUE	reported	igd	21.1206
462	4.44e-06	16	59859266	3657	-0.1257	0.02735	ebi-a-GCST90001410	rs7185719	G	C	0.732	|| id:ebi-a-GCST90001410	TRUE	reported	igd	21.1115
463	3.95e-06	22	45016637	3657	0.1701	0.0368	ebi-a-GCST90001410	rs11705673	G	C	0.12	|| id:ebi-a-GCST90001410	TRUE	reported	igd	21.3538
464	1.99e-07	1	8009985	3657	-0.4552	0.08737	ebi-a-GCST90001411	rs75766272	T	C	0.0201	|| id:ebi-a-GCST90001411	TRUE	reported	igd	27.1295
465	9.7e-06	1	230130712	3657	-0.1336	0.03015	ebi-a-GCST90001411	rs11584183	C	T	0.2311	|| id:ebi-a-GCST90001411	TRUE	reported	igd	19.6246
466	9.25e-06	2	73679013	3657	0.2797	0.063	ebi-a-GCST90001411	rs45608038	G	A	0.0421	|| id:ebi-a-GCST90001411	TRUE	reported	igd	19.7
467	7.49e-06	3	4408435	3657	0.3685	0.08216	ebi-a-GCST90001411	rs6781675	C	G	0.0235	|| id:ebi-a-GCST90001411	TRUE	reported	igd	20.1056
468	8.46e-06	5	175234476	3657	-0.1214	0.02723	ebi-a-GCST90001411	rs11134931	A	G	0.6924	|| id:ebi-a-GCST90001411	TRUE	reported	igd	19.8657
469	1.52e-06	6	32553200	3657	0.4368	0.09069	ebi-a-GCST90001411	rs34418535	G	A	0.064	|| id:ebi-a-GCST90001411	TRUE	reported	igd	23.1851
470	5.28e-06	6	133003242	3657	-0.1674	0.0367	ebi-a-GCST90001411	rs45575344	C	T	0.1333	|| id:ebi-a-GCST90001411	TRUE	reported	igd	20.7942
471	7.05e-06	6	169106376	3657	-0.2834	0.06299	ebi-a-GCST90001411	rs147867176	T	A	0.0418	|| id:ebi-a-GCST90001411	TRUE	reported	igd	20.2311
472	3.92e-06	6	42013868	3657	-0.1237	0.02675	ebi-a-GCST90001411	rs9369326	C	T	0.3121	|| id:ebi-a-GCST90001411	TRUE	reported	igd	21.3724
473	7.63e-06	7	66493985	3657	-0.1289	0.02875	ebi-a-GCST90001411	rs7457479	C	T	0.2762	|| id:ebi-a-GCST90001411	TRUE	reported	igd	20.0906
474	2.51e-06	9	21576571	3657	-0.4312	0.09145	ebi-a-GCST90001411	rs62562996	A	G	0.0172	|| id:ebi-a-GCST90001411	TRUE	reported	igd	22.2204
475	3.24e-06	12	2866164	3657	-0.4808	0.1031	ebi-a-GCST90001411	rs112570989	T	C	0.0149	|| id:ebi-a-GCST90001411	TRUE	reported	igd	21.7357
476	1.2e-06	13	108993494	3657	0.1313	0.027	ebi-a-GCST90001411	rs12874404	G	A	0.3257	|| id:ebi-a-GCST90001411	TRUE	reported	igd	23.6355
477	4.79e-07	13	51367583	3657	-0.1353	0.02683	ebi-a-GCST90001411	rs7988851	T	C	0.3266	|| id:ebi-a-GCST90001411	TRUE	reported	igd	25.4166
478	1.08e-07	13	50147180	3657	0.4747	0.08918	ebi-a-GCST90001411	rs76477280	G	A	0.0206	|| id:ebi-a-GCST90001411	TRUE	reported	igd	28.3182
479	5.5e-06	13	70325772	3657	0.4126	0.09065	ebi-a-GCST90001411	rs145371905	T	G	0.0194	|| id:ebi-a-GCST90001411	TRUE	reported	igd	20.7055
480	1.57e-06	14	96205838	3657	0.2816	0.05855	ebi-a-GCST90001411	rs77762131	C	G	0.045	|| id:ebi-a-GCST90001411	TRUE	reported	igd	23.1193
481	7.15e-06	14	65673804	3657	0.2453	0.05457	ebi-a-GCST90001411	rs78269238	T	C	0.0582	|| id:ebi-a-GCST90001411	TRUE	reported	igd	20.1953
482	9e-06	14	93256694	3657	-0.1204	0.02707	ebi-a-GCST90001411	rs35130455	A	T	0.704	|| id:ebi-a-GCST90001411	TRUE	reported	igd	19.7715
483	4.73e-06	16	4127619	3657	0.1207	0.02634	ebi-a-GCST90001411	rs17256322	A	T	0.3234	|| id:ebi-a-GCST90001411	TRUE	reported	igd	20.9868
484	6.54e-06	18	23575118	3657	0.2862	0.06339	ebi-a-GCST90001411	rs144479315	T	A	0.0418	|| id:ebi-a-GCST90001411	TRUE	reported	igd	20.3732
485	1.17e-06	2	237195419	3656	-0.1868	0.03837	ebi-a-GCST90001412	rs7586359	G	T	0.8907	|| id:ebi-a-GCST90001412	TRUE	reported	igd	23.6882
486	7.52e-06	3	182760073	3656	0.1323	0.0295	ebi-a-GCST90001412	rs10513789	G	T	0.2261	|| id:ebi-a-GCST90001412	TRUE	reported	igd	20.1019
487	3.3e-06	4	156739300	3656	-0.1191	0.02557	ebi-a-GCST90001412	rs13132141	A	G	0.6385	|| id:ebi-a-GCST90001412	TRUE	reported	igd	21.6833
488	1.51e-06	5	148456360	3656	-0.3012	0.06251	ebi-a-GCST90001412	rs147556975	T	C	0.039	|| id:ebi-a-GCST90001412	TRUE	reported	igd	23.2046
489	3.08e-06	5	4700587	3656	0.197	0.04215	ebi-a-GCST90001412	rs4702913	C	A	0.9123	|| id:ebi-a-GCST90001412	TRUE	reported	igd	21.8323
490	7.86e-06	5	74257985	3656	0.1176	0.02628	ebi-a-GCST90001412	rs10942726	G	A	0.3155	|| id:ebi-a-GCST90001412	TRUE	reported	igd	20.0136
491	9.71e-06	7	63248560	3656	0.2175	0.0491	ebi-a-GCST90001412	rs144607178	T	C	0.0636	|| id:ebi-a-GCST90001412	TRUE	reported	igd	19.6118
492	6.47e-06	10	85446387	3656	-0.1304	0.02887	ebi-a-GCST90001412	rs10749417	T	A	0.2247	|| id:ebi-a-GCST90001412	TRUE	reported	igd	20.3903
493	5.67e-06	12	23968609	3656	-0.1831	0.04029	ebi-a-GCST90001412	rs11047113	C	A	0.1027	|| id:ebi-a-GCST90001412	TRUE	reported	igd	20.6417
494	2.14e-07	13	108710731	3656	0.3121	0.06005	ebi-a-GCST90001412	rs183466766	A	G	0.0402	|| id:ebi-a-GCST90001412	TRUE	reported	igd	26.9975
495	5.23e-07	13	108488351	3656	0.3005	0.05978	ebi-a-GCST90001412	rs139981802	C	T	0.0418	|| id:ebi-a-GCST90001412	TRUE	reported	igd	25.2545
496	1.92e-06	13	46224092	3656	1.819	0.3815	ebi-a-GCST90001412	rs557577736	G	A	0.001	|| id:ebi-a-GCST90001412	TRUE	reported	igd	22.7216
497	1.02e-06	13	70325772	3656	0.4292	0.08767	ebi-a-GCST90001412	rs145371905	T	G	0.0194	|| id:ebi-a-GCST90001412	TRUE	reported	igd	23.9541
498	3.93e-06	13	114873368	3656	-0.1608	0.03478	ebi-a-GCST90001412	rs9314892	G	A	0.8553	|| id:ebi-a-GCST90001412	TRUE	reported	igd	21.3636
499	5.62e-14	13	108993494	3656	0.1963	0.02601	ebi-a-GCST90001412	rs12874404	G	A	0.3256	|| id:ebi-a-GCST90001412	TRUE	reported	igd	56.9275
500	4.05e-07	13	50212885	3656	0.4428	0.08724	ebi-a-GCST90001412	rs73192651	T	C	0.02	|| id:ebi-a-GCST90001412	TRUE	reported	igd	25.7482
501	3.57e-06	14	94936964	3656	-0.1136	0.02446	ebi-a-GCST90001412	rs8014978	C	T	0.5737	|| id:ebi-a-GCST90001412	TRUE	reported	igd	21.5579
502	3.22e-07	14	96205838	3656	0.291	0.05685	ebi-a-GCST90001412	rs77762131	C	G	0.045	|| id:ebi-a-GCST90001412	TRUE	reported	igd	26.1871
503	5.8e-06	15	63290645	3656	-0.1118	0.02462	ebi-a-GCST90001412	rs12595433	A	G	0.4579	|| id:ebi-a-GCST90001412	TRUE	reported	igd	20.6096
504	4.68e-06	16	8963501	3656	-0.1821	0.03971	ebi-a-GCST90001412	rs880312	A	G	0.1034	|| id:ebi-a-GCST90001412	TRUE	reported	igd	21.0176
505	2.83e-07	17	2716535	3656	-0.125	0.02429	ebi-a-GCST90001412	rs11653761	T	G	0.592	|| id:ebi-a-GCST90001412	TRUE	reported	igd	26.4684
506	8.81e-06	19	14993354	3656	-0.2566	0.05765	ebi-a-GCST90001412	rs7254039	A	G	0.0435	|| id:ebi-a-GCST90001412	TRUE	reported	igd	19.8005
507	1.47e-06	22	44688150	3656	-0.4122	0.08546	ebi-a-GCST90001412	rs9614226	G	T	0.9792	|| id:ebi-a-GCST90001412	TRUE	reported	igd	23.2516
508	2.81e-06	1	163272701	3657	1.055	0.2248	ebi-a-GCST90001413	rs111237501	C	T	0.003	|| id:ebi-a-GCST90001413	TRUE	reported	igd	22.0128
509	5.25e-06	2	128660247	3657	0.1136	0.0249	ebi-a-GCST90001413	rs11887461	G	A	0.4754	|| id:ebi-a-GCST90001413	TRUE	reported	igd	20.8027
510	1.29e-06	2	217809198	3657	-2.752	0.5674	ebi-a-GCST90001413	rs13020544	A	G	0.0004	|| id:ebi-a-GCST90001413	TRUE	reported	igd	23.5115
511	1.09e-06	2	215618238	3657	-2.77	0.5672	ebi-a-GCST90001413	rs145137909	A	G	0.0004	|| id:ebi-a-GCST90001413	TRUE	reported	igd	23.8369
512	2.76e-06	4	83018399	3657	-0.6384	0.136	ebi-a-GCST90001413	rs114209430	C	T	0.0085	|| id:ebi-a-GCST90001413	TRUE	reported	igd	22.0227
513	2.26e-06	4	113331648	3657	0.3561	0.07517	ebi-a-GCST90001413	rs17044633	G	A	0.0286	|| id:ebi-a-GCST90001413	TRUE	reported	igd	22.4294
514	2.25e-06	5	62072324	3657	-1.841	0.3885	ebi-a-GCST90001413	rs183821560	A	G	0.0016	|| id:ebi-a-GCST90001413	TRUE	reported	igd	22.4434
515	1.27e-06	6	107155687	3657	0.2678	0.0552	ebi-a-GCST90001413	rs9398107	G	A	0.0555	|| id:ebi-a-GCST90001413	TRUE	reported	igd	23.5237
516	9.04e-06	7	2651996	3657	-0.1605	0.03611	ebi-a-GCST90001413	rs73045003	T	C	0.1396	|| id:ebi-a-GCST90001413	TRUE	reported	igd	19.745
517	3.76e-06	8	112881828	3657	-0.3971	0.08574	ebi-a-GCST90001413	rs76377003	G	A	0.0219	|| id:ebi-a-GCST90001413	TRUE	reported	igd	21.4385
518	2.97e-06	10	28462184	3657	0.4712	0.1007	ebi-a-GCST90001413	rs112898282	C	T	0.0152	|| id:ebi-a-GCST90001413	TRUE	reported	igd	21.8834
519	1.43e-07	12	103731395	3657	0.1908	0.03619	ebi-a-GCST90001413	rs7966251	A	G	0.1349	|| id:ebi-a-GCST90001413	TRUE	reported	igd	27.7806
520	8.84e-06	14	103946237	3657	0.466	0.1047	ebi-a-GCST90001413	rs142305616	C	A	0.0148	|| id:ebi-a-GCST90001413	TRUE	reported	igd	19.7989
521	5.38e-06	16	6107421	3657	0.146	0.03204	ebi-a-GCST90001413	rs7198605	T	C	0.182	|| id:ebi-a-GCST90001413	TRUE	reported	igd	20.7531
522	5.36e-06	18	29387367	3657	0.1597	0.03505	ebi-a-GCST90001413	rs35192093	T	C	0.1593	|| id:ebi-a-GCST90001413	TRUE	reported	igd	20.749
523	4.27e-06	19	19073798	3657	-0.2029	0.04406	ebi-a-GCST90001413	rs8109503	A	T	0.0919	|| id:ebi-a-GCST90001413	TRUE	reported	igd	21.1952
524	8.16e-07	20	41777449	3657	-0.3098	0.06272	ebi-a-GCST90001413	rs6073000	C	T	0.959	|| id:ebi-a-GCST90001413	TRUE	reported	igd	24.3845
525	7.96e-06	22	27642688	3657	-0.2776	0.06207	ebi-a-GCST90001413	rs115218594	A	G	0.0421	|| id:ebi-a-GCST90001413	TRUE	reported	igd	19.9912
526	4.2e-06	1	41379583	3656	0.2344	0.05087	ebi-a-GCST90001414	rs72953104	G	C	0.0643	|| id:ebi-a-GCST90001414	TRUE	reported	igd	21.2204
527	3.35e-06	1	163272701	3656	1.052	0.2261	ebi-a-GCST90001414	rs111237501	C	T	0.003	|| id:ebi-a-GCST90001414	TRUE	reported	igd	21.6368
528	5.51e-06	2	79806712	3656	0.2343	0.05149	ebi-a-GCST90001414	rs114114265	A	G	0.0647	|| id:ebi-a-GCST90001414	TRUE	reported	igd	20.6948
529	8.85e-06	3	29345411	3656	0.1425	0.03201	ebi-a-GCST90001414	rs7615875	C	T	0.1956	|| id:ebi-a-GCST90001414	TRUE	reported	igd	19.8071
530	6.77e-06	3	191888629	3656	0.2069	0.04589	ebi-a-GCST90001414	rs76499400	T	G	0.0792	|| id:ebi-a-GCST90001414	TRUE	reported	igd	20.3164
531	3.53e-06	4	25767183	3656	0.1246	0.02682	ebi-a-GCST90001414	rs4697616	A	G	0.6779	|| id:ebi-a-GCST90001414	TRUE	reported	igd	21.5715
532	5.62e-06	4	113331648	3656	0.3458	0.07605	ebi-a-GCST90001414	rs17044633	G	A	0.0286	|| id:ebi-a-GCST90001414	TRUE	reported	igd	20.664
533	8.66e-06	4	31594004	3656	-0.1924	0.0432	ebi-a-GCST90001414	rs76225955	C	T	0.0909	|| id:ebi-a-GCST90001414	TRUE	reported	igd	19.8246
534	4.74e-06	5	22936562	3656	0.6821	0.1488	ebi-a-GCST90001414	rs74356874	A	G	0.0066	|| id:ebi-a-GCST90001414	TRUE	reported	igd	21.0016
535	4.47e-06	6	1238442	3656	-0.9851	0.2144	ebi-a-GCST90001414	rs145638783	A	G	0.0033	|| id:ebi-a-GCST90001414	TRUE	reported	igd	21.0996
536	6.28e-06	10	28462184	3656	0.4601	0.1017	ebi-a-GCST90001414	rs112898282	C	T	0.0152	|| id:ebi-a-GCST90001414	TRUE	reported	igd	20.4562
537	9.47e-06	13	55229646	3656	0.2658	0.05994	ebi-a-GCST90001414	rs75453701	G	A	0.0464	|| id:ebi-a-GCST90001414	TRUE	reported	igd	19.6535
538	1.07e-06	13	71376322	3656	-0.1482	0.03033	ebi-a-GCST90001414	rs7982713	G	A	0.2157	|| id:ebi-a-GCST90001414	TRUE	reported	igd	23.8624
539	4.14e-06	14	31505138	3656	0.3337	0.07236	ebi-a-GCST90001414	rs191543445	G	A	0.031	|| id:ebi-a-GCST90001414	TRUE	reported	igd	21.2558
540	5.69e-07	15	54695686	3656	0.1331	0.02656	ebi-a-GCST90001414	rs496760	A	G	0.6422	|| id:ebi-a-GCST90001414	TRUE	reported	igd	25.0993
541	4.54e-06	17	63135589	3656	-0.2921	0.06361	ebi-a-GCST90001414	rs421516	A	C	0.9583	|| id:ebi-a-GCST90001414	TRUE	reported	igd	21.0753
542	5.75e-06	19	1930174	3656	-0.2323	0.05115	ebi-a-GCST90001414	rs72977632	A	T	0.0643	|| id:ebi-a-GCST90001414	TRUE	reported	igd	20.6143
543	8.52e-07	19	16412842	3656	-0.146	0.0296	ebi-a-GCST90001414	rs451367	C	T	0.7674	|| id:ebi-a-GCST90001414	TRUE	reported	igd	24.3156
544	1.08e-06	1	105159724	3657	-0.1946	0.03983	ebi-a-GCST90001415	rs11184230	T	C	0.1095	|| id:ebi-a-GCST90001415	TRUE	reported	igd	23.8576
545	1.11e-06	1	150860471	3657	0.1263	0.02588	ebi-a-GCST90001415	rs7412746	T	C	0.5153	|| id:ebi-a-GCST90001415	TRUE	reported	igd	23.8035
546	3.86e-08	1	8009985	3657	0.483	0.08768	ebi-a-GCST90001415	rs75766272	T	C	0.0201	|| id:ebi-a-GCST90001415	TRUE	reported	igd	30.3288
547	3.85e-06	2	73679013	3657	-0.2927	0.06326	ebi-a-GCST90001415	rs45608038	G	A	0.0421	|| id:ebi-a-GCST90001415	TRUE	reported	igd	21.3968
548	8.84e-06	2	4082267	3657	-0.6051	0.136	ebi-a-GCST90001415	rs12465275	C	T	0.009	|| id:ebi-a-GCST90001415	TRUE	reported	igd	19.7851
549	4.84e-06	3	106579815	3657	-0.1728	0.03773	ebi-a-GCST90001415	rs56335940	A	G	0.1326	|| id:ebi-a-GCST90001415	TRUE	reported	igd	20.9641
550	6.89e-06	4	47951945	3657	-0.1408	0.03125	ebi-a-GCST90001415	rs1972883	A	G	0.7849	|| id:ebi-a-GCST90001415	TRUE	reported	igd	20.2893
551	5.36e-06	4	11590243	3657	0.2735	0.06003	ebi-a-GCST90001415	rs35698683	G	A	0.0447	|| id:ebi-a-GCST90001415	TRUE	reported	igd	20.7463
552	5.71e-06	6	166531345	3657	0.1159	0.0255	ebi-a-GCST90001415	rs6910508	A	G	0.4199	|| id:ebi-a-GCST90001415	TRUE	reported	igd	20.6466
553	4.43e-06	8	75515052	3657	0.3029	0.06589	ebi-a-GCST90001415	rs533239981	C	G	0.0387	|| id:ebi-a-GCST90001415	TRUE	reported	igd	21.1214
554	8.69e-06	8	119323401	3657	-0.1439	0.03231	ebi-a-GCST90001415	rs2450220	T	C	0.816	|| id:ebi-a-GCST90001415	TRUE	reported	igd	19.8249
555	2.97e-06	9	8660693	3657	-0.142	0.03034	ebi-a-GCST90001415	rs7870388	G	C	0.7737	|| id:ebi-a-GCST90001415	TRUE	reported	igd	21.8931
556	3.8e-06	9	2570753	3657	0.4404	0.09513	ebi-a-GCST90001415	rs140191306	T	C	0.0179	|| id:ebi-a-GCST90001415	TRUE	reported	igd	21.4201
557	7.68e-06	10	26959594	3657	1.016	0.2269	ebi-a-GCST90001415	rs145123647	T	C	0.003	|| id:ebi-a-GCST90001415	TRUE	reported	igd	20.0392
558	7.3e-08	14	65713895	3657	-0.2773	0.0514	ebi-a-GCST90001415	rs116844769	A	G	0.0662	|| id:ebi-a-GCST90001415	TRUE	reported	igd	29.0895
559	5.85e-06	14	54016223	3657	1.363	0.3003	ebi-a-GCST90001415	rs182854545	T	C	0.0018	|| id:ebi-a-GCST90001415	TRUE	reported	igd	20.5894
560	4.14e-06	17	77637123	3657	-0.1632	0.03539	ebi-a-GCST90001415	rs73426855	C	T	0.1471	|| id:ebi-a-GCST90001415	TRUE	reported	igd	21.254
561	2.37e-06	17	49451837	3657	-0.1247	0.02639	ebi-a-GCST90001415	rs2159343	G	A	0.6266	|| id:ebi-a-GCST90001415	TRUE	reported	igd	22.316
562	6.74e-06	21	39363957	3657	0.2723	0.06041	ebi-a-GCST90001415	rs78958229	T	C	0.044	|| id:ebi-a-GCST90001415	TRUE	reported	igd	20.3067
563	7.53e-06	22	44492562	3657	-0.3021	0.06737	ebi-a-GCST90001415	rs58706313	T	C	0.0343	|| id:ebi-a-GCST90001415	TRUE	reported	igd	20.097
564	1.21e-06	4	178658413	3656	-0.2989	0.06147	ebi-a-GCST90001416	rs71615254	C	A	0.0406	|| id:ebi-a-GCST90001416	TRUE	reported	igd	23.6313
565	3.99e-06	5	158285953	3656	-0.2103	0.04553	ebi-a-GCST90001416	rs17056318	C	T	0.081	|| id:ebi-a-GCST90001416	TRUE	reported	igd	21.3229
566	5.31e-06	5	21916806	3656	1.503	0.3297	ebi-a-GCST90001416	rs141108367	A	G	0.0012	|| id:ebi-a-GCST90001416	TRUE	reported	igd	20.7703
567	5.73e-06	5	146138788	3656	2.619	0.5765	ebi-a-GCST90001416	rs115150472	T	C	0.0004	|| id:ebi-a-GCST90001416	TRUE	reported	igd	20.6269
568	2.63e-06	6	100821460	3656	2.118	0.4501	ebi-a-GCST90001416	rs12197153	A	G	0.0007	|| id:ebi-a-GCST90001416	TRUE	reported	igd	22.1308
569	4.42e-07	6	67039330	3656	0.138	0.02729	ebi-a-GCST90001416	rs9354413	C	T	0.2964	|| id:ebi-a-GCST90001416	TRUE	reported	igd	25.5572
570	6.51e-06	7	12847391	3656	-0.4464	0.09885	ebi-a-GCST90001416	rs143397127	C	T	0.0157	|| id:ebi-a-GCST90001416	TRUE	reported	igd	20.3825
571	8.65e-06	7	87868543	3656	0.3363	0.07548	ebi-a-GCST90001416	rs190448231	G	T	0.028	|| id:ebi-a-GCST90001416	TRUE	reported	igd	19.8405
572	2.94e-06	7	77469688	3656	-0.2677	0.05716	ebi-a-GCST90001416	rs34910780	T	A	0.048	|| id:ebi-a-GCST90001416	TRUE	reported	igd	21.9217
573	1.26e-06	8	130617819	3656	-0.1335	0.0275	ebi-a-GCST90001416	rs2395904	G	T	0.2657	|| id:ebi-a-GCST90001416	TRUE	reported	igd	23.5537
574	5.03e-06	8	2044843	3656	-0.2005	0.04387	ebi-a-GCST90001416	rs150663332	T	C	0.084	|| id:ebi-a-GCST90001416	TRUE	reported	igd	20.8764
575	3.64e-07	8	75563339	3656	0.4148	0.08139	ebi-a-GCST90001416	rs117190494	A	G	0.022	|| id:ebi-a-GCST90001416	TRUE	reported	igd	25.9596
576	5.63e-06	10	102955294	3656	0.1269	0.02791	ebi-a-GCST90001416	rs701839	G	A	0.7124	|| id:ebi-a-GCST90001416	TRUE	reported	igd	20.6617
577	6.72e-06	10	125485345	3656	0.7675	0.1702	ebi-a-GCST90001416	rs189761842	T	C	0.0055	|| id:ebi-a-GCST90001416	TRUE	reported	igd	20.3236
578	2.39e-06	11	119980729	3656	0.132	0.02794	ebi-a-GCST90001416	rs12799241	A	G	0.2619	|| id:ebi-a-GCST90001416	TRUE	reported	igd	22.3078
579	4.44e-06	12	14302579	3656	-0.3693	0.08033	ebi-a-GCST90001416	rs34771848	T	C	0.023	|| id:ebi-a-GCST90001416	TRUE	reported	igd	21.1235
580	5.74e-06	13	105214810	3656	0.3166	0.0697	ebi-a-GCST90001416	rs76578043	A	G	0.0298	|| id:ebi-a-GCST90001416	TRUE	reported	igd	20.6214
581	6.25e-06	13	72428296	3656	0.4915	0.1086	ebi-a-GCST90001416	rs75474045	A	G	0.0126	|| id:ebi-a-GCST90001416	TRUE	reported	igd	20.4715
582	2.6e-06	14	22954777	3656	-0.1264	0.02685	ebi-a-GCST90001416	rs3811215	T	G	0.3032	|| id:ebi-a-GCST90001416	TRUE	reported	igd	22.1497
583	7.18e-06	16	84305239	3656	1.816	0.404	ebi-a-GCST90001416	rs143176410	C	G	0.001	|| id:ebi-a-GCST90001416	TRUE	reported	igd	20.1944
584	3.1e-06	17	77637123	3656	-0.1616	0.03458	ebi-a-GCST90001416	rs73426855	C	T	0.1469	|| id:ebi-a-GCST90001416	TRUE	reported	igd	21.8271
585	5.23e-06	17	7316027	3656	-0.3049	0.06682	ebi-a-GCST90001416	rs77983244	A	G	0.0325	|| id:ebi-a-GCST90001416	TRUE	reported	igd	20.8096
586	2.61e-08	17	38038391	3656	-0.1593	0.02856	ebi-a-GCST90001416	rs62067029	T	A	0.4148	|| id:ebi-a-GCST90001416	TRUE	reported	igd	31.0941
587	6.7e-06	20	59926554	3656	-0.2158	0.04786	ebi-a-GCST90001416	rs34764986	C	T	0.0699	|| id:ebi-a-GCST90001416	TRUE	reported	igd	20.3198
588	5.91e-06	1	83678678	3657	-0.56	0.1234	ebi-a-GCST90001417	rs145208372	A	G	0.0097	|| id:ebi-a-GCST90001417	TRUE	reported	igd	20.583
589	3.41e-07	1	150860471	3657	-0.1301	0.02547	ebi-a-GCST90001417	rs7412746	T	C	0.5153	|| id:ebi-a-GCST90001417	TRUE	reported	igd	26.0771
590	3.67e-06	1	207087053	3657	-0.2365	0.05101	ebi-a-GCST90001417	rs72758947	G	A	0.0641	|| id:ebi-a-GCST90001417	TRUE	reported	igd	21.4839
591	1.01e-06	1	89814066	3657	-0.1269	0.02592	ebi-a-GCST90001417	rs4658141	C	T	0.3805	|| id:ebi-a-GCST90001417	TRUE	reported	igd	23.9561
592	2.05e-08	1	8009985	3657	-0.4865	0.08656	ebi-a-GCST90001417	rs75766272	T	C	0.0201	|| id:ebi-a-GCST90001417	TRUE	reported	igd	31.5714
593	9.92e-06	2	178116262	3657	0.4657	0.1052	ebi-a-GCST90001417	rs72944931	G	A	0.0138	|| id:ebi-a-GCST90001417	TRUE	reported	igd	19.5859
594	1.71e-08	2	73679013	3657	0.3527	0.0624	ebi-a-GCST90001417	rs45608038	G	A	0.0421	|| id:ebi-a-GCST90001417	TRUE	reported	igd	31.9304
595	1.83e-06	2	138420154	3657	0.2066	0.04322	ebi-a-GCST90001417	rs72844588	A	G	0.0913	|| id:ebi-a-GCST90001417	TRUE	reported	igd	22.8378
596	7.48e-06	3	7831627	3657	-0.737	0.1643	ebi-a-GCST90001417	rs62233948	T	C	0.006	|| id:ebi-a-GCST90001417	TRUE	reported	igd	20.1105
597	1.15e-06	3	186702869	3657	-0.2083	0.04276	ebi-a-GCST90001417	rs145442262	A	G	0.0906	|| id:ebi-a-GCST90001417	TRUE	reported	igd	23.7173
598	6.71e-06	3	16416145	3657	-0.1708	0.03788	ebi-a-GCST90001417	rs55710170	A	G	0.1181	|| id:ebi-a-GCST90001417	TRUE	reported	igd	20.3197
599	8.18e-07	4	11590243	3657	-0.293	0.05931	ebi-a-GCST90001417	rs35698683	G	A	0.0447	|| id:ebi-a-GCST90001417	TRUE	reported	igd	24.3917
600	3.93e-06	5	119742816	3657	0.9325	0.2017	ebi-a-GCST90001417	rs115405874	G	A	0.0037	|| id:ebi-a-GCST90001417	TRUE	reported	igd	21.3623
601	3.52e-06	5	140636323	3657	0.9614	0.207	ebi-a-GCST90001417	rs681014	C	T	0.9966	|| id:ebi-a-GCST90001417	TRUE	reported	igd	21.5591
602	9.28e-06	6	129409652	3657	0.2715	0.06115	ebi-a-GCST90001417	rs9492229	C	T	0.9556	|| id:ebi-a-GCST90001417	TRUE	reported	igd	19.7019
603	7.6e-06	6	100574892	3657	0.9264	0.2067	ebi-a-GCST90001417	rs148702078	C	G	0.0034	|| id:ebi-a-GCST90001417	TRUE	reported	igd	20.0761
604	6.15e-06	7	56242182	3657	0.3676	0.08119	ebi-a-GCST90001417	rs62459310	C	G	0.022	|| id:ebi-a-GCST90001417	TRUE	reported	igd	20.4884
605	9.38e-06	8	124662104	3657	-0.1852	0.04175	ebi-a-GCST90001417	rs10505439	T	C	0.0941	|| id:ebi-a-GCST90001417	TRUE	reported	igd	19.6667
606	2.21e-06	11	11033950	3657	-0.1205	0.02541	ebi-a-GCST90001417	rs10743163	A	G	0.4035	|| id:ebi-a-GCST90001417	TRUE	reported	igd	22.4764
607	9.3e-06	12	130112732	3657	0.1143	0.02575	ebi-a-GCST90001417	rs265612	T	C	0.3411	|| id:ebi-a-GCST90001417	TRUE	reported	igd	19.6925
608	7.44e-06	12	123744082	3657	1.249	0.2784	ebi-a-GCST90001417	rs112294465	A	C	0.0021	|| id:ebi-a-GCST90001417	TRUE	reported	igd	20.1163
609	3.03e-08	13	50147180	3657	0.4892	0.08811	ebi-a-GCST90001417	rs76477280	G	A	0.0206	|| id:ebi-a-GCST90001417	TRUE	reported	igd	30.8095
610	8.56e-06	14	97702226	3657	0.4553	0.1022	ebi-a-GCST90001417	rs117004076	G	A	0.0146	|| id:ebi-a-GCST90001417	TRUE	reported	igd	19.8361
611	4.6e-06	14	96205838	3657	0.2675	0.05828	ebi-a-GCST90001417	rs77762131	C	G	0.045	|| id:ebi-a-GCST90001417	TRUE	reported	igd	21.0558
612	1.06e-06	14	65713895	3657	0.2482	0.05078	ebi-a-GCST90001417	rs116844769	A	G	0.0662	|| id:ebi-a-GCST90001417	TRUE	reported	igd	23.877
613	4.3e-06	17	76979729	3657	-0.1563	0.03395	ebi-a-GCST90001417	rs7221794	A	G	0.1574	|| id:ebi-a-GCST90001417	TRUE	reported	igd	21.1837
614	2.57e-06	1	8009985	3656	-0.4055	0.08609	ebi-a-GCST90001418	rs75766272	T	C	0.0201	|| id:ebi-a-GCST90001418	TRUE	reported	igd	22.1737
615	8.98e-06	2	181050023	3656	0.5129	0.1154	ebi-a-GCST90001418	rs16867231	A	G	0.0108	|| id:ebi-a-GCST90001418	TRUE	reported	igd	19.7431
616	8.47e-06	3	96406408	3656	0.1752	0.0393	ebi-a-GCST90001418	rs79207264	A	G	0.1184	|| id:ebi-a-GCST90001418	TRUE	reported	igd	19.863
617	7.48e-06	3	176029498	3656	-0.1111	0.02476	ebi-a-GCST90001418	rs7640784	A	C	0.4714	|| id:ebi-a-GCST90001418	TRUE	reported	igd	20.1228
618	6.67e-06	4	110550623	3656	-0.4318	0.09574	ebi-a-GCST90001418	rs149085540	T	C	0.0167	|| id:ebi-a-GCST90001418	TRUE	reported	igd	20.3302
619	1.09e-06	5	148410250	3656	2.539	0.5201	ebi-a-GCST90001418	rs17708396	A	C	0.0005	|| id:ebi-a-GCST90001418	TRUE	reported	igd	23.8185
620	8.93e-06	5	74257985	3656	0.1188	0.02672	ebi-a-GCST90001418	rs10942726	G	A	0.3155	|| id:ebi-a-GCST90001418	TRUE	reported	igd	19.7571
621	6.18e-06	5	26412301	3656	0.1344	0.02969	ebi-a-GCST90001418	rs35057381	C	T	0.2211	|| id:ebi-a-GCST90001418	TRUE	reported	igd	20.4805
622	3.23e-06	6	41084740	3656	0.312	0.06692	ebi-a-GCST90001418	rs56033406	T	C	0.0349	|| id:ebi-a-GCST90001418	TRUE	reported	igd	21.725
623	2.84e-07	6	167859623	3656	-0.1404	0.02729	ebi-a-GCST90001418	rs4076316	A	T	0.3005	|| id:ebi-a-GCST90001418	TRUE	reported	igd	26.4539
624	5.75e-06	7	7871676	3656	0.6162	0.1357	ebi-a-GCST90001418	rs144625305	T	C	0.0086	|| id:ebi-a-GCST90001418	TRUE	reported	igd	20.6085
625	8.56e-06	8	124255582	3656	1.162	0.2608	ebi-a-GCST90001418	rs184496770	T	C	0.0021	|| id:ebi-a-GCST90001418	TRUE	reported	igd	19.8408
626	4.98e-06	8	89432719	3656	-0.2901	0.06345	ebi-a-GCST90001418	rs118092259	G	T	0.0414	|| id:ebi-a-GCST90001418	TRUE	reported	igd	20.8927
627	9.51e-06	9	8855603	3656	0.1133	0.02556	ebi-a-GCST90001418	rs10759006	C	T	0.6198	|| id:ebi-a-GCST90001418	TRUE	reported	igd	19.6381
628	6.09e-07	10	53790461	3656	0.1488	0.02978	ebi-a-GCST90001418	rs10762541	T	C	0.772	|| id:ebi-a-GCST90001418	TRUE	reported	igd	24.9528
629	3.11e-06	12	11634360	3656	-0.4374	0.09365	ebi-a-GCST90001418	rs138329462	A	G	0.0174	|| id:ebi-a-GCST90001418	TRUE	reported	igd	21.8024
630	2.87e-06	13	46224092	3656	1.818	0.3878	ebi-a-GCST90001418	rs557577736	G	A	0.001	|| id:ebi-a-GCST90001418	TRUE	reported	igd	21.9652
631	2.04e-10	13	108993494	3656	0.1691	0.02653	ebi-a-GCST90001418	rs12874404	G	A	0.3256	|| id:ebi-a-GCST90001418	TRUE	reported	igd	40.6046
632	7.38e-07	13	50212885	3656	0.4411	0.08893	ebi-a-GCST90001418	rs73192651	T	C	0.02	|| id:ebi-a-GCST90001418	TRUE	reported	igd	24.5889
633	5.54e-06	13	70167316	3656	0.283	0.06219	ebi-a-GCST90001418	rs76552872	T	G	0.042	|| id:ebi-a-GCST90001418	TRUE	reported	igd	20.6964
634	1.13e-06	14	96205838	3656	0.2815	0.05774	ebi-a-GCST90001418	rs77762131	C	G	0.045	|| id:ebi-a-GCST90001418	TRUE	reported	igd	23.7556
635	1.84e-06	17	2716535	3656	-0.118	0.0247	ebi-a-GCST90001418	rs11653761	T	G	0.592	|| id:ebi-a-GCST90001418	TRUE	reported	igd	22.8104
636	8.75e-06	17	62258665	3656	0.1546	0.03472	ebi-a-GCST90001418	rs11649808	A	G	0.8487	|| id:ebi-a-GCST90001418	TRUE	reported	igd	19.8163
637	8.64e-06	19	14993354	3656	-0.2606	0.0585	ebi-a-GCST90001418	rs7254039	A	G	0.0435	|| id:ebi-a-GCST90001418	TRUE	reported	igd	19.8335
638	7.09e-06	22	45400116	3656	-0.1712	0.03808	ebi-a-GCST90001418	rs728776	G	A	0.121	|| id:ebi-a-GCST90001418	TRUE	reported	igd	20.2011
639	2.6e-06	22	45164171	3656	0.5664	0.1203	ebi-a-GCST90001418	rs144295598	A	G	0.0103	|| id:ebi-a-GCST90001418	TRUE	reported	igd	22.1553
640	1.01e-06	1	11620068	3658	-0.4047	0.08262	ebi-a-GCST90001419	rs529500582	A	G	0.0254	|| id:ebi-a-GCST90001419	TRUE	reported	igd	23.9805
641	1.08e-06	1	242186219	3658	-0.9447	0.1934	ebi-a-GCST90001419	rs187723151	A	G	0.004	|| id:ebi-a-GCST90001419	TRUE	reported	igd	23.8472
642	6.2e-06	2	221466858	3658	0.3316	0.07326	ebi-a-GCST90001419	rs112180455	T	C	0.0299	|| id:ebi-a-GCST90001419	TRUE	reported	igd	20.4766
643	2.08e-06	3	154090291	3658	0.1401	0.02947	ebi-a-GCST90001419	rs58352426	A	G	0.2246	|| id:ebi-a-GCST90001419	TRUE	reported	igd	22.588
644	5.11e-06	3	187638796	3658	0.3083	0.06752	ebi-a-GCST90001419	rs75951284	T	C	0.0316	|| id:ebi-a-GCST90001419	TRUE	reported	igd	20.8375
645	6.61e-06	4	90909176	3658	0.2235	0.04952	ebi-a-GCST90001419	rs74786971	C	G	0.0645	|| id:ebi-a-GCST90001419	TRUE	reported	igd	20.359
646	3.97e-06	5	93014071	3658	0.2993	0.06479	ebi-a-GCST90001419	rs316122	C	G	0.0372	|| id:ebi-a-GCST90001419	TRUE	reported	igd	21.3285
647	2.1e-06	6	32572202	3658	0.1364	0.02871	ebi-a-GCST90001419	rs9270911	T	C	0.6083	|| id:ebi-a-GCST90001419	TRUE	reported	igd	22.5593
648	7.46e-06	6	17249496	3658	-0.1917	0.04273	ebi-a-GCST90001419	rs9477367	C	T	0.9097	|| id:ebi-a-GCST90001419	TRUE	reported	igd	20.116
649	8.6e-06	7	137173666	3658	0.2453	0.05506	ebi-a-GCST90001419	rs111761453	T	G	0.0524	|| id:ebi-a-GCST90001419	TRUE	reported	igd	19.8374
650	6.42e-06	7	150969808	3658	0.2118	0.04687	ebi-a-GCST90001419	rs75368642	T	C	0.073	|| id:ebi-a-GCST90001419	TRUE	reported	igd	20.4091
651	5.83e-06	9	9023522	3658	0.1137	0.02506	ebi-a-GCST90001419	rs7875273	C	T	0.3779	|| id:ebi-a-GCST90001419	TRUE	reported	igd	20.5741
652	1.03e-06	11	17687837	3658	-0.2663	0.0544	ebi-a-GCST90001419	rs118084343	G	A	0.0547	|| id:ebi-a-GCST90001419	TRUE	reported	igd	23.9501
653	5.84e-06	12	92375948	3658	0.2407	0.05303	ebi-a-GCST90001419	rs3885787	C	A	0.9422	|| id:ebi-a-GCST90001419	TRUE	reported	igd	20.5907
654	2.67e-06	15	39319915	3658	-0.1233	0.02622	ebi-a-GCST90001419	rs4244568	G	T	0.3414	|| id:ebi-a-GCST90001419	TRUE	reported	igd	22.1016
655	1.64e-06	15	80306120	3658	-1.694	0.3528	ebi-a-GCST90001419	rs140134875	A	C	0.0011	|| id:ebi-a-GCST90001419	TRUE	reported	igd	23.0426
656	7.06e-06	16	81747602	3658	-0.1372	0.03051	ebi-a-GCST90001419	rs4889373	G	A	0.7989	|| id:ebi-a-GCST90001419	TRUE	reported	igd	20.2109
657	4.18e-06	16	74140113	3658	0.2021	0.04383	ebi-a-GCST90001419	rs2107459	A	C	0.0853	|| id:ebi-a-GCST90001419	TRUE	reported	igd	21.2497
658	2.36e-06	20	6103341	3658	-0.2182	0.04616	ebi-a-GCST90001419	rs7265879	G	C	0.0778	|| id:ebi-a-GCST90001419	TRUE	reported	igd	22.3327
659	5.65e-06	20	46686437	3658	0.4562	0.1004	ebi-a-GCST90001419	rs57840701	C	A	0.015	|| id:ebi-a-GCST90001419	TRUE	reported	igd	20.6351
660	6.33e-07	1	168227395	3656	-0.6197	0.1242	ebi-a-GCST90001420	rs115156019	T	C	0.0081	|| id:ebi-a-GCST90001420	TRUE	reported	igd	24.8818
661	9.6e-06	1	213100225	3656	-0.108	0.02437	ebi-a-GCST90001420	rs2792563	A	G	0.5671	|| id:ebi-a-GCST90001420	TRUE	reported	igd	19.629
662	2.33e-06	2	204476635	3656	-1.339	0.2832	ebi-a-GCST90001420	rs138158989	A	G	0.0018	|| id:ebi-a-GCST90001420	TRUE	reported	igd	22.3428
663	7.82e-06	2	237823477	3656	0.5637	0.1259	ebi-a-GCST90001420	rs114044800	C	G	0.0086	|| id:ebi-a-GCST90001420	TRUE	reported	igd	20.0358
664	1.64e-06	2	187165335	3656	2.541	0.5292	ebi-a-GCST90001420	rs148362575	T	A	0.0008	|| id:ebi-a-GCST90001420	TRUE	reported	igd	23.0426
665	7.43e-07	3	20980398	3656	-0.1466	0.02957	ebi-a-GCST90001420	rs66491584	A	G	0.1991	|| id:ebi-a-GCST90001420	TRUE	reported	igd	24.5656
666	6.99e-06	3	149265655	3656	0.3828	0.08506	ebi-a-GCST90001420	rs141490841	A	G	0.02	|| id:ebi-a-GCST90001420	TRUE	reported	igd	20.2421
667	8.48e-06	4	168102710	3656	0.3438	0.07709	ebi-a-GCST90001420	rs62353585	C	T	0.0227	|| id:ebi-a-GCST90001420	TRUE	reported	igd	19.8782
668	8.27e-06	5	36474634	3656	0.3462	0.07754	ebi-a-GCST90001420	rs3105149	T	A	0.0239	|| id:ebi-a-GCST90001420	TRUE	reported	igd	19.9235
669	8.03e-06	7	105792831	3656	-0.1707	0.03819	ebi-a-GCST90001420	rs78678130	A	G	0.1076	|| id:ebi-a-GCST90001420	TRUE	reported	igd	19.9678
670	4.47e-06	7	132571443	3656	-0.6658	0.1449	ebi-a-GCST90001420	rs138058221	T	C	0.0068	|| id:ebi-a-GCST90001420	TRUE	reported	igd	21.1015
671	2.76e-06	9	8537763	3656	0.2526	0.0538	ebi-a-GCST90001420	rs10815908	T	G	0.0511	|| id:ebi-a-GCST90001420	TRUE	reported	igd	22.0325
672	2.16e-06	10	7484185	3656	-2.494	0.5255	ebi-a-GCST90001420	rs912755	C	G	0.9996	|| id:ebi-a-GCST90001420	TRUE	reported	igd	22.5118
673	5.16e-06	11	19547027	3656	0.1457	0.03191	ebi-a-GCST90001420	rs11605946	A	G	0.1637	|| id:ebi-a-GCST90001420	TRUE	reported	igd	20.8366
674	6.69e-06	11	97756814	3656	0.1973	0.04374	ebi-a-GCST90001420	rs79801395	C	G	0.0799	|| id:ebi-a-GCST90001420	TRUE	reported	igd	20.3357
675	8.86e-07	11	127827727	3656	0.1689	0.03431	ebi-a-GCST90001420	rs478251	C	A	0.1332	|| id:ebi-a-GCST90001420	TRUE	reported	igd	24.2203
676	3.92e-06	11	111211623	3656	-0.5657	0.1224	ebi-a-GCST90001420	rs147319637	A	G	0.0094	|| id:ebi-a-GCST90001420	TRUE	reported	igd	21.3487
677	7.11e-06	12	14317207	3656	-0.1355	0.03014	ebi-a-GCST90001420	rs11609248	G	A	0.1916	|| id:ebi-a-GCST90001420	TRUE	reported	igd	20.2001
678	4.91e-06	12	106098314	3656	-0.3311	0.07236	ebi-a-GCST90001420	rs17037450	A	G	0.0264	|| id:ebi-a-GCST90001420	TRUE	reported	igd	20.9259
679	4.15e-06	12	31092966	3656	-0.1142	0.02477	ebi-a-GCST90001420	rs2075365	A	G	0.6518	|| id:ebi-a-GCST90001420	TRUE	reported	igd	21.2443
680	2.87e-06	15	47631034	3656	0.1928	0.04113	ebi-a-GCST90001420	rs74011406	A	G	0.093	|| id:ebi-a-GCST90001420	TRUE	reported	igd	21.9613
681	8.31e-06	16	81821361	3656	0.3465	0.07762	ebi-a-GCST90001420	rs72834736	C	G	0.0248	|| id:ebi-a-GCST90001420	TRUE	reported	igd	19.9169
682	6.32e-06	2	205623497	3657	0.3592	0.07943	ebi-a-GCST90001421	rs6712095	T	G	0.0246	|| id:ebi-a-GCST90001421	TRUE	reported	igd	20.4393
683	1.48e-07	2	75536553	3657	-0.1546	0.02937	ebi-a-GCST90001421	rs57641238	C	G	0.2252	|| id:ebi-a-GCST90001421	TRUE	reported	igd	27.6932
684	8.03e-06	3	146097919	3657	-0.1694	0.03789	ebi-a-GCST90001421	rs34625183	T	C	0.1154	|| id:ebi-a-GCST90001421	TRUE	reported	igd	19.9774
685	4.11e-06	3	133253719	3657	0.1193	0.02587	ebi-a-GCST90001421	rs36123742	T	A	0.6555	|| id:ebi-a-GCST90001421	TRUE	reported	igd	21.2545
686	2.03e-06	4	90909176	3657	0.2348	0.04935	ebi-a-GCST90001421	rs74786971	C	G	0.0645	|| id:ebi-a-GCST90001421	TRUE	reported	igd	22.6248
687	3.24e-06	5	142419461	3657	-0.2732	0.05861	ebi-a-GCST90001421	rs116699251	A	G	0.0446	|| id:ebi-a-GCST90001421	TRUE	reported	igd	21.716
688	6.26e-06	5	9688280	3657	1.728	0.3819	ebi-a-GCST90001421	rs41494	T	A	0.999	|| id:ebi-a-GCST90001421	TRUE	reported	igd	20.4621
689	8.31e-08	6	128553518	3657	1.508	0.2808	ebi-a-GCST90001421	rs7773849	G	A	0.0018	|| id:ebi-a-GCST90001421	TRUE	reported	igd	28.8251
690	3.17e-07	6	32614025	3657	0.177	0.03455	ebi-a-GCST90001421	rs9273241	T	C	0.5975	|| id:ebi-a-GCST90001421	TRUE	reported	igd	26.2309
691	9.78e-06	7	56828069	3657	0.1274	0.02877	ebi-a-GCST90001421	rs2102662	A	G	0.7447	|| id:ebi-a-GCST90001421	TRUE	reported	igd	19.5984
692	5.77e-06	7	137173666	3657	0.249	0.05482	ebi-a-GCST90001421	rs111761453	T	G	0.0524	|| id:ebi-a-GCST90001421	TRUE	reported	igd	20.6197
693	3.21e-06	7	15900650	3657	-0.1541	0.03305	ebi-a-GCST90001421	rs38182	T	C	0.1693	|| id:ebi-a-GCST90001421	TRUE	reported	igd	21.7283
694	4.35e-06	8	19139514	3657	-0.1182	0.02568	ebi-a-GCST90001421	rs6586822	C	T	0.6508	|| id:ebi-a-GCST90001421	TRUE	reported	igd	21.1742
695	9.72e-06	10	25320223	3657	-0.1128	0.02546	ebi-a-GCST90001421	rs6482467	G	A	0.3646	|| id:ebi-a-GCST90001421	TRUE	reported	igd	19.6184
696	3.5e-06	11	19531128	3657	0.1881	0.04049	ebi-a-GCST90001421	rs16936840	T	C	0.102	|| id:ebi-a-GCST90001421	TRUE	reported	igd	21.5697
697	6.08e-06	11	88131197	3657	-0.1412	0.03117	ebi-a-GCST90001421	rs2212443	G	T	0.8048	|| id:ebi-a-GCST90001421	TRUE	reported	igd	20.5096
698	6.51e-06	13	21076875	3657	-0.1127	0.02495	ebi-a-GCST90001421	rs12146943	A	G	0.3704	|| id:ebi-a-GCST90001421	TRUE	reported	igd	20.3924
699	3.52e-06	13	24882401	3657	-0.1249	0.0269	ebi-a-GCST90001421	rs77553819	C	G	0.2863	|| id:ebi-a-GCST90001421	TRUE	reported	igd	21.5468
700	3.49e-06	14	95266847	3657	-0.1932	0.04158	ebi-a-GCST90001421	rs71431666	C	G	0.0946	|| id:ebi-a-GCST90001421	TRUE	reported	igd	21.5778
701	6.61e-06	16	29232967	3657	0.1091	0.02419	ebi-a-GCST90001421	rs252298	A	G	0.5643	|| id:ebi-a-GCST90001421	TRUE	reported	igd	20.3301
702	5.92e-06	16	87840577	3657	-0.1465	0.03231	ebi-a-GCST90001421	rs56736306	G	C	0.1719	|| id:ebi-a-GCST90001421	TRUE	reported	igd	20.5477
703	3.75e-06	17	32078878	3657	-0.1164	0.02513	ebi-a-GCST90001421	rs2637364	C	T	0.6221	|| id:ebi-a-GCST90001421	TRUE	reported	igd	21.4429
704	3.23e-06	20	39267990	3657	0.3071	0.06585	ebi-a-GCST90001421	rs6029245	C	T	0.0358	|| id:ebi-a-GCST90001421	TRUE	reported	igd	21.7375
705	5.17e-06	20	4944838	3657	-0.1123	0.0246	ebi-a-GCST90001421	rs6052993	G	C	0.4371	|| id:ebi-a-GCST90001421	TRUE	reported	igd	20.8282
706	9.67e-06	22	48837650	3657	-0.1147	0.02589	ebi-a-GCST90001421	rs6008703	C	G	0.3131	|| id:ebi-a-GCST90001421	TRUE	reported	igd	19.6167
707	1.93e-06	2	34491589	3659	-0.2476	0.05192	ebi-a-GCST90001422	rs75839951	G	T	0.0585	|| id:ebi-a-GCST90001422	TRUE	reported	igd	22.7297
708	6.54e-06	2	17752538	3659	0.127	0.02814	ebi-a-GCST90001422	rs4832496	A	G	0.236	|| id:ebi-a-GCST90001422	TRUE	reported	igd	20.3574
709	8.62e-06	3	63492195	3659	-0.4902	0.11	ebi-a-GCST90001422	rs141595421	G	T	0.0127	|| id:ebi-a-GCST90001422	TRUE	reported	igd	19.8483
710	6e-06	4	163553861	3659	0.1157	0.02552	ebi-a-GCST90001422	rs396692	A	G	0.6682	|| id:ebi-a-GCST90001422	TRUE	reported	igd	20.5432
711	2.01e-06	4	113092883	3659	0.6255	0.1314	ebi-a-GCST90001422	rs182720746	T	C	0.0089	|| id:ebi-a-GCST90001422	TRUE	reported	igd	22.6478
712	3.07e-06	4	25065221	3659	0.524	0.1121	ebi-a-GCST90001422	rs2215848	A	G	0.0118	|| id:ebi-a-GCST90001422	TRUE	reported	igd	21.8381
713	9.86e-06	4	74145187	3659	-0.1398	0.03159	ebi-a-GCST90001422	rs62311900	T	C	0.1735	|| id:ebi-a-GCST90001422	TRUE	reported	igd	19.5739
714	3.12e-07	5	173070505	3659	-0.1471	0.0287	ebi-a-GCST90001422	rs2339996	A	G	0.7803	|| id:ebi-a-GCST90001422	TRUE	reported	igd	26.2557
715	9.12e-06	5	42353044	3659	0.2113	0.04756	ebi-a-GCST90001422	rs13176237	G	A	0.0696	|| id:ebi-a-GCST90001422	TRUE	reported	igd	19.7278
716	4.19e-07	6	32509333	3659	0.2125	0.04192	ebi-a-GCST90001422	rs72492305	T	C	0.6663	|| id:ebi-a-GCST90001422	TRUE	reported	igd	25.6825
717	5.72e-06	6	90013983	3659	0.1557	0.03428	ebi-a-GCST90001422	rs56284619	T	C	0.1469	|| id:ebi-a-GCST90001422	TRUE	reported	igd	20.6186
718	6.77e-06	9	132193568	3659	0.1351	0.02998	ebi-a-GCST90001422	rs10988372	C	G	0.2044	|| id:ebi-a-GCST90001422	TRUE	reported	igd	20.296
719	5.45e-06	9	19948908	3659	0.2799	0.06148	ebi-a-GCST90001422	rs118073973	A	T	0.0402	|| id:ebi-a-GCST90001422	TRUE	reported	igd	20.7157
720	9.2e-06	9	22099416	3659	-1.505	0.3389	ebi-a-GCST90001422	rs72652459	T	C	0.0012	|| id:ebi-a-GCST90001422	TRUE	reported	igd	19.7103
721	2.9e-06	10	17048435	3659	-0.1463	0.03122	ebi-a-GCST90001422	rs55767134	C	G	0.1838	|| id:ebi-a-GCST90001422	TRUE	reported	igd	21.9475
722	1.46e-06	11	123385425	3659	0.1355	0.02809	ebi-a-GCST90001422	rs34666228	T	G	0.2346	|| id:ebi-a-GCST90001422	TRUE	reported	igd	23.2561
723	1.42e-06	12	82233392	3659	-1.069	0.2213	ebi-a-GCST90001422	rs78301150	A	G	0.0033	|| id:ebi-a-GCST90001422	TRUE	reported	igd	23.3214
724	3.73e-06	12	261706	3659	-1.342	0.2897	ebi-a-GCST90001422	rs55897487	T	C	0.0016	|| id:ebi-a-GCST90001422	TRUE	reported	igd	21.4472
725	2.48e-08	14	31993501	3659	-0.8348	0.1494	ebi-a-GCST90001422	rs117308259	C	T	0.0066	|| id:ebi-a-GCST90001422	TRUE	reported	igd	31.2051
726	3.09e-06	14	33254318	3659	-0.2409	0.05156	ebi-a-GCST90001422	rs17099538	C	T	0.0559	|| id:ebi-a-GCST90001422	TRUE	reported	igd	21.8178
727	8.79e-06	14	28669022	3659	-0.2551	0.05732	ebi-a-GCST90001422	rs77911577	C	A	0.05	|| id:ebi-a-GCST90001422	TRUE	reported	igd	19.7957
728	9.1e-06	15	60895636	3659	0.1278	0.02875	ebi-a-GCST90001422	rs2113943	G	A	0.2288	|| id:ebi-a-GCST90001422	TRUE	reported	igd	19.7492
729	8.6e-06	16	5488091	3659	0.1332	0.0299	ebi-a-GCST90001422	rs35639639	C	T	0.2062	|| id:ebi-a-GCST90001422	TRUE	reported	igd	19.8348
730	2.57e-06	17	52971060	3659	0.293	0.06221	ebi-a-GCST90001422	rs16955339	T	G	0.0377	|| id:ebi-a-GCST90001422	TRUE	reported	igd	22.1706
731	8.08e-06	20	765164	3659	0.1488	0.03329	ebi-a-GCST90001422	rs36071180	A	G	0.1596	|| id:ebi-a-GCST90001422	TRUE	reported	igd	19.9683
732	1.55e-06	20	46576714	3659	-0.1186	0.02463	ebi-a-GCST90001422	rs6125184	A	G	0.5914	|| id:ebi-a-GCST90001422	TRUE	reported	igd	23.1741
733	5.38e-06	4	113092883	3658	0.6026	0.1323	ebi-a-GCST90001423	rs182720746	T	C	0.0089	|| id:ebi-a-GCST90001423	TRUE	reported	igd	20.7349
734	1.34e-06	4	74145187	3658	-0.1537	0.03175	ebi-a-GCST90001423	rs62311900	T	C	0.1736	|| id:ebi-a-GCST90001423	TRUE	reported	igd	23.4219
735	6.6e-07	5	173070505	3658	-0.1438	0.02887	ebi-a-GCST90001423	rs2339996	A	G	0.7802	|| id:ebi-a-GCST90001423	TRUE	reported	igd	24.7963
736	4.25e-07	6	32509333	3658	0.2112	0.04169	ebi-a-GCST90001423	rs72492305	T	C	0.6662	|| id:ebi-a-GCST90001423	TRUE	reported	igd	25.65
737	3.29e-06	6	85038851	3658	0.1893	0.04063	ebi-a-GCST90001423	rs6906886	A	T	0.903	|| id:ebi-a-GCST90001423	TRUE	reported	igd	21.6955
738	2.27e-06	8	17516564	3658	-0.1548	0.03269	ebi-a-GCST90001423	rs11203884	T	C	0.1643	|| id:ebi-a-GCST90001423	TRUE	reported	igd	22.4117
739	4.09e-06	9	132193568	3658	0.139	0.03012	ebi-a-GCST90001423	rs10988372	C	G	0.2045	|| id:ebi-a-GCST90001423	TRUE	reported	igd	21.2854
740	2.87e-06	9	19948908	3658	0.2899	0.06184	ebi-a-GCST90001423	rs118073973	A	T	0.0402	|| id:ebi-a-GCST90001423	TRUE	reported	igd	21.9644
741	3.45e-06	11	97639659	3658	-0.3072	0.06608	ebi-a-GCST90001423	rs75609575	A	G	0.0349	|| id:ebi-a-GCST90001423	TRUE	reported	igd	21.6006
742	4.63e-06	11	88142031	3658	-0.1305	0.02844	ebi-a-GCST90001423	rs308820	C	T	0.7571	|| id:ebi-a-GCST90001423	TRUE	reported	igd	21.0438
743	3.99e-07	11	123384801	3658	0.1435	0.02825	ebi-a-GCST90001423	rs61906277	G	A	0.2347	|| id:ebi-a-GCST90001423	TRUE	reported	igd	25.7887
744	4.4e-06	14	31993501	3658	-0.6917	0.1504	ebi-a-GCST90001423	rs117308259	C	T	0.0066	|| id:ebi-a-GCST90001423	TRUE	reported	igd	21.1399
745	7.67e-07	17	52971060	3658	0.3095	0.06249	ebi-a-GCST90001423	rs16955339	T	G	0.0377	|| id:ebi-a-GCST90001423	TRUE	reported	igd	24.5167
746	6.74e-06	18	34838106	3658	-0.2548	0.05651	ebi-a-GCST90001423	rs77510701	A	C	0.0484	|| id:ebi-a-GCST90001423	TRUE	reported	igd	20.3194
747	8.02e-06	19	53396009	3658	-0.2131	0.04766	ebi-a-GCST90001423	rs80339814	C	T	0.0794	|| id:ebi-a-GCST90001423	TRUE	reported	igd	19.9812
748	9.6e-06	20	46576714	3658	-0.1099	0.02479	ebi-a-GCST90001423	rs6125184	A	G	0.5914	|| id:ebi-a-GCST90001423	TRUE	reported	igd	19.6429
749	7.7e-06	20	765164	3658	0.1498	0.03344	ebi-a-GCST90001423	rs36071180	A	G	0.1597	|| id:ebi-a-GCST90001423	TRUE	reported	igd	20.0564
750	3.27e-06	1	40387371	3657	2.746	0.5892	ebi-a-GCST90001424	rs143109147	C	T	0.0004	|| id:ebi-a-GCST90001424	TRUE	reported	igd	21.7089
751	7.43e-07	2	206655953	3657	-0.2827	0.05702	ebi-a-GCST90001424	rs16837671	G	T	0.0494	|| id:ebi-a-GCST90001424	TRUE	reported	igd	24.5674
752	6.97e-06	4	46715880	3657	0.614	0.1364	ebi-a-GCST90001424	rs141070091	T	G	0.0081	|| id:ebi-a-GCST90001424	TRUE	reported	igd	20.2521
753	4.76e-06	5	115785493	3657	-0.3021	0.06594	ebi-a-GCST90001424	rs76845048	C	A	0.0357	|| id:ebi-a-GCST90001424	TRUE	reported	igd	20.9781
754	6.78e-07	6	31240635	3657	-0.2101	0.04223	ebi-a-GCST90001424	rs4361609	C	G	0.1131	|| id:ebi-a-GCST90001424	TRUE	reported	igd	24.7384
755	4.85e-06	7	20106029	3657	-0.1651	0.03606	ebi-a-GCST90001424	rs73078428	A	T	0.1318	|| id:ebi-a-GCST90001424	TRUE	reported	igd	20.951
756	5.2e-06	7	121332400	3657	0.2879	0.06309	ebi-a-GCST90001424	rs111830700	A	G	0.0377	|| id:ebi-a-GCST90001424	TRUE	reported	igd	20.8125
757	1.25e-06	7	77469688	3657	-0.2739	0.05642	ebi-a-GCST90001424	rs34910780	T	A	0.0481	|| id:ebi-a-GCST90001424	TRUE	reported	igd	23.5548
758	2.24e-06	8	130617819	3657	-0.1285	0.02712	ebi-a-GCST90001424	rs2395904	G	T	0.2657	|| id:ebi-a-GCST90001424	TRUE	reported	igd	22.4383
759	8.16e-06	8	75515052	3657	0.2839	0.06355	ebi-a-GCST90001424	rs533239981	C	G	0.0387	|| id:ebi-a-GCST90001424	TRUE	reported	igd	19.9463
760	3.11e-06	10	7188484	3657	0.1101	0.02357	ebi-a-GCST90001424	rs1977295	A	G	0.5273	|| id:ebi-a-GCST90001424	TRUE	reported	igd	21.8081
761	6.84e-06	12	110312229	3657	0.3546	0.0787	ebi-a-GCST90001424	rs75319860	C	T	0.0249	|| id:ebi-a-GCST90001424	TRUE	reported	igd	20.2904
762	2.22e-06	13	100023905	3657	-1.032	0.2178	ebi-a-GCST90001424	rs116906133	G	A	0.0037	|| id:ebi-a-GCST90001424	TRUE	reported	igd	22.4391
763	3.43e-13	13	108993494	3657	0.1898	0.02599	ebi-a-GCST90001424	rs12874404	G	A	0.3257	|| id:ebi-a-GCST90001424	TRUE	reported	igd	53.3018
764	2.1e-06	14	95373465	3657	0.1596	0.03359	ebi-a-GCST90001424	rs2402519	C	G	0.1523	|| id:ebi-a-GCST90001424	TRUE	reported	igd	22.5636
765	5.52e-10	17	2731370	3657	-0.1468	0.0236	ebi-a-GCST90001424	rs11657531	T	C	0.4882	|| id:ebi-a-GCST90001424	TRUE	reported	igd	38.6715
766	2.45e-07	17	38038389	3657	-0.142	0.02747	ebi-a-GCST90001424	rs12939565	T	A	0.4267	|| id:ebi-a-GCST90001424	TRUE	reported	igd	26.7068
767	8.75e-06	17	70210257	3657	-0.2576	0.05786	ebi-a-GCST90001424	rs75956343	G	A	0.0469	|| id:ebi-a-GCST90001424	TRUE	reported	igd	19.8106
768	3.24e-06	19	14873284	3657	0.1165	0.02499	ebi-a-GCST90001424	rs55658072	G	A	0.6218	|| id:ebi-a-GCST90001424	TRUE	reported	igd	21.7211
769	2.47e-06	20	44724305	3657	-0.1212	0.02568	ebi-a-GCST90001424	rs6131010	G	A	0.6172	|| id:ebi-a-GCST90001424	TRUE	reported	igd	22.2627
770	1.65e-06	1	213101844	3656	-0.1191	0.02482	ebi-a-GCST90001425	rs970081	A	G	0.6517	|| id:ebi-a-GCST90001425	TRUE	reported	igd	23.0135
771	2.6e-06	1	63802723	3656	0.192	0.04079	ebi-a-GCST90001425	rs78196740	C	T	0.0929	|| id:ebi-a-GCST90001425	TRUE	reported	igd	22.1441
772	1.93e-06	2	187165335	3656	2.567	0.5384	ebi-a-GCST90001425	rs148362575	T	A	0.0008	|| id:ebi-a-GCST90001425	TRUE	reported	igd	22.7198
773	6.13e-06	2	136941539	3656	0.1297	0.02865	ebi-a-GCST90001425	rs62160934	A	T	0.2133	|| id:ebi-a-GCST90001425	TRUE	reported	igd	20.483
774	2.5e-06	2	204476635	3656	-1.324	0.2808	ebi-a-GCST90001425	rs138158989	A	G	0.0018	|| id:ebi-a-GCST90001425	TRUE	reported	igd	22.22
775	1.98e-06	3	20980398	3656	-0.1404	0.02948	ebi-a-GCST90001425	rs66491584	A	G	0.1991	|| id:ebi-a-GCST90001425	TRUE	reported	igd	22.6695
776	7.48e-06	3	117331256	3656	1.619	0.361	ebi-a-GCST90001425	rs116540222	T	C	0.0011	|| id:ebi-a-GCST90001425	TRUE	reported	igd	20.1021
777	4.16e-06	3	157649504	3656	0.3801	0.08244	ebi-a-GCST90001425	rs79812543	A	G	0.0197	|| id:ebi-a-GCST90001425	TRUE	reported	igd	21.2462
778	2.32e-06	3	11712287	3656	0.2925	0.06183	ebi-a-GCST90001425	rs151009998	A	G	0.0379	|| id:ebi-a-GCST90001425	TRUE	reported	igd	22.3674
779	9.29e-06	4	55386841	3656	0.3028	0.06821	ebi-a-GCST90001425	rs11938966	A	C	0.0294	|| id:ebi-a-GCST90001425	TRUE	reported	igd	19.696
780	8.89e-06	4	61089291	3656	-0.6902	0.1551	ebi-a-GCST90001425	rs114428590	A	T	0.0059	|| id:ebi-a-GCST90001425	TRUE	reported	igd	19.792
781	8.96e-06	5	89585751	3656	1.582	0.3557	ebi-a-GCST90001425	rs79264549	A	C	0.001	|| id:ebi-a-GCST90001425	TRUE	reported	igd	19.77
782	5.92e-06	5	1297258	3656	0.1238	0.0273	ebi-a-GCST90001425	rs6554754	C	T	0.7503	|| id:ebi-a-GCST90001425	TRUE	reported	igd	20.5531
783	8.62e-06	6	31274174	3656	-0.4998	0.1122	ebi-a-GCST90001425	rs139101653	T	C	0.0129	|| id:ebi-a-GCST90001425	TRUE	reported	igd	19.8321
784	3.53e-06	6	41935797	3656	-2.09	0.45	ebi-a-GCST90001425	rs76624801	C	A	0.0007	|| id:ebi-a-GCST90001425	TRUE	reported	igd	21.5591
785	8.32e-07	6	40333488	3656	-1.987	0.4026	ebi-a-GCST90001425	rs187459109	A	G	0.0008	|| id:ebi-a-GCST90001425	TRUE	reported	igd	24.345
786	2.48e-06	7	127285830	3656	0.3296	0.06986	ebi-a-GCST90001425	rs75346886	T	G	0.0294	|| id:ebi-a-GCST90001425	TRUE	reported	igd	22.2474
787	8.26e-06	7	132571443	3656	-0.6459	0.1447	ebi-a-GCST90001425	rs138058221	T	C	0.0068	|| id:ebi-a-GCST90001425	TRUE	reported	igd	19.9139
788	1.47e-06	7	106306631	3656	-0.311	0.06449	ebi-a-GCST90001425	rs148377259	C	T	0.0341	|| id:ebi-a-GCST90001425	TRUE	reported	igd	23.2433
789	1.91e-06	9	8531036	3656	0.2558	0.05361	ebi-a-GCST90001425	rs12340211	G	C	0.0518	|| id:ebi-a-GCST90001425	TRUE	reported	igd	22.7547
790	8.62e-06	11	97765784	3656	0.1975	0.04432	ebi-a-GCST90001425	rs113087021	A	T	0.0766	|| id:ebi-a-GCST90001425	TRUE	reported	igd	19.8471
791	5.11e-06	11	127827727	3656	0.1561	0.03419	ebi-a-GCST90001425	rs478251	C	A	0.1332	|| id:ebi-a-GCST90001425	TRUE	reported	igd	20.8339
792	6.51e-06	12	10496783	3656	-0.1069	0.02367	ebi-a-GCST90001425	rs6488283	G	A	0.4229	|| id:ebi-a-GCST90001425	TRUE	reported	igd	20.3855
793	1.09e-06	12	52932031	3656	0.1168	0.02391	ebi-a-GCST90001425	rs7294591	T	C	0.5412	|| id:ebi-a-GCST90001425	TRUE	reported	igd	23.85
794	1.65e-06	12	14317207	3656	-0.1438	0.02996	ebi-a-GCST90001425	rs11609248	G	A	0.1916	|| id:ebi-a-GCST90001425	TRUE	reported	igd	23.0248
795	7.68e-06	12	106098314	3656	-0.3233	0.07216	ebi-a-GCST90001425	rs17037450	A	G	0.0264	|| id:ebi-a-GCST90001425	TRUE	reported	igd	20.0623
796	1.64e-06	14	22129890	3656	0.2941	0.06126	ebi-a-GCST90001425	rs72686093	T	C	0.0382	|| id:ebi-a-GCST90001425	TRUE	reported	igd	23.0355
797	7.15e-06	15	74539114	3656	-0.1167	0.02595	ebi-a-GCST90001425	rs2627305	A	G	0.2986	|| id:ebi-a-GCST90001425	TRUE	reported	igd	20.2129
798	1.92e-07	16	59885737	3656	-0.1289	0.02471	ebi-a-GCST90001425	rs4785074	T	C	0.635	|| id:ebi-a-GCST90001425	TRUE	reported	igd	27.1971
799	4.12e-06	16	81821361	3656	0.3562	0.07723	ebi-a-GCST90001425	rs72834736	C	G	0.0248	|| id:ebi-a-GCST90001425	TRUE	reported	igd	21.2607
800	1.75e-06	22	31013921	3656	0.3941	0.0823	ebi-a-GCST90001425	rs76348547	T	G	0.0207	|| id:ebi-a-GCST90001425	TRUE	reported	igd	22.9179
801	9.55e-06	1	41075209	3656	-0.1164	0.02625	ebi-a-GCST90001426	rs500586	T	C	0.7061	|| id:ebi-a-GCST90001426	TRUE	reported	igd	19.6521
802	7.8e-06	1	119873920	3656	0.556	0.1242	ebi-a-GCST90001426	rs72691171	T	A	0.0105	|| id:ebi-a-GCST90001426	TRUE	reported	igd	20.0294
803	4.55e-06	1	19500582	3656	1.034	0.2251	ebi-a-GCST90001426	rs143785715	T	C	0.0027	|| id:ebi-a-GCST90001426	TRUE	reported	igd	21.0888
804	8.16e-07	1	89286072	3656	0.516	0.1044	ebi-a-GCST90001426	rs10922490	C	T	0.0164	|| id:ebi-a-GCST90001426	TRUE	reported	igd	24.4152
805	4.86e-08	2	136926146	3656	0.1644	0.03007	ebi-a-GCST90001426	rs11687597	G	A	0.2069	|| id:ebi-a-GCST90001426	TRUE	reported	igd	29.8744
806	2.51e-07	2	238554657	3656	0.1571	0.03041	ebi-a-GCST90001426	rs7595246	C	T	0.1893	|| id:ebi-a-GCST90001426	TRUE	reported	igd	26.6736
807	2.94e-06	4	100279851	3656	0.5092	0.1088	ebi-a-GCST90001426	rs71612685	G	A	0.0126	|| id:ebi-a-GCST90001426	TRUE	reported	igd	21.8918
808	9.93e-06	4	1628280	3656	0.1691	0.03822	ebi-a-GCST90001426	rs1867929	A	C	0.1104	|| id:ebi-a-GCST90001426	TRUE	reported	igd	19.5645
809	6.81e-06	5	89545035	3656	2.925	0.6491	ebi-a-GCST90001426	rs114839471	G	A	0.0005	|| id:ebi-a-GCST90001426	TRUE	reported	igd	20.2951
810	2.28e-06	5	144608340	3656	-0.1275	0.02694	ebi-a-GCST90001426	rs17405603	T	A	0.2842	|| id:ebi-a-GCST90001426	TRUE	reported	igd	22.3866
811	1.66e-06	6	41401285	3656	1.843	0.3841	ebi-a-GCST90001426	rs146936090	T	C	0.0008	|| id:ebi-a-GCST90001426	TRUE	reported	igd	23.0104
812	1.74e-06	7	22048853	3656	-0.1185	0.02475	ebi-a-GCST90001426	rs6972846	T	G	0.3885	|| id:ebi-a-GCST90001426	TRUE	reported	igd	22.9112
813	4.78e-06	7	154618679	3656	0.2746	0.05995	ebi-a-GCST90001426	rs78027513	T	G	0.0414	|| id:ebi-a-GCST90001426	TRUE	reported	igd	20.9694
814	8.25e-09	8	144984956	3656	-0.1408	0.02438	ebi-a-GCST90001426	rs7840395	G	A	0.5715	|| id:ebi-a-GCST90001426	TRUE	reported	igd	33.335
815	6.89e-06	8	40734662	3656	0.1383	0.03071	ebi-a-GCST90001426	rs2137277	G	A	0.1882	|| id:ebi-a-GCST90001426	TRUE	reported	igd	20.2697
816	2.24e-06	10	22940992	3656	0.4384	0.09254	ebi-a-GCST90001426	rs72816858	C	G	0.0172	|| id:ebi-a-GCST90001426	TRUE	reported	igd	22.4308
817	6.51e-07	12	54786414	3656	-0.2055	0.04122	ebi-a-GCST90001426	rs12298227	C	T	0.1013	|| id:ebi-a-GCST90001426	TRUE	reported	igd	24.8411
818	6.31e-06	12	53022961	3656	-0.1218	0.02694	ebi-a-GCST90001426	rs593370	T	C	0.7001	|| id:ebi-a-GCST90001426	TRUE	reported	igd	20.4297
819	1.05e-07	13	108957063	3656	0.1281	0.02404	ebi-a-GCST90001426	rs9520836	G	A	0.5044	|| id:ebi-a-GCST90001426	TRUE	reported	igd	28.3786
820	4.61e-06	15	76646870	3656	0.38	0.08281	ebi-a-GCST90001426	rs118086652	G	A	0.0213	|| id:ebi-a-GCST90001426	TRUE	reported	igd	21.0457
821	1.93e-07	17	2716535	3656	-0.1257	0.02411	ebi-a-GCST90001426	rs11653761	T	G	0.592	|| id:ebi-a-GCST90001426	TRUE	reported	igd	27.1668
822	6.64e-06	18	61418402	3656	0.4981	0.1104	ebi-a-GCST90001426	rs145744014	T	C	0.0116	|| id:ebi-a-GCST90001426	TRUE	reported	igd	20.345
823	7.05e-06	19	36290177	3656	-0.1194	0.02653	ebi-a-GCST90001426	rs652344	C	T	0.2946	|| id:ebi-a-GCST90001426	TRUE	reported	igd	20.244
824	6.04e-06	20	18194427	3656	0.1091	0.02407	ebi-a-GCST90001426	rs2328245	T	C	0.5678	|| id:ebi-a-GCST90001426	TRUE	reported	igd	20.5333
825	5.86e-06	22	27421843	3656	0.3766	0.08299	ebi-a-GCST90001426	rs134927	T	C	0.0215	|| id:ebi-a-GCST90001426	TRUE	reported	igd	20.5812
826	1.84e-07	1	84127219	3656	0.1517	0.02904	ebi-a-GCST90001427	rs61790670	A	C	0.23	|| id:ebi-a-GCST90001427	TRUE	reported	igd	27.2735
827	9.95e-06	1	178417994	3656	-0.2855	0.06453	ebi-a-GCST90001427	rs116661843	A	G	0.0387	|| id:ebi-a-GCST90001427	TRUE	reported	igd	19.5637
828	3.17e-06	1	59700800	3656	0.1428	0.0306	ebi-a-GCST90001427	rs12128328	C	T	0.2113	|| id:ebi-a-GCST90001427	TRUE	reported	igd	21.7659
829	7.37e-06	2	119468602	3656	0.1358	0.03024	ebi-a-GCST90001427	rs12624265	G	A	0.2082	|| id:ebi-a-GCST90001427	TRUE	reported	igd	20.1557
830	6.94e-06	2	232313158	3656	-0.1296	0.02879	ebi-a-GCST90001427	rs12992631	T	C	0.2408	|| id:ebi-a-GCST90001427	TRUE	reported	igd	20.253
831	7.22e-06	2	47117185	3656	-0.1193	0.02656	ebi-a-GCST90001427	rs2084194	A	G	0.677	|| id:ebi-a-GCST90001427	TRUE	reported	igd	20.1645
832	2.84e-07	2	238550072	3656	0.1403	0.02729	ebi-a-GCST90001427	rs6723786	G	A	0.2924	|| id:ebi-a-GCST90001427	TRUE	reported	igd	26.4162
833	1.87e-06	2	66709035	3656	-0.2723	0.05703	ebi-a-GCST90001427	rs114551034	A	G	0.0509	|| id:ebi-a-GCST90001427	TRUE	reported	igd	22.7851
834	6.07e-06	3	191905058	3656	0.2178	0.04807	ebi-a-GCST90001427	rs75524570	C	T	0.0673	|| id:ebi-a-GCST90001427	TRUE	reported	igd	20.5178
835	6.27e-06	4	133090875	3656	-0.853	0.1886	ebi-a-GCST90001427	rs150378941	C	G	0.0045	|| id:ebi-a-GCST90001427	TRUE	reported	igd	20.4445
836	4.86e-06	4	134727496	3656	-1.231	0.2689	ebi-a-GCST90001427	rs72942964	T	C	0.0021	|| id:ebi-a-GCST90001427	TRUE	reported	igd	20.9458
837	6.41e-06	4	56547047	3656	0.1731	0.0383	ebi-a-GCST90001427	rs7676571	T	C	0.8835	|| id:ebi-a-GCST90001427	TRUE	reported	igd	20.4154
838	8.37e-06	4	25771115	3656	0.1211	0.02714	ebi-a-GCST90001427	rs4697617	A	G	0.7103	|| id:ebi-a-GCST90001427	TRUE	reported	igd	19.899
839	7.97e-06	4	186920475	3656	-0.165	0.03688	ebi-a-GCST90001427	rs72711540	C	G	0.1325	|| id:ebi-a-GCST90001427	TRUE	reported	igd	20.0055
840	1.89e-06	5	144608340	3656	-0.1322	0.0277	ebi-a-GCST90001427	rs17405603	T	A	0.2842	|| id:ebi-a-GCST90001427	TRUE	reported	igd	22.7649
841	6.5e-06	7	7871676	3656	0.617	0.1366	ebi-a-GCST90001427	rs144625305	T	C	0.0086	|| id:ebi-a-GCST90001427	TRUE	reported	igd	20.3907
842	6.83e-07	8	144986103	3656	-0.1246	0.02505	ebi-a-GCST90001427	rs11777835	C	T	0.5715	|| id:ebi-a-GCST90001427	TRUE	reported	igd	24.7277
843	3.59e-07	8	55620993	3656	0.391	0.07669	ebi-a-GCST90001427	rs190799514	C	T	0.0272	|| id:ebi-a-GCST90001427	TRUE	reported	igd	25.98
844	6e-06	8	55914981	3656	0.3985	0.08792	ebi-a-GCST90001427	rs75116337	C	T	0.0208	|| id:ebi-a-GCST90001427	TRUE	reported	igd	20.5326
845	4.4e-06	8	9936753	3656	0.204	0.04436	ebi-a-GCST90001427	rs814418	T	C	0.0907	|| id:ebi-a-GCST90001427	TRUE	reported	igd	21.1368
846	8.39e-06	11	12544361	3656	-0.1119	0.02508	ebi-a-GCST90001427	rs4756916	C	T	0.5685	|| id:ebi-a-GCST90001427	TRUE	reported	igd	19.8961
847	9.03e-06	11	23667143	3656	-0.3825	0.08604	ebi-a-GCST90001427	rs17234595	A	G	0.0207	|| id:ebi-a-GCST90001427	TRUE	reported	igd	19.7526
848	4.95e-06	12	54797571	3656	-0.1952	0.04268	ebi-a-GCST90001427	rs12426629	G	C	0.0989	|| id:ebi-a-GCST90001427	TRUE	reported	igd	20.9061
849	1.44e-06	13	109144845	3656	0.1207	0.025	ebi-a-GCST90001427	rs9514859	C	G	0.4402	|| id:ebi-a-GCST90001427	TRUE	reported	igd	23.2968
850	1.38e-07	13	108993494	3656	0.1408	0.02668	ebi-a-GCST90001427	rs12874404	G	A	0.3256	|| id:ebi-a-GCST90001427	TRUE	reported	igd	27.8353
851	5.63e-06	16	85313662	3656	0.1116	0.02456	ebi-a-GCST90001427	rs4474666	A	G	0.5167	|| id:ebi-a-GCST90001427	TRUE	reported	igd	20.6364
852	2.78e-06	17	2716535	3656	-0.1169	0.0249	ebi-a-GCST90001427	rs11653761	T	G	0.592	|| id:ebi-a-GCST90001427	TRUE	reported	igd	22.0289
853	9.61e-06	17	49200947	3656	-0.1195	0.02696	ebi-a-GCST90001427	rs34157595	C	T	0.3155	|| id:ebi-a-GCST90001427	TRUE	reported	igd	19.6362
854	3.33e-06	18	60947111	3656	0.1163	0.02497	ebi-a-GCST90001427	rs7236090	C	T	0.5922	|| id:ebi-a-GCST90001427	TRUE	reported	igd	21.6813
855	1.24e-06	21	42362418	3656	-0.5436	0.1119	ebi-a-GCST90001427	rs77741094	G	C	0.0126	|| id:ebi-a-GCST90001427	TRUE	reported	igd	23.5864
856	3.85e-06	1	214958496	3657	0.1953	0.04221	ebi-a-GCST90001428	rs112904733	T	G	0.0956	|| id:ebi-a-GCST90001428	TRUE	reported	igd	21.3962
857	9.31e-06	1	40387371	3657	-2.636	0.5937	ebi-a-GCST90001428	rs143109147	C	T	0.0004	|| id:ebi-a-GCST90001428	TRUE	reported	igd	19.7024
858	7.23e-06	1	232094153	3657	-0.7345	0.1635	ebi-a-GCST90001428	rs12118242	T	C	0.0055	|| id:ebi-a-GCST90001428	TRUE	reported	igd	20.1702
859	2.81e-07	1	233050029	3657	-0.5857	0.1138	ebi-a-GCST90001428	rs9424499	C	G	0.0109	|| id:ebi-a-GCST90001428	TRUE	reported	igd	26.4745
860	2.49e-06	2	136864703	3657	0.1484	0.03147	ebi-a-GCST90001428	rs16832731	A	G	0.1987	|| id:ebi-a-GCST90001428	TRUE	reported	igd	22.2247
861	6.06e-06	3	106834795	3657	-1.341	0.296	ebi-a-GCST90001428	rs138919897	G	A	0.0019	|| id:ebi-a-GCST90001428	TRUE	reported	igd	20.5133
862	2.82e-06	3	106275239	3657	0.3323	0.07083	ebi-a-GCST90001428	rs73205209	C	T	0.0334	|| id:ebi-a-GCST90001428	TRUE	reported	igd	21.9983
863	4.41e-06	3	8695105	3657	-0.2872	0.06245	ebi-a-GCST90001428	rs111854570	A	G	0.0388	|| id:ebi-a-GCST90001428	TRUE	reported	igd	21.1381
864	6.22e-06	5	89545035	3657	3.03	0.6695	ebi-a-GCST90001428	rs114839471	G	A	0.0005	|| id:ebi-a-GCST90001428	TRUE	reported	igd	20.4714
865	1.51e-06	5	144609363	3657	-0.1389	0.02884	ebi-a-GCST90001428	rs17405749	T	C	0.2374	|| id:ebi-a-GCST90001428	TRUE	reported	igd	23.1834
866	6.5e-06	5	11638274	3657	-0.3593	0.07955	ebi-a-GCST90001428	rs80088375	T	C	0.0247	|| id:ebi-a-GCST90001428	TRUE	reported	igd	20.389
867	3.46e-07	6	125594743	3657	0.6398	0.1253	ebi-a-GCST90001428	rs75273600	A	G	0.0093	|| id:ebi-a-GCST90001428	TRUE	reported	igd	26.0585
868	9.41e-06	7	28192280	3657	-0.1154	0.02601	ebi-a-GCST90001428	rs849133	T	C	0.5576	|| id:ebi-a-GCST90001428	TRUE	reported	igd	19.674
869	8.36e-06	9	75147206	3657	-0.4565	0.1023	ebi-a-GCST90001428	rs146267894	T	C	0.0148	|| id:ebi-a-GCST90001428	TRUE	reported	igd	19.9018
870	1.41e-06	10	132983821	3657	-0.136	0.02815	ebi-a-GCST90001428	rs2397752	T	C	0.248	|| id:ebi-a-GCST90001428	TRUE	reported	igd	23.3283
871	8.23e-06	10	10573290	3657	-0.246	0.05509	ebi-a-GCST90001428	rs117987395	G	T	0.0524	|| id:ebi-a-GCST90001428	TRUE	reported	igd	19.9291
872	3.31e-07	11	128322602	3657	-0.3698	0.07231	ebi-a-GCST90001428	rs80216562	A	G	0.029	|| id:ebi-a-GCST90001428	TRUE	reported	igd	26.1396
873	4.11e-06	11	11033950	3657	-0.1167	0.02529	ebi-a-GCST90001428	rs10743163	A	G	0.4035	|| id:ebi-a-GCST90001428	TRUE	reported	igd	21.2817
874	9.93e-06	12	121343559	3657	0.321	0.07254	ebi-a-GCST90001428	rs61946381	C	A	0.0305	|| id:ebi-a-GCST90001428	TRUE	reported	igd	19.5712
875	8.82e-06	12	57302799	3657	-0.1293	0.02904	ebi-a-GCST90001428	rs1846398	C	A	0.7518	|| id:ebi-a-GCST90001428	TRUE	reported	igd	19.8137
876	3.36e-06	13	19499423	3657	0.1177	0.02529	ebi-a-GCST90001428	rs4038038	A	G	0.359	|| id:ebi-a-GCST90001428	TRUE	reported	igd	21.648
877	7.42e-06	15	77402748	3657	0.651	0.1451	ebi-a-GCST90001428	rs117227598	G	C	0.0078	|| id:ebi-a-GCST90001428	TRUE	reported	igd	20.1182
878	3.48e-06	16	81916912	3657	-0.1701	0.0366	ebi-a-GCST90001428	rs11548656	G	A	0.1288	|| id:ebi-a-GCST90001428	TRUE	reported	igd	21.5878
879	2.74e-06	17	49605668	3657	0.2621	0.05581	ebi-a-GCST90001428	rs75659776	T	C	0.0515	|| id:ebi-a-GCST90001428	TRUE	reported	igd	22.0431
880	8.89e-06	17	41946947	3657	-0.2358	0.05299	ebi-a-GCST90001428	rs117541917	C	A	0.0593	|| id:ebi-a-GCST90001428	TRUE	reported	igd	19.7907
881	6.22e-06	20	6688542	3657	0.887	0.196	ebi-a-GCST90001428	rs113530462	C	G	0.0038	|| id:ebi-a-GCST90001428	TRUE	reported	igd	20.469
882	5.73e-06	1	247700906	3656	0.1734	0.03817	ebi-a-GCST90001429	rs1919856	G	A	0.108	|| id:ebi-a-GCST90001429	TRUE	reported	igd	20.6261
883	9.11e-07	2	16464977	3656	-0.1278	0.02599	ebi-a-GCST90001429	rs11682311	C	T	0.3243	|| id:ebi-a-GCST90001429	TRUE	reported	igd	24.1664
884	9.6e-06	2	97558150	3656	-0.1658	0.03741	ebi-a-GCST90001429	rs4907205	C	T	0.1232	|| id:ebi-a-GCST90001429	TRUE	reported	igd	19.6316
885	2.07e-08	2	105587803	3656	-0.3597	0.06402	ebi-a-GCST90001429	rs140380950	C	T	0.0368	|| id:ebi-a-GCST90001429	TRUE	reported	igd	31.5509
886	6.67e-06	3	183195708	3656	0.3352	0.07432	ebi-a-GCST90001429	rs2686423	G	A	0.9739	|| id:ebi-a-GCST90001429	TRUE	reported	igd	20.331
887	1.26e-06	4	15915069	3656	-0.4243	0.08741	ebi-a-GCST90001429	rs76112278	A	G	0.0194	|| id:ebi-a-GCST90001429	TRUE	reported	igd	23.5497
888	8.56e-06	4	38379833	3656	-0.283	0.06349	ebi-a-GCST90001429	rs7667070	C	T	0.0361	|| id:ebi-a-GCST90001429	TRUE	reported	igd	19.8575
889	1.01e-06	5	498773	3656	1.792	0.3659	ebi-a-GCST90001429	rs78658073	A	G	0.001	|| id:ebi-a-GCST90001429	TRUE	reported	igd	23.9725
890	2.47e-07	5	158276610	3656	-0.2327	0.04501	ebi-a-GCST90001429	rs80330977	A	G	0.0814	|| id:ebi-a-GCST90001429	TRUE	reported	igd	26.7139
891	2.03e-06	5	18919526	3656	-0.1368	0.02874	ebi-a-GCST90001429	rs76660971	A	G	0.2299	|| id:ebi-a-GCST90001429	TRUE	reported	igd	22.6444
892	6.07e-06	6	31562150	3656	-0.1653	0.03649	ebi-a-GCST90001429	rs2857599	A	G	0.1722	|| id:ebi-a-GCST90001429	TRUE	reported	igd	20.5097
893	1.59e-06	7	48791017	3656	-0.4644	0.09659	ebi-a-GCST90001429	rs117772462	A	T	0.0159	|| id:ebi-a-GCST90001429	TRUE	reported	igd	23.1037
894	2.96e-06	7	190115	3656	-0.2347	0.05014	ebi-a-GCST90001429	rs11185560	A	G	0.9375	|| id:ebi-a-GCST90001429	TRUE	reported	igd	21.8988
895	2.99e-06	8	130602281	3656	0.126	0.02692	ebi-a-GCST90001429	rs10103048	C	A	0.7321	|| id:ebi-a-GCST90001429	TRUE	reported	igd	21.8954
896	7.76e-07	8	118255950	3656	-0.1213	0.02451	ebi-a-GCST90001429	rs1695681	A	C	0.5309	|| id:ebi-a-GCST90001429	TRUE	reported	igd	24.4792
897	7.75e-06	9	115678594	3656	0.1232	0.02752	ebi-a-GCST90001429	rs13300113	T	A	0.2789	|| id:ebi-a-GCST90001429	TRUE	reported	igd	20.0303
898	5.66e-06	10	63723909	3656	-0.116	0.02553	ebi-a-GCST90001429	rs10821937	T	C	0.6458	|| id:ebi-a-GCST90001429	TRUE	reported	igd	20.6337
899	3.74e-06	11	15377699	3656	0.1495	0.03227	ebi-a-GCST90001429	rs10832409	A	G	0.1722	|| id:ebi-a-GCST90001429	TRUE	reported	igd	21.451
900	1.09e-06	12	110228055	3656	0.3875	0.07937	ebi-a-GCST90001429	rs11068290	T	C	0.0231	|| id:ebi-a-GCST90001429	TRUE	reported	igd	23.8228
901	1.89e-06	12	75564449	3656	-0.4624	0.09688	ebi-a-GCST90001429	rs59879144	A	C	0.0161	|| id:ebi-a-GCST90001429	TRUE	reported	igd	22.7683
902	6.49e-06	12	61758121	3656	0.1102	0.02441	ebi-a-GCST90001429	rs10877626	G	C	0.4739	|| id:ebi-a-GCST90001429	TRUE	reported	igd	20.37
903	7.93e-06	12	27184482	3656	-0.4731	0.1058	ebi-a-GCST90001429	rs17408660	G	A	0.0129	|| id:ebi-a-GCST90001429	TRUE	reported	igd	19.9847
904	7.07e-06	14	43915569	3656	-0.5382	0.1197	ebi-a-GCST90001429	rs75589249	T	C	0.0107	|| id:ebi-a-GCST90001429	TRUE	reported	igd	20.2051
905	2.5e-06	14	22499870	3656	0.1771	0.03756	ebi-a-GCST90001429	rs3811315	A	T	0.1157	|| id:ebi-a-GCST90001429	TRUE	reported	igd	22.2202
906	8.88e-07	16	84759446	3656	-0.1525	0.03097	ebi-a-GCST90001429	rs2216762	C	T	0.8141	|| id:ebi-a-GCST90001429	TRUE	reported	igd	24.2337
907	1.86e-06	17	8639905	3656	0.1158	0.02425	ebi-a-GCST90001429	rs60521331	A	G	0.5022	|| id:ebi-a-GCST90001429	TRUE	reported	igd	22.7906
908	8.59e-06	21	16767346	3656	-0.3886	0.0872	ebi-a-GCST90001429	rs55708924	G	A	0.0185	|| id:ebi-a-GCST90001429	TRUE	reported	igd	19.8488
909	4.28e-07	1	40387371	3656	2.959	0.5843	ebi-a-GCST90001430	rs143109147	C	T	0.0004	|| id:ebi-a-GCST90001430	TRUE	reported	igd	25.6319
910	9.69e-06	2	12243809	3656	0.1449	0.0327	ebi-a-GCST90001430	rs55877424	A	G	0.1607	|| id:ebi-a-GCST90001430	TRUE	reported	igd	19.6247
911	8.94e-06	3	41659628	3656	0.6348	0.1427	ebi-a-GCST90001430	rs149290264	T	C	0.007	|| id:ebi-a-GCST90001430	TRUE	reported	igd	19.7783
912	9.59e-06	3	80085882	3656	2.439	0.5502	ebi-a-GCST90001430	rs182174914	A	T	0.0004	|| id:ebi-a-GCST90001430	TRUE	reported	igd	19.6401
913	5.62e-06	3	193840329	3656	-0.1262	0.02775	ebi-a-GCST90001430	rs10933716	T	C	0.2486	|| id:ebi-a-GCST90001430	TRUE	reported	igd	20.6707
914	4.74e-06	3	115393238	3656	0.1411	0.0308	ebi-a-GCST90001430	rs28399382	T	C	0.1982	|| id:ebi-a-GCST90001430	TRUE	reported	igd	20.9756
915	7.89e-06	4	61631854	3656	0.1272	0.02842	ebi-a-GCST90001430	rs28654727	A	C	0.2433	|| id:ebi-a-GCST90001430	TRUE	reported	igd	20.0211
916	2.42e-06	4	170331972	3656	0.1165	0.02467	ebi-a-GCST90001430	rs6831487	G	T	0.4702	|| id:ebi-a-GCST90001430	TRUE	reported	igd	22.2882
917	5.32e-06	5	158317602	3656	-0.2112	0.04633	ebi-a-GCST90001430	rs75512885	A	T	0.0788	|| id:ebi-a-GCST90001430	TRUE	reported	igd	20.7695
918	5.29e-06	5	118216796	3656	-0.2012	0.04413	ebi-a-GCST90001430	rs1510971	A	T	0.0826	|| id:ebi-a-GCST90001430	TRUE	reported	igd	20.7755
919	3.75e-06	5	160198880	3656	0.1502	0.03243	ebi-a-GCST90001430	rs12516105	C	T	0.1737	|| id:ebi-a-GCST90001430	TRUE	reported	igd	21.4392
920	7.93e-06	6	31240635	3656	-0.1912	0.04275	ebi-a-GCST90001430	rs4361609	C	G	0.1131	|| id:ebi-a-GCST90001430	TRUE	reported	igd	19.9924
921	7.12e-06	6	166502048	3656	0.1106	0.0246	ebi-a-GCST90001430	rs9459562	C	G	0.4346	|| id:ebi-a-GCST90001430	TRUE	reported	igd	20.2024
922	7.26e-06	7	77469688	3656	-0.2544	0.05663	ebi-a-GCST90001430	rs34910780	T	A	0.048	|| id:ebi-a-GCST90001430	TRUE	reported	igd	20.1699
923	1.42e-06	7	123275484	3656	0.2018	0.04179	ebi-a-GCST90001430	rs62474511	T	A	0.0927	|| id:ebi-a-GCST90001430	TRUE	reported	igd	23.3056
924	5.97e-06	7	155224134	3656	-0.3385	0.07465	ebi-a-GCST90001430	rs4716961	C	T	0.0265	|| id:ebi-a-GCST90001430	TRUE	reported	igd	20.5504
925	3.96e-07	8	130582787	3656	-0.1537	0.03026	ebi-a-GCST90001430	rs7840067	C	T	0.1978	|| id:ebi-a-GCST90001430	TRUE	reported	igd	25.7853
926	2.32e-06	8	75515052	3656	0.3011	0.06365	ebi-a-GCST90001430	rs533239981	C	G	0.0387	|| id:ebi-a-GCST90001430	TRUE	reported	igd	22.3659
927	1.91e-06	8	60077245	3656	-0.4228	0.08863	ebi-a-GCST90001430	rs60953943	A	G	0.0204	|| id:ebi-a-GCST90001430	TRUE	reported	igd	22.7442
928	4.3e-06	10	56638876	3656	0.2233	0.0485	ebi-a-GCST90001430	rs76400856	C	A	0.0639	|| id:ebi-a-GCST90001430	TRUE	reported	igd	21.1864
929	1.09e-06	10	97801073	3656	0.348	0.07127	ebi-a-GCST90001430	rs74151247	A	C	0.0302	|| id:ebi-a-GCST90001430	TRUE	reported	igd	23.8291
930	3.91e-06	12	110312229	3656	0.3651	0.07896	ebi-a-GCST90001430	rs75319860	C	T	0.0249	|| id:ebi-a-GCST90001430	TRUE	reported	igd	21.3684
931	6.69e-06	13	104519594	3656	1.581	0.3506	ebi-a-GCST90001430	rs139695291	G	A	0.0011	|| id:ebi-a-GCST90001430	TRUE	reported	igd	20.3237
932	3.13e-06	13	72428296	3656	0.503	0.1077	ebi-a-GCST90001430	rs75474045	A	G	0.0126	|| id:ebi-a-GCST90001430	TRUE	reported	igd	21.8005
933	1.9e-07	13	108993494	3656	0.1366	0.02617	ebi-a-GCST90001430	rs12874404	G	A	0.3256	|| id:ebi-a-GCST90001430	TRUE	reported	igd	27.2305
934	2.4e-06	14	65713895	3656	-0.2347	0.04969	ebi-a-GCST90001430	rs116844769	A	G	0.0662	|| id:ebi-a-GCST90001430	TRUE	reported	igd	22.2972
935	4.78e-07	16	84754964	3656	0.1233	0.02445	ebi-a-GCST90001430	rs16974449	A	C	0.4851	|| id:ebi-a-GCST90001430	TRUE	reported	igd	25.4174
936	6.26e-07	17	8639905	3656	0.1214	0.02433	ebi-a-GCST90001430	rs60521331	A	G	0.5022	|| id:ebi-a-GCST90001430	TRUE	reported	igd	24.8837
937	8.84e-07	17	2731370	3656	-0.1167	0.0237	ebi-a-GCST90001430	rs11657531	T	C	0.4884	|| id:ebi-a-GCST90001430	TRUE	reported	igd	24.233
938	9.57e-06	19	11508177	3656	0.1953	0.04406	ebi-a-GCST90001430	rs2291516	A	G	0.0793	|| id:ebi-a-GCST90001430	TRUE	reported	igd	19.6371
939	2.19e-07	19	53039110	3656	0.1258	0.02423	ebi-a-GCST90001430	rs655580	A	G	0.4571	|| id:ebi-a-GCST90001430	TRUE	reported	igd	26.9412
940	4.95e-06	20	44724305	3656	-0.1184	0.02588	ebi-a-GCST90001430	rs6131010	G	A	0.6172	|| id:ebi-a-GCST90001430	TRUE	reported	igd	20.9188
941	1.4e-06	21	16767346	3656	-0.4222	0.08736	ebi-a-GCST90001430	rs55708924	G	A	0.0185	|| id:ebi-a-GCST90001430	TRUE	reported	igd	23.3439
942	7.21e-06	21	36295623	3656	-0.4492	0.09996	ebi-a-GCST90001430	rs143518319	A	C	0.015	|| id:ebi-a-GCST90001430	TRUE	reported	igd	20.1832
943	2.72e-06	21	47606966	3656	0.2463	0.05243	ebi-a-GCST90001430	rs142838362	T	C	0.0577	|| id:ebi-a-GCST90001430	TRUE	reported	igd	22.0562
944	5.08e-06	3	44741083	3656	-0.3548	0.07767	ebi-a-GCST90001431	rs149701635	G	C	0.0263	|| id:ebi-a-GCST90001431	TRUE	reported	igd	20.8556
945	2.16e-06	3	8847483	3656	-0.1352	0.02849	ebi-a-GCST90001431	rs35088452	A	C	0.7471	|| id:ebi-a-GCST90001431	TRUE	reported	igd	22.5077
946	3.3e-06	5	114821667	3656	-0.199	0.04272	ebi-a-GCST90001431	rs6895553	C	T	0.0946	|| id:ebi-a-GCST90001431	TRUE	reported	igd	21.6873
947	2.5e-06	5	136421498	3656	-0.5085	0.1078	ebi-a-GCST90001431	rs78009119	G	T	0.0137	|| id:ebi-a-GCST90001431	TRUE	reported	igd	22.2386
948	3.36e-06	5	157655991	3656	-0.2682	0.05762	ebi-a-GCST90001431	rs77055472	A	T	0.0495	|| id:ebi-a-GCST90001431	TRUE	reported	igd	21.6538
949	4.75e-06	6	130521070	3656	-0.1427	0.03115	ebi-a-GCST90001431	rs12197754	C	T	0.2014	|| id:ebi-a-GCST90001431	TRUE	reported	igd	20.9746
950	6.9e-06	7	7871676	3656	0.6141	0.1364	ebi-a-GCST90001431	rs144625305	T	C	0.0086	|| id:ebi-a-GCST90001431	TRUE	reported	igd	20.2587
951	5.05e-06	10	85447519	3656	0.1272	0.02784	ebi-a-GCST90001431	rs12763172	C	T	0.7213	|| id:ebi-a-GCST90001431	TRUE	reported	igd	20.864
952	4.66e-06	11	21411891	3656	0.1892	0.04126	ebi-a-GCST90001431	rs12146653	C	T	0.0964	|| id:ebi-a-GCST90001431	TRUE	reported	igd	21.0158
953	1.34e-06	12	129349167	3656	-0.2515	0.05194	ebi-a-GCST90001431	rs12829274	G	A	0.0618	|| id:ebi-a-GCST90001431	TRUE	reported	igd	23.4334
954	1.66e-06	12	69228178	3656	-0.1789	0.03729	ebi-a-GCST90001431	rs3730631	C	T	0.1288	|| id:ebi-a-GCST90001431	TRUE	reported	igd	23.0037
955	1.39e-10	13	108993494	3656	0.1714	0.02663	ebi-a-GCST90001431	rs12874404	G	A	0.3256	|| id:ebi-a-GCST90001431	TRUE	reported	igd	41.4039
956	6.25e-06	13	34506073	3656	3.09	0.683	ebi-a-GCST90001431	rs112782756	G	A	0.0003	|| id:ebi-a-GCST90001431	TRUE	reported	igd	20.4568
957	8.77e-06	13	21566923	3656	-0.1589	0.0357	ebi-a-GCST90001431	rs2003291	T	C	0.1413	|| id:ebi-a-GCST90001431	TRUE	reported	igd	19.8004
958	1.25e-09	14	96205838	3656	0.3532	0.058	ebi-a-GCST90001431	rs77762131	C	G	0.045	|| id:ebi-a-GCST90001431	TRUE	reported	igd	37.0636
959	1.98e-06	14	94852219	3656	0.448	0.09406	ebi-a-GCST90001431	rs72706301	A	G	0.0179	|| id:ebi-a-GCST90001431	TRUE	reported	igd	22.673
960	8.36e-06	14	52536948	3656	-0.9621	0.2156	ebi-a-GCST90001431	rs149731447	T	C	0.0036	|| id:ebi-a-GCST90001431	TRUE	reported	igd	19.9024
961	2.89e-06	15	44517689	3656	-0.4323	0.09225	ebi-a-GCST90001431	rs10444793	A	G	0.0181	|| id:ebi-a-GCST90001431	TRUE	reported	igd	21.9483
962	2.77e-06	17	2728777	3656	-0.1135	0.02418	ebi-a-GCST90001431	rs28594458	G	C	0.4918	|| id:ebi-a-GCST90001431	TRUE	reported	igd	22.0212
963	7.14e-07	21	41083050	3656	0.4662	0.09386	ebi-a-GCST90001431	rs62235484	A	G	0.0175	|| id:ebi-a-GCST90001431	TRUE	reported	igd	24.6573
964	4.81e-06	22	45666517	3656	-0.3003	0.06556	ebi-a-GCST90001431	rs78007261	T	C	0.0379	|| id:ebi-a-GCST90001431	TRUE	reported	igd	20.9698
965	3.52e-06	1	8009985	3656	-0.3961	0.08527	ebi-a-GCST90001432	rs75766272	T	C	0.0201	|| id:ebi-a-GCST90001432	TRUE	reported	igd	21.5665
966	6.3e-06	3	32512523	3656	0.1461	0.0323	ebi-a-GCST90001432	rs56326639	G	A	0.1761	|| id:ebi-a-GCST90001432	TRUE	reported	igd	20.4483
967	3.62e-06	6	150197022	3656	-0.1494	0.03221	ebi-a-GCST90001432	rs6557137	T	C	0.1838	|| id:ebi-a-GCST90001432	TRUE	reported	igd	21.5022
968	8.3e-06	7	7871676	3656	0.5993	0.1343	ebi-a-GCST90001432	rs144625305	T	C	0.0086	|| id:ebi-a-GCST90001432	TRUE	reported	igd	19.9021
969	1.47e-06	8	1552537	3656	-0.3254	0.06746	ebi-a-GCST90001432	rs2956955	C	T	0.9661	|| id:ebi-a-GCST90001432	TRUE	reported	igd	23.2544
970	3.35e-06	8	144986071	3656	-0.3185	0.06842	ebi-a-GCST90001432	rs141247883	G	A	0.0319	|| id:ebi-a-GCST90001432	TRUE	reported	igd	21.6578
971	5.68e-06	9	37390411	3656	-0.1601	0.03523	ebi-a-GCST90001432	rs57757402	G	A	0.1435	|| id:ebi-a-GCST90001432	TRUE	reported	igd	20.6405
972	1.12e-06	9	808529	3656	0.1189	0.02437	ebi-a-GCST90001432	rs11794578	G	T	0.4521	|| id:ebi-a-GCST90001432	TRUE	reported	igd	23.7911
973	9.91e-06	9	16899526	3656	0.3622	0.08185	ebi-a-GCST90001432	rs10119513	A	G	0.9784	|| id:ebi-a-GCST90001432	TRUE	reported	igd	19.5714
974	7.88e-06	11	10437096	3656	-0.1182	0.02642	ebi-a-GCST90001432	rs10840410	C	T	0.3087	|| id:ebi-a-GCST90001432	TRUE	reported	igd	20.0047
975	9e-06	11	132159459	3656	-0.1638	0.03684	ebi-a-GCST90001432	rs10894530	A	C	0.1296	|| id:ebi-a-GCST90001432	TRUE	reported	igd	19.7584
976	2.96e-06	12	109368119	3656	0.501	0.107	ebi-a-GCST90001432	rs143553941	C	G	0.013	|| id:ebi-a-GCST90001432	TRUE	reported	igd	21.9114
977	7.31e-07	12	129349167	3656	-0.2536	0.0511	ebi-a-GCST90001432	rs12829274	G	A	0.0618	|| id:ebi-a-GCST90001432	TRUE	reported	igd	24.6161
978	6.54e-10	13	50212885	3656	0.5455	0.08807	ebi-a-GCST90001432	rs73192651	T	C	0.02	|| id:ebi-a-GCST90001432	TRUE	reported	igd	38.3439
979	4.02e-12	13	108993494	3656	0.1827	0.02625	ebi-a-GCST90001432	rs12874404	G	A	0.3256	|| id:ebi-a-GCST90001432	TRUE	reported	igd	48.4151
980	2.86e-06	13	46224092	3656	1.799	0.3838	ebi-a-GCST90001432	rs557577736	G	A	0.001	|| id:ebi-a-GCST90001432	TRUE	reported	igd	21.9591
981	8.75e-09	14	96205838	3656	0.3287	0.05701	ebi-a-GCST90001432	rs77762131	C	G	0.045	|| id:ebi-a-GCST90001432	TRUE	reported	igd	33.2246
982	1.08e-06	14	94936964	3656	-0.1203	0.02463	ebi-a-GCST90001432	rs8014978	C	T	0.5737	|| id:ebi-a-GCST90001432	TRUE	reported	igd	23.8432
983	2.57e-06	16	86794463	3656	0.416	0.08833	ebi-a-GCST90001432	rs112135308	G	C	0.0174	|| id:ebi-a-GCST90001432	TRUE	reported	igd	22.1683
984	1.16e-07	17	2715961	3656	-0.1271	0.02394	ebi-a-GCST90001432	rs11657759	C	A	0.4903	|| id:ebi-a-GCST90001432	TRUE	reported	igd	28.1712
985	3.21e-06	19	14993354	3656	-0.2695	0.05778	ebi-a-GCST90001432	rs7254039	A	G	0.0435	|| id:ebi-a-GCST90001432	TRUE	reported	igd	21.7433
986	7.2e-09	20	44730245	3656	-0.1525	0.02629	ebi-a-GCST90001432	rs6032660	A	G	0.6359	|| id:ebi-a-GCST90001432	TRUE	reported	igd	33.6295
987	7.92e-06	20	10454080	3656	-0.3702	0.08274	ebi-a-GCST90001432	rs76762356	G	A	0.0228	|| id:ebi-a-GCST90001432	TRUE	reported	igd	20.008
988	1.47e-06	22	22613458	3656	0.2264	0.04694	ebi-a-GCST90001432	rs55712190	T	C	0.074	|| id:ebi-a-GCST90001432	TRUE	reported	igd	23.2503
989	3.33e-07	1	217179038	3656	-0.2462	0.04816	ebi-a-GCST90001433	rs2789568	C	T	0.0706	|| id:ebi-a-GCST90001433	TRUE	reported	igd	26.1195
990	1.97e-06	1	160254955	3656	-0.2734	0.0574	ebi-a-GCST90001433	rs113442137	A	G	0.0472	|| id:ebi-a-GCST90001433	TRUE	reported	igd	22.6744
991	3.8e-06	1	113524501	3656	-0.3248	0.07016	ebi-a-GCST90001433	rs185621536	T	C	0.0312	|| id:ebi-a-GCST90001433	TRUE	reported	igd	21.4198
992	1.42e-06	2	56616595	3656	-0.1469	0.03041	ebi-a-GCST90001433	rs7606024	A	T	0.7882	|| id:ebi-a-GCST90001433	TRUE	reported	igd	23.3224
993	1.83e-08	3	32533246	3656	-0.3044	0.05397	ebi-a-GCST90001433	rs35574803	C	T	0.0562	|| id:ebi-a-GCST90001433	TRUE	reported	igd	31.7941
994	1.45e-06	4	99437210	3656	0.4221	0.08746	ebi-a-GCST90001433	rs78756830	C	T	0.0194	|| id:ebi-a-GCST90001433	TRUE	reported	igd	23.2795
995	3.31e-06	5	84064142	3656	-0.2241	0.04812	ebi-a-GCST90001433	rs12654363	T	C	0.9301	|| id:ebi-a-GCST90001433	TRUE	reported	igd	21.6768
996	4.87e-06	6	4201348	3656	-0.3731	0.08152	ebi-a-GCST90001433	rs191610741	T	C	0.0257	|| id:ebi-a-GCST90001433	TRUE	reported	igd	20.9356
997	7.13e-06	6	164610887	3656	0.114	0.02536	ebi-a-GCST90001433	rs807894	G	T	0.5868	|| id:ebi-a-GCST90001433	TRUE	reported	igd	20.1964
998	9.39e-06	7	38757409	3656	-0.113	0.02548	ebi-a-GCST90001433	rs1978170	G	A	0.6033	|| id:ebi-a-GCST90001433	TRUE	reported	igd	19.6571
999	3.97e-06	9	25294308	3656	-0.3442	0.07449	ebi-a-GCST90001433	rs78763642	A	G	0.0279	|| id:ebi-a-GCST90001433	TRUE	reported	igd	21.3397
1000	7.13e-08	12	6553016	3656	0.1325	0.02454	ebi-a-GCST90001433	rs2250246	G	A	0.5341	|| id:ebi-a-GCST90001433	TRUE	reported	igd	29.137
1001	8.42e-06	16	7452768	3656	-0.239	0.05358	ebi-a-GCST90001433	rs77114347	T	A	0.0543	|| id:ebi-a-GCST90001433	TRUE	reported	igd	19.8862
1002	1.2e-06	18	60857029	3656	-0.1285	0.02642	ebi-a-GCST90001433	rs4941188	A	G	0.6726	|| id:ebi-a-GCST90001433	TRUE	reported	igd	23.643
1003	1.87e-06	19	8814367	3656	-0.1612	0.03377	ebi-a-GCST90001433	rs111407982	T	C	0.1551	|| id:ebi-a-GCST90001433	TRUE	reported	igd	22.7735
1004	2.5e-06	19	15011442	3656	-0.2227	0.04722	ebi-a-GCST90001433	rs7260348	C	T	0.0722	|| id:ebi-a-GCST90001433	TRUE	reported	igd	22.2306
1005	4.23e-06	20	47313887	3656	0.3695	0.08021	ebi-a-GCST90001433	rs77126700	C	T	0.0239	|| id:ebi-a-GCST90001433	TRUE	reported	igd	21.2097
1006	4.98e-33	20	44747947	3656	0.317	0.02622	ebi-a-GCST90001433	rs4810485	G	T	0.6313	|| id:ebi-a-GCST90001433	TRUE	reported	igd	146.088
1007	8.92e-08	2	238554657	3656	0.1684	0.03143	ebi-a-GCST90001434	rs7595246	C	T	0.1893	|| id:ebi-a-GCST90001434	TRUE	reported	igd	28.6918
1008	1.34e-07	2	136967396	3656	0.1674	0.03168	ebi-a-GCST90001434	rs1519526	C	T	0.1957	|| id:ebi-a-GCST90001434	TRUE	reported	igd	27.9063
1009	3.54e-06	3	32533010	3656	0.1649	0.0355	ebi-a-GCST90001434	rs7640978	T	C	0.1493	|| id:ebi-a-GCST90001434	TRUE	reported	igd	21.5649
1010	7.56e-06	4	100572746	3656	0.3178	0.07088	ebi-a-GCST90001434	rs17029267	T	C	0.03	|| id:ebi-a-GCST90001434	TRUE	reported	igd	20.092
1011	6.23e-06	5	165581566	3656	0.1313	0.02902	ebi-a-GCST90001434	rs62382785	A	G	0.2492	|| id:ebi-a-GCST90001434	TRUE	reported	igd	20.4596
1012	1.44e-06	5	144608340	3656	-0.1343	0.02781	ebi-a-GCST90001434	rs17405603	T	A	0.2842	|| id:ebi-a-GCST90001434	TRUE	reported	igd	23.3084
1013	2.2e-06	8	55620993	3656	0.3656	0.07711	ebi-a-GCST90001434	rs190799514	C	T	0.0272	|| id:ebi-a-GCST90001434	TRUE	reported	igd	22.4674
1014	1.21e-08	8	144984956	3656	-0.1437	0.02516	ebi-a-GCST90001434	rs7840395	G	A	0.5715	|| id:ebi-a-GCST90001434	TRUE	reported	igd	32.6028
1015	9.68e-06	8	9936753	3656	0.199	0.04491	ebi-a-GCST90001434	rs814418	T	C	0.0907	|| id:ebi-a-GCST90001434	TRUE	reported	igd	19.6238
1016	1.08e-06	11	94589940	3656	1.115	0.2283	ebi-a-GCST90001434	rs118076634	T	C	0.0025	|| id:ebi-a-GCST90001434	TRUE	reported	igd	23.8397
1017	4.52e-07	12	54797571	3656	-0.2182	0.04316	ebi-a-GCST90001434	rs12426629	G	C	0.0989	|| id:ebi-a-GCST90001434	TRUE	reported	igd	25.5452
1018	6.36e-06	13	109151489	3656	0.1133	0.02505	ebi-a-GCST90001434	rs726449	T	C	0.4387	|| id:ebi-a-GCST90001434	TRUE	reported	igd	20.4459
1019	2.91e-10	13	108957063	3656	0.1567	0.02479	ebi-a-GCST90001434	rs9520836	G	A	0.5044	|| id:ebi-a-GCST90001434	TRUE	reported	igd	39.9344
1020	2.3e-09	17	2716535	3656	-0.1491	0.02489	ebi-a-GCST90001434	rs11653761	T	G	0.592	|| id:ebi-a-GCST90001434	TRUE	reported	igd	35.8648
1021	6.92e-06	18	61418402	3656	0.5148	0.1143	ebi-a-GCST90001434	rs145744014	T	C	0.0116	|| id:ebi-a-GCST90001434	TRUE	reported	igd	20.2744
1022	8.78e-06	19	14698416	3656	0.311	0.06986	ebi-a-GCST90001434	rs138728953	A	C	0.0319	|| id:ebi-a-GCST90001434	TRUE	reported	igd	19.8073
1023	6.95e-06	19	652628	3656	0.17	0.03776	ebi-a-GCST90001434	rs117231919	T	C	0.1219	|| id:ebi-a-GCST90001434	TRUE	reported	igd	20.258
1024	8.8e-06	19	645485	3656	-0.7635	0.1715	ebi-a-GCST90001434	rs377621503	T	C	0.0049	|| id:ebi-a-GCST90001434	TRUE	reported	igd	19.8085
1025	2.79e-06	1	102236814	3657	2.328	0.4961	ebi-a-GCST90001435	rs141365416	T	C	0.0005	|| id:ebi-a-GCST90001435	TRUE	reported	igd	22.0085
1026	2.47e-06	2	187165335	3657	2.608	0.5526	ebi-a-GCST90001435	rs148362575	T	A	0.0008	|| id:ebi-a-GCST90001435	TRUE	reported	igd	22.2616
1027	2.92e-06	3	117331256	3657	1.756	0.3749	ebi-a-GCST90001435	rs116540222	T	C	0.0011	|| id:ebi-a-GCST90001435	TRUE	reported	igd	21.9271
1028	3.67e-06	5	1297918	3657	0.1298	0.028	ebi-a-GCST90001435	rs7449190	C	T	0.7401	|| id:ebi-a-GCST90001435	TRUE	reported	igd	21.4781
1029	1.65e-06	6	5266557	3657	0.5223	0.1088	ebi-a-GCST90001435	rs61294310	G	A	0.0124	|| id:ebi-a-GCST90001435	TRUE	reported	igd	23.0327
1030	4.7e-06	7	151002534	3657	0.2681	0.05848	ebi-a-GCST90001435	rs13244540	T	G	0.0447	|| id:ebi-a-GCST90001435	TRUE	reported	igd	21.0059
1031	5.98e-06	8	118376967	3657	-0.1218	0.02685	ebi-a-GCST90001435	rs62519719	A	G	0.2815	|| id:ebi-a-GCST90001435	TRUE	reported	igd	20.5669
1032	2.65e-06	8	24549984	3657	0.351	0.07464	ebi-a-GCST90001435	rs74326785	C	T	0.0279	|| id:ebi-a-GCST90001435	TRUE	reported	igd	22.1021
1033	2.62e-06	9	92219945	3657	-0.2314	0.04918	ebi-a-GCST90001435	rs3138500	T	C	0.0678	|| id:ebi-a-GCST90001435	TRUE	reported	igd	22.1265
1034	9.04e-08	10	130483163	3657	-0.1755	0.03276	ebi-a-GCST90001435	rs12412378	A	C	0.1608	|| id:ebi-a-GCST90001435	TRUE	reported	igd	28.6833
1035	9.27e-06	11	69277078	3657	-0.158	0.03558	ebi-a-GCST90001435	rs1938685	A	G	0.1359	|| id:ebi-a-GCST90001435	TRUE	reported	igd	19.709
1036	8.57e-06	11	91973528	3657	-0.1183	0.02654	ebi-a-GCST90001435	rs897989	G	T	0.3001	|| id:ebi-a-GCST90001435	TRUE	reported	igd	19.8578
1037	2.91e-06	11	117526440	3657	1.624	0.3466	ebi-a-GCST90001435	rs55728331	A	G	0.0015	|| id:ebi-a-GCST90001435	TRUE	reported	igd	21.9421
1038	7.12e-06	12	6409619	3657	0.1516	0.03371	ebi-a-GCST90001435	rs10849436	A	G	0.1596	|| id:ebi-a-GCST90001435	TRUE	reported	igd	20.2136
1039	9.94e-06	13	93740906	3657	0.1167	0.02638	ebi-a-GCST90001435	rs1838357	A	G	0.3142	|| id:ebi-a-GCST90001435	TRUE	reported	igd	19.5594
1040	4.62e-08	16	59885737	3657	-0.1403	0.02562	ebi-a-GCST90001435	rs4785074	T	C	0.6349	|| id:ebi-a-GCST90001435	TRUE	reported	igd	29.9723
1041	4.95e-06	19	49529379	3657	-0.1601	0.035	ebi-a-GCST90001435	rs7255292	C	T	0.853	|| id:ebi-a-GCST90001435	TRUE	reported	igd	20.9126
1042	7.04e-06	21	16916284	3657	-0.1294	0.02876	ebi-a-GCST90001435	rs8132059	T	C	0.2244	|| id:ebi-a-GCST90001435	TRUE	reported	igd	20.2327
1043	1.45e-06	22	19729361	3657	0.1295	0.02684	ebi-a-GCST90001435	rs11089305	G	A	0.2882	|| id:ebi-a-GCST90001435	TRUE	reported	igd	23.2668
1044	8.2e-06	1	39385714	3656	0.2864	0.06412	ebi-a-GCST90001436	rs75414548	A	G	0.0354	|| id:ebi-a-GCST90001436	TRUE	reported	igd	19.9398
1045	3.46e-06	1	8009985	3656	-0.3971	0.08543	ebi-a-GCST90001436	rs75766272	T	C	0.0201	|| id:ebi-a-GCST90001436	TRUE	reported	igd	21.5944
1046	6.74e-06	1	150547747	3656	-0.1135	0.02517	ebi-a-GCST90001436	rs878471	A	G	0.5429	|| id:ebi-a-GCST90001436	TRUE	reported	igd	20.323
1047	2.98e-06	3	147613080	3656	0.1242	0.02655	ebi-a-GCST90001436	rs12636848	G	T	0.3031	|| id:ebi-a-GCST90001436	TRUE	reported	igd	21.8714
1048	4.79e-06	4	142016471	3656	-0.5299	0.1157	ebi-a-GCST90001436	rs143003356	A	G	0.0115	|| id:ebi-a-GCST90001436	TRUE	reported	igd	20.9645
1049	1.41e-06	5	148410250	3656	2.518	0.5212	ebi-a-GCST90001436	rs17708396	A	C	0.0005	|| id:ebi-a-GCST90001436	TRUE	reported	igd	23.3273
1050	7.88e-06	5	114821667	3656	-0.1889	0.04221	ebi-a-GCST90001436	rs6895553	C	T	0.0946	|| id:ebi-a-GCST90001436	TRUE	reported	igd	20.0168
1051	6.39e-06	6	107001456	3656	-0.1473	0.0326	ebi-a-GCST90001436	rs1770731	T	A	0.8254	|| id:ebi-a-GCST90001436	TRUE	reported	igd	20.4048
1052	3.08e-07	6	101891742	3656	-0.2033	0.03964	ebi-a-GCST90001436	rs74505387	C	T	0.1057	|| id:ebi-a-GCST90001436	TRUE	reported	igd	26.2887
1053	7.39e-06	6	1163541	3656	-0.144	0.03208	ebi-a-GCST90001436	rs410173	G	A	0.8222	|| id:ebi-a-GCST90001436	TRUE	reported	igd	20.1381
1054	5.31e-06	7	7871676	3656	0.6141	0.1347	ebi-a-GCST90001436	rs144625305	T	C	0.0086	|| id:ebi-a-GCST90001436	TRUE	reported	igd	20.7733
1055	5.25e-06	8	1626220	3656	-0.2635	0.05776	ebi-a-GCST90001436	rs6558507	T	C	0.9547	|| id:ebi-a-GCST90001436	TRUE	reported	igd	20.8003
1056	1.24e-06	8	145158607	3656	0.1453	0.02991	ebi-a-GCST90001436	rs34173062	A	G	0.2153	|| id:ebi-a-GCST90001436	TRUE	reported	igd	23.5864
1057	1.64e-06	10	85447519	3656	0.132	0.02749	ebi-a-GCST90001436	rs12763172	C	T	0.7213	|| id:ebi-a-GCST90001436	TRUE	reported	igd	23.0442
1058	4.28e-06	11	132145598	3656	-0.1793	0.03894	ebi-a-GCST90001436	rs10791220	G	A	0.1134	|| id:ebi-a-GCST90001436	TRUE	reported	igd	21.19
1059	5.86e-06	11	102043400	3656	0.1112	0.0245	ebi-a-GCST90001436	rs11225155	A	G	0.5364	|| id:ebi-a-GCST90001436	TRUE	reported	igd	20.5892
1060	8.92e-06	13	107914821	3656	1.357	0.3052	ebi-a-GCST90001436	rs74839056	T	C	0.0015	|| id:ebi-a-GCST90001436	TRUE	reported	igd	19.7585
1061	3.11e-06	13	46224092	3656	1.799	0.3851	ebi-a-GCST90001436	rs557577736	G	A	0.001	|| id:ebi-a-GCST90001436	TRUE	reported	igd	21.8111
1062	3.31e-17	13	108993494	3656	0.2221	0.0262	ebi-a-GCST90001436	rs12874404	G	A	0.3256	|| id:ebi-a-GCST90001436	TRUE	reported	igd	71.8219
1063	5.93e-06	13	109144845	3656	0.112	0.02469	ebi-a-GCST90001436	rs9514859	C	G	0.4402	|| id:ebi-a-GCST90001436	TRUE	reported	igd	20.5663
1064	5.44e-07	13	50212885	3656	0.442	0.08807	ebi-a-GCST90001436	rs73192651	T	C	0.02	|| id:ebi-a-GCST90001436	TRUE	reported	igd	25.1739
1065	1.13e-07	14	96205838	3656	0.3049	0.05737	ebi-a-GCST90001436	rs77762131	C	G	0.045	|| id:ebi-a-GCST90001436	TRUE	reported	igd	28.2298
1066	4.17e-06	14	63009549	3656	0.1136	0.02464	ebi-a-GCST90001436	rs974368	A	G	0.5141	|| id:ebi-a-GCST90001436	TRUE	reported	igd	21.2441
1067	7.49e-07	15	24733764	3656	1.237	0.2495	ebi-a-GCST90001436	rs139196765	G	A	0.0025	|| id:ebi-a-GCST90001436	TRUE	reported	igd	24.5675
1068	3.17e-08	17	2716535	3656	-0.1359	0.02451	ebi-a-GCST90001436	rs11653761	T	G	0.592	|| id:ebi-a-GCST90001436	TRUE	reported	igd	30.7266
1069	4.68e-06	19	14993354	3656	-0.2668	0.05819	ebi-a-GCST90001436	rs7254039	A	G	0.0435	|| id:ebi-a-GCST90001436	TRUE	reported	igd	21.0105
1070	3.62e-06	19	1157330	3656	-0.5751	0.124	ebi-a-GCST90001436	rs551529415	T	C	0.01	|| id:ebi-a-GCST90001436	TRUE	reported	igd	21.4984
1071	4.24e-06	20	3207749	3656	-0.1132	0.02457	ebi-a-GCST90001436	rs3810559	G	T	0.5444	|| id:ebi-a-GCST90001436	TRUE	reported	igd	21.2151
1072	4.01e-06	22	45387786	3656	0.1493	0.03234	ebi-a-GCST90001436	rs4640493	T	A	0.83	|| id:ebi-a-GCST90001436	TRUE	reported	igd	21.3011
1073	8.81e-06	22	44688150	3656	-0.3841	0.08631	ebi-a-GCST90001436	rs9614226	G	T	0.9792	|| id:ebi-a-GCST90001436	TRUE	reported	igd	19.7938
1074	9.18e-06	4	162634026	3656	0.271	0.06102	ebi-a-GCST90001437	rs11937214	G	A	0.0465	|| id:ebi-a-GCST90001437	TRUE	reported	igd	19.7132
1075	6.34e-06	5	115785493	3656	-0.3046	0.06737	ebi-a-GCST90001437	rs76845048	C	A	0.0357	|| id:ebi-a-GCST90001437	TRUE	reported	igd	20.431
1076	3.27e-06	5	135756457	3656	-0.479	0.1028	ebi-a-GCST90001437	rs115204570	T	G	0.0161	|| id:ebi-a-GCST90001437	TRUE	reported	igd	21.6994
1077	8.39e-07	5	158285953	3656	-0.2266	0.04592	ebi-a-GCST90001437	rs17056318	C	T	0.081	|| id:ebi-a-GCST90001437	TRUE	reported	igd	24.3376
1078	9.12e-06	6	31240635	3656	-0.1954	0.04397	ebi-a-GCST90001437	rs4361609	C	G	0.1131	|| id:ebi-a-GCST90001437	TRUE	reported	igd	19.7378
1079	2.83e-06	7	67653879	3656	0.1611	0.03434	ebi-a-GCST90001437	rs35607968	T	C	0.1536	|| id:ebi-a-GCST90001437	TRUE	reported	igd	21.9965
1080	6.51e-06	7	121332400	3656	0.2916	0.06457	ebi-a-GCST90001437	rs111830700	A	G	0.0377	|| id:ebi-a-GCST90001437	TRUE	reported	igd	20.3834
1081	4.94e-06	7	108191234	3656	0.4648	0.1016	ebi-a-GCST90001437	rs140197720	T	C	0.0153	|| id:ebi-a-GCST90001437	TRUE	reported	igd	20.9174
1082	6.15e-08	8	130617819	3656	-0.1504	0.02772	ebi-a-GCST90001437	rs2395904	G	T	0.2657	|| id:ebi-a-GCST90001437	TRUE	reported	igd	29.422
1083	6.97e-06	8	132657435	3656	0.3335	0.07409	ebi-a-GCST90001437	rs4361743	C	T	0.9725	|| id:ebi-a-GCST90001437	TRUE	reported	igd	20.2505
1084	2.5e-07	8	75515052	3656	0.3348	0.06479	ebi-a-GCST90001437	rs533239981	C	G	0.0387	|| id:ebi-a-GCST90001437	TRUE	reported	igd	26.6881
1085	1.85e-06	8	35485504	3656	0.1509	0.0316	ebi-a-GCST90001437	rs2978582	C	T	0.1969	|| id:ebi-a-GCST90001437	TRUE	reported	igd	22.7912
1086	4.39e-06	10	97801073	3656	0.3341	0.07265	ebi-a-GCST90001437	rs74151247	A	C	0.0302	|| id:ebi-a-GCST90001437	TRUE	reported	igd	21.137
1087	6.48e-06	11	43575416	3656	0.1156	0.02559	ebi-a-GCST90001437	rs56097028	C	G	0.3832	|| id:ebi-a-GCST90001437	TRUE	reported	igd	20.3956
1088	1.68e-06	12	25018659	3656	-0.3176	0.06621	ebi-a-GCST90001437	rs74397782	A	G	0.0343	|| id:ebi-a-GCST90001437	TRUE	reported	igd	22.9973
1089	1.42e-06	12	107821321	3656	0.2756	0.05706	ebi-a-GCST90001437	rs78433555	A	C	0.0501	|| id:ebi-a-GCST90001437	TRUE	reported	igd	23.3162
1090	3.92e-06	14	65713895	3656	-0.2342	0.05066	ebi-a-GCST90001437	rs116844769	A	G	0.0662	|| id:ebi-a-GCST90001437	TRUE	reported	igd	21.3602
1091	1.46e-06	14	103229069	3656	0.3445	0.07141	ebi-a-GCST90001437	rs112850074	G	A	0.031	|| id:ebi-a-GCST90001437	TRUE	reported	igd	23.2607
1092	5.42e-06	17	38038389	3656	-0.1308	0.02872	ebi-a-GCST90001437	rs12939565	T	A	0.4267	|| id:ebi-a-GCST90001437	TRUE	reported	igd	20.7305
1093	6.17e-06	17	2716535	3656	-0.1122	0.02478	ebi-a-GCST90001437	rs11653761	T	G	0.592	|| id:ebi-a-GCST90001437	TRUE	reported	igd	20.4902
1094	1.42e-06	19	33468482	3656	-0.1599	0.03309	ebi-a-GCST90001437	rs4805840	G	A	0.823	|| id:ebi-a-GCST90001437	TRUE	reported	igd	23.3381
1095	9.63e-06	19	14873284	3656	0.1132	0.02554	ebi-a-GCST90001437	rs55658072	G	A	0.6219	|| id:ebi-a-GCST90001437	TRUE	reported	igd	19.6342
1096	5.88e-06	20	42078615	3656	-0.1135	0.02501	ebi-a-GCST90001437	rs7270264	C	T	0.4132	|| id:ebi-a-GCST90001437	TRUE	reported	igd	20.5839
1097	8.24e-06	21	16767346	3656	-0.3974	0.08899	ebi-a-GCST90001437	rs55708924	G	A	0.0185	|| id:ebi-a-GCST90001437	TRUE	reported	igd	19.9313
1098	9.04e-07	1	61251434	3656	0.405	0.08232	ebi-a-GCST90001438	rs77848220	T	C	0.0219	|| id:ebi-a-GCST90001438	TRUE	reported	igd	24.1914
1099	4.09e-06	2	238554657	3656	0.14	0.03035	ebi-a-GCST90001438	rs7595246	C	T	0.1893	|| id:ebi-a-GCST90001438	TRUE	reported	igd	21.2667
1100	3.29e-06	2	36720835	3656	0.3388	0.07271	ebi-a-GCST90001438	rs115414430	G	C	0.0286	|| id:ebi-a-GCST90001438	TRUE	reported	igd	21.7001
1101	1.12e-06	2	136934125	3656	0.141	0.02892	ebi-a-GCST90001438	rs1519524	A	T	0.2246	|| id:ebi-a-GCST90001438	TRUE	reported	igd	23.7577
1102	1.96e-06	3	8492010	3656	0.3656	0.07671	ebi-a-GCST90001438	rs141352577	T	C	0.0235	|| id:ebi-a-GCST90001438	TRUE	reported	igd	22.7023
1103	9.56e-06	3	186485863	3656	0.1715	0.0387	ebi-a-GCST90001438	rs73185679	C	T	0.1041	|| id:ebi-a-GCST90001438	TRUE	reported	igd	19.6277
1104	1.85e-07	8	144984956	3656	-0.1267	0.02425	ebi-a-GCST90001438	rs7840395	G	A	0.5715	|| id:ebi-a-GCST90001438	TRUE	reported	igd	27.283
1105	1.56e-06	10	53772842	3656	-0.1298	0.02698	ebi-a-GCST90001438	rs16925715	C	T	0.2824	|| id:ebi-a-GCST90001438	TRUE	reported	igd	23.1328
1106	3.84e-06	11	67523715	3656	-0.1579	0.03413	ebi-a-GCST90001438	rs149006488	G	C	0.1496	|| id:ebi-a-GCST90001438	TRUE	reported	igd	21.3921
1107	1.79e-06	11	130557122	3656	0.3355	0.07014	ebi-a-GCST90001438	rs61910510	T	C	0.0295	|| id:ebi-a-GCST90001438	TRUE	reported	igd	22.8674
1108	3.63e-06	11	130360402	3656	0.3309	0.07134	ebi-a-GCST90001438	rs4936106	G	C	0.0289	|| id:ebi-a-GCST90001438	TRUE	reported	igd	21.5025
1109	7.15e-06	13	109119262	3656	-0.1927	0.04286	ebi-a-GCST90001438	rs79407211	T	C	0.0886	|| id:ebi-a-GCST90001438	TRUE	reported	igd	20.2033
1110	1.24e-06	13	47809629	3656	0.1583	0.03258	ebi-a-GCST90001438	rs73178168	T	C	0.1703	|| id:ebi-a-GCST90001438	TRUE	reported	igd	23.5951
1111	5.92e-08	13	42337460	3656	0.8492	0.1563	ebi-a-GCST90001438	rs192544457	A	G	0.006	|| id:ebi-a-GCST90001438	TRUE	reported	igd	29.5029
1112	3.14e-06	13	108957063	3656	0.1117	0.02394	ebi-a-GCST90001438	rs9520836	G	A	0.5044	|| id:ebi-a-GCST90001438	TRUE	reported	igd	21.7581
1113	7.64e-06	15	69123222	3656	0.1277	0.02849	ebi-a-GCST90001438	rs60035843	G	A	0.2382	|| id:ebi-a-GCST90001438	TRUE	reported	igd	20.0798
1114	3.29e-06	17	2716535	3656	-0.1121	0.02405	ebi-a-GCST90001438	rs11653761	T	G	0.592	|| id:ebi-a-GCST90001438	TRUE	reported	igd	21.7142
1115	7.49e-06	18	46442174	3656	0.8913	0.1987	ebi-a-GCST90001438	rs117605782	A	G	0.0034	|| id:ebi-a-GCST90001438	TRUE	reported	igd	20.1101
1116	5.45e-06	19	16411841	3656	-0.119	0.02614	ebi-a-GCST90001438	rs533086	G	A	0.7021	|| id:ebi-a-GCST90001438	TRUE	reported	igd	20.7131
1117	3.48e-06	20	36100011	3656	0.6139	0.1321	ebi-a-GCST90001438	rs78893742	A	G	0.0081	|| id:ebi-a-GCST90001438	TRUE	reported	igd	21.585
1118	6.86e-06	1	60020239	3656	-0.2606	0.05786	ebi-a-GCST90001439	rs61788860	A	G	0.0475	|| id:ebi-a-GCST90001439	TRUE	reported	igd	20.2747
1119	1.82e-06	1	8009985	3656	-0.4103	0.08583	ebi-a-GCST90001439	rs75766272	T	C	0.0201	|| id:ebi-a-GCST90001439	TRUE	reported	igd	22.8395
1120	1.87e-06	2	237150166	3656	-0.1746	0.03658	ebi-a-GCST90001439	rs2015983	C	A	0.8771	|| id:ebi-a-GCST90001439	TRUE	reported	igd	22.77
1121	6.68e-06	3	4408435	3656	0.3639	0.08068	ebi-a-GCST90001439	rs6781675	C	G	0.0235	|| id:ebi-a-GCST90001439	TRUE	reported	igd	20.3327
1122	7.14e-06	6	153645785	3656	0.1127	0.02506	ebi-a-GCST90001439	rs1382818	A	G	0.3734	|| id:ebi-a-GCST90001439	TRUE	reported	igd	20.2138
1123	9.36e-06	11	132141201	3656	-0.1736	0.03911	ebi-a-GCST90001439	rs4937689	G	A	0.1134	|| id:ebi-a-GCST90001439	TRUE	reported	igd	19.6918
1124	8.9e-07	13	108710731	3656	0.2998	0.06089	ebi-a-GCST90001439	rs183466766	A	G	0.0402	|| id:ebi-a-GCST90001439	TRUE	reported	igd	24.2289
1125	1.09e-18	13	108993494	3656	0.2335	0.02632	ebi-a-GCST90001439	rs12874404	G	A	0.3256	|| id:ebi-a-GCST90001439	TRUE	reported	igd	78.6619
1126	6.71e-06	13	109038407	3656	0.2109	0.04678	ebi-a-GCST90001439	rs141107540	T	C	0.0777	|| id:ebi-a-GCST90001439	TRUE	reported	igd	20.314
1127	6.07e-08	13	50212885	3656	0.4819	0.08877	ebi-a-GCST90001439	rs73192651	T	C	0.02	|| id:ebi-a-GCST90001439	TRUE	reported	igd	29.454
1128	8.52e-08	14	96205838	3656	0.3082	0.05742	ebi-a-GCST90001439	rs77762131	C	G	0.045	|| id:ebi-a-GCST90001439	TRUE	reported	igd	28.794
1129	9.6e-06	14	94936964	3656	-0.11	0.02481	ebi-a-GCST90001439	rs8014978	C	T	0.5737	|| id:ebi-a-GCST90001439	TRUE	reported	igd	19.6469
1130	3.7e-09	17	2714118	3656	-0.1428	0.02416	ebi-a-GCST90001439	rs11657118	C	T	0.475	|| id:ebi-a-GCST90001439	TRUE	reported	igd	34.916
1131	6.4e-06	19	14993354	3656	-0.263	0.05818	ebi-a-GCST90001439	rs7254039	A	G	0.0435	|| id:ebi-a-GCST90001439	TRUE	reported	igd	20.4233
1132	7.52e-06	20	3207749	3656	-0.1107	0.02469	ebi-a-GCST90001439	rs3810559	G	T	0.5444	|| id:ebi-a-GCST90001439	TRUE	reported	igd	20.0916
1133	5.57e-06	1	35281308	3656	0.1339	0.02945	ebi-a-GCST90001440	rs6687573	A	C	0.2311	|| id:ebi-a-GCST90001440	TRUE	reported	igd	20.6611
1134	2.22e-06	1	59740965	3656	0.1417	0.0299	ebi-a-GCST90001440	rs55756125	C	T	0.2289	|| id:ebi-a-GCST90001440	TRUE	reported	igd	22.4471
1135	9.47e-06	1	163272701	3656	1.002	0.226	ebi-a-GCST90001440	rs111237501	C	T	0.003	|| id:ebi-a-GCST90001440	TRUE	reported	igd	19.6463
1136	8.3e-06	2	60125363	3656	0.2499	0.05599	ebi-a-GCST90001440	rs11674994	C	T	0.0553	|| id:ebi-a-GCST90001440	TRUE	reported	igd	19.9101
1137	1.93e-06	2	238526279	3656	0.1576	0.03306	ebi-a-GCST90001440	rs72990172	A	G	0.1711	|| id:ebi-a-GCST90001440	TRUE	reported	igd	22.7127
1138	9.3e-06	4	31594004	3656	-0.1917	0.04317	ebi-a-GCST90001440	rs76225955	C	T	0.0909	|| id:ebi-a-GCST90001440	TRUE	reported	igd	19.708
1139	6.45e-06	4	113331648	3656	0.3433	0.076	ebi-a-GCST90001440	rs17044633	G	A	0.0286	|| id:ebi-a-GCST90001440	TRUE	reported	igd	20.3931
1140	7.05e-06	5	62072324	3656	-1.768	0.393	ebi-a-GCST90001440	rs183821560	A	G	0.0016	|| id:ebi-a-GCST90001440	TRUE	reported	igd	20.2275
1141	3e-06	6	164610887	3656	0.1202	0.02568	ebi-a-GCST90001440	rs807894	G	T	0.5868	|| id:ebi-a-GCST90001440	TRUE	reported	igd	21.8968
1142	1.36e-06	6	107155687	3656	0.2699	0.05578	ebi-a-GCST90001440	rs9398107	G	A	0.0555	|| id:ebi-a-GCST90001440	TRUE	reported	igd	23.3997
1143	3.94e-06	6	19788226	3656	-0.328	0.07098	ebi-a-GCST90001440	rs75464772	T	C	0.0325	|| id:ebi-a-GCST90001440	TRUE	reported	igd	21.3421
1144	5.2e-06	8	145050345	3656	-0.1156	0.02534	ebi-a-GCST90001440	rs6991364	A	G	0.5149	|| id:ebi-a-GCST90001440	TRUE	reported	igd	20.8001
1145	6.6e-06	11	94920856	3656	-1.07	0.2371	ebi-a-GCST90001440	rs146221269	C	T	0.0029	|| id:ebi-a-GCST90001440	TRUE	reported	igd	20.3548
1146	1.58e-06	12	11974332	3656	0.2673	0.05558	ebi-a-GCST90001440	rs73277142	T	C	0.0555	|| id:ebi-a-GCST90001440	TRUE	reported	igd	23.1166
1147	9.09e-06	12	112802224	3656	-0.1184	0.02664	ebi-a-GCST90001440	rs11066272	T	A	0.557	|| id:ebi-a-GCST90001440	TRUE	reported	igd	19.7423
1148	5.58e-06	12	54727027	3656	-0.2174	0.0478	ebi-a-GCST90001440	rs139509958	A	G	0.0788	|| id:ebi-a-GCST90001440	TRUE	reported	igd	20.6741
1149	7.02e-06	14	31505138	3656	0.3254	0.07232	ebi-a-GCST90001440	rs191543445	G	A	0.031	|| id:ebi-a-GCST90001440	TRUE	reported	igd	20.2339
1150	6.28e-06	14	65283958	3656	0.2573	0.05689	ebi-a-GCST90001440	rs17102161	A	G	0.0506	|| id:ebi-a-GCST90001440	TRUE	reported	igd	20.4442
1151	8.15e-06	15	54695686	3656	0.1187	0.02657	ebi-a-GCST90001440	rs496760	A	G	0.6422	|| id:ebi-a-GCST90001440	TRUE	reported	igd	19.9471
1152	4.05e-06	16	49238584	3656	-0.2581	0.05593	ebi-a-GCST90001440	rs75150138	A	T	0.0517	|| id:ebi-a-GCST90001440	TRUE	reported	igd	21.2838
1153	2.46e-06	16	81239867	3656	0.4267	0.09042	ebi-a-GCST90001440	rs11862268	A	G	0.0187	|| id:ebi-a-GCST90001440	TRUE	reported	igd	22.2576
1154	2.72e-06	16	3463156	3656	-0.1174	0.02499	ebi-a-GCST90001440	rs58904842	A	C	0.4768	|| id:ebi-a-GCST90001440	TRUE	reported	igd	22.058
1155	3.31e-06	16	14342183	3656	-0.4244	0.09112	ebi-a-GCST90001440	rs30146	C	T	0.0198	|| id:ebi-a-GCST90001440	TRUE	reported	igd	21.6813
1156	2.24e-06	18	60857793	3656	-0.1264	0.02668	ebi-a-GCST90001440	rs8098848	T	C	0.6704	|| id:ebi-a-GCST90001440	TRUE	reported	igd	22.4329
1157	9.51e-06	19	16412842	3656	-0.1313	0.0296	ebi-a-GCST90001440	rs451367	C	T	0.7674	|| id:ebi-a-GCST90001440	TRUE	reported	igd	19.6657
1158	3.95e-06	2	206655953	3656	-0.2649	0.05732	ebi-a-GCST90001441	rs16837671	G	T	0.0494	|| id:ebi-a-GCST90001441	TRUE	reported	igd	21.3459
1159	9.49e-06	3	187559064	3656	-0.1136	0.02562	ebi-a-GCST90001441	rs520786	A	T	0.3489	|| id:ebi-a-GCST90001441	TRUE	reported	igd	19.6499
1160	1.45e-06	3	1814140	3656	0.1567	0.03246	ebi-a-GCST90001441	rs34712193	T	A	0.1644	|| id:ebi-a-GCST90001441	TRUE	reported	igd	23.2918
1161	8.14e-06	5	158285953	3656	-0.2015	0.04509	ebi-a-GCST90001441	rs17056318	C	T	0.081	|| id:ebi-a-GCST90001441	TRUE	reported	igd	19.9596
1162	6.99e-06	5	115785493	3656	-0.2982	0.06626	ebi-a-GCST90001441	rs76845048	C	A	0.0357	|| id:ebi-a-GCST90001441	TRUE	reported	igd	20.243
1163	5.09e-06	5	135756457	3656	-0.4604	0.1008	ebi-a-GCST90001441	rs115204570	T	G	0.0161	|| id:ebi-a-GCST90001441	TRUE	reported	igd	20.8503
1164	4.58e-06	6	16887609	3656	0.1447	0.03153	ebi-a-GCST90001441	rs140523784	T	C	0.1864	|| id:ebi-a-GCST90001441	TRUE	reported	igd	21.05
1165	3.44e-06	6	67039330	3656	0.1258	0.02705	ebi-a-GCST90001441	rs9354413	C	T	0.2964	|| id:ebi-a-GCST90001441	TRUE	reported	igd	21.6167
1166	3.57e-07	6	31240635	3656	-0.2163	0.04242	ebi-a-GCST90001441	rs4361609	C	G	0.1131	|| id:ebi-a-GCST90001441	TRUE	reported	igd	25.9857
1167	3.86e-06	7	121332400	3656	0.2933	0.0634	ebi-a-GCST90001441	rs111830700	A	G	0.0377	|| id:ebi-a-GCST90001441	TRUE	reported	igd	21.3899
1168	7.03e-07	7	77469688	3656	-0.282	0.05676	ebi-a-GCST90001441	rs34910780	T	A	0.048	|| id:ebi-a-GCST90001441	TRUE	reported	igd	24.6704
1169	2.72e-07	8	130594761	3656	-0.1572	0.03051	ebi-a-GCST90001441	rs12542190	C	A	0.1943	|| id:ebi-a-GCST90001441	TRUE	reported	igd	26.5328
1170	6.34e-06	8	35485504	3656	0.1404	0.03106	ebi-a-GCST90001441	rs2978582	C	T	0.1969	|| id:ebi-a-GCST90001441	TRUE	reported	igd	20.4218
1171	8.2e-08	8	75515052	3656	0.3428	0.06378	ebi-a-GCST90001441	rs533239981	C	G	0.0387	|| id:ebi-a-GCST90001441	TRUE	reported	igd	28.8719
1172	6.9e-06	10	83763586	3656	0.6298	0.1399	ebi-a-GCST90001441	rs71483382	A	G	0.0078	|| id:ebi-a-GCST90001441	TRUE	reported	igd	20.255
1173	8.62e-06	12	110312229	3656	0.3524	0.07909	ebi-a-GCST90001441	rs75319860	C	T	0.0249	|| id:ebi-a-GCST90001441	TRUE	reported	igd	19.8423
1174	2.9e-06	13	105214810	3656	0.3251	0.06938	ebi-a-GCST90001441	rs76578043	A	G	0.0298	|| id:ebi-a-GCST90001441	TRUE	reported	igd	21.9446
1175	3.38e-06	14	95363646	3656	0.1312	0.02819	ebi-a-GCST90001441	rs2994690	C	G	0.2462	|| id:ebi-a-GCST90001441	TRUE	reported	igd	21.6491
1176	3.28e-06	14	65713895	3656	-0.232	0.04979	ebi-a-GCST90001441	rs116844769	A	G	0.0662	|| id:ebi-a-GCST90001441	TRUE	reported	igd	21.6997
1177	4.06e-06	17	2717218	3656	-0.1133	0.02454	ebi-a-GCST90001441	rs9900847	C	T	0.6041	|| id:ebi-a-GCST90001441	TRUE	reported	igd	21.3046
1178	1.87e-06	17	38038389	3656	-0.1318	0.02761	ebi-a-GCST90001441	rs12939565	T	A	0.4267	|| id:ebi-a-GCST90001441	TRUE	reported	igd	22.7751
1179	6.68e-06	17	77637123	3656	-0.1549	0.03435	ebi-a-GCST90001441	rs73426855	C	T	0.1469	|| id:ebi-a-GCST90001441	TRUE	reported	igd	20.3241
1180	2.86e-06	19	33468482	3656	-0.152	0.03242	ebi-a-GCST90001441	rs4805840	G	A	0.823	|| id:ebi-a-GCST90001441	TRUE	reported	igd	21.9697
1181	6.64e-07	20	44724305	3656	-0.1285	0.0258	ebi-a-GCST90001441	rs6131010	G	A	0.6172	|| id:ebi-a-GCST90001441	TRUE	reported	igd	24.793
1182	5.73e-07	1	8009985	3656	-0.4263	0.08511	ebi-a-GCST90001442	rs75766272	T	C	0.0201	|| id:ebi-a-GCST90001442	TRUE	reported	igd	25.0745
1183	5.46e-06	2	222274805	3656	1.557	0.3419	ebi-a-GCST90001442	rs76720471	T	C	0.0011	|| id:ebi-a-GCST90001442	TRUE	reported	igd	20.7272
1184	7.23e-06	2	136934125	3656	0.1322	0.02942	ebi-a-GCST90001442	rs1519524	A	T	0.2246	|| id:ebi-a-GCST90001442	TRUE	reported	igd	20.1809
1185	3.73e-06	2	4031340	3656	0.6143	0.1326	ebi-a-GCST90001442	rs112542522	A	G	0.0082	|| id:ebi-a-GCST90001442	TRUE	reported	igd	21.4504
1186	3.03e-06	3	147613080	3656	0.1237	0.02646	ebi-a-GCST90001442	rs12636848	G	T	0.3031	|| id:ebi-a-GCST90001442	TRUE	reported	igd	21.8435
1187	3.51e-06	4	4392393	3656	-0.1241	0.02671	ebi-a-GCST90001442	rs4689417	A	C	0.2961	|| id:ebi-a-GCST90001442	TRUE	reported	igd	21.5754
1188	1.32e-06	5	148410250	3656	2.517	0.5195	ebi-a-GCST90001442	rs17708396	A	C	0.0005	|| id:ebi-a-GCST90001442	TRUE	reported	igd	23.4616
1189	7.92e-06	5	26412301	3656	0.1315	0.02938	ebi-a-GCST90001442	rs35057381	C	T	0.2211	|| id:ebi-a-GCST90001442	TRUE	reported	igd	20.0221
1190	1.96e-06	6	167859623	3656	-0.1287	0.027	ebi-a-GCST90001442	rs4076316	A	T	0.3005	|| id:ebi-a-GCST90001442	TRUE	reported	igd	22.7087
1191	3.48e-06	6	101891742	3656	-0.1838	0.03954	ebi-a-GCST90001442	rs74505387	C	T	0.1057	|| id:ebi-a-GCST90001442	TRUE	reported	igd	21.5963
1192	2.95e-06	7	7871676	3656	0.6284	0.1342	ebi-a-GCST90001442	rs144625305	T	C	0.0086	|| id:ebi-a-GCST90001442	TRUE	reported	igd	21.9144
1193	2.41e-06	8	140978857	3656	0.1127	0.02386	ebi-a-GCST90001442	rs6997704	G	A	0.4707	|| id:ebi-a-GCST90001442	TRUE	reported	igd	22.2982
1194	5.48e-06	9	9503477	3656	-0.1323	0.02906	ebi-a-GCST90001442	rs1332199	C	T	0.7592	|| id:ebi-a-GCST90001442	TRUE	reported	igd	20.7153
1195	5.68e-06	10	53795073	3656	-0.1445	0.03179	ebi-a-GCST90001442	rs144440894	A	G	0.1885	|| id:ebi-a-GCST90001442	TRUE	reported	igd	20.6499
1196	7.94e-06	11	9594690	3656	-0.1102	0.02464	ebi-a-GCST90001442	rs6486433	G	T	0.5003	|| id:ebi-a-GCST90001442	TRUE	reported	igd	19.9914
1197	2.7e-06	12	11698759	3656	0.3787	0.08058	ebi-a-GCST90001442	rs4763704	A	G	0.9772	|| id:ebi-a-GCST90001442	TRUE	reported	igd	22.0749
1198	1.24e-07	12	129349167	3656	-0.2708	0.05111	ebi-a-GCST90001442	rs12829274	G	A	0.0618	|| id:ebi-a-GCST90001442	TRUE	reported	igd	28.0574
1199	8.09e-16	13	108993494	3656	0.2114	0.02614	ebi-a-GCST90001442	rs12874404	G	A	0.3256	|| id:ebi-a-GCST90001442	TRUE	reported	igd	65.3674
1200	2.37e-06	13	46224092	3656	1.814	0.3838	ebi-a-GCST90001442	rs557577736	G	A	0.001	|| id:ebi-a-GCST90001442	TRUE	reported	igd	22.3268
1201	8.75e-09	13	50212885	3656	0.5056	0.08768	ebi-a-GCST90001442	rs73192651	T	C	0.02	|| id:ebi-a-GCST90001442	TRUE	reported	igd	33.2334
1202	8.99e-06	13	34506073	3656	2.99	0.6726	ebi-a-GCST90001442	rs112782756	G	A	0.0003	|| id:ebi-a-GCST90001442	TRUE	reported	igd	19.7511
1203	2.49e-06	13	23613190	3656	-0.1323	0.02804	ebi-a-GCST90001442	rs9578529	G	A	0.2676	|| id:ebi-a-GCST90001442	TRUE	reported	igd	22.2498
1204	8.06e-08	14	96205838	3656	0.3074	0.05717	ebi-a-GCST90001442	rs77762131	C	G	0.045	|| id:ebi-a-GCST90001442	TRUE	reported	igd	28.8957
1205	1.81e-08	17	2715961	3656	-0.1352	0.02397	ebi-a-GCST90001442	rs11657759	C	A	0.4903	|| id:ebi-a-GCST90001442	TRUE	reported	igd	31.7965
1206	2.4e-06	19	14993354	3656	-0.2739	0.05798	ebi-a-GCST90001442	rs7254039	A	G	0.0435	|| id:ebi-a-GCST90001442	TRUE	reported	igd	22.3044
1207	4.71e-06	2	205623497	3657	0.3643	0.07946	ebi-a-GCST90001443	rs6712095	T	G	0.0246	|| id:ebi-a-GCST90001443	TRUE	reported	igd	21.0079
1208	7.91e-06	3	146097919	3657	-0.1695	0.03789	ebi-a-GCST90001443	rs34625183	T	C	0.1154	|| id:ebi-a-GCST90001443	TRUE	reported	igd	20.001
1209	6.12e-06	3	187638796	3657	0.3067	0.06772	ebi-a-GCST90001443	rs75951284	T	C	0.0316	|| id:ebi-a-GCST90001443	TRUE	reported	igd	20.5001
1210	3.97e-06	4	2029089	3657	0.4826	0.1045	ebi-a-GCST90001443	rs186229706	T	G	0.0142	|| id:ebi-a-GCST90001443	TRUE	reported	igd	21.3159
1211	7.83e-06	4	185570032	3657	0.1097	0.02451	ebi-a-GCST90001443	rs4647601	A	C	0.4584	|| id:ebi-a-GCST90001443	TRUE	reported	igd	20.0212
1212	7.85e-06	5	108070072	3657	0.5621	0.1256	ebi-a-GCST90001443	rs72791978	T	A	0.01	|| id:ebi-a-GCST90001443	TRUE	reported	igd	20.0175
1213	1.61e-07	6	32614025	3657	0.179	0.0341	ebi-a-GCST90001443	rs9273241	T	C	0.5975	|| id:ebi-a-GCST90001443	TRUE	reported	igd	27.5397
1214	5.81e-08	6	128553518	3657	1.534	0.2821	ebi-a-GCST90001443	rs7773849	G	A	0.0018	|| id:ebi-a-GCST90001443	TRUE	reported	igd	29.5534
1215	6.38e-06	7	151002534	3657	0.2658	0.0588	ebi-a-GCST90001443	rs13244540	T	G	0.0447	|| id:ebi-a-GCST90001443	TRUE	reported	igd	20.4229
1216	8.97e-06	7	15911408	3657	-0.1242	0.02794	ebi-a-GCST90001443	rs38201	A	T	0.2594	|| id:ebi-a-GCST90001443	TRUE	reported	igd	19.7494
1217	5.4e-06	8	84919811	3657	-0.1598	0.03507	ebi-a-GCST90001443	rs34313582	A	C	0.138	|| id:ebi-a-GCST90001443	TRUE	reported	igd	20.7513
1218	1.38e-06	10	62909955	3657	0.513	0.1061	ebi-a-GCST90001443	rs72825207	A	T	0.0149	|| id:ebi-a-GCST90001443	TRUE	reported	igd	23.365
1219	3.02e-06	12	82008771	3657	-0.7403	0.1583	ebi-a-GCST90001443	rs147937648	T	C	0.0059	|| id:ebi-a-GCST90001443	TRUE	reported	igd	21.8583
1220	3e-06	13	24882401	3657	-0.1257	0.02688	ebi-a-GCST90001443	rs77553819	C	G	0.2863	|| id:ebi-a-GCST90001443	TRUE	reported	igd	21.8562
1221	4.57e-06	14	49052782	3657	-0.1712	0.0373	ebi-a-GCST90001443	rs12432015	C	T	0.118	|| id:ebi-a-GCST90001443	TRUE	reported	igd	21.0549
1222	1.99e-06	15	39319915	3657	-0.1244	0.02611	ebi-a-GCST90001443	rs4244568	G	T	0.3414	|| id:ebi-a-GCST90001443	TRUE	reported	igd	22.6876
1223	8.41e-06	16	29235533	3657	0.1079	0.02418	ebi-a-GCST90001443	rs252294	C	G	0.5648	|| id:ebi-a-GCST90001443	TRUE	reported	igd	19.9018
1224	3.15e-06	16	85477299	3657	0.4085	0.0875	ebi-a-GCST90001443	rs4782702	G	A	0.9802	|| id:ebi-a-GCST90001443	TRUE	reported	igd	21.7836
1225	6.52e-06	18	74434633	3657	0.1453	0.03219	ebi-a-GCST90001443	rs11662133	C	T	0.1705	|| id:ebi-a-GCST90001443	TRUE	reported	igd	20.3635
1226	8.27e-06	20	46615708	3657	0.6312	0.1414	ebi-a-GCST90001443	rs186355283	T	C	0.0077	|| id:ebi-a-GCST90001443	TRUE	reported	igd	19.9158
1227	4.25e-06	20	4944838	3657	-0.1132	0.02459	ebi-a-GCST90001443	rs6052993	G	C	0.4371	|| id:ebi-a-GCST90001443	TRUE	reported	igd	21.1806
1228	2.38e-06	2	34491589	3658	-0.2457	0.05199	ebi-a-GCST90001444	rs75839951	G	T	0.0585	|| id:ebi-a-GCST90001444	TRUE	reported	igd	22.322
1229	8.78e-06	3	18674644	3658	0.1217	0.02734	ebi-a-GCST90001444	rs4619804	C	A	0.6963	|| id:ebi-a-GCST90001444	TRUE	reported	igd	19.8037
1230	6.04e-06	3	191447446	3658	0.1135	0.02504	ebi-a-GCST90001444	rs709082	C	A	0.3682	|| id:ebi-a-GCST90001444	TRUE	reported	igd	20.5346
1231	7.41e-06	4	25065221	3658	0.5046	0.1124	ebi-a-GCST90001444	rs2215848	A	G	0.0118	|| id:ebi-a-GCST90001444	TRUE	reported	igd	20.143
1232	1.89e-06	4	113092883	3658	0.6295	0.1319	ebi-a-GCST90001444	rs182720746	T	C	0.0089	|| id:ebi-a-GCST90001444	TRUE	reported	igd	22.7648
1233	9.44e-06	4	74145187	3658	-0.1405	0.03168	ebi-a-GCST90001444	rs62311900	T	C	0.1736	|| id:ebi-a-GCST90001444	TRUE	reported	igd	19.6582
1234	3.12e-07	5	173070505	3658	-0.1476	0.02879	ebi-a-GCST90001444	rs2339996	A	G	0.7802	|| id:ebi-a-GCST90001444	TRUE	reported	igd	26.2695
1235	1.22e-06	6	32509333	3658	0.2022	0.0416	ebi-a-GCST90001444	rs72492305	T	C	0.6662	|| id:ebi-a-GCST90001444	TRUE	reported	igd	23.6123
1236	8.55e-06	6	85038851	3658	0.1807	0.04053	ebi-a-GCST90001444	rs6906886	A	T	0.903	|| id:ebi-a-GCST90001444	TRUE	reported	igd	19.8667
1237	6.54e-06	7	9851008	3658	0.4968	0.1101	ebi-a-GCST90001444	rs10279688	T	C	0.0115	|| id:ebi-a-GCST90001444	TRUE	reported	igd	20.3494
1238	6.84e-06	8	17516564	3658	-0.1469	0.03262	ebi-a-GCST90001444	rs11203884	T	C	0.1643	|| id:ebi-a-GCST90001444	TRUE	reported	igd	20.2693
1239	2.21e-06	9	19948908	3658	0.2924	0.06168	ebi-a-GCST90001444	rs118073973	A	T	0.0402	|| id:ebi-a-GCST90001444	TRUE	reported	igd	22.461
1240	4.19e-06	10	17048435	3658	-0.1443	0.03132	ebi-a-GCST90001444	rs55767134	C	G	0.1837	|| id:ebi-a-GCST90001444	TRUE	reported	igd	21.2154
1241	8.97e-06	11	88142031	3658	-0.1261	0.02837	ebi-a-GCST90001444	rs308820	C	T	0.7571	|| id:ebi-a-GCST90001444	TRUE	reported	igd	19.7458
1242	8.46e-08	11	123385425	3658	0.1512	0.02817	ebi-a-GCST90001444	rs34666228	T	G	0.2346	|| id:ebi-a-GCST90001444	TRUE	reported	igd	28.7934
1243	3.85e-06	12	82233392	3658	-1.031	0.2228	ebi-a-GCST90001444	rs78301150	A	G	0.0033	|| id:ebi-a-GCST90001444	TRUE	reported	igd	21.4018
1244	4.02e-07	14	31993501	3658	-0.7613	0.1499	ebi-a-GCST90001444	rs117308259	C	T	0.0066	|| id:ebi-a-GCST90001444	TRUE	reported	igd	25.7793
1245	6.72e-06	16	5488091	3658	0.1354	0.03002	ebi-a-GCST90001444	rs35639639	C	T	0.2063	|| id:ebi-a-GCST90001444	TRUE	reported	igd	20.3319
1246	7.01e-06	17	52847291	3658	0.2263	0.05029	ebi-a-GCST90001444	rs111737298	G	A	0.0596	|| id:ebi-a-GCST90001444	TRUE	reported	igd	20.238
1247	8.46e-07	17	52971060	3658	0.3075	0.06234	ebi-a-GCST90001444	rs16955339	T	G	0.0377	|| id:ebi-a-GCST90001444	TRUE	reported	igd	24.3175
1248	3.92e-06	18	34838106	3658	-0.2605	0.05636	ebi-a-GCST90001444	rs77510701	A	C	0.0484	|| id:ebi-a-GCST90001444	TRUE	reported	igd	21.3519
1249	2.08e-06	19	53396009	3658	-0.2259	0.04752	ebi-a-GCST90001444	rs80339814	C	T	0.0794	|| id:ebi-a-GCST90001444	TRUE	reported	igd	22.5861
1250	2.61e-06	20	46576714	3658	-0.1164	0.02472	ebi-a-GCST90001444	rs6125184	A	G	0.5914	|| id:ebi-a-GCST90001444	TRUE	reported	igd	22.1601
1251	5.54e-06	20	38334734	3658	-0.2517	0.05532	ebi-a-GCST90001444	rs59902361	A	G	0.0496	|| id:ebi-a-GCST90001444	TRUE	reported	igd	20.6902
1252	3.19e-06	20	765164	3658	0.1556	0.03334	ebi-a-GCST90001444	rs36071180	A	G	0.1597	|| id:ebi-a-GCST90001444	TRUE	reported	igd	21.7696
1253	7.45e-06	1	84127219	3657	0.1305	0.02908	ebi-a-GCST90001445	rs61790670	A	C	0.2301	|| id:ebi-a-GCST90001445	TRUE	reported	igd	20.1277
1254	7.96e-06	4	156996644	3657	-0.4062	0.09082	ebi-a-GCST90001445	rs115576360	A	G	0.0194	|| id:ebi-a-GCST90001445	TRUE	reported	igd	19.9931
1255	2.53e-06	4	164351901	3657	-0.9757	0.207	ebi-a-GCST90001445	rs4691920	C	G	0.9962	|| id:ebi-a-GCST90001445	TRUE	reported	igd	22.2052
1256	2.65e-06	5	116807553	3657	-0.1903	0.04045	ebi-a-GCST90001445	rs7726548	G	T	0.103	|| id:ebi-a-GCST90001445	TRUE	reported	igd	22.1209
1257	3.47e-07	5	144608340	3657	-0.1414	0.02769	ebi-a-GCST90001445	rs17405603	T	A	0.2841	|| id:ebi-a-GCST90001445	TRUE	reported	igd	26.0625
1258	2.82e-06	6	91779902	3657	-0.2629	0.05605	ebi-a-GCST90001445	rs62417843	C	T	0.0502	|| id:ebi-a-GCST90001445	TRUE	reported	igd	21.9883
1259	3.98e-06	6	31312747	3657	-0.1444	0.03125	ebi-a-GCST90001445	rs9265864	T	C	0.4642	|| id:ebi-a-GCST90001445	TRUE	reported	igd	21.3401
1260	1.61e-07	8	119323401	3657	0.1668	0.03177	ebi-a-GCST90001445	rs2450220	T	C	0.816	|| id:ebi-a-GCST90001445	TRUE	reported	igd	27.5499
1261	2.1e-06	9	2570753	3657	-0.4466	0.09399	ebi-a-GCST90001445	rs140191306	T	C	0.0179	|| id:ebi-a-GCST90001445	TRUE	reported	igd	22.5651
1262	8.75e-06	9	4744416	3657	-0.5468	0.1228	ebi-a-GCST90001445	rs138977782	G	A	0.0096	|| id:ebi-a-GCST90001445	TRUE	reported	igd	19.8163
1263	4.21e-06	12	110228055	3657	-0.3746	0.0813	ebi-a-GCST90001445	rs11068290	T	C	0.0231	|| id:ebi-a-GCST90001445	TRUE	reported	igd	21.2186
1264	4.95e-06	13	111083495	3657	-0.1137	0.02485	ebi-a-GCST90001445	rs7994585	C	G	0.4839	|| id:ebi-a-GCST90001445	TRUE	reported	igd	20.9233
1265	1.78e-06	17	78261805	3657	0.1743	0.03642	ebi-a-GCST90001445	rs7215243	G	A	0.1328	|| id:ebi-a-GCST90001445	TRUE	reported	igd	22.8917
1266	4.82e-06	1	178195174	3656	-0.2726	0.05953	ebi-a-GCST90001446	rs77146037	G	A	0.0472	|| id:ebi-a-GCST90001446	TRUE	reported	igd	20.9576
1267	1.41e-06	1	84127219	3656	0.142	0.0294	ebi-a-GCST90001446	rs61790670	A	C	0.23	|| id:ebi-a-GCST90001446	TRUE	reported	igd	23.3155
1268	4.08e-07	2	66709035	3656	-0.2926	0.05767	ebi-a-GCST90001446	rs114551034	A	G	0.0509	|| id:ebi-a-GCST90001446	TRUE	reported	igd	25.7283
1269	3.41e-06	3	104146883	3656	-1.898	0.408	ebi-a-GCST90001446	rs115218350	A	T	0.0008	|| id:ebi-a-GCST90001446	TRUE	reported	igd	21.6289
1270	9.57e-06	3	73697496	3656	0.6003	0.1354	ebi-a-GCST90001446	rs112964950	C	G	0.0083	|| id:ebi-a-GCST90001446	TRUE	reported	igd	19.6454
1271	8.82e-06	3	191905058	3656	0.2161	0.04856	ebi-a-GCST90001446	rs75524570	C	T	0.0673	|| id:ebi-a-GCST90001446	TRUE	reported	igd	19.7931
1272	7.04e-07	4	134733663	3656	-1.445	0.2907	ebi-a-GCST90001446	rs56741207	G	C	0.0018	|| id:ebi-a-GCST90001446	TRUE	reported	igd	24.6949
1273	3.39e-07	4	25771115	3656	0.1401	0.02742	ebi-a-GCST90001446	rs4697617	A	G	0.7103	|| id:ebi-a-GCST90001446	TRUE	reported	igd	26.0918
1274	8.96e-06	7	7871676	3656	0.6143	0.1381	ebi-a-GCST90001446	rs144625305	T	C	0.0086	|| id:ebi-a-GCST90001446	TRUE	reported	igd	19.7759
1275	8.91e-07	8	118851954	3656	-0.2685	0.05455	ebi-a-GCST90001446	rs62521107	T	C	0.058	|| id:ebi-a-GCST90001446	TRUE	reported	igd	24.2137
1276	6.02e-06	10	20380753	3656	0.7592	0.1675	ebi-a-GCST90001446	rs118121266	T	C	0.0055	|| id:ebi-a-GCST90001446	TRUE	reported	igd	20.5327
1277	6.39e-06	12	6775503	3656	-0.4181	0.0925	ebi-a-GCST90001446	rs79416092	C	T	0.0197	|| id:ebi-a-GCST90001446	TRUE	reported	igd	20.4192
1278	8.6e-07	17	63135589	3656	-0.3138	0.06366	ebi-a-GCST90001446	rs421516	A	C	0.9583	|| id:ebi-a-GCST90001446	TRUE	reported	igd	24.2848
1279	3.14e-08	21	42362418	3656	-0.627	0.1131	ebi-a-GCST90001446	rs77741094	G	C	0.0126	|| id:ebi-a-GCST90001446	TRUE	reported	igd	30.7165
1280	3.78e-06	22	45164171	3656	0.5677	0.1226	ebi-a-GCST90001446	rs144295598	A	G	0.0103	|| id:ebi-a-GCST90001446	TRUE	reported	igd	21.4299
1281	1.79e-06	1	218429679	3657	0.2307	0.04822	ebi-a-GCST90001447	rs74907325	T	A	0.0666	|| id:ebi-a-GCST90001447	TRUE	reported	igd	22.8772
1282	9.38e-06	2	16114539	3657	0.2748	0.06192	ebi-a-GCST90001447	rs76084861	T	G	0.0368	|| id:ebi-a-GCST90001447	TRUE	reported	igd	19.6849
1283	1.6e-06	2	181050023	3657	-0.547	0.1138	ebi-a-GCST90001447	rs16867231	A	G	0.0108	|| id:ebi-a-GCST90001447	TRUE	reported	igd	23.0915
1284	9.31e-08	2	105587803	3657	-0.3401	0.06356	ebi-a-GCST90001447	rs140380950	C	T	0.0368	|| id:ebi-a-GCST90001447	TRUE	reported	igd	28.6159
1285	2.27e-06	4	15915069	3657	-0.4136	0.08735	ebi-a-GCST90001447	rs76112278	A	G	0.0194	|| id:ebi-a-GCST90001447	TRUE	reported	igd	22.4077
1286	4.25e-06	4	157437839	3657	0.3089	0.06706	ebi-a-GCST90001447	rs28393044	G	C	0.0334	|| id:ebi-a-GCST90001447	TRUE	reported	igd	21.2066
1287	4.16e-06	5	498773	3657	1.714	0.3719	ebi-a-GCST90001447	rs78658073	A	G	0.001	|| id:ebi-a-GCST90001447	TRUE	reported	igd	21.2291
1288	4.69e-06	5	78010341	3657	0.6715	0.1465	ebi-a-GCST90001447	rs139996875	T	A	0.0063	|| id:ebi-a-GCST90001447	TRUE	reported	igd	20.9981
1289	6.72e-07	6	44643196	3657	-0.2113	0.04244	ebi-a-GCST90001447	rs13196511	A	G	0.0913	|| id:ebi-a-GCST90001447	TRUE	reported	igd	24.7748
1290	8.3e-06	7	48791017	3657	-0.4299	0.0963	ebi-a-GCST90001447	rs117772462	A	T	0.0159	|| id:ebi-a-GCST90001447	TRUE	reported	igd	19.918
1291	9.46e-06	8	9957457	3657	0.8693	0.196	ebi-a-GCST90001447	rs17739715	C	A	0.0037	|| id:ebi-a-GCST90001447	TRUE	reported	igd	19.6603
1292	6.5e-06	8	120047880	3657	-0.188	0.04163	ebi-a-GCST90001447	rs17771512	A	C	0.0928	|| id:ebi-a-GCST90001447	TRUE	reported	igd	20.3829
1293	6.42e-06	9	93109339	3657	0.4342	0.0961	ebi-a-GCST90001447	rs57998613	A	T	0.0156	|| id:ebi-a-GCST90001447	TRUE	reported	igd	20.4031
1294	8.88e-06	9	41980474	3657	0.1803	0.04053	ebi-a-GCST90001447	rs28491938	T	C	0.1922	|| id:ebi-a-GCST90001447	TRUE	reported	igd	19.7788
1295	6.53e-06	10	81145177	3657	-1.169	0.2589	ebi-a-GCST90001447	rs11002952	A	G	0.0023	|| id:ebi-a-GCST90001447	TRUE	reported	igd	20.3764
1296	1.14e-06	10	125560687	3657	-0.2556	0.05243	ebi-a-GCST90001447	rs2362966	C	G	0.0556	|| id:ebi-a-GCST90001447	TRUE	reported	igd	23.7533
1297	1.28e-06	10	132636158	3657	-0.1953	0.04025	ebi-a-GCST90001447	rs35060907	T	G	0.1036	|| id:ebi-a-GCST90001447	TRUE	reported	igd	23.5307
1298	8.44e-06	11	15343532	3657	0.1564	0.03506	ebi-a-GCST90001447	rs61880664	G	A	0.1389	|| id:ebi-a-GCST90001447	TRUE	reported	igd	19.889
1299	7.13e-06	12	110228055	3657	0.3556	0.07908	ebi-a-GCST90001447	rs11068290	T	C	0.0231	|| id:ebi-a-GCST90001447	TRUE	reported	igd	20.2094
1300	1.4e-06	12	75564449	3657	-0.4658	0.09637	ebi-a-GCST90001447	rs59879144	A	C	0.0161	|| id:ebi-a-GCST90001447	TRUE	reported	igd	23.3495
1301	5.78e-07	14	81485149	3657	-0.1368	0.02733	ebi-a-GCST90001447	rs4903967	A	G	0.6906	|| id:ebi-a-GCST90001447	TRUE	reported	igd	25.0412
1302	8.6e-06	14	44595691	3657	-0.676	0.1517	ebi-a-GCST90001447	rs17278914	C	T	0.0057	|| id:ebi-a-GCST90001447	TRUE	reported	igd	19.8465
1303	5.42e-06	14	54814017	3657	0.3538	0.07769	ebi-a-GCST90001447	rs76840770	A	C	0.0246	|| id:ebi-a-GCST90001447	TRUE	reported	igd	20.7275
1304	8.88e-07	14	43717096	3657	-0.6854	0.1392	ebi-a-GCST90001447	rs79487320	G	C	0.0074	|| id:ebi-a-GCST90001447	TRUE	reported	igd	24.231
1305	7.21e-06	16	54686774	3657	0.517	0.115	ebi-a-GCST90001447	rs147226531	C	T	0.0115	|| id:ebi-a-GCST90001447	TRUE	reported	igd	20.1998
1306	2.26e-06	16	84759446	3657	-0.1464	0.03092	ebi-a-GCST90001447	rs2216762	C	T	0.8141	|| id:ebi-a-GCST90001447	TRUE	reported	igd	22.4061
1307	2.29e-06	16	81603001	3657	-0.122	0.02577	ebi-a-GCST90001447	rs8059803	A	G	0.6504	|| id:ebi-a-GCST90001447	TRUE	reported	igd	22.4003
1308	1.24e-06	18	51760939	3657	-0.33	0.06793	ebi-a-GCST90001447	rs72927038	T	C	0.0335	|| id:ebi-a-GCST90001447	TRUE	reported	igd	23.5867
1309	4.06e-06	1	161500712	3020	-0.1756	0.03803	ebi-a-GCST90001448	rs114693598	T	G	0.1422	|| id:ebi-a-GCST90001448	TRUE	reported	igd	21.3063
1310	2.98e-07	1	224272792	3020	0.1562	0.03041	ebi-a-GCST90001448	rs2404849	G	T	0.7464	|| id:ebi-a-GCST90001448	TRUE	reported	igd	26.3658
1311	1.95e-06	1	89327063	3020	0.9648	0.2024	ebi-a-GCST90001448	rs72724781	G	A	0.0041	|| id:ebi-a-GCST90001448	TRUE	reported	igd	22.7073
1312	3.98e-06	2	79926958	3020	-0.1552	0.03359	ebi-a-GCST90001448	rs3040901	T	C	0.2225	|| id:ebi-a-GCST90001448	TRUE	reported	igd	21.3342
1313	7.77e-06	3	172744541	3020	0.5582	0.1246	ebi-a-GCST90001448	rs74610143	T	C	0.0124	|| id:ebi-a-GCST90001448	TRUE	reported	igd	20.0565
1314	9.01e-06	4	173569449	3020	0.6966	0.1566	ebi-a-GCST90001448	rs13104041	A	G	0.0073	|| id:ebi-a-GCST90001448	TRUE	reported	igd	19.7741
1315	9.05e-06	5	167349999	3020	0.2511	0.05647	ebi-a-GCST90001448	rs72835655	T	G	0.0594	|| id:ebi-a-GCST90001448	TRUE	reported	igd	19.7592
1316	9.65e-06	6	47216562	3020	0.1506	0.03397	ebi-a-GCST90001448	rs2295270	A	G	0.1901	|| id:ebi-a-GCST90001448	TRUE	reported	igd	19.6413
1317	5.92e-06	7	20995778	3020	-0.3546	0.07814	ebi-a-GCST90001448	rs151194174	A	G	0.0305	|| id:ebi-a-GCST90001448	TRUE	reported	igd	20.5799
1318	4.55e-06	10	72515785	3020	-0.1429	0.0311	ebi-a-GCST90001448	rs2587473	T	C	0.2432	|| id:ebi-a-GCST90001448	TRUE	reported	igd	21.0987
1319	5.74e-06	10	85138481	3020	0.8103	0.1783	ebi-a-GCST90001448	rs72830905	G	C	0.0058	|| id:ebi-a-GCST90001448	TRUE	reported	igd	20.6396
1320	9.77e-06	12	115758242	3020	-0.1256	0.02836	ebi-a-GCST90001448	rs34936922	G	T	0.3124	|| id:ebi-a-GCST90001448	TRUE	reported	igd	19.601
1321	8.05e-06	12	69766606	3020	0.2681	0.05996	ebi-a-GCST90001448	rs113800324	T	C	0.05	|| id:ebi-a-GCST90001448	TRUE	reported	igd	19.9794
1322	3.38e-06	17	45778747	3020	-0.3991	0.08574	ebi-a-GCST90001448	rs9894233	A	T	0.0268	|| id:ebi-a-GCST90001448	TRUE	reported	igd	21.6525
1323	2.17e-06	17	9975038	3020	-0.2994	0.06307	ebi-a-GCST90001448	rs113451095	C	T	0.0472	|| id:ebi-a-GCST90001448	TRUE	reported	igd	22.5201
1324	5.93e-06	18	46954097	3020	-0.4778	0.1053	ebi-a-GCST90001448	rs73445777	G	T	0.0151	|| id:ebi-a-GCST90001448	TRUE	reported	igd	20.5754
1325	8.62e-06	19	27851156	3020	-0.2321	0.05209	ebi-a-GCST90001448	rs8175830	A	G	0.0919	|| id:ebi-a-GCST90001448	TRUE	reported	igd	19.8406
1326	1.6e-06	21	46373171	3020	0.25	0.05201	ebi-a-GCST90001448	rs150248455	A	G	0.0674	|| id:ebi-a-GCST90001448	TRUE	reported	igd	23.0897
1327	7.01e-08	1	46613239	3043	0.4346	0.08042	ebi-a-GCST90001449	rs191730825	G	A	0.0292	|| id:ebi-a-GCST90001449	TRUE	reported	igd	29.1854
1328	3.11e-06	3	101915678	3043	0.4772	0.1021	ebi-a-GCST90001449	rs115058278	A	T	0.0168	|| id:ebi-a-GCST90001449	TRUE	reported	igd	21.8305
1329	3.37e-07	3	172744541	3043	0.6366	0.1245	ebi-a-GCST90001449	rs74610143	T	C	0.0125	|| id:ebi-a-GCST90001449	TRUE	reported	igd	26.1282
1330	8.53e-06	3	65576520	3043	0.1661	0.03726	ebi-a-GCST90001449	rs11921245	C	T	0.1456	|| id:ebi-a-GCST90001449	TRUE	reported	igd	19.8595
1331	1.77e-06	4	182768743	3043	-0.2147	0.04484	ebi-a-GCST90001449	rs35237330	A	G	0.0971	|| id:ebi-a-GCST90001449	TRUE	reported	igd	22.9112
1332	7e-06	5	59111915	3043	-0.1934	0.04296	ebi-a-GCST90001449	rs13186506	T	A	0.104	|| id:ebi-a-GCST90001449	TRUE	reported	igd	20.2534
1333	6.05e-06	5	176914227	3043	0.545	0.1202	ebi-a-GCST90001449	rs75256410	T	C	0.0122	|| id:ebi-a-GCST90001449	TRUE	reported	igd	20.5446
1334	4.95e-06	7	153684820	3043	-0.28	0.06121	ebi-a-GCST90001449	rs13241407	G	A	0.0483	|| id:ebi-a-GCST90001449	TRUE	reported	igd	20.9115
1335	4.23e-06	7	22775663	3043	0.591	0.1283	ebi-a-GCST90001449	rs11766273	A	G	0.0115	|| id:ebi-a-GCST90001449	TRUE	reported	igd	21.2049
1336	7.71e-06	7	122075261	3043	0.1214	0.0271	ebi-a-GCST90001449	rs10227905	G	T	0.3971	|| id:ebi-a-GCST90001449	TRUE	reported	igd	20.0546
1337	2.38e-06	7	23486970	3043	0.4148	0.08775	ebi-a-GCST90001449	rs73073066	T	C	0.023	|| id:ebi-a-GCST90001449	TRUE	reported	igd	22.3305
1338	9.3e-06	8	94037230	3043	-0.575	0.1295	ebi-a-GCST90001449	rs17689291	C	G	0.0107	|| id:ebi-a-GCST90001449	TRUE	reported	igd	19.702
1339	7.22e-06	8	19326303	3043	0.1211	0.02694	ebi-a-GCST90001449	rs4922033	T	C	0.3899	|| id:ebi-a-GCST90001449	TRUE	reported	igd	20.1933
1340	6.73e-06	10	26889823	3043	-0.1616	0.03583	ebi-a-GCST90001449	rs703009	T	C	0.1687	|| id:ebi-a-GCST90001449	TRUE	reported	igd	20.3284
1341	4.53e-06	12	27966210	3043	-0.124	0.02698	ebi-a-GCST90001449	rs11610005	G	C	0.4358	|| id:ebi-a-GCST90001449	TRUE	reported	igd	21.1093
1342	4.67e-07	12	42973243	3043	0.3158	0.06253	ebi-a-GCST90001449	rs57566659	C	G	0.0462	|| id:ebi-a-GCST90001449	TRUE	reported	igd	25.4895
1343	6.82e-07	14	31160823	3043	-0.4763	0.0957	ebi-a-GCST90001449	rs76968110	A	G	0.0189	|| id:ebi-a-GCST90001449	TRUE	reported	igd	24.7544
1344	1.81e-06	14	29918210	3043	-0.6761	0.1414	ebi-a-GCST90001449	rs117909439	T	C	0.0089	|| id:ebi-a-GCST90001449	TRUE	reported	igd	22.8474
1345	5.51e-06	15	37200279	3043	0.1924	0.04225	ebi-a-GCST90001449	rs62002392	G	A	0.1119	|| id:ebi-a-GCST90001449	TRUE	reported	igd	20.7239
1346	9.62e-06	16	53934556	3043	-0.1936	0.04368	ebi-a-GCST90001449	rs16952634	A	G	0.1032	|| id:ebi-a-GCST90001449	TRUE	reported	igd	19.6318
1347	8.11e-07	17	45062476	3043	0.1465	0.02963	ebi-a-GCST90001449	rs8065103	G	A	0.7212	|| id:ebi-a-GCST90001449	TRUE	reported	igd	24.4302
1348	7.2e-06	20	52655304	3043	-0.1569	0.0349	ebi-a-GCST90001449	rs1381984	A	G	0.1661	|| id:ebi-a-GCST90001449	TRUE	reported	igd	20.1981
1349	1.8e-06	20	5421681	3043	0.1579	0.03301	ebi-a-GCST90001449	rs35149557	C	T	0.198	|| id:ebi-a-GCST90001449	TRUE	reported	igd	22.8659
1350	1.22e-08	1	169701466	3019	-0.3696	0.0647	ebi-a-GCST90001450	rs4656708	C	A	0.0459	|| id:ebi-a-GCST90001450	TRUE	reported	igd	32.6113
1351	3.61e-15	1	169662742	3019	0.2378	0.03006	ebi-a-GCST90001450	rs4987369	T	G	0.2774	|| id:ebi-a-GCST90001450	TRUE	reported	igd	62.54
1352	3.48e-06	2	56524393	3019	-0.347	0.07464	ebi-a-GCST90001450	rs62167331	A	G	0.0341	|| id:ebi-a-GCST90001450	TRUE	reported	igd	21.5987
1353	4.62e-06	3	74703663	3019	0.269	0.05861	ebi-a-GCST90001450	rs13068785	T	C	0.0581	|| id:ebi-a-GCST90001450	TRUE	reported	igd	21.051
1354	5.45e-06	4	4859590	3019	0.1274	0.02798	ebi-a-GCST90001450	rs1907980	T	G	0.3596	|| id:ebi-a-GCST90001450	TRUE	reported	igd	20.7184
1355	3.5e-07	4	136447876	3019	0.1842	0.03607	ebi-a-GCST90001450	rs11935230	C	G	0.1686	|| id:ebi-a-GCST90001450	TRUE	reported	igd	26.0615
1356	6.87e-06	4	40461712	3019	0.1235	0.02741	ebi-a-GCST90001450	rs278949	A	G	0.5561	|| id:ebi-a-GCST90001450	TRUE	reported	igd	20.2875
1357	6.96e-06	4	63361327	3019	-0.2033	0.04515	ebi-a-GCST90001450	rs17082777	A	G	0.1014	|| id:ebi-a-GCST90001450	TRUE	reported	igd	20.2615
1358	7.66e-09	5	177033794	3019	-0.1525	0.02632	ebi-a-GCST90001450	rs11249570	A	G	0.4581	|| id:ebi-a-GCST90001450	TRUE	reported	igd	33.549
1359	1.05e-06	5	6308011	3019	1.724	0.3525	ebi-a-GCST90001450	rs79930588	G	T	0.0015	|| id:ebi-a-GCST90001450	TRUE	reported	igd	23.9039
1360	2.75e-06	7	41362245	3019	0.859	0.1829	ebi-a-GCST90001450	rs528135834	G	T	0.0056	|| id:ebi-a-GCST90001450	TRUE	reported	igd	22.043
1361	4.37e-06	8	66059237	3019	-0.1386	0.03012	ebi-a-GCST90001450	rs4484736	A	G	0.7173	|| id:ebi-a-GCST90001450	TRUE	reported	igd	21.1606
1362	6.13e-07	9	135337621	3019	0.1627	0.03256	ebi-a-GCST90001450	rs530377	C	T	0.2211	|| id:ebi-a-GCST90001450	TRUE	reported	igd	24.9528
1363	4.12e-07	9	76145588	3019	2.05	0.4039	ebi-a-GCST90001450	rs143153359	T	C	0.0013	|| id:ebi-a-GCST90001450	TRUE	reported	igd	25.7438
1364	9.3e-06	10	89954638	3019	0.352	0.07927	ebi-a-GCST90001450	rs77287889	A	G	0.0301	|| id:ebi-a-GCST90001450	TRUE	reported	igd	19.7052
1365	9.33e-06	11	111990120	3019	0.3974	0.0895	ebi-a-GCST90001450	rs116691483	A	G	0.0235	|| id:ebi-a-GCST90001450	TRUE	reported	igd	19.7025
1366	5.12e-06	12	69744014	3019	0.222	0.04861	ebi-a-GCST90001450	rs1800973	A	C	0.083	|| id:ebi-a-GCST90001450	TRUE	reported	igd	20.8433
1367	1.21e-06	14	69321561	3019	0.139	0.02858	ebi-a-GCST90001450	rs4899265	C	A	0.3475	|| id:ebi-a-GCST90001450	TRUE	reported	igd	23.6384
1368	8.44e-06	16	31775655	3019	0.4639	0.104	ebi-a-GCST90001450	rs146793376	G	T	0.0171	|| id:ebi-a-GCST90001450	TRUE	reported	igd	19.8836
1369	6.08e-06	19	2993427	3019	-0.1417	0.03127	ebi-a-GCST90001450	rs435806	C	T	0.2448	|| id:ebi-a-GCST90001450	TRUE	reported	igd	20.5209
1370	1.43e-06	20	15302488	3019	0.295	0.06108	ebi-a-GCST90001450	rs149543954	T	G	0.0517	|| id:ebi-a-GCST90001450	TRUE	reported	igd	23.3109
1371	4.37e-29	1	169664867	3042	0.3359	0.02969	ebi-a-GCST90001451	rs4987360	G	A	0.2763	|| id:ebi-a-GCST90001451	TRUE	reported	igd	127.913
1372	3.93e-07	1	169701466	3042	-0.3294	0.06481	ebi-a-GCST90001451	rs4656708	C	A	0.0457	|| id:ebi-a-GCST90001451	TRUE	reported	igd	25.8153
1373	9.03e-06	1	99082513	3042	0.3492	0.07853	ebi-a-GCST90001451	rs141287837	C	T	0.0306	|| id:ebi-a-GCST90001451	TRUE	reported	igd	19.7602
1374	9.35e-06	2	356029	3042	0.5758	0.1297	ebi-a-GCST90001451	rs11694457	C	T	0.0113	|| id:ebi-a-GCST90001451	TRUE	reported	igd	19.696
1375	5.66e-06	3	174360449	3042	-0.1976	0.04346	ebi-a-GCST90001451	rs9824107	A	C	0.106	|| id:ebi-a-GCST90001451	TRUE	reported	igd	20.659
1376	6.4e-06	3	16446085	3042	0.228	0.05043	ebi-a-GCST90001451	rs62236339	A	T	0.0769	|| id:ebi-a-GCST90001451	TRUE	reported	igd	20.4271
1377	4.89e-08	3	31661754	3042	0.227	0.04151	ebi-a-GCST90001451	rs9859349	A	G	0.1205	|| id:ebi-a-GCST90001451	TRUE	reported	igd	29.8855
1378	2.34e-06	4	32848987	3042	-0.1512	0.03196	ebi-a-GCST90001451	rs36141595	G	A	0.2516	|| id:ebi-a-GCST90001451	TRUE	reported	igd	22.3668
1379	7.77e-07	4	56771414	3042	0.1467	0.02962	ebi-a-GCST90001451	rs1816932	A	G	0.2855	|| id:ebi-a-GCST90001451	TRUE	reported	igd	24.5135
1380	5.02e-07	5	110456263	3042	-0.2904	0.05766	ebi-a-GCST90001451	rs17624563	G	C	0.0569	|| id:ebi-a-GCST90001451	TRUE	reported	igd	25.3489
1381	6.3e-07	5	177033794	3042	-0.1315	0.02634	ebi-a-GCST90001451	rs11249570	A	G	0.4578	|| id:ebi-a-GCST90001451	TRUE	reported	igd	24.9077
1382	1.37e-06	5	5737796	3042	-0.1315	0.02718	ebi-a-GCST90001451	rs2399610	G	A	0.4988	|| id:ebi-a-GCST90001451	TRUE	reported	igd	23.392
1383	7.02e-06	7	17644035	3042	0.4905	0.109	ebi-a-GCST90001451	rs76717104	T	C	0.0155	|| id:ebi-a-GCST90001451	TRUE	reported	igd	20.2367
1384	7.45e-06	7	14032498	3042	-0.3108	0.06924	ebi-a-GCST90001451	rs717824	T	C	0.0396	|| id:ebi-a-GCST90001451	TRUE	reported	igd	20.1355
1385	6.39e-06	8	14941111	3042	-0.4256	0.09413	ebi-a-GCST90001451	rs2124027	G	C	0.0212	|| id:ebi-a-GCST90001451	TRUE	reported	igd	20.4297
1386	7.28e-07	9	135337621	3042	0.1614	0.03252	ebi-a-GCST90001451	rs530377	C	T	0.2206	|| id:ebi-a-GCST90001451	TRUE	reported	igd	24.6162
1387	9.82e-06	11	2024995	3042	0.2982	0.06733	ebi-a-GCST90001451	rs117765367	T	C	0.0403	|| id:ebi-a-GCST90001451	TRUE	reported	igd	19.6025
1388	4.96e-08	13	109976273	3042	0.2947	0.0539	ebi-a-GCST90001451	rs7139370	T	C	0.0676	|| id:ebi-a-GCST90001451	TRUE	reported	igd	29.8743
1389	2.07e-06	14	31030304	3042	0.5719	0.1203	ebi-a-GCST90001451	rs117309559	G	A	0.013	|| id:ebi-a-GCST90001451	TRUE	reported	igd	22.5852
1390	1.28e-06	14	71667863	3042	-0.1913	0.03943	ebi-a-GCST90001451	rs4899389	A	G	0.132	|| id:ebi-a-GCST90001451	TRUE	reported	igd	23.5229
1391	3.74e-08	14	30153119	3042	0.6623	0.1201	ebi-a-GCST90001451	rs45487297	A	T	0.0135	|| id:ebi-a-GCST90001451	TRUE	reported	igd	30.3905
1392	9.95e-07	14	58316355	3042	-0.1787	0.03646	ebi-a-GCST90001451	rs7150584	T	C	0.1624	|| id:ebi-a-GCST90001451	TRUE	reported	igd	24.0066
1393	2.34e-07	17	76108637	3042	-0.2057	0.0397	ebi-a-GCST90001451	rs9807014	T	C	0.1333	|| id:ebi-a-GCST90001451	TRUE	reported	igd	26.8288
1394	5.31e-06	18	60116421	3042	0.1341	0.0294	ebi-a-GCST90001451	rs9944612	A	C	0.283	|| id:ebi-a-GCST90001451	TRUE	reported	igd	20.7911
1395	8.94e-06	22	37139371	3042	0.2127	0.04782	ebi-a-GCST90001451	rs55859756	C	G	0.0866	|| id:ebi-a-GCST90001451	TRUE	reported	igd	19.7711
1396	3.6e-07	1	224272792	3017	0.1532	0.03003	ebi-a-GCST90001452	rs2404849	G	T	0.7463	|| id:ebi-a-GCST90001452	TRUE	reported	igd	26.0087
1397	9.81e-06	1	86940820	3017	0.201	0.04538	ebi-a-GCST90001452	rs1407142	C	T	0.9123	|| id:ebi-a-GCST90001452	TRUE	reported	igd	19.6054
1398	4.95e-09	1	161515326	3017	-0.1809	0.03084	ebi-a-GCST90001452	rs55971447	T	C	0.231	|| id:ebi-a-GCST90001452	TRUE	reported	igd	34.3843
1399	3.61e-06	1	34019363	3017	-0.2006	0.04321	ebi-a-GCST90001452	rs72660177	T	C	0.1018	|| id:ebi-a-GCST90001452	TRUE	reported	igd	21.538
1400	2.47e-06	1	89327063	3017	0.9448	0.2002	ebi-a-GCST90001452	rs72724781	G	A	0.0041	|| id:ebi-a-GCST90001452	TRUE	reported	igd	22.2568
1401	2.81e-06	2	79926958	3017	-0.1559	0.03322	ebi-a-GCST90001452	rs3040901	T	C	0.2224	|| id:ebi-a-GCST90001452	TRUE	reported	igd	22.0092
1402	5.5e-06	4	173569449	3017	0.7057	0.155	ebi-a-GCST90001452	rs13104041	A	G	0.0073	|| id:ebi-a-GCST90001452	TRUE	reported	igd	20.7152
1403	9.11e-06	5	167349999	3017	0.2484	0.05589	ebi-a-GCST90001452	rs72835655	T	G	0.0595	|| id:ebi-a-GCST90001452	TRUE	reported	igd	19.74
1404	2.95e-06	6	81660130	3017	-1.36	0.2904	ebi-a-GCST90001452	rs75220521	G	T	0.002	|| id:ebi-a-GCST90001452	TRUE	reported	igd	21.9178
1405	4.02e-06	7	23594922	3017	0.225	0.04872	ebi-a-GCST90001452	rs11772116	C	G	0.0766	|| id:ebi-a-GCST90001452	TRUE	reported	igd	21.3139
1406	5.51e-06	10	80852378	3017	0.117	0.02571	ebi-a-GCST90001452	rs1268974	G	A	0.5486	|| id:ebi-a-GCST90001452	TRUE	reported	igd	20.6957
1407	8.13e-06	11	109986288	3017	0.3583	0.08017	ebi-a-GCST90001452	rs11213272	G	A	0.027	|| id:ebi-a-GCST90001452	TRUE	reported	igd	19.961
1408	5.15e-06	11	134569102	3017	0.1808	0.0396	ebi-a-GCST90001452	rs12277397	T	G	0.1178	|| id:ebi-a-GCST90001452	TRUE	reported	igd	20.8314
1409	7.99e-06	11	112642209	3017	-0.1217	0.02721	ebi-a-GCST90001452	rs10891433	T	A	0.3378	|| id:ebi-a-GCST90001452	TRUE	reported	igd	19.9911
1410	4.24e-06	12	26355696	3017	1.307	0.2836	ebi-a-GCST90001452	rs76524078	A	G	0.0023	|| id:ebi-a-GCST90001452	TRUE	reported	igd	21.2251
1411	1.68e-07	12	69766606	3017	0.3099	0.05911	ebi-a-GCST90001452	rs113800324	T	C	0.05	|| id:ebi-a-GCST90001452	TRUE	reported	igd	27.4684
1412	1.76e-06	13	100593548	3017	-0.5233	0.1093	ebi-a-GCST90001452	rs17474599	T	C	0.0146	|| id:ebi-a-GCST90001452	TRUE	reported	igd	22.9073
1413	7.66e-06	14	102895904	3017	-0.2264	0.0505	ebi-a-GCST90001452	rs77694582	A	G	0.0746	|| id:ebi-a-GCST90001452	TRUE	reported	igd	20.0855
1414	6.44e-06	14	69321561	3017	0.1241	0.02747	ebi-a-GCST90001452	rs4899265	C	A	0.3474	|| id:ebi-a-GCST90001452	TRUE	reported	igd	20.3957
1415	4.7e-06	15	61748527	3017	0.2509	0.0547	ebi-a-GCST90001452	rs4359381	C	G	0.06	|| id:ebi-a-GCST90001452	TRUE	reported	igd	21.0251
1416	3.01e-06	16	66062093	3017	-0.1526	0.03262	ebi-a-GCST90001452	rs12708874	T	A	0.7957	|| id:ebi-a-GCST90001452	TRUE	reported	igd	21.8702
1417	1.36e-06	17	45778747	3017	-0.4108	0.08485	ebi-a-GCST90001452	rs9894233	A	T	0.0268	|| id:ebi-a-GCST90001452	TRUE	reported	igd	23.4244
1418	6.42e-06	17	2792530	3017	-0.1581	0.03498	ebi-a-GCST90001452	rs34142458	G	A	0.8397	|| id:ebi-a-GCST90001452	TRUE	reported	igd	20.4144
1419	2.27e-06	21	46373171	3017	0.2439	0.05149	ebi-a-GCST90001452	rs150248455	A	G	0.0673	|| id:ebi-a-GCST90001452	TRUE	reported	igd	22.4228
1420	7.3e-06	22	25622885	3017	0.1774	0.03948	ebi-a-GCST90001452	rs117545845	T	C	0.121	|| id:ebi-a-GCST90001452	TRUE	reported	igd	20.1774
1421	9.4e-06	1	56894640	3040	0.245	0.0552	ebi-a-GCST90001453	rs116249234	A	G	0.0661	|| id:ebi-a-GCST90001453	TRUE	reported	igd	19.6865
1422	4.37e-06	1	17966505	3040	-0.6187	0.1345	ebi-a-GCST90001453	rs80087840	A	G	0.0105	|| id:ebi-a-GCST90001453	TRUE	reported	igd	21.1461
1423	2.3e-06	1	46613239	3040	0.3846	0.08124	ebi-a-GCST90001453	rs191730825	G	A	0.0293	|| id:ebi-a-GCST90001453	TRUE	reported	igd	22.3972
1424	3.52e-06	1	245721841	3040	0.207	0.04455	ebi-a-GCST90001453	rs10924239	A	G	0.0993	|| id:ebi-a-GCST90001453	TRUE	reported	igd	21.5754
1425	4.68e-07	1	161500712	3040	-0.195	0.03862	ebi-a-GCST90001453	rs114693598	T	G	0.1418	|| id:ebi-a-GCST90001453	TRUE	reported	igd	25.4776
1426	5.5e-06	2	47354461	3040	0.2479	0.05444	ebi-a-GCST90001453	rs114857887	A	G	0.0673	|| id:ebi-a-GCST90001453	TRUE	reported	igd	20.722
1427	5.94e-06	2	220533049	3040	0.1244	0.02742	ebi-a-GCST90001453	rs10804278	T	C	0.387	|| id:ebi-a-GCST90001453	TRUE	reported	igd	20.5693
1428	2.52e-06	3	172744541	3040	0.5956	0.1263	ebi-a-GCST90001453	rs74610143	T	C	0.0125	|| id:ebi-a-GCST90001453	TRUE	reported	igd	22.2237
1429	7.32e-06	3	65576520	3040	0.1689	0.03761	ebi-a-GCST90001453	rs11921245	C	T	0.1456	|| id:ebi-a-GCST90001453	TRUE	reported	igd	20.1543
1430	3.69e-06	4	182783833	3040	-0.2161	0.0466	ebi-a-GCST90001453	rs138567833	A	G	0.0895	|| id:ebi-a-GCST90001453	TRUE	reported	igd	21.4908
1431	7.23e-06	7	153684820	3040	-0.2769	0.0616	ebi-a-GCST90001453	rs13241407	G	A	0.0482	|| id:ebi-a-GCST90001453	TRUE	reported	igd	20.1929
1432	3.43e-07	7	23486970	3040	0.4544	0.08893	ebi-a-GCST90001453	rs73073066	T	C	0.0229	|| id:ebi-a-GCST90001453	TRUE	reported	igd	26.0912
1433	7.18e-06	8	19326303	3040	0.1227	0.02728	ebi-a-GCST90001453	rs4922033	T	C	0.3901	|| id:ebi-a-GCST90001453	TRUE	reported	igd	20.2169
1434	3.91e-06	11	112076693	3040	0.2989	0.06464	ebi-a-GCST90001453	rs1469503	T	A	0.9564	|| id:ebi-a-GCST90001453	TRUE	reported	igd	21.368
1435	1.22e-06	12	42973243	3040	0.3077	0.06328	ebi-a-GCST90001453	rs57566659	C	G	0.0462	|| id:ebi-a-GCST90001453	TRUE	reported	igd	23.6285
1436	2.11e-07	12	69744014	3040	0.25	0.04806	ebi-a-GCST90001453	rs1800973	A	C	0.0831	|| id:ebi-a-GCST90001453	TRUE	reported	igd	27.0412
1437	2.05e-06	12	27966210	3040	-0.1298	0.02728	ebi-a-GCST90001453	rs11610005	G	C	0.4359	|| id:ebi-a-GCST90001453	TRUE	reported	igd	22.6243
1438	8.25e-06	14	29918210	3040	-0.6373	0.1427	ebi-a-GCST90001453	rs117909439	T	C	0.0089	|| id:ebi-a-GCST90001453	TRUE	reported	igd	19.9321
1439	3.12e-06	15	37200279	3040	0.1991	0.04263	ebi-a-GCST90001453	rs62002392	G	A	0.1118	|| id:ebi-a-GCST90001453	TRUE	reported	igd	21.7985
1440	7.82e-06	16	53934556	3040	-0.1976	0.04413	ebi-a-GCST90001453	rs16952634	A	G	0.1033	|| id:ebi-a-GCST90001453	TRUE	reported	igd	20.0364
1441	9.13e-07	17	45064678	3040	0.1484	0.03016	ebi-a-GCST90001453	rs4468691	G	A	0.7286	|| id:ebi-a-GCST90001453	TRUE	reported	igd	24.1946
1442	5.91e-06	2	112941273	3018	0.3042	0.06703	ebi-a-GCST90001454	rs74805957	T	C	0.0396	|| id:ebi-a-GCST90001454	TRUE	reported	igd	20.5822
1443	8.27e-06	3	1641354	3018	0.5986	0.134	ebi-a-GCST90001454	rs115431394	C	A	0.0096	|| id:ebi-a-GCST90001454	TRUE	reported	igd	19.9423
1444	9.92e-06	3	61569753	3018	0.1401	0.03165	ebi-a-GCST90001454	rs1320172	T	C	0.2179	|| id:ebi-a-GCST90001454	TRUE	reported	igd	19.5813
1445	8.98e-06	4	1531162	3018	-0.2927	0.06581	ebi-a-GCST90001454	rs111224423	G	C	0.0409	|| id:ebi-a-GCST90001454	TRUE	reported	igd	19.7685
1446	8.65e-06	4	148180897	3018	-0.1209	0.02713	ebi-a-GCST90001454	rs7437802	T	C	0.6269	|| id:ebi-a-GCST90001454	TRUE	reported	igd	19.8456
1447	9.53e-06	5	178631699	3018	0.1137	0.02564	ebi-a-GCST90001454	rs3797612	C	T	0.4606	|| id:ebi-a-GCST90001454	TRUE	reported	igd	19.6516
1448	6.35e-06	6	54476928	3018	-0.2094	0.0463	ebi-a-GCST90001454	rs10948829	G	A	0.0911	|| id:ebi-a-GCST90001454	TRUE	reported	igd	20.4411
1449	8.75e-06	9	113852341	3018	-0.1197	0.02688	ebi-a-GCST90001454	rs10759491	T	C	0.4032	|| id:ebi-a-GCST90001454	TRUE	reported	igd	19.8172
1450	5.9e-06	9	112600304	3018	-0.1284	0.0283	ebi-a-GCST90001454	rs10980077	A	G	0.3118	|| id:ebi-a-GCST90001454	TRUE	reported	igd	20.5717
1451	8.36e-06	10	124167004	3018	0.1276	0.02858	ebi-a-GCST90001454	rs10887149	A	G	0.3101	|| id:ebi-a-GCST90001454	TRUE	reported	igd	19.92
1452	1.47e-06	11	134566275	3018	0.2396	0.04966	ebi-a-GCST90001454	rs28680389	A	G	0.0747	|| id:ebi-a-GCST90001454	TRUE	reported	igd	23.2634
1453	6.94e-07	12	108746427	3018	0.1364	0.02743	ebi-a-GCST90001454	rs938447	C	T	0.6473	|| id:ebi-a-GCST90001454	TRUE	reported	igd	24.7109
1454	2.86e-06	13	76034172	3018	-0.4212	0.08981	ebi-a-GCST90001454	rs148420500	A	G	0.0209	|| id:ebi-a-GCST90001454	TRUE	reported	igd	21.9806
1455	4.53e-06	14	69321561	3018	0.1267	0.02759	ebi-a-GCST90001454	rs4899265	C	A	0.3474	|| id:ebi-a-GCST90001454	TRUE	reported	igd	21.0747
1456	2.17e-06	14	53831558	3018	0.3934	0.08287	ebi-a-GCST90001454	rs139554006	A	G	0.0255	|| id:ebi-a-GCST90001454	TRUE	reported	igd	22.5209
1457	6.31e-06	15	88341038	3018	0.3569	0.07891	ebi-a-GCST90001454	rs144348353	T	G	0.0295	|| id:ebi-a-GCST90001454	TRUE	reported	igd	20.4428
1458	7.06e-06	16	50273295	3018	-0.1416	0.03148	ebi-a-GCST90001454	rs7190107	A	T	0.2169	|| id:ebi-a-GCST90001454	TRUE	reported	igd	20.2194
1459	8.89e-06	18	3595011	3018	-0.1231	0.02767	ebi-a-GCST90001454	rs2240899	C	G	0.6678	|| id:ebi-a-GCST90001454	TRUE	reported	igd	19.7793
1460	5.05e-07	22	25622885	3018	0.1995	0.03962	ebi-a-GCST90001454	rs117545845	T	C	0.1209	|| id:ebi-a-GCST90001454	TRUE	reported	igd	25.3378
1461	9.4e-06	1	89120861	3041	0.4559	0.1027	ebi-a-GCST90001455	rs76234991	T	A	0.0178	|| id:ebi-a-GCST90001455	TRUE	reported	igd	19.693
1462	5.53e-06	1	165676784	3041	-0.1352	0.02971	ebi-a-GCST90001455	rs9919190	G	C	0.271	|| id:ebi-a-GCST90001455	TRUE	reported	igd	20.6949
1463	2.63e-06	2	12351867	3041	0.2764	0.05873	ebi-a-GCST90001455	rs4668750	A	G	0.0524	|| id:ebi-a-GCST90001455	TRUE	reported	igd	22.1345
1464	9.97e-06	2	145504787	3041	0.1271	0.02872	ebi-a-GCST90001455	rs6430066	C	T	0.329	|| id:ebi-a-GCST90001455	TRUE	reported	igd	19.5721
1465	5.88e-06	2	101541798	3041	-0.176	0.03878	ebi-a-GCST90001455	rs356651	T	C	0.8576	|| id:ebi-a-GCST90001455	TRUE	reported	igd	20.5837
1466	2.24e-06	3	9386094	3041	0.1248	0.02633	ebi-a-GCST90001455	rs2955643	A	G	0.4513	|| id:ebi-a-GCST90001455	TRUE	reported	igd	22.4513
1467	1.67e-06	3	188135783	3041	0.1287	0.02682	ebi-a-GCST90001455	rs12485444	A	T	0.4742	|| id:ebi-a-GCST90001455	TRUE	reported	igd	23.012
1468	1.43e-06	3	9228763	3041	-0.2473	0.0512	ebi-a-GCST90001455	rs151240896	G	A	0.0702	|| id:ebi-a-GCST90001455	TRUE	reported	igd	23.3143
1469	2.31e-06	4	83340880	3041	-0.8168	0.1726	ebi-a-GCST90001455	rs189575603	C	T	0.0059	|| id:ebi-a-GCST90001455	TRUE	reported	igd	22.3802
1470	8.15e-06	4	1531162	3041	-0.2995	0.06702	ebi-a-GCST90001455	rs111224423	G	C	0.0406	|| id:ebi-a-GCST90001455	TRUE	reported	igd	19.9572
1471	5.29e-06	7	50435617	3041	-0.1541	0.03378	ebi-a-GCST90001455	rs11766800	T	A	0.1981	|| id:ebi-a-GCST90001455	TRUE	reported	igd	20.797
1472	4.49e-06	9	85828008	3041	0.807	0.1756	ebi-a-GCST90001455	rs1969797	A	T	0.0064	|| id:ebi-a-GCST90001455	TRUE	reported	igd	21.1063
1473	6.49e-06	10	18422972	3041	-0.2955	0.06541	ebi-a-GCST90001455	rs78736203	A	G	0.0449	|| id:ebi-a-GCST90001455	TRUE	reported	igd	20.3958
1474	2.81e-06	14	31868358	3041	0.3488	0.07433	ebi-a-GCST90001455	rs35079623	C	T	0.0344	|| id:ebi-a-GCST90001455	TRUE	reported	igd	22.0059
1475	1.4e-06	19	2560423	3041	0.1523	0.03151	ebi-a-GCST90001455	rs765044	G	T	0.2292	|| id:ebi-a-GCST90001455	TRUE	reported	igd	23.3463
1476	6.66e-07	22	26322953	3041	0.1333	0.02676	ebi-a-GCST90001455	rs5761319	T	A	0.479	|| id:ebi-a-GCST90001455	TRUE	reported	igd	24.7972
1477	7.66e-06	1	229571061	3019	0.1258	0.02806	ebi-a-GCST90001456	rs506388	G	T	0.632	|| id:ebi-a-GCST90001456	TRUE	reported	igd	20.0862
1478	3.61e-06	1	103631826	3019	1.163	0.2505	ebi-a-GCST90001456	rs561934182	G	C	0.0035	|| id:ebi-a-GCST90001456	TRUE	reported	igd	21.5405
1479	5.89e-06	1	45056124	3019	-0.1271	0.02801	ebi-a-GCST90001456	rs56186608	T	C	0.3741	|| id:ebi-a-GCST90001456	TRUE	reported	igd	20.5768
1480	7.14e-06	1	34019363	3019	-0.198	0.04402	ebi-a-GCST90001456	rs72660177	T	C	0.1017	|| id:ebi-a-GCST90001456	TRUE	reported	igd	20.2182
1481	1.8e-06	1	224272792	3019	0.1466	0.03065	ebi-a-GCST90001456	rs2404849	G	T	0.7464	|| id:ebi-a-GCST90001456	TRUE	reported	igd	22.8623
1482	5.23e-06	1	76985141	3019	1.839	0.4029	ebi-a-GCST90001456	rs116484930	T	C	0.0012	|| id:ebi-a-GCST90001456	TRUE	reported	igd	20.82
1483	2.31e-06	3	188133439	3019	-0.1285	0.02714	ebi-a-GCST90001456	rs6808893	T	C	0.5711	|| id:ebi-a-GCST90001456	TRUE	reported	igd	22.4026
1484	2.23e-06	3	87446622	3019	-0.502	0.1059	ebi-a-GCST90001456	rs548306594	C	T	0.0187	|| id:ebi-a-GCST90001456	TRUE	reported	igd	22.4558
1485	3.84e-06	3	172744541	3019	0.5811	0.1256	ebi-a-GCST90001456	rs74610143	T	C	0.0124	|| id:ebi-a-GCST90001456	TRUE	reported	igd	21.3912
1486	1.71e-06	6	67292748	3019	-0.5072	0.1058	ebi-a-GCST90001456	rs55651060	T	G	0.0157	|| id:ebi-a-GCST90001456	TRUE	reported	igd	22.9667
1487	1.92e-06	6	47216562	3019	0.1631	0.03419	ebi-a-GCST90001456	rs2295270	A	G	0.19	|| id:ebi-a-GCST90001456	TRUE	reported	igd	22.7416
1488	1.92e-06	7	20995778	3019	-0.3754	0.07868	ebi-a-GCST90001456	rs151194174	A	G	0.0305	|| id:ebi-a-GCST90001456	TRUE	reported	igd	22.7495
1489	4.47e-07	10	72515785	3019	-0.1584	0.03131	ebi-a-GCST90001456	rs2587473	T	C	0.2433	|| id:ebi-a-GCST90001456	TRUE	reported	igd	25.5774
1490	4e-06	11	134569102	3019	0.1863	0.04033	ebi-a-GCST90001456	rs12277397	T	G	0.1179	|| id:ebi-a-GCST90001456	TRUE	reported	igd	21.3246
1491	7.08e-06	13	100594821	3019	-0.4377	0.09729	ebi-a-GCST90001456	rs112353331	T	C	0.0197	|| id:ebi-a-GCST90001456	TRUE	reported	igd	20.2269
1492	6.97e-06	13	76034172	3019	-0.4097	0.091	ebi-a-GCST90001456	rs148420500	A	G	0.0209	|| id:ebi-a-GCST90001456	TRUE	reported	igd	20.2564
1493	8.47e-06	17	45778747	3019	-0.3853	0.08638	ebi-a-GCST90001456	rs9894233	A	T	0.0268	|| id:ebi-a-GCST90001456	TRUE	reported	igd	19.8831
1494	9.13e-06	17	35215045	3019	-0.1651	0.03714	ebi-a-GCST90001456	rs76376209	T	C	0.1423	|| id:ebi-a-GCST90001456	TRUE	reported	igd	19.748
1495	2.68e-06	22	25622885	3019	0.189	0.04018	ebi-a-GCST90001456	rs117545845	T	C	0.1211	|| id:ebi-a-GCST90001456	TRUE	reported	igd	22.1114
1496	4.46e-06	1	56892198	3042	0.2544	0.05533	ebi-a-GCST90001457	rs77361483	T	C	0.0661	|| id:ebi-a-GCST90001457	TRUE	reported	igd	21.1265
1497	4.75e-06	1	46613239	3042	0.3732	0.08142	ebi-a-GCST90001457	rs191730825	G	A	0.0293	|| id:ebi-a-GCST90001457	TRUE	reported	igd	20.9959
1498	8.47e-09	3	188133439	3042	-0.1582	0.02739	ebi-a-GCST90001457	rs6808893	T	C	0.5717	|| id:ebi-a-GCST90001457	TRUE	reported	igd	33.3383
1499	1.26e-07	3	172744541	3042	0.6697	0.1264	ebi-a-GCST90001457	rs74610143	T	C	0.0125	|| id:ebi-a-GCST90001457	TRUE	reported	igd	28.0531
1500	8.76e-06	4	141946812	3042	3.194	0.7173	ebi-a-GCST90001457	rs76838015	A	G	0.0003	|| id:ebi-a-GCST90001457	TRUE	reported	igd	19.8145
1501	3.82e-07	4	182768743	3042	-0.2309	0.04538	ebi-a-GCST90001457	rs35237330	A	G	0.0971	|| id:ebi-a-GCST90001457	TRUE	reported	igd	25.8722
1502	5.39e-06	7	24465888	3042	0.1238	0.02716	ebi-a-GCST90001457	rs6942832	T	A	0.4196	|| id:ebi-a-GCST90001457	TRUE	reported	igd	20.7633
1503	3.79e-06	7	23629053	3042	0.4043	0.0873	ebi-a-GCST90001457	rs78175301	G	A	0.0251	|| id:ebi-a-GCST90001457	TRUE	reported	igd	21.4335
1504	2.32e-06	8	117400280	3042	-0.1459	0.03084	ebi-a-GCST90001457	rs11785252	A	C	0.7429	|| id:ebi-a-GCST90001457	TRUE	reported	igd	22.3664
1505	8.47e-06	10	72515785	3042	-0.1412	0.03166	ebi-a-GCST90001457	rs2587473	T	C	0.2431	|| id:ebi-a-GCST90001457	TRUE	reported	igd	19.8775
1506	2.8e-06	11	112076693	3042	0.304	0.06476	ebi-a-GCST90001457	rs1469503	T	A	0.9564	|| id:ebi-a-GCST90001457	TRUE	reported	igd	22.0215
1507	6.47e-06	11	80035628	3042	0.6992	0.1547	ebi-a-GCST90001457	rs117853201	A	G	0.0074	|| id:ebi-a-GCST90001457	TRUE	reported	igd	20.4144
1508	3.21e-06	11	115387449	3042	-0.3015	0.06462	ebi-a-GCST90001457	rs7101558	G	A	0.044	|| id:ebi-a-GCST90001457	TRUE	reported	igd	21.7548
1509	3.95e-06	14	31160823	3042	-0.447	0.0967	ebi-a-GCST90001457	rs76968110	A	G	0.0189	|| id:ebi-a-GCST90001457	TRUE	reported	igd	21.3539
1510	3.59e-06	17	45202758	3042	-0.1267	0.02729	ebi-a-GCST90001457	rs9897015	A	G	0.3922	|| id:ebi-a-GCST90001457	TRUE	reported	igd	21.5407
1511	1.75e-06	17	35215045	3042	-0.1798	0.03753	ebi-a-GCST90001457	rs76376209	T	C	0.1418	|| id:ebi-a-GCST90001457	TRUE	reported	igd	22.937
1512	7.41e-06	20	5465449	3042	0.1304	0.02905	ebi-a-GCST90001457	rs6038180	C	T	0.2936	|| id:ebi-a-GCST90001457	TRUE	reported	igd	20.1362
1513	7.46e-06	20	45975692	3042	-0.4681	0.1043	ebi-a-GCST90001457	rs143643742	G	A	0.0168	|| id:ebi-a-GCST90001457	TRUE	reported	igd	20.129
1514	2.15e-06	1	73622958	3387	0.8749	0.1843	ebi-a-GCST90001458	rs141320646	A	G	0.005	|| id:ebi-a-GCST90001458	TRUE	reported	igd	22.5221
1515	2.75e-12	1	161410253	3387	-0.2265	0.03229	ebi-a-GCST90001458	rs115805162	T	C	0.2083	|| id:ebi-a-GCST90001458	TRUE	reported	igd	49.1749
1516	2.29e-112	1	161526397	3387	0.6546	0.02797	ebi-a-GCST90001458	rs71632979	G	A	0.2449	|| id:ebi-a-GCST90001458	TRUE	reported	igd	547.407
1517	3.69e-07	1	161035780	3387	0.319	0.06262	ebi-a-GCST90001458	rs147678401	A	G	0.0437	|| id:ebi-a-GCST90001458	TRUE	reported	igd	25.9357
1518	5.43e-09	1	160798209	3387	0.1529	0.02614	ebi-a-GCST90001458	rs569911	C	T	0.4349	|| id:ebi-a-GCST90001458	TRUE	reported	igd	34.1938
1519	1.25e-06	2	40026310	3387	0.7935	0.1634	ebi-a-GCST90001458	rs142472859	C	T	0.0061	|| id:ebi-a-GCST90001458	TRUE	reported	igd	23.5686
1520	3.18e-06	2	112435483	3387	-0.2007	0.04301	ebi-a-GCST90001458	rs17017403	C	T	0.0977	|| id:ebi-a-GCST90001458	TRUE	reported	igd	21.762
1521	2.27e-06	2	40472950	3387	0.5531	0.1168	ebi-a-GCST90001458	rs72794768	A	C	0.012	|| id:ebi-a-GCST90001458	TRUE	reported	igd	22.4112
1522	6.54e-06	3	1981195	3387	-0.5608	0.1242	ebi-a-GCST90001458	rs115389169	T	C	0.0118	|| id:ebi-a-GCST90001458	TRUE	reported	igd	20.3759
1523	7.97e-06	3	145530567	3387	-0.1157	0.02587	ebi-a-GCST90001458	rs4681269	G	A	0.4244	|| id:ebi-a-GCST90001458	TRUE	reported	igd	19.9902
1524	6.98e-06	4	106927356	3387	-0.4793	0.1065	ebi-a-GCST90001458	rs17036497	T	C	0.0136	|| id:ebi-a-GCST90001458	TRUE	reported	igd	20.2423
1525	5.91e-06	5	112543958	3387	0.574	0.1265	ebi-a-GCST90001458	rs79275634	A	G	0.0106	|| id:ebi-a-GCST90001458	TRUE	reported	igd	20.5772
1526	6.25e-06	7	4372544	3387	-0.8214	0.1815	ebi-a-GCST90001458	rs76168011	G	C	0.0049	|| id:ebi-a-GCST90001458	TRUE	reported	igd	20.4691
1527	1.81e-06	8	38806068	3387	0.1205	0.0252	ebi-a-GCST90001458	rs62504404	A	G	0.4846	|| id:ebi-a-GCST90001458	TRUE	reported	igd	22.8516
1528	2.61e-06	8	73348626	3387	0.1297	0.02755	ebi-a-GCST90001458	rs16938204	T	C	0.2938	|| id:ebi-a-GCST90001458	TRUE	reported	igd	22.1503
1529	5.29e-06	9	21870164	3387	-1.325	0.2906	ebi-a-GCST90001458	rs138949944	T	C	0.0018	|| id:ebi-a-GCST90001458	TRUE	reported	igd	20.7771
1530	8.21e-06	9	88374754	3387	-0.1438	0.03219	ebi-a-GCST90001458	rs10746769	C	T	0.8078	|| id:ebi-a-GCST90001458	TRUE	reported	igd	19.9443
1531	7.76e-06	10	30413417	3387	-0.1158	0.02585	ebi-a-GCST90001458	rs10763776	A	T	0.428	|| id:ebi-a-GCST90001458	TRUE	reported	igd	20.0558
1532	9.55e-06	11	34866130	3387	0.3915	0.08829	ebi-a-GCST90001458	rs17711429	G	A	0.0214	|| id:ebi-a-GCST90001458	TRUE	reported	igd	19.651
1533	7.34e-06	13	32875763	3387	-0.1238	0.02757	ebi-a-GCST90001458	rs206131	T	C	0.3106	|| id:ebi-a-GCST90001458	TRUE	reported	igd	20.1517
1534	9.85e-06	19	4079922	3387	0.1978	0.04469	ebi-a-GCST90001458	rs1664690	T	A	0.9117	|| id:ebi-a-GCST90001458	TRUE	reported	igd	19.5783
1535	7.94e-06	19	45337918	3387	-1.922	0.4296	ebi-a-GCST90001458	rs147711004	A	G	0.0009	|| id:ebi-a-GCST90001458	TRUE	reported	igd	20.0042
1536	3.17e-06	20	22780354	3387	-0.1264	0.02708	ebi-a-GCST90001458	rs6048352	G	A	0.6811	|| id:ebi-a-GCST90001458	TRUE	reported	igd	21.7741
1537	3.64e-06	20	2470273	3387	0.9423	0.2032	ebi-a-GCST90001458	rs147431504	G	C	0.0038	|| id:ebi-a-GCST90001458	TRUE	reported	igd	21.4919
1538	5.78e-07	1	160972255	3410	0.6438	0.1286	ebi-a-GCST90001459	rs143140559	T	C	0.0094	|| id:ebi-a-GCST90001459	TRUE	reported	igd	25.0475
1539	9.22e-07	1	161937774	3410	0.2526	0.05138	ebi-a-GCST90001459	rs71639910	A	G	0.0688	|| id:ebi-a-GCST90001459	TRUE	reported	igd	24.1559
1540	8.46e-99	1	161526397	3410	0.6258	0.0287	ebi-a-GCST90001459	rs71632979	G	A	0.2447	|| id:ebi-a-GCST90001459	TRUE	reported	igd	475.174
1541	7.62e-11	1	161561151	3410	-0.2585	0.0396	ebi-a-GCST90001459	rs74341264	A	G	0.1218	|| id:ebi-a-GCST90001459	TRUE	reported	igd	42.5869
1542	3.48e-06	2	65193712	3410	-0.2154	0.04634	ebi-a-GCST90001459	rs66730637	T	C	0.0839	|| id:ebi-a-GCST90001459	TRUE	reported	igd	21.5936
1543	8.07e-06	2	40026310	3410	0.7369	0.1648	ebi-a-GCST90001459	rs142472859	C	T	0.006	|| id:ebi-a-GCST90001459	TRUE	reported	igd	19.9824
1544	2.15e-06	2	111876763	3410	-0.1227	0.02584	ebi-a-GCST90001459	rs7577824	A	G	0.4757	|| id:ebi-a-GCST90001459	TRUE	reported	igd	22.5346
1545	5.9e-06	2	211051993	3410	-0.2542	0.05602	ebi-a-GCST90001459	rs141267173	T	C	0.0531	|| id:ebi-a-GCST90001459	TRUE	reported	igd	20.5783
1546	5e-06	3	384169	3410	-0.1682	0.03678	ebi-a-GCST90001459	rs11715127	C	G	0.1276	|| id:ebi-a-GCST90001459	TRUE	reported	igd	20.9013
1547	7.27e-07	3	151963160	3410	0.2972	0.05987	ebi-a-GCST90001459	rs62272723	T	G	0.0501	|| id:ebi-a-GCST90001459	TRUE	reported	igd	24.6277
1548	2.93e-06	6	36323614	3410	0.3577	0.07639	ebi-a-GCST90001459	rs114586806	T	C	0.0292	|| id:ebi-a-GCST90001459	TRUE	reported	igd	21.9134
1549	9.16e-06	6	22056131	3410	0.1185	0.02668	ebi-a-GCST90001459	rs196051	G	A	0.3971	|| id:ebi-a-GCST90001459	TRUE	reported	igd	19.7156
1550	2.44e-06	7	14195723	3410	-0.6159	0.1305	ebi-a-GCST90001459	rs78726632	C	G	0.0097	|| id:ebi-a-GCST90001459	TRUE	reported	igd	22.261
1551	9.42e-08	7	50307710	3410	0.1584	0.02961	ebi-a-GCST90001459	rs876036	C	T	0.2645	|| id:ebi-a-GCST90001459	TRUE	reported	igd	28.6008
1552	2.39e-06	8	17810983	3410	-0.3324	0.07035	ebi-a-GCST90001459	rs4921823	T	C	0.0362	|| id:ebi-a-GCST90001459	TRUE	reported	igd	22.312
1553	9.67e-07	8	130647985	3410	-0.1378	0.02808	ebi-a-GCST90001459	rs34547718	G	T	0.2875	|| id:ebi-a-GCST90001459	TRUE	reported	igd	24.0685
1554	5.09e-06	8	71747316	3410	1.198	0.2622	ebi-a-GCST90001459	rs17767335	C	T	0.0023	|| id:ebi-a-GCST90001459	TRUE	reported	igd	20.8638
1555	8.53e-06	9	135295345	3410	-0.2037	0.04568	ebi-a-GCST90001459	rs1571857	T	C	0.0855	|| id:ebi-a-GCST90001459	TRUE	reported	igd	19.8735
1556	4.4e-06	9	31374800	3410	-0.3648	0.07932	ebi-a-GCST90001459	rs145330472	A	G	0.0265	|| id:ebi-a-GCST90001459	TRUE	reported	igd	21.1392
1557	4.35e-06	9	110467582	3410	0.1193	0.02592	ebi-a-GCST90001459	rs1330145	G	T	0.5802	|| id:ebi-a-GCST90001459	TRUE	reported	igd	21.1717
1558	1.03e-06	10	122700529	3410	0.1266	0.02587	ebi-a-GCST90001459	rs4752481	T	G	0.4535	|| id:ebi-a-GCST90001459	TRUE	reported	igd	23.9342
1559	5.31e-06	12	108726677	3410	-0.1364	0.02991	ebi-a-GCST90001459	rs10735429	G	A	0.7411	|| id:ebi-a-GCST90001459	TRUE	reported	igd	20.7846
1560	6.22e-06	13	44765322	3410	0.2116	0.04675	ebi-a-GCST90001459	rs73180904	T	C	0.0842	|| id:ebi-a-GCST90001459	TRUE	reported	igd	20.4745
1561	5.63e-06	16	111247	3410	-0.223	0.04904	ebi-a-GCST90001459	rs79691782	T	C	0.0783	|| id:ebi-a-GCST90001459	TRUE	reported	igd	20.6659
1562	7.71e-06	17	12078483	3410	0.5111	0.1141	ebi-a-GCST90001459	rs79631949	T	C	0.0136	|| id:ebi-a-GCST90001459	TRUE	reported	igd	20.0533
1563	6.58e-06	19	58148090	3410	-0.2695	0.05971	ebi-a-GCST90001459	rs73064521	T	A	0.0466	|| id:ebi-a-GCST90001459	TRUE	reported	igd	20.3596
1564	4.44e-06	20	15407093	3410	-0.5066	0.1102	ebi-a-GCST90001459	rs6079813	A	G	0.0136	|| id:ebi-a-GCST90001459	TRUE	reported	igd	21.1209
1565	3.35e-06	22	27665142	3410	-0.1675	0.03597	ebi-a-GCST90001459	rs12628370	T	C	0.1474	|| id:ebi-a-GCST90001459	TRUE	reported	igd	21.6717
1566	8.41e-06	2	1970675	3374	-0.1841	0.04126	ebi-a-GCST90001460	rs6751072	T	C	0.0957	|| id:ebi-a-GCST90001460	TRUE	reported	igd	19.8972
1567	1.24e-06	2	111927379	3374	0.1169	0.02406	ebi-a-GCST90001460	rs6708784	G	A	0.4784	|| id:ebi-a-GCST90001460	TRUE	reported	igd	23.5928
1568	5.57e-07	2	85696551	3374	0.1321	0.02633	ebi-a-GCST90001460	rs12616455	A	G	0.7121	|| id:ebi-a-GCST90001460	TRUE	reported	igd	25.1563
1569	6.51e-06	2	221584311	3374	-0.6432	0.1424	ebi-a-GCST90001460	rs7560153	G	T	0.0071	|| id:ebi-a-GCST90001460	TRUE	reported	igd	20.3899
1570	1.59e-06	2	178694935	3374	-0.7983	0.166	ebi-a-GCST90001460	rs115638174	T	C	0.0052	|| id:ebi-a-GCST90001460	TRUE	reported	igd	23.1131
1571	2.12e-13	2	136580287	3374	0.1937	0.02628	ebi-a-GCST90001460	rs2164210	C	T	0.3244	|| id:ebi-a-GCST90001460	TRUE	reported	igd	54.2939
1572	6.78e-06	3	19131454	3374	-1.742	0.3865	ebi-a-GCST90001460	rs192992420	T	C	0.0012	|| id:ebi-a-GCST90001460	TRUE	reported	igd	20.302
1573	1.79e-06	3	104696995	3374	0.2251	0.04706	ebi-a-GCST90001460	rs77908862	C	T	0.071	|| id:ebi-a-GCST90001460	TRUE	reported	igd	22.866
1574	1.05e-06	5	176855627	3374	0.1163	0.02379	ebi-a-GCST90001460	rs2545798	A	T	0.4813	|| id:ebi-a-GCST90001460	TRUE	reported	igd	23.8843
1575	1.25e-07	5	36514924	3374	0.5481	0.1034	ebi-a-GCST90001460	rs62354582	T	C	0.0133	|| id:ebi-a-GCST90001460	TRUE	reported	igd	28.0815
1576	4.17e-06	6	67895544	3374	-1.824	0.3956	ebi-a-GCST90001460	rs144152085	G	C	0.0009	|| id:ebi-a-GCST90001460	TRUE	reported	igd	21.2461
1577	5.69e-06	7	21574985	3374	-0.2167	0.04768	ebi-a-GCST90001460	rs73064418	C	T	0.0702	|| id:ebi-a-GCST90001460	TRUE	reported	igd	20.6437
1578	4.42e-06	7	11535712	3374	-0.3111	0.06766	ebi-a-GCST90001460	rs186765793	T	C	0.0325	|| id:ebi-a-GCST90001460	TRUE	reported	igd	21.129
1579	9.51e-13	7	50308811	3374	-0.1971	0.02752	ebi-a-GCST90001460	rs876039	C	G	0.2619	|| id:ebi-a-GCST90001460	TRUE	reported	igd	51.2648
1580	1.32e-06	8	34472241	3374	2.012	0.4152	ebi-a-GCST90001460	rs117039412	A	T	0.0007	|| id:ebi-a-GCST90001460	TRUE	reported	igd	23.4684
1581	3.14e-06	8	131805603	3374	0.1139	0.02439	ebi-a-GCST90001460	rs11776881	C	A	0.4092	|| id:ebi-a-GCST90001460	TRUE	reported	igd	21.7955
1582	2.82e-06	10	99691593	3374	-0.1453	0.03097	ebi-a-GCST90001460	rs2862050	T	C	0.818	|| id:ebi-a-GCST90001460	TRUE	reported	igd	21.9984
1583	8.93e-06	10	95364033	3374	-0.4462	0.1003	ebi-a-GCST90001460	rs17108993	G	C	0.0141	|| id:ebi-a-GCST90001460	TRUE	reported	igd	19.7788
1584	3.81e-06	11	80180769	3374	1.044	0.2255	ebi-a-GCST90001460	rs55901425	C	T	0.0028	|| id:ebi-a-GCST90001460	TRUE	reported	igd	21.4215
1585	5.87e-06	12	101344076	3374	1.338	0.2948	ebi-a-GCST90001460	rs117839924	C	T	0.0015	|| id:ebi-a-GCST90001460	TRUE	reported	igd	20.5873
1586	5.74e-06	12	53745426	3374	0.3807	0.0838	ebi-a-GCST90001460	rs117112573	C	G	0.0202	|| id:ebi-a-GCST90001460	TRUE	reported	igd	20.6262
1587	2.54e-06	13	101828654	3374	0.4301	0.09125	ebi-a-GCST90001460	rs17582557	C	T	0.0169	|| id:ebi-a-GCST90001460	TRUE	reported	igd	22.2032
1588	7.32e-06	14	100464091	3374	-0.2103	0.04684	ebi-a-GCST90001460	rs76924856	G	T	0.0637	|| id:ebi-a-GCST90001460	TRUE	reported	igd	20.1459
1589	1.42e-06	14	62358847	3374	0.1614	0.03341	ebi-a-GCST90001460	rs217667	T	C	0.1457	|| id:ebi-a-GCST90001460	TRUE	reported	igd	23.3237
1590	5.55e-06	15	43005653	3374	0.3131	0.06882	ebi-a-GCST90001460	rs138423727	C	T	0.0313	|| id:ebi-a-GCST90001460	TRUE	reported	igd	20.6861
1591	5.85e-06	16	3995624	3374	-0.7037	0.155	ebi-a-GCST90001460	rs142129101	C	A	0.0056	|| id:ebi-a-GCST90001460	TRUE	reported	igd	20.5994
1592	6.69e-06	16	83921634	3374	0.3127	0.06932	ebi-a-GCST90001460	rs147983983	G	T	0.0319	|| id:ebi-a-GCST90001460	TRUE	reported	igd	20.3367
1593	8.07e-06	17	70427321	3374	0.152	0.034	ebi-a-GCST90001460	rs16977238	A	G	0.1432	|| id:ebi-a-GCST90001460	TRUE	reported	igd	19.9743
1594	2.81e-07	17	10991039	3374	-1.205	0.2342	ebi-a-GCST90001460	rs16944211	T	C	0.0027	|| id:ebi-a-GCST90001460	TRUE	reported	igd	26.4571
1595	7.07e-06	17	35059123	3374	-1.178	0.2619	ebi-a-GCST90001460	rs117990934	C	G	0.0019	|| id:ebi-a-GCST90001460	TRUE	reported	igd	20.2191
1596	2.73e-06	18	51412543	3374	0.1138	0.02422	ebi-a-GCST90001460	rs10853636	G	A	0.4413	|| id:ebi-a-GCST90001460	TRUE	reported	igd	22.0637
1597	1.28e-07	1	160940671	3374	0.6722	0.127	ebi-a-GCST90001461	rs191217950	A	G	0.0096	|| id:ebi-a-GCST90001461	TRUE	reported	igd	27.9983
1598	3.09e-06	1	160145298	3374	0.1199	0.02567	ebi-a-GCST90001461	rs911228	A	G	0.5697	|| id:ebi-a-GCST90001461	TRUE	reported	igd	21.8036
1599	1.2e-89	1	161515326	3374	0.5889	0.02846	ebi-a-GCST90001461	rs55971447	T	C	0.2358	|| id:ebi-a-GCST90001461	TRUE	reported	igd	427.913
1600	9.74e-10	1	161058351	3374	0.3483	0.05681	ebi-a-GCST90001461	rs75072970	C	T	0.0532	|| id:ebi-a-GCST90001461	TRUE	reported	igd	37.5664
1601	8e-06	1	120123990	3374	0.1591	0.03557	ebi-a-GCST90001461	rs12144062	T	C	0.1464	|| id:ebi-a-GCST90001461	TRUE	reported	igd	19.9947
1602	5.88e-06	1	162920561	3374	0.1983	0.04369	ebi-a-GCST90001461	rs17438107	T	A	0.0917	|| id:ebi-a-GCST90001461	TRUE	reported	igd	20.5885
1603	5.77e-06	2	136557319	3374	0.1262	0.02779	ebi-a-GCST90001461	rs2322660	T	C	0.3254	|| id:ebi-a-GCST90001461	TRUE	reported	igd	20.6103
1604	4.68e-06	2	112435483	3374	-0.195	0.04252	ebi-a-GCST90001461	rs17017403	C	T	0.098	|| id:ebi-a-GCST90001461	TRUE	reported	igd	21.0196
1605	4.08e-06	2	47496463	3374	0.1158	0.0251	ebi-a-GCST90001461	rs7355664	C	G	0.4502	|| id:ebi-a-GCST90001461	TRUE	reported	igd	21.2722
1606	5.74e-06	3	31185662	3374	0.1846	0.04063	ebi-a-GCST90001461	rs6782857	A	G	0.1101	|| id:ebi-a-GCST90001461	TRUE	reported	igd	20.6306
1607	3.84e-06	3	41531792	3374	-0.3782	0.08174	ebi-a-GCST90001461	rs115751481	A	T	0.0258	|| id:ebi-a-GCST90001461	TRUE	reported	igd	21.3952
1608	3.75e-06	5	30878060	3374	0.3124	0.06744	ebi-a-GCST90001461	rs11748731	T	C	0.0362	|| id:ebi-a-GCST90001461	TRUE	reported	igd	21.4452
1609	1.98e-06	5	112543958	3374	0.5945	0.1248	ebi-a-GCST90001461	rs79275634	A	G	0.0107	|| id:ebi-a-GCST90001461	TRUE	reported	igd	22.6786
1610	4.61e-06	6	3870889	3374	0.1328	0.02893	ebi-a-GCST90001461	rs2490034	A	G	0.7432	|| id:ebi-a-GCST90001461	TRUE	reported	igd	21.0592
1611	9.74e-06	7	4372544	3374	-0.7956	0.1796	ebi-a-GCST90001461	rs76168011	G	C	0.0049	|| id:ebi-a-GCST90001461	TRUE	reported	igd	19.6119
1612	5.95e-06	7	46017435	3374	-0.3287	0.07248	ebi-a-GCST90001461	rs35802809	T	G	0.0313	|| id:ebi-a-GCST90001461	TRUE	reported	igd	20.5544
1613	2.45e-06	8	73320315	3374	0.1282	0.02716	ebi-a-GCST90001461	rs28854187	A	G	0.2964	|| id:ebi-a-GCST90001461	TRUE	reported	igd	22.2669
1614	5.48e-07	8	38806068	3374	0.125	0.02491	ebi-a-GCST90001461	rs62504404	A	G	0.4843	|| id:ebi-a-GCST90001461	TRUE	reported	igd	25.1661
1615	4.4e-06	9	88411604	3374	0.1545	0.0336	ebi-a-GCST90001461	rs138192280	T	C	0.1679	|| id:ebi-a-GCST90001461	TRUE	reported	igd	21.131
1616	1.89e-06	12	133840072	3374	-0.1534	0.03214	ebi-a-GCST90001461	rs142917473	C	G	0.3072	|| id:ebi-a-GCST90001461	TRUE	reported	igd	22.7668
1617	9.58e-06	13	32877696	3374	-0.1209	0.02728	ebi-a-GCST90001461	rs9590896	A	G	0.3103	|| id:ebi-a-GCST90001461	TRUE	reported	igd	19.6294
1618	3.43e-06	17	35251042	3374	-0.252	0.05419	ebi-a-GCST90001461	rs115102594	G	C	0.0603	|| id:ebi-a-GCST90001461	TRUE	reported	igd	21.6125
1619	2.78e-06	20	2470273	3374	0.9392	0.2001	ebi-a-GCST90001461	rs147431504	G	C	0.0039	|| id:ebi-a-GCST90001461	TRUE	reported	igd	22.0173
1620	1.18e-20	1	161561151	3387	-0.3652	0.03894	ebi-a-GCST90001462	rs74341264	A	G	0.1219	|| id:ebi-a-GCST90001462	TRUE	reported	igd	87.9049
1621	8.28e-09	1	160972255	3387	0.7418	0.1284	ebi-a-GCST90001462	rs143140559	T	C	0.0094	|| id:ebi-a-GCST90001462	TRUE	reported	igd	33.357
1622	1.4e-150	1	161526397	3387	0.7524	0.02735	ebi-a-GCST90001462	rs71632979	G	A	0.2449	|| id:ebi-a-GCST90001462	TRUE	reported	igd	756.356
1623	1.83e-07	1	161035780	3387	0.3283	0.06281	ebi-a-GCST90001462	rs147678401	A	G	0.0437	|| id:ebi-a-GCST90001462	TRUE	reported	igd	27.3041
1624	2.05e-12	1	161937774	3387	0.3586	0.05081	ebi-a-GCST90001462	rs71639910	A	G	0.0686	|| id:ebi-a-GCST90001462	TRUE	reported	igd	49.7812
1625	3.38e-06	1	162920561	3387	0.2057	0.04421	ebi-a-GCST90001462	rs17438107	T	A	0.0921	|| id:ebi-a-GCST90001462	TRUE	reported	igd	21.6357
1626	3.39e-06	2	155187137	3387	-1.139	0.2448	ebi-a-GCST90001462	rs75055130	C	G	0.0024	|| id:ebi-a-GCST90001462	TRUE	reported	igd	21.6356
1627	8.68e-06	3	163257483	3387	0.1447	0.03248	ebi-a-GCST90001462	rs9855547	G	T	0.8091	|| id:ebi-a-GCST90001462	TRUE	reported	igd	19.8357
1628	2.24e-06	4	90807488	3387	-4.152	0.8762	ebi-a-GCST90001462	rs35740507	C	T	0.0001	|| id:ebi-a-GCST90001462	TRUE	reported	igd	22.4415
1629	5.12e-06	8	141396189	3387	-1.176	0.2575	ebi-a-GCST90001462	rs139894456	A	C	0.0025	|| id:ebi-a-GCST90001462	TRUE	reported	igd	20.8451
1630	9.91e-06	9	1642516	3387	0.2383	0.05385	ebi-a-GCST90001462	rs771894	A	G	0.0602	|| id:ebi-a-GCST90001462	TRUE	reported	igd	19.5713
1631	1.09e-06	11	19877912	3387	0.2767	0.05667	ebi-a-GCST90001462	rs116910026	T	C	0.0512	|| id:ebi-a-GCST90001462	TRUE	reported	igd	23.8262
1632	1.94e-06	11	5480718	3387	-0.36	0.0755	ebi-a-GCST90001462	rs149812305	C	T	0.0272	|| id:ebi-a-GCST90001462	TRUE	reported	igd	22.7224
1633	1.87e-06	12	127036033	3387	0.1337	0.02799	ebi-a-GCST90001462	rs73231298	A	G	0.287	|| id:ebi-a-GCST90001462	TRUE	reported	igd	22.8034
1634	3.04e-06	15	81119490	3387	0.128	0.02738	ebi-a-GCST90001462	rs35519924	A	G	0.3276	|| id:ebi-a-GCST90001462	TRUE	reported	igd	21.8422
1635	6.98e-06	15	57324322	3387	-2.086	0.4634	ebi-a-GCST90001462	rs151030554	A	C	0.0009	|| id:ebi-a-GCST90001462	TRUE	reported	igd	20.2516
1636	9.94e-06	16	74973365	3387	0.3107	0.07021	ebi-a-GCST90001462	rs139058442	A	G	0.0353	|| id:ebi-a-GCST90001462	TRUE	reported	igd	19.5717
1637	7.7e-06	18	10175131	3387	-0.2246	0.05013	ebi-a-GCST90001462	rs112701148	T	G	0.0697	|| id:ebi-a-GCST90001462	TRUE	reported	igd	20.0617
1638	7.55e-06	20	22780354	3387	-0.1219	0.02717	ebi-a-GCST90001462	rs6048352	G	A	0.6811	|| id:ebi-a-GCST90001462	TRUE	reported	igd	20.1174
1639	2.34e-06	1	105108278	3410	-0.1257	0.02658	ebi-a-GCST90001463	rs1515318	A	G	0.435	|| id:ebi-a-GCST90001463	TRUE	reported	igd	22.3515
1640	5.15e-07	1	160972255	3410	0.6557	0.1304	ebi-a-GCST90001463	rs143140559	T	C	0.0094	|| id:ebi-a-GCST90001463	TRUE	reported	igd	25.2697
1641	1.43e-21	1	161561151	3410	-0.3829	0.03987	ebi-a-GCST90001463	rs74341264	A	G	0.1218	|| id:ebi-a-GCST90001463	TRUE	reported	igd	92.1772
1642	3.97e-08	1	160353789	3410	0.4142	0.07525	ebi-a-GCST90001463	rs143032729	G	A	0.0326	|| id:ebi-a-GCST90001463	TRUE	reported	igd	30.2798
1643	2.54e-08	1	115108914	3410	-0.2072	0.03711	ebi-a-GCST90001463	rs6537835	A	G	0.8488	|| id:ebi-a-GCST90001463	TRUE	reported	igd	31.1561
1644	5.64e-06	1	62527805	3410	0.2373	0.05218	ebi-a-GCST90001463	rs79979402	G	A	0.0679	|| id:ebi-a-GCST90001463	TRUE	reported	igd	20.6696
1645	3.25e-06	1	77072414	3410	-0.137	0.02939	ebi-a-GCST90001463	rs341029	A	G	0.7375	|| id:ebi-a-GCST90001463	TRUE	reported	igd	21.7164
1646	2.11e-144	1	161520931	3410	0.7548	0.02809	ebi-a-GCST90001463	rs56199187	T	C	0.2441	|| id:ebi-a-GCST90001463	TRUE	reported	igd	721.615
1647	6.81e-06	3	155938532	3410	-0.3312	0.07348	ebi-a-GCST90001463	rs4680245	A	G	0.0334	|| id:ebi-a-GCST90001463	TRUE	reported	igd	20.3043
1648	5.73e-06	3	67260176	3410	-0.855	0.1882	ebi-a-GCST90001463	rs112985320	T	C	0.0059	|| id:ebi-a-GCST90001463	TRUE	reported	igd	20.6271
1649	3.32e-07	4	43118540	3410	0.1381	0.027	ebi-a-GCST90001463	rs62300075	C	A	0.3707	|| id:ebi-a-GCST90001463	TRUE	reported	igd	26.146
1650	2.68e-06	5	179543345	3410	-0.9935	0.2113	ebi-a-GCST90001463	rs116473196	T	C	0.0031	|| id:ebi-a-GCST90001463	TRUE	reported	igd	22.0944
1651	3.5e-06	6	81660130	3410	1.355	0.2917	ebi-a-GCST90001463	rs75220521	G	T	0.0023	|| id:ebi-a-GCST90001463	TRUE	reported	igd	21.5651
1652	7.48e-06	6	31817114	3410	-4.181	0.9319	ebi-a-GCST90001463	rs28895017	A	C	NA	|| id:ebi-a-GCST90001463	TRUE	reported	igd	20.1172
1653	7.6e-06	6	8259337	3410	-1.697	0.3784	ebi-a-GCST90001463	rs11754319	T	G	0.0012	|| id:ebi-a-GCST90001463	TRUE	reported	igd	20.1005
1654	7.06e-06	6	148373443	3410	-1.039	0.231	ebi-a-GCST90001463	rs78548019	T	C	0.0031	|| id:ebi-a-GCST90001463	TRUE	reported	igd	20.2187
1655	4.41e-06	9	1621830	3410	0.2232	0.04854	ebi-a-GCST90001463	rs702185	G	A	0.0783	|| id:ebi-a-GCST90001463	TRUE	reported	igd	21.1317
1656	8.35e-06	11	19889219	3410	0.2575	0.05769	ebi-a-GCST90001463	rs138315340	T	A	0.0516	|| id:ebi-a-GCST90001463	TRUE	reported	igd	19.9113
1657	7.61e-06	11	6479487	3410	0.4062	0.09061	ebi-a-GCST90001463	rs41275192	C	T	0.021	|| id:ebi-a-GCST90001463	TRUE	reported	igd	20.085
1658	2.88e-06	11	5480718	3410	-0.3592	0.07663	ebi-a-GCST90001463	rs149812305	C	T	0.0271	|| id:ebi-a-GCST90001463	TRUE	reported	igd	21.9594
1659	6.4e-06	14	73286458	3410	0.1217	0.02693	ebi-a-GCST90001463	rs2332920	G	A	0.3752	|| id:ebi-a-GCST90001463	TRUE	reported	igd	20.4105
1660	4.35e-06	15	68361528	3410	0.1266	0.02752	ebi-a-GCST90001463	rs7163051	A	G	0.3702	|| id:ebi-a-GCST90001463	TRUE	reported	igd	21.1503
1661	3.95e-06	16	65149970	3410	-1.426	0.3084	ebi-a-GCST90001463	rs148188224	G	C	0.0019	|| id:ebi-a-GCST90001463	TRUE	reported	igd	21.3676
1662	3.13e-06	16	11907102	3410	0.1625	0.0348	ebi-a-GCST90001463	rs2024391	T	C	0.1736	|| id:ebi-a-GCST90001463	TRUE	reported	igd	21.7918
1663	8.77e-06	22	48474288	3410	-0.1368	0.03073	ebi-a-GCST90001463	rs5767014	C	T	0.7776	|| id:ebi-a-GCST90001463	TRUE	reported	igd	19.8058
1664	2.92e-06	1	162752670	3387	0.2153	0.04595	ebi-a-GCST90001464	rs72711599	A	G	0.0884	|| id:ebi-a-GCST90001464	TRUE	reported	igd	21.9412
1665	2.45e-06	1	120115384	3387	0.1639	0.03471	ebi-a-GCST90001464	rs12134798	T	C	0.1673	|| id:ebi-a-GCST90001464	TRUE	reported	igd	22.2839
1666	1.3e-06	1	161035780	3387	0.3116	0.06427	ebi-a-GCST90001464	rs147678401	A	G	0.0437	|| id:ebi-a-GCST90001464	TRUE	reported	igd	23.4921
1667	2.28e-06	1	163958750	3387	-0.5561	0.1174	ebi-a-GCST90001464	rs139939515	T	C	0.0124	|| id:ebi-a-GCST90001464	TRUE	reported	igd	22.424
1668	2.25e-12	1	161937774	3387	0.3667	0.05205	ebi-a-GCST90001464	rs71639910	A	G	0.0686	|| id:ebi-a-GCST90001464	TRUE	reported	igd	49.6048
1669	2.09e-06	1	157964856	3387	0.1405	0.02956	ebi-a-GCST90001464	rs6656063	T	C	0.2499	|| id:ebi-a-GCST90001464	TRUE	reported	igd	22.5781
1670	9.71e-166	1	161526397	3387	0.8088	0.02785	ebi-a-GCST90001464	rs71632979	G	A	0.2449	|| id:ebi-a-GCST90001464	TRUE	reported	igd	842.899
1671	2.51e-06	1	163485197	3387	-0.6058	0.1285	ebi-a-GCST90001464	rs113995133	A	G	0.0103	|| id:ebi-a-GCST90001464	TRUE	reported	igd	22.2124
1672	6.16e-06	1	181020181	3387	-0.3862	0.08529	ebi-a-GCST90001464	rs3789359	C	T	0.023	|| id:ebi-a-GCST90001464	TRUE	reported	igd	20.4914
1673	1.25e-18	1	161561151	3387	-0.355	0.04006	ebi-a-GCST90001464	rs74341264	A	G	0.1219	|| id:ebi-a-GCST90001464	TRUE	reported	igd	78.4835
1674	1.55e-08	1	160972255	3387	0.7391	0.1304	ebi-a-GCST90001464	rs143140559	T	C	0.0094	|| id:ebi-a-GCST90001464	TRUE	reported	igd	32.1066
1675	2.5e-06	3	1827937	3387	-0.3927	0.08325	ebi-a-GCST90001464	rs115849513	T	A	0.0245	|| id:ebi-a-GCST90001464	TRUE	reported	igd	22.2381
1676	7.18e-06	4	76221611	3387	-0.1444	0.03211	ebi-a-GCST90001464	rs112966518	G	T	0.2149	|| id:ebi-a-GCST90001464	TRUE	reported	igd	20.2114
1677	1.45e-06	6	73397623	3387	-0.6969	0.1444	ebi-a-GCST90001464	rs112186537	T	C	0.0075	|| id:ebi-a-GCST90001464	TRUE	reported	igd	23.2782
1678	8.53e-06	8	116153312	3387	-0.1177	0.0264	ebi-a-GCST90001464	rs923967	A	T	0.4074	|| id:ebi-a-GCST90001464	TRUE	reported	igd	19.865
1679	5.94e-06	8	73348626	3387	0.1278	0.02818	ebi-a-GCST90001464	rs16938204	T	C	0.2938	|| id:ebi-a-GCST90001464	TRUE	reported	igd	20.5553
1680	6.53e-06	9	133737649	3387	-0.2492	0.05518	ebi-a-GCST90001464	rs12005879	A	G	0.0576	|| id:ebi-a-GCST90001464	TRUE	reported	igd	20.3834
1681	9.41e-06	13	100459317	3387	0.1673	0.03771	ebi-a-GCST90001464	rs9557311	A	G	0.1333	|| id:ebi-a-GCST90001464	TRUE	reported	igd	19.6708
1682	7.24e-06	14	44042820	3387	-1.333	0.2966	ebi-a-GCST90001464	rs75700156	C	T	0.0021	|| id:ebi-a-GCST90001464	TRUE	reported	igd	20.1865
1683	4.53e-06	14	51937110	3387	-0.7215	0.1571	ebi-a-GCST90001464	rs185312213	G	T	0.0066	|| id:ebi-a-GCST90001464	TRUE	reported	igd	21.0797
1684	2.48e-06	15	25969797	3387	-2.409	0.5106	ebi-a-GCST90001464	rs140205436	T	C	0.0006	|| id:ebi-a-GCST90001464	TRUE	reported	igd	22.2462
1685	2.26e-06	16	57725145	3387	-0.2163	0.04565	ebi-a-GCST90001464	rs79497887	G	C	0.0865	|| id:ebi-a-GCST90001464	TRUE	reported	igd	22.4375
1686	5.47e-06	17	77253136	3387	-0.3544	0.07783	ebi-a-GCST90001464	rs72846852	T	C	0.0282	|| id:ebi-a-GCST90001464	TRUE	reported	igd	20.7222
1687	2.8e-07	1	160972255	3410	0.6732	0.1308	ebi-a-GCST90001465	rs143140559	T	C	0.0094	|| id:ebi-a-GCST90001465	TRUE	reported	igd	26.4739
1688	4.64e-06	1	157964856	3410	0.1357	0.02958	ebi-a-GCST90001465	rs6656063	T	C	0.2501	|| id:ebi-a-GCST90001465	TRUE	reported	igd	21.0334
1689	4.9e-12	1	161937774	3410	0.3612	0.0521	ebi-a-GCST90001465	rs71639910	A	G	0.0688	|| id:ebi-a-GCST90001465	TRUE	reported	igd	48.0358
1690	8.94e-06	1	181020181	3410	-0.3803	0.0855	ebi-a-GCST90001465	rs3789359	C	T	0.0229	|| id:ebi-a-GCST90001465	TRUE	reported	igd	19.7727
1691	2.34e-07	1	163485197	3410	-0.6667	0.1287	ebi-a-GCST90001465	rs113995133	A	G	0.0103	|| id:ebi-a-GCST90001465	TRUE	reported	igd	26.8194
1692	3.34e-18	1	161561151	3410	-0.3508	0.0401	ebi-a-GCST90001465	rs74341264	A	G	0.1218	|| id:ebi-a-GCST90001465	TRUE	reported	igd	76.4849
1693	1.3e-07	1	163958750	3410	-0.6222	0.1176	ebi-a-GCST90001465	rs139939515	T	C	0.0123	|| id:ebi-a-GCST90001465	TRUE	reported	igd	27.9763
1694	4.22e-165	1	161526397	3410	0.8089	0.02792	ebi-a-GCST90001465	rs71632979	G	A	0.2447	|| id:ebi-a-GCST90001465	TRUE	reported	igd	838.888
1695	2.01e-06	1	82817239	3410	0.1227	0.02577	ebi-a-GCST90001465	rs950485	C	A	0.4919	|| id:ebi-a-GCST90001465	TRUE	reported	igd	22.6572
1696	1.95e-06	2	191451636	3410	-1.864	0.391	ebi-a-GCST90001465	rs114566711	T	A	0.0009	|| id:ebi-a-GCST90001465	TRUE	reported	igd	22.7135
1697	4.07e-06	4	78748977	3410	-0.1204	0.02608	ebi-a-GCST90001465	rs1996740	G	A	0.4776	|| id:ebi-a-GCST90001465	TRUE	reported	igd	21.3002
1698	4.63e-06	5	63081773	3410	-0.3741	0.08154	ebi-a-GCST90001465	rs143512471	A	G	0.026	|| id:ebi-a-GCST90001465	TRUE	reported	igd	21.0368
1699	9.64e-06	6	147461264	3410	0.2353	0.05309	ebi-a-GCST90001465	rs113404917	T	C	0.0633	|| id:ebi-a-GCST90001465	TRUE	reported	igd	19.632
1700	4.68e-06	7	157588588	3410	-0.443	0.09659	ebi-a-GCST90001465	rs78169719	C	A	0.0177	|| id:ebi-a-GCST90001465	TRUE	reported	igd	21.0227
1701	7.1e-06	7	109678733	3410	1.672	0.3718	ebi-a-GCST90001465	rs144259606	C	A	0.001	|| id:ebi-a-GCST90001465	TRUE	reported	igd	20.2115
1702	5.26e-06	7	98162546	3410	-0.225	0.04933	ebi-a-GCST90001465	rs77148097	G	A	0.0767	|| id:ebi-a-GCST90001465	TRUE	reported	igd	20.7916
1703	3.08e-06	8	113032809	3410	-2.6	0.5564	ebi-a-GCST90001465	rs76522264	C	G	0.0004	|| id:ebi-a-GCST90001465	TRUE	reported	igd	21.8232
1704	1.12e-06	8	107693714	3410	-2.515	0.5157	ebi-a-GCST90001465	rs117690664	A	C	0.0007	|| id:ebi-a-GCST90001465	TRUE	reported	igd	23.7699
1705	5.19e-06	10	89944259	3410	-1.586	0.3474	ebi-a-GCST90001465	rs143555771	T	C	0.0015	|| id:ebi-a-GCST90001465	TRUE	reported	igd	20.8301
1706	1.67e-06	14	30170464	3410	0.5691	0.1186	ebi-a-GCST90001465	rs75358870	A	C	0.0128	|| id:ebi-a-GCST90001465	TRUE	reported	igd	23.0119
1707	9.34e-06	15	25969797	3410	-2.273	0.5121	ebi-a-GCST90001465	rs140205436	T	C	0.0006	|| id:ebi-a-GCST90001465	TRUE	reported	igd	19.6895
1708	3.13e-06	15	67606602	3410	-0.5139	0.11	ebi-a-GCST90001465	rs72745440	A	C	0.0141	|| id:ebi-a-GCST90001465	TRUE	reported	igd	21.8131
1709	6.31e-06	18	22455983	3410	0.2938	0.06497	ebi-a-GCST90001465	rs113345111	G	A	0.0428	|| id:ebi-a-GCST90001465	TRUE	reported	igd	20.4373
1710	6.1e-06	19	30509788	3410	0.2261	0.04991	ebi-a-GCST90001465	rs77768825	G	A	0.0755	|| id:ebi-a-GCST90001465	TRUE	reported	igd	20.5103
1711	2.87e-06	1	45173351	3374	-0.1223	0.02608	ebi-a-GCST90001466	rs56164117	C	T	0.3543	|| id:ebi-a-GCST90001466	TRUE	reported	igd	21.9776
1712	3.14e-06	2	1732855	3374	-0.117	0.02506	ebi-a-GCST90001466	rs1991164	C	T	0.5529	|| id:ebi-a-GCST90001466	TRUE	reported	igd	21.7847
1713	7.45e-07	3	121714019	3374	0.3946	0.07957	ebi-a-GCST90001466	rs13088702	C	T	0.0252	|| id:ebi-a-GCST90001466	TRUE	reported	igd	24.5786
1714	5.42e-06	5	148318809	3374	0.3098	0.06801	ebi-a-GCST90001466	rs78379738	G	T	0.0368	|| id:ebi-a-GCST90001466	TRUE	reported	igd	20.7377
1715	5.53e-06	7	67115438	3374	-0.1133	0.02489	ebi-a-GCST90001466	rs10248630	G	T	0.5221	|| id:ebi-a-GCST90001466	TRUE	reported	igd	20.7087
1716	2.17e-07	8	4465101	3374	-0.1473	0.02834	ebi-a-GCST90001466	rs2725015	G	A	0.266	|| id:ebi-a-GCST90001466	TRUE	reported	igd	26.999
1717	4.44e-06	8	36308379	3374	-0.3011	0.06551	ebi-a-GCST90001466	rs79116372	T	A	0.0375	|| id:ebi-a-GCST90001466	TRUE	reported	igd	21.1129
1718	6.19e-06	8	18584959	3374	-1.091	0.2411	ebi-a-GCST90001466	rs140090913	A	G	0.0028	|| id:ebi-a-GCST90001466	TRUE	reported	igd	20.4643
1719	2.52e-06	9	77583476	3374	0.2575	0.05462	ebi-a-GCST90001466	rs139557155	G	A	0.0578	|| id:ebi-a-GCST90001466	TRUE	reported	igd	22.2123
1720	2.84e-07	10	90380589	3374	-0.2618	0.0509	ebi-a-GCST90001466	rs61852527	G	A	0.0649	|| id:ebi-a-GCST90001466	TRUE	reported	igd	26.4391
1721	4.67e-06	13	99428046	3374	0.1234	0.0269	ebi-a-GCST90001466	rs9513487	G	T	0.3251	|| id:ebi-a-GCST90001466	TRUE	reported	igd	21.0314
1722	3.17e-06	14	69634234	3374	0.7025	0.1505	ebi-a-GCST90001466	rs142245023	A	G	0.0067	|| id:ebi-a-GCST90001466	TRUE	reported	igd	21.7752
1723	1.53e-06	14	36478046	3374	0.2639	0.0548	ebi-a-GCST90001466	rs11852100	C	A	0.0587	|| id:ebi-a-GCST90001466	TRUE	reported	igd	23.1772
1724	1.19e-06	15	96560797	3374	0.9624	0.1978	ebi-a-GCST90001466	rs75070627	C	T	0.0037	|| id:ebi-a-GCST90001466	TRUE	reported	igd	23.6593
1725	4.77e-06	16	78055434	3374	-0.2713	0.05921	ebi-a-GCST90001466	rs114468547	G	A	0.0491	|| id:ebi-a-GCST90001466	TRUE	reported	igd	20.9822
1726	2.36e-06	16	13019834	3374	0.2729	0.05772	ebi-a-GCST90001466	rs118148569	T	C	0.0505	|| id:ebi-a-GCST90001466	TRUE	reported	igd	22.3407
1727	1.29e-06	17	33829583	3374	0.1603	0.03305	ebi-a-GCST90001466	rs112496823	C	A	0.1768	|| id:ebi-a-GCST90001466	TRUE	reported	igd	23.5108
1728	8.31e-06	18	66297295	3374	-0.4937	0.1106	ebi-a-GCST90001466	rs150206669	G	C	0.0123	|| id:ebi-a-GCST90001466	TRUE	reported	igd	19.914
1729	8.45e-06	19	3313321	3374	-0.2171	0.04867	ebi-a-GCST90001466	rs313778	T	C	0.0702	|| id:ebi-a-GCST90001466	TRUE	reported	igd	19.8856
1730	5.9e-06	21	34628034	3374	0.3632	0.08004	ebi-a-GCST90001466	rs11701450	G	C	0.0252	|| id:ebi-a-GCST90001466	TRUE	reported	igd	20.5788
1731	1.98e-20	1	161507448	3410	-0.2739	0.02938	ebi-a-GCST90001467	rs3845548	T	C	0.2345	|| id:ebi-a-GCST90001467	TRUE	reported	igd	86.8612
1732	9.19e-06	1	34413398	3410	0.1173	0.0264	ebi-a-GCST90001467	rs513617	T	C	0.3594	|| id:ebi-a-GCST90001467	TRUE	reported	igd	19.7303
1733	6.63e-07	1	247577856	3410	-0.1537	0.03086	ebi-a-GCST90001467	rs11811863	T	C	0.2186	|| id:ebi-a-GCST90001467	TRUE	reported	igd	24.7914
1734	9.94e-06	1	99738054	3410	-1.201	0.2713	ebi-a-GCST90001467	rs11166208	A	G	0.0021	|| id:ebi-a-GCST90001467	TRUE	reported	igd	19.5854
1735	9.8e-07	2	15272805	3410	0.1318	0.02687	ebi-a-GCST90001467	rs10170363	T	C	0.2944	|| id:ebi-a-GCST90001467	TRUE	reported	igd	24.0459
1736	1.77e-06	2	190942111	3410	-0.3759	0.07853	ebi-a-GCST90001467	rs66967216	A	G	0.0265	|| id:ebi-a-GCST90001467	TRUE	reported	igd	22.8991
1737	3.85e-07	3	121838791	3410	0.1569	0.03084	ebi-a-GCST90001467	rs1915087	C	T	0.2025	|| id:ebi-a-GCST90001467	TRUE	reported	igd	25.868
1738	2.34e-06	5	148318809	3410	0.3227	0.06823	ebi-a-GCST90001467	rs78379738	G	T	0.0364	|| id:ebi-a-GCST90001467	TRUE	reported	igd	22.3559
1739	3.81e-06	6	155772981	3410	-0.1504	0.03249	ebi-a-GCST90001467	rs6930632	T	C	0.1789	|| id:ebi-a-GCST90001467	TRUE	reported	igd	21.4162
1740	1.69e-06	7	43492179	3410	-0.1275	0.02658	ebi-a-GCST90001467	rs6463191	A	G	0.3198	|| id:ebi-a-GCST90001467	TRUE	reported	igd	22.9962
1741	7.2e-07	8	77883134	3410	-0.9025	0.1818	ebi-a-GCST90001467	rs116872766	C	G	0.0045	|| id:ebi-a-GCST90001467	TRUE	reported	igd	24.6293
1742	1.36e-06	8	4474949	3410	-0.1321	0.02729	ebi-a-GCST90001467	rs55966096	C	T	0.3085	|| id:ebi-a-GCST90001467	TRUE	reported	igd	23.4177
1743	2.17e-06	8	18584959	3410	-1.154	0.2432	ebi-a-GCST90001467	rs140090913	A	G	0.0028	|| id:ebi-a-GCST90001467	TRUE	reported	igd	22.5024
1744	7.12e-06	9	8370207	3410	-0.186	0.04137	ebi-a-GCST90001467	rs55732541	C	T	0.1062	|| id:ebi-a-GCST90001467	TRUE	reported	igd	20.2023
1745	3.93e-07	9	77583476	3410	0.277	0.05451	ebi-a-GCST90001467	rs139557155	G	A	0.0578	|| id:ebi-a-GCST90001467	TRUE	reported	igd	25.8079
1746	6.55e-06	9	77145787	3410	0.2457	0.05442	ebi-a-GCST90001467	rs117919713	G	C	0.0588	|| id:ebi-a-GCST90001467	TRUE	reported	igd	20.3722
1747	5.28e-06	10	30336672	3410	-0.4408	0.09664	ebi-a-GCST90001467	rs72810797	T	C	0.0172	|| id:ebi-a-GCST90001467	TRUE	reported	igd	20.7929
1748	5.54e-08	10	90380589	3410	-0.2768	0.05083	ebi-a-GCST90001467	rs61852527	G	A	0.0648	|| id:ebi-a-GCST90001467	TRUE	reported	igd	29.6372
1749	1.45e-06	11	63862612	3410	-0.2631	0.05451	ebi-a-GCST90001467	rs11231693	A	G	0.0554	|| id:ebi-a-GCST90001467	TRUE	reported	igd	23.2828
1750	4.38e-06	12	18094072	3410	0.2649	0.0576	ebi-a-GCST90001467	rs12311260	G	C	0.0501	|| id:ebi-a-GCST90001467	TRUE	reported	igd	21.138
1751	1.07e-06	13	99428046	3410	0.131	0.0268	ebi-a-GCST90001467	rs9513487	G	T	0.326	|| id:ebi-a-GCST90001467	TRUE	reported	igd	23.8791
1752	9.75e-06	13	28137152	3410	-0.114	0.02574	ebi-a-GCST90001467	rs34692286	C	G	0.3865	|| id:ebi-a-GCST90001467	TRUE	reported	igd	19.6037
1753	8.61e-06	14	36478046	3410	0.2436	0.05467	ebi-a-GCST90001467	rs11852100	C	A	0.0587	|| id:ebi-a-GCST90001467	TRUE	reported	igd	19.8427
1754	1.73e-06	15	96560797	3410	0.9606	0.2005	ebi-a-GCST90001467	rs75070627	C	T	0.0037	|| id:ebi-a-GCST90001467	TRUE	reported	igd	22.9404
1755	5.78e-06	15	35034619	3410	-0.1122	0.0247	ebi-a-GCST90001467	rs2955695	A	T	0.4499	|| id:ebi-a-GCST90001467	TRUE	reported	igd	20.6223
1756	1.72e-06	17	33829583	3410	0.1585	0.03308	ebi-a-GCST90001467	rs112496823	C	A	0.1771	|| id:ebi-a-GCST90001467	TRUE	reported	igd	22.9442
1757	3.18e-06	17	49908577	3410	-0.2097	0.04494	ebi-a-GCST90001467	rs71381356	C	T	0.0845	|| id:ebi-a-GCST90001467	TRUE	reported	igd	21.7609
1758	8.45e-06	18	66297295	3410	-0.4931	0.1106	ebi-a-GCST90001467	rs150206669	G	C	0.0125	|| id:ebi-a-GCST90001467	TRUE	reported	igd	19.8657
1759	8.85e-06	19	10622478	3410	-0.8171	0.1836	ebi-a-GCST90001467	rs62131897	C	G	0.0047	|| id:ebi-a-GCST90001467	TRUE	reported	igd	19.7948
1760	3.67e-06	22	22202164	3410	0.1192	0.02572	ebi-a-GCST90001467	rs9607320	T	C	0.6037	|| id:ebi-a-GCST90001467	TRUE	reported	igd	21.4662
1761	5.49e-24	1	161561151	3387	-0.4066	0.03995	ebi-a-GCST90001468	rs74341264	A	G	0.1219	|| id:ebi-a-GCST90001468	TRUE	reported	igd	103.525
1762	9.84e-166	1	161526397	3387	0.8094	0.02787	ebi-a-GCST90001468	rs71632979	G	A	0.2449	|| id:ebi-a-GCST90001468	TRUE	reported	igd	842.939
1763	1.84e-06	1	162920561	3387	0.2161	0.04523	ebi-a-GCST90001468	rs17438107	T	A	0.0921	|| id:ebi-a-GCST90001468	TRUE	reported	igd	22.8139
1764	3.34e-10	1	160972255	3387	0.8211	0.1303	ebi-a-GCST90001468	rs143140559	T	C	0.0094	|| id:ebi-a-GCST90001468	TRUE	reported	igd	39.6869
1765	1.66e-14	1	161937774	3387	0.401	0.05202	ebi-a-GCST90001468	rs71639910	A	G	0.0686	|| id:ebi-a-GCST90001468	TRUE	reported	igd	59.387
1766	2.86e-07	1	161035780	3387	0.3306	0.06429	ebi-a-GCST90001468	rs147678401	A	G	0.0437	|| id:ebi-a-GCST90001468	TRUE	reported	igd	26.4279
1767	9.83e-06	2	4613050	3387	-0.2364	0.05339	ebi-a-GCST90001468	rs10779896	T	A	0.0633	|| id:ebi-a-GCST90001468	TRUE	reported	igd	19.5938
1768	1.77e-06	3	179194521	3387	-0.1908	0.03986	ebi-a-GCST90001468	rs73172229	T	C	0.1233	|| id:ebi-a-GCST90001468	TRUE	reported	igd	22.8995
1769	1.62e-06	4	43123482	3387	0.1304	0.02714	ebi-a-GCST90001468	rs13148506	T	C	0.3691	|| id:ebi-a-GCST90001468	TRUE	reported	igd	23.0717
1770	5.39e-07	11	19877912	3387	0.2902	0.05778	ebi-a-GCST90001468	rs116910026	T	C	0.0512	|| id:ebi-a-GCST90001468	TRUE	reported	igd	25.2106
1771	2.29e-06	12	127036550	3387	0.1346	0.02844	ebi-a-GCST90001468	rs4997747	C	T	0.2917	|| id:ebi-a-GCST90001468	TRUE	reported	igd	22.3859
1772	7.12e-06	12	48157703	3387	-0.314	0.06982	ebi-a-GCST90001468	rs11830537	T	C	0.0371	|| id:ebi-a-GCST90001468	TRUE	reported	igd	20.2136
1773	9.04e-06	13	48733325	3387	-0.6001	0.135	ebi-a-GCST90001468	rs17071426	T	C	0.0084	|| id:ebi-a-GCST90001468	TRUE	reported	igd	19.748
1774	5.04e-06	15	81119490	3387	0.1281	0.02803	ebi-a-GCST90001468	rs35519924	A	G	0.3276	|| id:ebi-a-GCST90001468	TRUE	reported	igd	20.8735
1775	7.06e-06	18	10175131	3387	-0.2301	0.05114	ebi-a-GCST90001468	rs112701148	T	G	0.0697	|| id:ebi-a-GCST90001468	TRUE	reported	igd	20.2328
1776	8.04e-06	19	3045627	3387	0.1694	0.03788	ebi-a-GCST90001468	rs112501424	T	C	0.1305	|| id:ebi-a-GCST90001468	TRUE	reported	igd	19.9871
1777	6.08e-06	22	48474288	3387	-0.1397	0.03083	ebi-a-GCST90001468	rs5767014	C	T	0.7772	|| id:ebi-a-GCST90001468	TRUE	reported	igd	20.5206
1778	6.56e-06	1	115108914	3410	-0.1661	0.0368	ebi-a-GCST90001469	rs6537835	A	G	0.8488	|| id:ebi-a-GCST90001469	TRUE	reported	igd	20.3605
1779	5.29e-27	1	161561151	3410	-0.4263	0.03928	ebi-a-GCST90001469	rs74341264	A	G	0.1218	|| id:ebi-a-GCST90001469	TRUE	reported	igd	117.715
1780	1.48e-06	1	161035780	3410	0.3059	0.06344	ebi-a-GCST90001469	rs147678401	A	G	0.0437	|| id:ebi-a-GCST90001469	TRUE	reported	igd	23.2369
1781	7.51e-07	1	192566347	3410	0.2273	0.04585	ebi-a-GCST90001469	rs34558449	C	G	0.0846	|| id:ebi-a-GCST90001469	TRUE	reported	igd	24.5621
1782	1.01e-09	1	160972255	3410	0.7929	0.1294	ebi-a-GCST90001469	rs143140559	T	C	0.0094	|| id:ebi-a-GCST90001469	TRUE	reported	igd	37.5244
1783	8.32e-06	1	162920561	3410	0.1995	0.04469	ebi-a-GCST90001469	rs17438107	T	A	0.0919	|| id:ebi-a-GCST90001469	TRUE	reported	igd	19.9164
1784	8.53e-178	1	161526397	3410	0.8232	0.02725	ebi-a-GCST90001469	rs71632979	G	A	0.2447	|| id:ebi-a-GCST90001469	TRUE	reported	igd	912.059
1785	5.86e-16	1	161937774	3410	0.4169	0.05126	ebi-a-GCST90001469	rs71639910	A	G	0.0688	|| id:ebi-a-GCST90001469	TRUE	reported	igd	66.1077
1786	4.04e-06	2	4613050	3410	-0.2427	0.05258	ebi-a-GCST90001469	rs10779896	T	A	0.0632	|| id:ebi-a-GCST90001469	TRUE	reported	igd	21.2933
1787	8.18e-06	3	55606125	3410	-1.817	0.4068	ebi-a-GCST90001469	rs143586943	A	G	0.001	|| id:ebi-a-GCST90001469	TRUE	reported	igd	19.9385
1788	2.84e-06	3	189220585	3410	-1.124	0.2398	ebi-a-GCST90001469	rs16864449	G	A	0.0026	|| id:ebi-a-GCST90001469	TRUE	reported	igd	21.9573
1789	3.94e-06	3	45440721	3410	0.1393	0.03014	ebi-a-GCST90001469	rs17637703	G	A	0.2437	|| id:ebi-a-GCST90001469	TRUE	reported	igd	21.3482
1790	2.73e-06	4	3387723	3410	-1.019	0.2169	ebi-a-GCST90001469	rs530300575	G	A	0.0038	|| id:ebi-a-GCST90001469	TRUE	reported	igd	22.0584
1791	2.52e-07	4	43118540	3410	0.1382	0.02676	ebi-a-GCST90001469	rs62300075	C	A	0.3707	|| id:ebi-a-GCST90001469	TRUE	reported	igd	26.6556
1792	3.68e-06	6	81660130	3410	1.34	0.289	ebi-a-GCST90001469	rs75220521	G	T	0.0023	|| id:ebi-a-GCST90001469	TRUE	reported	igd	21.4862
1793	9.14e-06	9	134645623	3410	0.2018	0.04542	ebi-a-GCST90001469	rs3012723	C	T	0.9157	|| id:ebi-a-GCST90001469	TRUE	reported	igd	19.7285
1794	9.2e-06	9	138681023	3410	-0.748	0.1684	ebi-a-GCST90001469	rs181905377	T	C	0.0056	|| id:ebi-a-GCST90001469	TRUE	reported	igd	19.7181
1795	8.41e-06	11	5480718	3410	-0.3397	0.07614	ebi-a-GCST90001469	rs149812305	C	T	0.0271	|| id:ebi-a-GCST90001469	TRUE	reported	igd	19.8935
1796	1.82e-06	11	19877912	3410	0.273	0.05712	ebi-a-GCST90001469	rs116910026	T	C	0.0512	|| id:ebi-a-GCST90001469	TRUE	reported	igd	22.8294
1797	8.52e-06	12	108719667	3410	-0.1337	0.02998	ebi-a-GCST90001469	rs7300606	C	T	0.7405	|| id:ebi-a-GCST90001469	TRUE	reported	igd	19.8767
1798	7.75e-06	13	95043651	3410	-0.1278	0.02853	ebi-a-GCST90001469	rs6492701	C	A	0.7111	|| id:ebi-a-GCST90001469	TRUE	reported	igd	20.0541
1799	9.51e-06	14	88587741	3410	0.2287	0.05156	ebi-a-GCST90001469	rs7148140	G	C	0.0682	|| id:ebi-a-GCST90001469	TRUE	reported	igd	19.6631
1800	7.45e-06	14	73029609	3410	-0.1776	0.03958	ebi-a-GCST90001469	rs17780615	T	C	0.1226	|| id:ebi-a-GCST90001469	TRUE	reported	igd	20.1224
1801	4.4e-06	15	67410088	3410	1.099	0.2389	ebi-a-GCST90001469	rs72743439	T	C	0.0031	|| id:ebi-a-GCST90001469	TRUE	reported	igd	21.1499
1802	7.4e-06	17	80291652	3410	0.4063	0.09051	ebi-a-GCST90001469	rs116473040	G	A	0.0198	|| id:ebi-a-GCST90001469	TRUE	reported	igd	20.1394
1803	6.95e-07	22	48474288	3410	-0.1514	0.03046	ebi-a-GCST90001469	rs5767014	C	T	0.7776	|| id:ebi-a-GCST90001469	TRUE	reported	igd	24.6909
1804	3.76e-06	1	36975893	3374	-0.1397	0.03017	ebi-a-GCST90001470	rs4462104	C	T	0.2011	|| id:ebi-a-GCST90001470	TRUE	reported	igd	21.4282
1805	6.89e-06	1	167814385	3374	-0.1861	0.04131	ebi-a-GCST90001470	rs12061996	G	A	0.0947	|| id:ebi-a-GCST90001470	TRUE	reported	igd	20.2827
1806	2.87e-06	2	182346146	3374	-0.129	0.02753	ebi-a-GCST90001470	rs17224524	C	T	0.2945	|| id:ebi-a-GCST90001470	TRUE	reported	igd	21.9437
1807	5.39e-08	2	51168498	3374	0.3356	0.06158	ebi-a-GCST90001470	rs116054627	A	G	0.0413	|| id:ebi-a-GCST90001470	TRUE	reported	igd	29.6829
1808	7.9e-06	3	77076673	3374	0.6561	0.1466	ebi-a-GCST90001470	rs75472065	C	A	0.007	|| id:ebi-a-GCST90001470	TRUE	reported	igd	20.0177
1809	5.43e-06	3	98972835	3374	0.111	0.02436	ebi-a-GCST90001470	rs4928176	A	G	0.525	|| id:ebi-a-GCST90001470	TRUE	reported	igd	20.7508
1810	1.38e-09	4	82502357	3374	-0.2628	0.04325	ebi-a-GCST90001470	rs191779135	G	A	0.0865	|| id:ebi-a-GCST90001470	TRUE	reported	igd	36.8995
1811	5.62e-28	4	84151427	3374	-0.2794	0.02525	ebi-a-GCST90001470	rs6535445	C	T	0.3435	|| id:ebi-a-GCST90001470	TRUE	reported	igd	122.369
1812	5.45e-07	5	6455872	3374	-0.1252	0.02495	ebi-a-GCST90001470	rs1472757	C	T	0.6057	|| id:ebi-a-GCST90001470	TRUE	reported	igd	25.1658
1813	2.87e-06	5	52071311	3374	0.7317	0.1561	ebi-a-GCST90001470	rs1391986	T	G	0.0061	|| id:ebi-a-GCST90001470	TRUE	reported	igd	21.9585
1814	8.37e-06	6	566060	3374	-0.1362	0.03052	ebi-a-GCST90001470	rs9502274	T	A	0.2024	|| id:ebi-a-GCST90001470	TRUE	reported	igd	19.9034
1815	7.45e-06	6	22921471	3374	0.252	0.05616	ebi-a-GCST90001470	rs13201703	A	C	0.0508	|| id:ebi-a-GCST90001470	TRUE	reported	igd	20.1228
1816	5.98e-06	6	148286133	3374	-0.1501	0.03311	ebi-a-GCST90001470	rs9403901	A	G	0.1635	|| id:ebi-a-GCST90001470	TRUE	reported	igd	20.5393
1817	2.53e-06	7	115086436	3374	-0.1835	0.03892	ebi-a-GCST90001470	rs56374915	A	G	0.1119	|| id:ebi-a-GCST90001470	TRUE	reported	igd	22.2162
1818	8.88e-06	8	131993230	3374	0.3081	0.06925	ebi-a-GCST90001470	rs72716416	T	C	0.0325	|| id:ebi-a-GCST90001470	TRUE	reported	igd	19.7827
1819	1.6e-06	8	130658684	3374	0.2985	0.0621	ebi-a-GCST90001470	rs118054784	A	G	0.0422	|| id:ebi-a-GCST90001470	TRUE	reported	igd	23.0913
1820	3.19e-06	10	12240106	3374	0.5376	0.1152	ebi-a-GCST90001470	rs116894787	C	G	0.0111	|| id:ebi-a-GCST90001470	TRUE	reported	igd	21.7649
1821	2.44e-06	11	22793001	3374	0.1874	0.0397	ebi-a-GCST90001470	rs7114664	C	T	0.1046	|| id:ebi-a-GCST90001470	TRUE	reported	igd	22.269
1822	1.4e-06	12	63530291	3374	0.1364	0.02822	ebi-a-GCST90001470	rs61936377	C	T	0.2503	|| id:ebi-a-GCST90001470	TRUE	reported	igd	23.3484
1823	2.15e-06	13	100542252	3374	1.17	0.2465	ebi-a-GCST90001470	rs16957038	A	G	0.0022	|| id:ebi-a-GCST90001470	TRUE	reported	igd	22.5154
1824	3.16e-06	14	83856849	3374	0.1127	0.02415	ebi-a-GCST90001470	rs170697	A	G	0.507	|| id:ebi-a-GCST90001470	TRUE	reported	igd	21.7649
1825	8.01e-06	17	76194489	3374	0.1321	0.02954	ebi-a-GCST90001470	rs9900969	T	G	0.2107	|| id:ebi-a-GCST90001470	TRUE	reported	igd	19.9861
1826	4.71e-06	18	55736723	3374	0.209	0.04558	ebi-a-GCST90001470	rs11659751	A	T	0.0772	|| id:ebi-a-GCST90001470	TRUE	reported	igd	21.0129
1827	5.63e-06	22	43446390	3374	0.8677	0.1908	ebi-a-GCST90001470	rs150918748	T	C	0.004	|| id:ebi-a-GCST90001470	TRUE	reported	igd	20.6693
1828	5.46e-06	1	36975893	3410	-0.1401	0.03077	ebi-a-GCST90001471	rs4462104	C	T	0.2009	|| id:ebi-a-GCST90001471	TRUE	reported	igd	20.7189
1829	6.7e-25	1	161515326	3410	-0.3011	0.02899	ebi-a-GCST90001471	rs55971447	T	C	0.2352	|| id:ebi-a-GCST90001471	TRUE	reported	igd	107.813
1830	2.74e-06	2	51168498	3410	0.2959	0.063	ebi-a-GCST90001471	rs116054627	A	G	0.0411	|| id:ebi-a-GCST90001471	TRUE	reported	igd	22.0472
1831	6.11e-06	2	236709624	3410	-0.3282	0.07246	ebi-a-GCST90001471	rs148594241	C	T	0.0324	|| id:ebi-a-GCST90001471	TRUE	reported	igd	20.5034
1832	7.97e-06	3	78714454	3410	-0.2638	0.05899	ebi-a-GCST90001471	rs79976443	A	G	0.0462	|| id:ebi-a-GCST90001471	TRUE	reported	igd	19.9866
1833	5.62e-06	3	77076673	3410	0.6724	0.1479	ebi-a-GCST90001471	rs75472065	C	A	0.0072	|| id:ebi-a-GCST90001471	TRUE	reported	igd	20.6569
1834	3.31e-06	4	5407389	3410	0.1816	0.03899	ebi-a-GCST90001471	rs62297340	A	C	0.1132	|| id:ebi-a-GCST90001471	TRUE	reported	igd	21.6806
1835	8.53e-06	4	84265416	3410	-0.2731	0.06127	ebi-a-GCST90001471	rs79659729	T	C	0.0456	|| id:ebi-a-GCST90001471	TRUE	reported	igd	19.856
1836	1.35e-31	4	84151427	3410	-0.3029	0.02564	ebi-a-GCST90001471	rs6535445	C	T	0.344	|| id:ebi-a-GCST90001471	TRUE	reported	igd	139.479
1837	1.72e-09	4	82502357	3410	-0.2664	0.04411	ebi-a-GCST90001471	rs191779135	G	A	0.0867	|| id:ebi-a-GCST90001471	TRUE	reported	igd	36.4535
1838	5.07e-06	4	107554477	3410	1.06	0.232	ebi-a-GCST90001471	rs148863428	A	G	0.0029	|| id:ebi-a-GCST90001471	TRUE	reported	igd	20.8632
1839	6.44e-06	5	66583829	3410	0.1261	0.02791	ebi-a-GCST90001471	rs1835019	T	C	0.7415	|| id:ebi-a-GCST90001471	TRUE	reported	igd	20.4012
1840	6.77e-06	7	115086436	3410	-0.1787	0.03964	ebi-a-GCST90001471	rs56374915	A	G	0.1116	|| id:ebi-a-GCST90001471	TRUE	reported	igd	20.3108
1841	9.15e-06	8	13705385	3410	-0.1115	0.0251	ebi-a-GCST90001471	rs62495198	T	A	0.4751	|| id:ebi-a-GCST90001471	TRUE	reported	igd	19.7218
1842	8.29e-06	10	43792983	3410	0.7951	0.1781	ebi-a-GCST90001471	rs61859443	A	G	0.005	|| id:ebi-a-GCST90001471	TRUE	reported	igd	19.9187
1843	1.42e-06	10	131367364	3410	1.182	0.2447	ebi-a-GCST90001471	rs146839224	A	G	0.0025	|| id:ebi-a-GCST90001471	TRUE	reported	igd	23.3191
1844	3.13e-06	10	73619601	3410	0.1292	0.02767	ebi-a-GCST90001471	rs11000032	A	G	0.2843	|| id:ebi-a-GCST90001471	TRUE	reported	igd	21.7897
1845	1.86e-06	16	27972325	3410	1.949	0.408	ebi-a-GCST90001471	rs182833362	A	G	0.0009	|| id:ebi-a-GCST90001471	TRUE	reported	igd	22.806
1846	9.8e-06	16	48914991	3410	0.1095	0.02473	ebi-a-GCST90001471	rs8044705	C	T	0.4141	|| id:ebi-a-GCST90001471	TRUE	reported	igd	19.5941
1847	4.62e-06	20	20371744	3410	0.1206	0.02628	ebi-a-GCST90001471	rs3827963	G	A	0.3408	|| id:ebi-a-GCST90001471	TRUE	reported	igd	21.0469
1848	1.1e-07	1	161035780	3387	0.3417	0.06421	ebi-a-GCST90001472	rs147678401	A	G	0.0437	|| id:ebi-a-GCST90001472	TRUE	reported	igd	28.3027
1849	3.72e-29	1	161561151	3387	-0.4509	0.03985	ebi-a-GCST90001472	rs74341264	A	G	0.1219	|| id:ebi-a-GCST90001472	TRUE	reported	igd	127.952
1850	2.71e-06	1	2897093	3387	-0.1286	0.02736	ebi-a-GCST90001472	rs2788088	A	G	0.6884	|| id:ebi-a-GCST90001472	TRUE	reported	igd	22.0797
1851	3.96e-16	1	161937774	3387	0.425	0.05195	ebi-a-GCST90001472	rs71639910	A	G	0.0686	|| id:ebi-a-GCST90001472	TRUE	reported	igd	66.8883
1852	8.03e-06	1	120116588	3387	0.1553	0.03474	ebi-a-GCST90001472	rs61808511	G	T	0.1676	|| id:ebi-a-GCST90001472	TRUE	reported	igd	19.9722
1853	2.38e-06	1	163485197	3387	-0.6066	0.1283	ebi-a-GCST90001472	rs113995133	A	G	0.0103	|| id:ebi-a-GCST90001472	TRUE	reported	igd	22.3406
1854	1e-200	1	161526397	3387	0.9207	0.02691	ebi-a-GCST90001472	rs71632979	G	A	0.2449	|| id:ebi-a-GCST90001472	TRUE	reported	igd	1169.91
1855	8.54e-06	1	157964856	3387	0.1319	0.02958	ebi-a-GCST90001472	rs6656063	T	C	0.2499	|| id:ebi-a-GCST90001472	TRUE	reported	igd	19.8718
1856	3.13e-07	1	162042160	3387	-0.4223	0.08238	ebi-a-GCST90001472	rs77107932	C	A	0.0279	|| id:ebi-a-GCST90001472	TRUE	reported	igd	26.2629
1857	4.22e-09	1	160972255	3387	0.7645	0.1298	ebi-a-GCST90001472	rs143140559	T	C	0.0094	|| id:ebi-a-GCST90001472	TRUE	reported	igd	34.6696
1858	5.34e-06	2	4613050	3387	-0.2434	0.0534	ebi-a-GCST90001472	rs10779896	T	A	0.0633	|| id:ebi-a-GCST90001472	TRUE	reported	igd	20.7636
1859	6.81e-06	3	172101731	3387	-0.4935	0.1095	ebi-a-GCST90001472	rs146507670	T	C	0.0136	|| id:ebi-a-GCST90001472	TRUE	reported	igd	20.2997
1860	1.06e-06	3	364098	3387	-0.1544	0.03158	ebi-a-GCST90001472	rs162588	A	G	0.2046	|| id:ebi-a-GCST90001472	TRUE	reported	igd	23.8899
1861	9.12e-06	4	60446347	3387	-0.4201	0.09454	ebi-a-GCST90001472	rs144101090	A	T	0.0186	|| id:ebi-a-GCST90001472	TRUE	reported	igd	19.7341
1862	1.69e-06	6	73397623	3387	-0.691	0.1441	ebi-a-GCST90001472	rs112186537	T	C	0.0075	|| id:ebi-a-GCST90001472	TRUE	reported	igd	22.9811
1863	8.27e-06	7	11604044	3387	-1.385	0.3101	ebi-a-GCST90001472	rs117044176	A	G	0.0016	|| id:ebi-a-GCST90001472	TRUE	reported	igd	19.9361
1864	4.81e-06	8	107693714	3387	-2.339	0.5107	ebi-a-GCST90001472	rs117690664	A	C	0.0007	|| id:ebi-a-GCST90001472	TRUE	reported	igd	20.9639
1865	9.19e-06	8	1144980	3387	-0.4885	0.11	ebi-a-GCST90001472	rs62489014	T	C	0.0133	|| id:ebi-a-GCST90001472	TRUE	reported	igd	19.71
1866	8.75e-07	10	127556162	3387	0.2686	0.05451	ebi-a-GCST90001472	rs139956891	G	A	0.0616	|| id:ebi-a-GCST90001472	TRUE	reported	igd	24.2663
1867	7.35e-06	12	48157703	3387	-0.3134	0.06979	ebi-a-GCST90001472	rs11830537	T	C	0.0371	|| id:ebi-a-GCST90001472	TRUE	reported	igd	20.1537
1868	4.46e-06	22	48479731	3387	0.1435	0.03123	ebi-a-GCST90001472	rs135299	A	G	0.2166	|| id:ebi-a-GCST90001472	TRUE	reported	igd	21.101
1869	2.49e-06	1	2897093	3410	-0.1283	0.02719	ebi-a-GCST90001473	rs2788088	A	G	0.6886	|| id:ebi-a-GCST90001473	TRUE	reported	igd	22.2526
1870	4.97e-07	1	161035780	3410	0.3215	0.06383	ebi-a-GCST90001473	rs147678401	A	G	0.0437	|| id:ebi-a-GCST90001473	TRUE	reported	igd	25.3546
1871	3.16e-16	1	161937774	3410	0.4245	0.05172	ebi-a-GCST90001473	rs71639910	A	G	0.0688	|| id:ebi-a-GCST90001473	TRUE	reported	igd	67.3261
1872	3.54e-07	1	163485197	3410	-0.6516	0.1277	ebi-a-GCST90001473	rs113995133	A	G	0.0103	|| id:ebi-a-GCST90001473	TRUE	reported	igd	26.0211
1873	4.48e-06	1	115108914	3410	-0.1706	0.03712	ebi-a-GCST90001473	rs6537835	A	G	0.8488	|| id:ebi-a-GCST90001473	TRUE	reported	igd	21.11
1874	5e-06	1	147922051	3410	0.5118	0.1119	ebi-a-GCST90001473	rs79078281	G	A	0.017	|| id:ebi-a-GCST90001473	TRUE	reported	igd	20.9067
1875	2.65e-29	1	161561151	3410	-0.4505	0.03971	ebi-a-GCST90001473	rs74341264	A	G	0.1218	|| id:ebi-a-GCST90001473	TRUE	reported	igd	128.628
1876	1e-200	1	161526397	3410	0.929	0.0268	ebi-a-GCST90001473	rs71632979	G	A	0.2447	|| id:ebi-a-GCST90001473	TRUE	reported	igd	1200.9
1877	2.31e-07	1	162042160	3410	-0.4247	0.08194	ebi-a-GCST90001473	rs77107932	C	A	0.028	|| id:ebi-a-GCST90001473	TRUE	reported	igd	26.8484
1878	3.88e-08	1	160972255	3410	0.71	0.1289	ebi-a-GCST90001473	rs143140559	T	C	0.0094	|| id:ebi-a-GCST90001473	TRUE	reported	igd	30.3219
1879	5e-06	2	4613050	3410	-0.2429	0.05312	ebi-a-GCST90001473	rs10779896	T	A	0.0632	|| id:ebi-a-GCST90001473	TRUE	reported	igd	20.897
1880	7.1e-06	3	364098	3410	-0.1411	0.03136	ebi-a-GCST90001473	rs162588	A	G	0.2048	|| id:ebi-a-GCST90001473	TRUE	reported	igd	20.2324
1881	7.49e-07	8	107693714	3410	-2.506	0.5056	ebi-a-GCST90001473	rs117690664	A	C	0.0007	|| id:ebi-a-GCST90001473	TRUE	reported	igd	24.5524
1882	7.56e-06	8	40841454	3410	0.5823	0.1299	ebi-a-GCST90001473	rs144030104	T	C	0.0101	|| id:ebi-a-GCST90001473	TRUE	reported	igd	20.0826
1883	6.85e-06	8	60780923	3410	0.1382	0.03068	ebi-a-GCST90001473	rs72659736	T	G	0.2557	|| id:ebi-a-GCST90001473	TRUE	reported	igd	20.2792
1884	6.66e-06	10	127556162	3410	0.244	0.0541	ebi-a-GCST90001473	rs139956891	G	A	0.0616	|| id:ebi-a-GCST90001473	TRUE	reported	igd	20.3297
1885	3.19e-06	12	77743499	3410	0.1553	0.03329	ebi-a-GCST90001473	rs4761369	T	C	0.1861	|| id:ebi-a-GCST90001473	TRUE	reported	igd	21.7501
1886	9.03e-06	12	106818887	3410	0.4006	0.0901	ebi-a-GCST90001473	rs113704374	G	C	0.0218	|| id:ebi-a-GCST90001473	TRUE	reported	igd	19.7568
1887	4.38e-06	20	3013136	3410	0.1195	0.02597	ebi-a-GCST90001473	rs500809	A	G	0.5667	|| id:ebi-a-GCST90001473	TRUE	reported	igd	21.161
1888	5.18e-06	22	48474288	3410	-0.1396	0.03059	ebi-a-GCST90001473	rs5767014	C	T	0.7776	|| id:ebi-a-GCST90001473	TRUE	reported	igd	20.8141
1889	3.86e-06	1	181160955	3410	-0.2262	0.04889	ebi-a-GCST90001474	rs10910893	T	G	0.0707	|| id:ebi-a-GCST90001474	TRUE	reported	igd	21.3939
1890	5.11e-08	1	160353789	3410	-0.3966	0.07264	ebi-a-GCST90001474	rs143032729	G	A	0.0326	|| id:ebi-a-GCST90001474	TRUE	reported	igd	29.792
1891	1.12e-10	1	161561151	3410	0.2502	0.03866	ebi-a-GCST90001474	rs74341264	A	G	0.1218	|| id:ebi-a-GCST90001474	TRUE	reported	igd	41.8597
1892	1.97e-92	1	161520931	3410	-0.5887	0.02799	ebi-a-GCST90001474	rs56199187	T	C	0.2441	|| id:ebi-a-GCST90001474	TRUE	reported	igd	442.107
1893	2.52e-07	2	111876941	3410	0.1305	0.02526	ebi-a-GCST90001474	rs7593638	C	A	0.4749	|| id:ebi-a-GCST90001474	TRUE	reported	igd	26.6747
1894	8.76e-06	2	136580287	3410	0.1236	0.02777	ebi-a-GCST90001474	rs2164210	C	T	0.3238	|| id:ebi-a-GCST90001474	TRUE	reported	igd	19.7984
1895	3.78e-06	3	20754619	3410	0.2108	0.04552	ebi-a-GCST90001474	rs62234997	G	A	0.085	|| id:ebi-a-GCST90001474	TRUE	reported	igd	21.4329
1896	2.21e-06	3	151963160	3410	-0.2775	0.05854	ebi-a-GCST90001474	rs62272723	T	G	0.0501	|| id:ebi-a-GCST90001474	TRUE	reported	igd	22.4577
1897	4.48e-06	3	384169	3410	0.1657	0.03607	ebi-a-GCST90001474	rs11715127	C	G	0.1276	|| id:ebi-a-GCST90001474	TRUE	reported	igd	21.091
1898	1e-05	5	179156449	3410	0.184	0.04158	ebi-a-GCST90001474	rs7566	C	T	0.9029	|| id:ebi-a-GCST90001474	TRUE	reported	igd	19.5709
1899	2.91e-06	6	22056131	3410	-0.1221	0.02607	ebi-a-GCST90001474	rs196051	G	A	0.3971	|| id:ebi-a-GCST90001474	TRUE	reported	igd	21.9227
1900	2.25e-10	7	50307710	3410	-0.1835	0.02885	ebi-a-GCST90001474	rs876036	C	T	0.2645	|| id:ebi-a-GCST90001474	TRUE	reported	igd	40.432
1901	1.14e-06	7	14195723	3410	0.6212	0.1274	ebi-a-GCST90001474	rs78726632	C	G	0.0097	|| id:ebi-a-GCST90001474	TRUE	reported	igd	23.7612
1902	4.66e-06	9	110238601	3410	-0.2853	0.06219	ebi-a-GCST90001474	rs4398989	A	G	0.0422	|| id:ebi-a-GCST90001474	TRUE	reported	igd	21.0333
1903	9.85e-06	9	99462625	3410	-0.2618	0.05913	ebi-a-GCST90001474	rs10759202	A	G	0.0477	|| id:ebi-a-GCST90001474	TRUE	reported	igd	19.5915
1904	6.93e-07	10	122700529	3410	-0.1258	0.0253	ebi-a-GCST90001474	rs4752481	T	G	0.4535	|| id:ebi-a-GCST90001474	TRUE	reported	igd	24.7096
1905	3.26e-06	10	133341271	3410	-1.939	0.4161	ebi-a-GCST90001474	rs79053113	T	C	0.0009	|| id:ebi-a-GCST90001474	TRUE	reported	igd	21.7023
1906	5.31e-06	11	107542351	3410	-0.868	0.1904	ebi-a-GCST90001474	rs607867	C	G	0.0048	|| id:ebi-a-GCST90001474	TRUE	reported	igd	20.7707
1907	7.05e-06	11	108509865	3410	0.679	0.1509	ebi-a-GCST90001474	rs75812106	T	C	0.007	|| id:ebi-a-GCST90001474	TRUE	reported	igd	20.2351
1908	8.32e-06	12	61698548	3410	0.1222	0.02739	ebi-a-GCST90001474	rs28595889	T	A	0.677	|| id:ebi-a-GCST90001474	TRUE	reported	igd	19.8931
1909	4.92e-06	12	108726677	3410	0.1338	0.02924	ebi-a-GCST90001474	rs10735429	G	A	0.7411	|| id:ebi-a-GCST90001474	TRUE	reported	igd	20.9268
1910	6e-06	13	44765322	3410	-0.2075	0.04577	ebi-a-GCST90001474	rs73180904	T	C	0.0842	|| id:ebi-a-GCST90001474	TRUE	reported	igd	20.5409
1911	6.78e-06	15	50067248	3410	0.3577	0.07936	ebi-a-GCST90001474	rs690924	T	C	0.0264	|| id:ebi-a-GCST90001474	TRUE	reported	igd	20.3039
1912	7.24e-06	17	77544550	3410	0.2104	0.04683	ebi-a-GCST90001474	rs12951038	T	C	0.0745	|| id:ebi-a-GCST90001474	TRUE	reported	igd	20.1738
1913	1.24e-06	20	56242563	3410	-0.1217	0.02505	ebi-a-GCST90001474	rs203393	A	G	0.5792	|| id:ebi-a-GCST90001474	TRUE	reported	igd	23.5891
1914	9.6e-06	1	70942862	3595	0.1622	0.0366	ebi-a-GCST90001475	rs76950373	C	T	0.1367	|| id:ebi-a-GCST90001475	TRUE	reported	igd	19.629
1915	2.85e-06	1	19059471	3595	-0.1231	0.02626	ebi-a-GCST90001475	rs9439731	C	T	0.3644	|| id:ebi-a-GCST90001475	TRUE	reported	igd	21.9627
1916	8.53e-06	1	166381821	3595	0.1374	0.03081	ebi-a-GCST90001475	rs7538058	G	T	0.7944	|| id:ebi-a-GCST90001475	TRUE	reported	igd	19.8769
1917	3.85e-06	2	217877436	3595	-1.812	0.3917	ebi-a-GCST90001475	rs116670542	A	G	0.0008	|| id:ebi-a-GCST90001475	TRUE	reported	igd	21.3879
1918	8.31e-08	2	106940570	3595	-0.5052	0.09405	ebi-a-GCST90001475	rs187260865	T	C	0.0185	|| id:ebi-a-GCST90001475	TRUE	reported	igd	28.8382
1919	7.75e-06	2	39734023	3595	-0.2782	0.06213	ebi-a-GCST90001475	rs17023874	T	C	0.0421	|| id:ebi-a-GCST90001475	TRUE	reported	igd	20.0387
1920	9.57e-06	3	3233271	3595	-0.1735	0.03914	ebi-a-GCST90001475	rs7624992	T	C	0.1139	|| id:ebi-a-GCST90001475	TRUE	reported	igd	19.6388
1921	9.83e-06	3	180110875	3595	0.2039	0.04605	ebi-a-GCST90001475	rs2878953	T	C	0.0771	|| id:ebi-a-GCST90001475	TRUE	reported	igd	19.5945
1922	3.91e-10	6	31394424	3595	-0.2295	0.03657	ebi-a-GCST90001475	rs62395272	T	C	0.2819	|| id:ebi-a-GCST90001475	TRUE	reported	igd	39.3617
1923	5.37e-23	6	32581059	3595	-0.3029	0.03046	ebi-a-GCST90001475	rs9271281	T	C	0.5808	|| id:ebi-a-GCST90001475	TRUE	reported	igd	98.8319
1924	1.68e-14	6	32594188	3595	-0.2475	0.03213	ebi-a-GCST90001475	rs9271768	G	A	0.4356	|| id:ebi-a-GCST90001475	TRUE	reported	igd	59.3044
1925	5.86e-11	6	32736005	3595	-0.1923	0.02928	ebi-a-GCST90001475	rs9296042	T	C	0.5013	|| id:ebi-a-GCST90001475	TRUE	reported	igd	43.1097
1926	1.35e-10	6	32223191	3595	0.3326	0.05164	ebi-a-GCST90001475	rs9469094	C	G	0.0861	|| id:ebi-a-GCST90001475	TRUE	reported	igd	41.4601
1927	6.64e-07	6	15221128	3595	0.2678	0.05377	ebi-a-GCST90001475	rs116322630	T	C	0.0633	|| id:ebi-a-GCST90001475	TRUE	reported	igd	24.7913
1928	9.67e-06	6	109646216	3595	0.1173	0.02647	ebi-a-GCST90001475	rs2090888	T	A	0.6394	|| id:ebi-a-GCST90001475	TRUE	reported	igd	19.6267
1929	4.2e-06	8	3175873	3595	-0.1283	0.02784	ebi-a-GCST90001475	rs2113347	C	G	0.2826	|| id:ebi-a-GCST90001475	TRUE	reported	igd	21.2262
1930	8.39e-06	10	10550265	3595	-0.5588	0.1253	ebi-a-GCST90001475	rs61835728	T	C	0.0103	|| id:ebi-a-GCST90001475	TRUE	reported	igd	19.8778
1931	9.26e-06	12	51947803	3595	0.5024	0.1131	ebi-a-GCST90001475	rs150066324	T	A	0.0129	|| id:ebi-a-GCST90001475	TRUE	reported	igd	19.7212
1932	5.35e-07	12	112684221	3595	-0.1366	0.02719	ebi-a-GCST90001475	rs7953257	T	A	0.531	|| id:ebi-a-GCST90001475	TRUE	reported	igd	25.2256
1933	2.94e-06	14	81293101	3595	0.5761	0.123	ebi-a-GCST90001475	rs12436392	C	T	0.9897	|| id:ebi-a-GCST90001475	TRUE	reported	igd	21.9252
1934	2.68e-06	18	35262843	3595	-0.1742	0.03706	ebi-a-GCST90001475	rs62083470	C	T	0.1305	|| id:ebi-a-GCST90001475	TRUE	reported	igd	22.0823
1935	5.65e-06	19	41033109	3595	0.1843	0.04055	ebi-a-GCST90001475	rs10410907	T	C	0.1067	|| id:ebi-a-GCST90001475	TRUE	reported	igd	20.6456
1936	2.67e-06	20	61265397	3595	-0.3757	0.07989	ebi-a-GCST90001475	rs6010756	C	A	0.0243	|| id:ebi-a-GCST90001475	TRUE	reported	igd	22.1032
1937	1.62e-07	1	19059473	3595	-0.1324	0.02523	ebi-a-GCST90001476	rs9439732	T	A	0.4732	|| id:ebi-a-GCST90001476	TRUE	reported	igd	27.5233
1938	3.52e-06	1	248035843	3595	-0.7033	0.1514	ebi-a-GCST90001476	rs35478452	C	G	0.0065	|| id:ebi-a-GCST90001476	TRUE	reported	igd	21.5669
1939	8.93e-07	2	106954936	3595	-0.4683	0.09513	ebi-a-GCST90001476	rs115589615	T	C	0.0175	|| id:ebi-a-GCST90001476	TRUE	reported	igd	24.2199
1940	3.72e-11	6	32594188	3595	-0.2168	0.03267	ebi-a-GCST90001476	rs9271768	G	A	0.4356	|| id:ebi-a-GCST90001476	TRUE	reported	igd	44.0128
1941	1.07e-06	6	31394424	3595	-0.1829	0.03742	ebi-a-GCST90001476	rs62395272	T	C	0.2819	|| id:ebi-a-GCST90001476	TRUE	reported	igd	23.8769
1942	7.44e-18	6	32561424	3595	-0.2715	0.03137	ebi-a-GCST90001476	rs9270591	T	C	0.5793	|| id:ebi-a-GCST90001476	TRUE	reported	igd	74.8633
1943	6.34e-08	6	32736005	3595	-0.1611	0.02972	ebi-a-GCST90001476	rs9296042	T	C	0.5013	|| id:ebi-a-GCST90001476	TRUE	reported	igd	29.3665
1944	6.64e-06	21	34394714	3595	1.447	0.3206	ebi-a-GCST90001476	rs76115039	A	T	0.0017	|| id:ebi-a-GCST90001476	TRUE	reported	igd	20.3596
1945	9.2e-06	22	48806386	3595	0.1791	0.04031	ebi-a-GCST90001476	rs9615878	A	G	0.1097	|| id:ebi-a-GCST90001476	TRUE	reported	igd	19.7299
1946	8.27e-06	1	160126020	3579	0.2562	0.05738	ebi-a-GCST90001477	rs12410580	A	G	0.0482	|| id:ebi-a-GCST90001477	TRUE	reported	igd	19.9248
1947	7.81e-06	1	165314847	3579	0.1115	0.0249	ebi-a-GCST90001477	rs10753675	T	C	0.5617	|| id:ebi-a-GCST90001477	TRUE	reported	igd	20.0405
1948	5.98e-07	2	106954936	3579	-0.4684	0.09367	ebi-a-GCST90001477	rs115589615	T	C	0.0176	|| id:ebi-a-GCST90001477	TRUE	reported	igd	24.9914
1949	4.03e-07	3	154844527	3579	-0.9382	0.1848	ebi-a-GCST90001477	rs138955284	T	G	0.0047	|| id:ebi-a-GCST90001477	TRUE	reported	igd	25.7599
1950	1.75e-06	3	197226213	3579	0.3833	0.08005	ebi-a-GCST90001477	rs114141703	A	C	0.025	|| id:ebi-a-GCST90001477	TRUE	reported	igd	22.9146
1951	4.21e-06	4	109128418	3579	0.1903	0.04129	ebi-a-GCST90001477	rs74827437	G	A	0.1018	|| id:ebi-a-GCST90001477	TRUE	reported	igd	21.2298
1952	6.48e-06	5	65872759	3579	0.8519	0.1886	ebi-a-GCST90001477	rs12659610	A	G	0.0043	|| id:ebi-a-GCST90001477	TRUE	reported	igd	20.3916
1953	4.98e-06	6	147436169	3579	-0.2957	0.06466	ebi-a-GCST90001477	rs73576356	T	A	0.0379	|| id:ebi-a-GCST90001477	TRUE	reported	igd	20.902
1954	2.66e-08	6	32605578	3579	-0.1649	0.02958	ebi-a-GCST90001477	rs9272459	A	G	0.5423	|| id:ebi-a-GCST90001477	TRUE	reported	igd	31.0601
1955	5.79e-07	6	31394424	3579	-0.1767	0.0353	ebi-a-GCST90001477	rs62395272	T	C	0.2812	|| id:ebi-a-GCST90001477	TRUE	reported	igd	25.0427
1956	1.67e-14	6	32662533	3579	0.2356	0.03057	ebi-a-GCST90001477	rs9275271	C	T	0.6292	|| id:ebi-a-GCST90001477	TRUE	reported	igd	59.3631
1957	7.59e-06	6	127699589	3579	-1.116	0.2489	ebi-a-GCST90001477	rs112700313	T	C	0.0022	|| id:ebi-a-GCST90001477	TRUE	reported	igd	20.0926
1958	2.83e-07	7	106771703	3579	0.1685	0.03275	ebi-a-GCST90001477	rs28610544	T	C	0.1692	|| id:ebi-a-GCST90001477	TRUE	reported	igd	26.4566
1959	5.31e-06	7	45664941	3579	1.226	0.269	ebi-a-GCST90001477	rs117433119	C	A	0.0022	|| id:ebi-a-GCST90001477	TRUE	reported	igd	20.7603
1960	5.62e-06	8	127636944	3579	-0.1396	0.03069	ebi-a-GCST90001477	rs16901587	A	G	0.202	|| id:ebi-a-GCST90001477	TRUE	reported	igd	20.6792
1961	8.23e-06	9	25608163	3579	0.1193	0.02672	ebi-a-GCST90001477	rs35842632	T	G	0.2923	|| id:ebi-a-GCST90001477	TRUE	reported	igd	19.9235
1962	7e-06	9	66536402	3579	0.3959	0.08798	ebi-a-GCST90001477	rs4244738	G	A	0.9719	|| id:ebi-a-GCST90001477	TRUE	reported	igd	20.2377
1963	6.4e-08	12	111865049	3579	-0.1431	0.02641	ebi-a-GCST90001477	rs7310615	G	C	0.5222	|| id:ebi-a-GCST90001477	TRUE	reported	igd	29.3427
1964	3.72e-06	12	50914563	3579	-0.3396	0.07329	ebi-a-GCST90001477	rs11169475	A	G	0.0296	|| id:ebi-a-GCST90001477	TRUE	reported	igd	21.4587
1965	1.34e-06	13	114508277	3579	-1.644	0.3396	ebi-a-GCST90001477	rs111801150	G	A	0.0013	|| id:ebi-a-GCST90001477	TRUE	reported	igd	23.4221
1966	2.28e-06	16	73388512	3579	0.2123	0.04485	ebi-a-GCST90001477	rs55952218	A	G	0.0807	|| id:ebi-a-GCST90001477	TRUE	reported	igd	22.394
1967	2.11e-06	16	69003214	3579	-1.803	0.3795	ebi-a-GCST90001477	rs183181627	C	A	0.001	|| id:ebi-a-GCST90001477	TRUE	reported	igd	22.5593
1968	4.49e-06	17	34011303	3579	-1.754	0.3818	ebi-a-GCST90001477	rs34795364	C	G	0.0011	|| id:ebi-a-GCST90001477	TRUE	reported	igd	21.0933
1969	2.03e-06	17	76469857	3579	-0.2801	0.05887	ebi-a-GCST90001477	rs139181645	G	C	0.0451	|| id:ebi-a-GCST90001477	TRUE	reported	igd	22.6254
1970	2.15e-06	19	46392004	3579	0.1874	0.03947	ebi-a-GCST90001477	rs61289229	T	C	0.1133	|| id:ebi-a-GCST90001477	TRUE	reported	igd	22.5301
1971	3.59e-06	22	22750190	3579	-0.3484	0.07506	ebi-a-GCST90001477	rs5995959	T	C	0.0323	|| id:ebi-a-GCST90001477	TRUE	reported	igd	21.5326
1972	3.74e-06	1	26999658	3437	1.241	0.2679	ebi-a-GCST90001478	rs181741769	C	T	0.002	|| id:ebi-a-GCST90001478	TRUE	reported	igd	21.446
1973	1.32e-06	2	161139489	3437	-0.3267	0.06743	ebi-a-GCST90001478	rs13410035	T	C	0.0346	|| id:ebi-a-GCST90001478	TRUE	reported	igd	23.4606
1974	5.34e-06	2	30532493	3437	0.5648	0.1239	ebi-a-GCST90001478	rs17009374	T	C	0.0103	|| id:ebi-a-GCST90001478	TRUE	reported	igd	20.768
1975	8.3e-06	3	4602747	3437	-0.1117	0.02502	ebi-a-GCST90001478	rs4685760	C	G	0.4693	|| id:ebi-a-GCST90001478	TRUE	reported	igd	19.9195
1976	8.31e-06	5	90356197	3437	-0.1134	0.0254	ebi-a-GCST90001478	rs12186662	G	A	0.6123	|| id:ebi-a-GCST90001478	TRUE	reported	igd	19.9208
1977	4.58e-06	6	163753664	3437	-0.307	0.06687	ebi-a-GCST90001478	rs77142596	T	C	0.0371	|| id:ebi-a-GCST90001478	TRUE	reported	igd	21.065
1978	4.66e-06	6	32449726	3437	-0.1531	0.03337	ebi-a-GCST90001478	rs2187822	C	A	0.3251	|| id:ebi-a-GCST90001478	TRUE	reported	igd	21.0371
1979	2.83e-06	7	148149143	3437	0.3869	0.0825	ebi-a-GCST90001478	rs191172032	A	G	0.0253	|| id:ebi-a-GCST90001478	TRUE	reported	igd	21.9805
1980	5.62e-07	7	37406370	3437	0.1876	0.03743	ebi-a-GCST90001478	rs77615103	A	C	0.1484	|| id:ebi-a-GCST90001478	TRUE	reported	igd	25.1058
1981	7.27e-06	8	10768753	3437	0.1934	0.04306	ebi-a-GCST90001478	rs138899232	T	G	0.112	|| id:ebi-a-GCST90001478	TRUE	reported	igd	20.161
1982	1.11e-12	10	6134869	3437	0.2422	0.0339	ebi-a-GCST90001478	rs1571025	G	A	0.1766	|| id:ebi-a-GCST90001478	TRUE	reported	igd	51.0148
1983	3.34e-08	10	6078079	3437	0.2173	0.03926	ebi-a-GCST90001478	rs6602392	A	C	0.1155	|| id:ebi-a-GCST90001478	TRUE	reported	igd	30.6172
1984	7.56e-06	11	128174781	3437	-0.1478	0.03295	ebi-a-GCST90001478	rs73018933	A	G	0.1785	|| id:ebi-a-GCST90001478	TRUE	reported	igd	20.1088
1985	1.52e-07	12	23501010	3437	-0.2858	0.05432	ebi-a-GCST90001478	rs77071786	C	G	0.0598	|| id:ebi-a-GCST90001478	TRUE	reported	igd	27.6664
1986	4.79e-06	14	56535269	3437	1.04	0.227	ebi-a-GCST90001478	rs149595513	T	C	0.0031	|| id:ebi-a-GCST90001478	TRUE	reported	igd	20.9779
1987	5.48e-06	14	25035095	3437	-0.2227	0.04891	ebi-a-GCST90001478	rs146090095	T	A	0.0708	|| id:ebi-a-GCST90001478	TRUE	reported	igd	20.7201
1988	9.77e-06	16	84427121	3437	-0.1713	0.03867	ebi-a-GCST90001478	rs79028902	T	C	0.1251	|| id:ebi-a-GCST90001478	TRUE	reported	igd	19.6116
1989	3.38e-06	17	30183388	3437	0.2845	0.06114	ebi-a-GCST90001478	rs72821912	T	C	0.045	|| id:ebi-a-GCST90001478	TRUE	reported	igd	21.6402
1990	1.08e-06	19	47667326	3437	-0.1357	0.02779	ebi-a-GCST90001478	rs2909902	A	T	0.2784	|| id:ebi-a-GCST90001478	TRUE	reported	igd	23.8303
1991	4.57e-06	20	39570656	3437	0.1213	0.02643	ebi-a-GCST90001478	rs6016476	G	A	0.3688	|| id:ebi-a-GCST90001478	TRUE	reported	igd	21.0511
1992	2.15e-06	3	144158111	3437	-1.849	0.3895	ebi-a-GCST90001479	rs79327855	T	C	0.0009	|| id:ebi-a-GCST90001479	TRUE	reported	igd	22.522
1993	7.22e-07	5	153002618	3437	0.3211	0.06468	ebi-a-GCST90001479	rs76239041	A	G	0.0412	|| id:ebi-a-GCST90001479	TRUE	reported	igd	24.6313
1994	6.11e-06	6	12155899	3437	0.1335	0.02947	ebi-a-GCST90001479	rs219948	A	G	0.262	|| id:ebi-a-GCST90001479	TRUE	reported	igd	20.5092
1995	1.42e-06	6	29902327	3437	-0.1628	0.0337	ebi-a-GCST90001479	rs2975007	T	G	0.4342	|| id:ebi-a-GCST90001479	TRUE	reported	igd	23.3236
1996	4.56e-06	6	164597687	3437	0.1181	0.02572	ebi-a-GCST90001479	rs971864	T	C	0.4588	|| id:ebi-a-GCST90001479	TRUE	reported	igd	21.072
1997	8.49e-06	7	81108132	3437	-1.047	0.2348	ebi-a-GCST90001479	rs115707165	T	C	0.0033	|| id:ebi-a-GCST90001479	TRUE	reported	igd	19.8721
1998	9.87e-06	8	34560021	3437	0.46	0.1039	ebi-a-GCST90001479	rs28445004	C	T	0.0148	|| id:ebi-a-GCST90001479	TRUE	reported	igd	19.5899
[truncated: 16,730 more rows]
