# Supplementary material for: Causal role of immune cells in diabetic nephropathy: a bidirectional Mendelian randomization study
Source: Front Endocrinol (Lausanne). 2024 Sep 13;15:1357642. doi: 10.3389/fendo.2024.1357642 (PMC11427287; doi:10.3389/fendo.2024.1357642)
Supplement: Supplementary file 3 [file Table2.xlsx]

## Sheet: Supplementary Table2
	Supplementary Table2.IVW results of Mendelian randomization of immune cells to diabetic nephropathy
	id.exposure	id.outcome	outcome	exposure	method	nsnp	b	se	pval	lo_ci	up_ci	or	or_lci95	or_uci95	p.adjust.p..method....BH..
716	ebi-a-GCST90002106	finn-b-DM_NEPHROPATHY	Diabetic nephropathy || id:finn-b-DM_NEPHROPATHY	|| id:ebi-a-GCST90002106	Inverse variance weighted	13	0.368857	0.058107	2.18e-10	0.254968	0.482747	1.44608	1.29042	1.62052	1.6e-07
598	ebi-a-GCST90001988	finn-b-DM_NEPHROPATHY	Diabetic nephropathy || id:finn-b-DM_NEPHROPATHY	|| id:ebi-a-GCST90001988	Inverse variance weighted	19	0.214832	0.0465515	3.93e-06	0.123591	0.306073	1.23965	1.13155	1.35808	0.00143718
601	ebi-a-GCST90001991	finn-b-DM_NEPHROPATHY	Diabetic nephropathy || id:finn-b-DM_NEPHROPATHY	|| id:ebi-a-GCST90001991	Inverse variance weighted	19	0.216055	0.0480694	6.97e-06	0.121839	0.310271	1.24117	1.12957	1.3638	0.00169797
715	ebi-a-GCST90002105	finn-b-DM_NEPHROPATHY	Diabetic nephropathy || id:finn-b-DM_NEPHROPATHY	|| id:ebi-a-GCST90002105	Inverse variance weighted	16	0.241671	0.0621333	0.000100426	0.11989	0.363452	1.27338	1.12737	1.43829	0.0183529
135	ebi-a-GCST90001525	finn-b-DM_NEPHROPATHY	Diabetic nephropathy || id:finn-b-DM_NEPHROPATHY	|| id:ebi-a-GCST90001525	Inverse variance weighted	23	0.092344	0.0259561	0.000374119	0.04147	0.143218	1.09674	1.04234	1.15398	0.0546962
505	ebi-a-GCST90001895	finn-b-DM_NEPHROPATHY	Diabetic nephropathy || id:finn-b-DM_NEPHROPATHY	|| id:ebi-a-GCST90001895	Inverse variance weighted	3	-0.530286	0.15165	0.00047093	-0.827521	-0.233052	0.588436	0.437131	0.792113	0.057375
495	ebi-a-GCST90001885	finn-b-DM_NEPHROPATHY	Diabetic nephropathy || id:finn-b-DM_NEPHROPATHY	|| id:ebi-a-GCST90001885	Inverse variance weighted	21	0.0682665	0.0198051	0.000567032	0.0294485	0.107085	1.07065	1.02989	1.11303	0.0592144
722	ebi-a-GCST90002112	finn-b-DM_NEPHROPATHY	Diabetic nephropathy || id:finn-b-DM_NEPHROPATHY	|| id:ebi-a-GCST90002112	Inverse variance weighted	12	0.261486	0.0784575	0.000859659	0.107709	0.415263	1.29886	1.11372	1.51477	0.0785513
528	ebi-a-GCST90001918	finn-b-DM_NEPHROPATHY	Diabetic nephropathy || id:finn-b-DM_NEPHROPATHY	|| id:ebi-a-GCST90001918	Inverse variance weighted	16	0.0991065	0.0322305	0.00210556	0.0359346	0.162278	1.10418	1.03659	1.17619	0.171019
272	ebi-a-GCST90001662	finn-b-DM_NEPHROPATHY	Diabetic nephropathy || id:finn-b-DM_NEPHROPATHY	|| id:ebi-a-GCST90001662	Inverse variance weighted	13	-0.0414529	0.0149389	0.00552313	-0.0707332	-0.0121726	0.959394	0.93171	0.987901	0.403741
181	ebi-a-GCST90001571	finn-b-DM_NEPHROPATHY	Diabetic nephropathy || id:finn-b-DM_NEPHROPATHY	|| id:ebi-a-GCST90001571	Inverse variance weighted	22	0.0960185	0.036721	0.00892769	0.0240453	0.167992	1.10078	1.02434	1.18293	0.514879
489	ebi-a-GCST90001879	finn-b-DM_NEPHROPATHY	Diabetic nephropathy || id:finn-b-DM_NEPHROPATHY	|| id:ebi-a-GCST90001879	Inverse variance weighted	23	-0.0792352	0.0303485	0.00903183	-0.138718	-0.0197522	0.923823	0.870473	0.980442	0.514879
611	ebi-a-GCST90002001	finn-b-DM_NEPHROPATHY	Diabetic nephropathy || id:finn-b-DM_NEPHROPATHY	|| id:ebi-a-GCST90002001	Inverse variance weighted	15	0.379617	0.145898	0.00926994	0.0936571	0.665578	1.46173	1.09818	1.94561	0.514879
221	ebi-a-GCST90001611	finn-b-DM_NEPHROPATHY	Diabetic nephropathy || id:finn-b-DM_NEPHROPATHY	|| id:ebi-a-GCST90001611	Inverse variance weighted	12	-0.201279	0.0779949	0.00986089	-0.354149	-0.0484091	0.817684	0.70177	0.952744	0.514879
718	ebi-a-GCST90002108	finn-b-DM_NEPHROPATHY	Diabetic nephropathy || id:finn-b-DM_NEPHROPATHY	|| id:ebi-a-GCST90002108	Inverse variance weighted	21	0.0496332	0.0197621	0.0120208	0.0108995	0.088367	1.05089	1.01096	1.09239	0.585812
499	ebi-a-GCST90001889	finn-b-DM_NEPHROPATHY	Diabetic nephropathy || id:finn-b-DM_NEPHROPATHY	|| id:ebi-a-GCST90001889	Inverse variance weighted	23	-0.0333336	0.0136917	0.0149087	-0.0601692	-0.00649791	0.967216	0.941605	0.993523	0.647651
714	ebi-a-GCST90002104	finn-b-DM_NEPHROPATHY	Diabetic nephropathy || id:finn-b-DM_NEPHROPATHY	|| id:ebi-a-GCST90002104	Inverse variance weighted	13	0.194609	0.0800565	0.0150617	0.0376981	0.35152	1.21484	1.03842	1.42123	0.647651
524	ebi-a-GCST90001914	finn-b-DM_NEPHROPATHY	Diabetic nephropathy || id:finn-b-DM_NEPHROPATHY	|| id:ebi-a-GCST90001914	Inverse variance weighted	19	0.0863912	0.0358784	0.016045	0.0160696	0.156713	1.09023	1.0162	1.16966	0.651604
612	ebi-a-GCST90002002	finn-b-DM_NEPHROPATHY	Diabetic nephropathy || id:finn-b-DM_NEPHROPATHY	|| id:ebi-a-GCST90002002	Inverse variance weighted	12	0.135153	0.0571561	0.0180476	0.0231276	0.247179	1.14471	1.0234	1.28041	0.652757
511	ebi-a-GCST90001901	finn-b-DM_NEPHROPATHY	Diabetic nephropathy || id:finn-b-DM_NEPHROPATHY	|| id:ebi-a-GCST90001901	Inverse variance weighted	18	-0.0476186	0.0202164	0.0185008	-0.0872428	-0.00799437	0.953497	0.916455	0.992037	0.652757
55	ebi-a-GCST90001445	finn-b-DM_NEPHROPATHY	Diabetic nephropathy || id:finn-b-DM_NEPHROPATHY	|| id:ebi-a-GCST90001445	Inverse variance weighted	9	0.189207	0.0804991	0.0187522	0.0314284	0.346985	1.20829	1.03193	1.4148	0.652757
574	ebi-a-GCST90001964	finn-b-DM_NEPHROPATHY	Diabetic nephropathy || id:finn-b-DM_NEPHROPATHY	|| id:ebi-a-GCST90001964	Inverse variance weighted	24	-0.0531616	0.0236265	0.0244437	-0.0994696	-0.00685365	0.948227	0.905317	0.99317	0.812197
188	ebi-a-GCST90001578	finn-b-DM_NEPHROPATHY	Diabetic nephropathy || id:finn-b-DM_NEPHROPATHY	|| id:ebi-a-GCST90001578	Inverse variance weighted	23	-0.0971287	0.0436078	0.0259254	-0.1826	-0.0116575	0.907439	0.833101	0.98841	0.823977
298	ebi-a-GCST90001688	finn-b-DM_NEPHROPATHY	Diabetic nephropathy || id:finn-b-DM_NEPHROPATHY	|| id:ebi-a-GCST90001688	Inverse variance weighted	91	0.00387098	0.00176404	0.0282084	0.000413449	0.0073285	1.00388	1.00041	1.00736	0.859182
21	ebi-a-GCST90001411	finn-b-DM_NEPHROPATHY	Diabetic nephropathy || id:finn-b-DM_NEPHROPATHY	|| id:ebi-a-GCST90001411	Inverse variance weighted	13	-0.136018	0.0624954	0.0295212	-0.258509	-0.0135275	0.872827	0.772202	0.986564	0.8632
466	ebi-a-GCST90001856	finn-b-DM_NEPHROPATHY	Diabetic nephropathy || id:finn-b-DM_NEPHROPATHY	|| id:ebi-a-GCST90001856	Inverse variance weighted	24	-0.0674045	0.031848	0.0343072	-0.129827	-0.00498238	0.934817	0.878248	0.99503	0.96456
594	ebi-a-GCST90001984	finn-b-DM_NEPHROPATHY	Diabetic nephropathy || id:finn-b-DM_NEPHROPATHY	|| id:ebi-a-GCST90001984	Inverse variance weighted	13	0.200074	0.0968846	0.0389156	0.0101804	0.389968	1.22149	1.01023	1.47693	0.994836
684	ebi-a-GCST90002074	finn-b-DM_NEPHROPATHY	Diabetic nephropathy || id:finn-b-DM_NEPHROPATHY	|| id:ebi-a-GCST90002074	Inverse variance weighted	18	0.0865549	0.0422055	0.040287	0.00383203	0.169278	1.09041	1.00384	1.18445	0.994836
2	ebi-a-GCST90001392	finn-b-DM_NEPHROPATHY	Diabetic nephropathy || id:finn-b-DM_NEPHROPATHY	|| id:ebi-a-GCST90001392	Inverse variance weighted	27	0.0325506	0.015923	0.0409294	0.00134143	0.0637598	1.03309	1.00134	1.06584	0.994836
627	ebi-a-GCST90002017	finn-b-DM_NEPHROPATHY	Diabetic nephropathy || id:finn-b-DM_NEPHROPATHY	|| id:ebi-a-GCST90002017	Inverse variance weighted	23	0.0679156	0.0333214	0.0415301	0.00260568	0.133225	1.07027	1.00261	1.14251	0.994836
587	ebi-a-GCST90001977	finn-b-DM_NEPHROPATHY	Diabetic nephropathy || id:finn-b-DM_NEPHROPATHY	|| id:ebi-a-GCST90001977	Inverse variance weighted	16	-0.0637004	0.0314625	0.0429039	-0.125367	-0.00203387	0.938286	0.882173	0.997968	0.994836
665	ebi-a-GCST90002055	finn-b-DM_NEPHROPATHY	Diabetic nephropathy || id:finn-b-DM_NEPHROPATHY	|| id:ebi-a-GCST90002055	Inverse variance weighted	13	-0.127539	0.0642768	0.0472316	-0.253522	-0.00155661	0.880259	0.776063	0.998445	0.994836
277	ebi-a-GCST90001667	finn-b-DM_NEPHROPATHY	Diabetic nephropathy || id:finn-b-DM_NEPHROPATHY	|| id:ebi-a-GCST90001667	Inverse variance weighted	28	-0.0220773	0.0113444	0.0516437	-0.0443124	0.00015778	0.978165	0.956655	1.00016	0.994836
267	ebi-a-GCST90001657	finn-b-DM_NEPHROPATHY	Diabetic nephropathy || id:finn-b-DM_NEPHROPATHY	|| id:ebi-a-GCST90001657	Inverse variance weighted	9	0.136974	0.070531	0.0521323	-0.00126678	0.275215	1.1468	0.998734	1.31681	0.994836
533	ebi-a-GCST90001923	finn-b-DM_NEPHROPATHY	Diabetic nephropathy || id:finn-b-DM_NEPHROPATHY	|| id:ebi-a-GCST90001923	Inverse variance weighted	13	0.0592012	0.0305945	0.0529868	-0.000763988	0.119166	1.06099	0.999236	1.12656	0.994836
498	ebi-a-GCST90001888	finn-b-DM_NEPHROPATHY	Diabetic nephropathy || id:finn-b-DM_NEPHROPATHY	|| id:ebi-a-GCST90001888	Inverse variance weighted	20	-0.0684675	0.0359169	0.0566144	-0.138865	0.0019296	0.933824	0.870346	1.00193	0.994836
572	ebi-a-GCST90001962	finn-b-DM_NEPHROPATHY	Diabetic nephropathy || id:finn-b-DM_NEPHROPATHY	|| id:ebi-a-GCST90001962	Inverse variance weighted	3	-0.232864	0.123612	0.0595889	-0.475144	0.00941643	0.792261	0.621795	1.00946	0.994836
496	ebi-a-GCST90001886	finn-b-DM_NEPHROPATHY	Diabetic nephropathy || id:finn-b-DM_NEPHROPATHY	|| id:ebi-a-GCST90001886	Inverse variance weighted	13	-0.0532407	0.0284594	0.0613786	-0.109021	0.00253977	0.948152	0.896711	1.00254	0.994836
726	ebi-a-GCST90002116	finn-b-DM_NEPHROPATHY	Diabetic nephropathy || id:finn-b-DM_NEPHROPATHY	|| id:ebi-a-GCST90002116	Inverse variance weighted	19	0.117867	0.0632562	0.0624171	-0.00611552	0.241849	1.12509	0.993903	1.2736	0.994836
98	ebi-a-GCST90001488	finn-b-DM_NEPHROPATHY	Diabetic nephropathy || id:finn-b-DM_NEPHROPATHY	|| id:ebi-a-GCST90001488	Inverse variance weighted	16	-0.0638374	0.0343264	0.0629256	-0.131117	0.00344235	0.938158	0.877115	1.00345	0.994836
355	ebi-a-GCST90001745	finn-b-DM_NEPHROPATHY	Diabetic nephropathy || id:finn-b-DM_NEPHROPATHY	|| id:ebi-a-GCST90001745	Inverse variance weighted	29	0.0596393	0.0322445	0.064372	-0.00355996	0.122839	1.06145	0.996446	1.1307	0.994836
132	ebi-a-GCST90001522	finn-b-DM_NEPHROPATHY	Diabetic nephropathy || id:finn-b-DM_NEPHROPATHY	|| id:ebi-a-GCST90001522	Inverse variance weighted	17	0.066176	0.035796	0.0645016	-0.00398422	0.136336	1.06841	0.996024	1.14607	0.994836
610	ebi-a-GCST90002000	finn-b-DM_NEPHROPATHY	Diabetic nephropathy || id:finn-b-DM_NEPHROPATHY	|| id:ebi-a-GCST90002000	Inverse variance weighted	20	-0.0566214	0.0312434	0.0699444	-0.117858	0.00461556	0.944952	0.888822	1.00463	0.994836
96	ebi-a-GCST90001486	finn-b-DM_NEPHROPATHY	Diabetic nephropathy || id:finn-b-DM_NEPHROPATHY	|| id:ebi-a-GCST90001486	Inverse variance weighted	13	-0.057822	0.0319378	0.0702255	-0.12042	0.00477619	0.943818	0.886548	1.00479	0.994836
111	ebi-a-GCST90001501	finn-b-DM_NEPHROPATHY	Diabetic nephropathy || id:finn-b-DM_NEPHROPATHY	|| id:ebi-a-GCST90001501	Inverse variance weighted	19	-0.0247292	0.0137512	0.0721245	-0.0516815	0.00222313	0.975574	0.949631	1.00223	0.994836
208	ebi-a-GCST90001598	finn-b-DM_NEPHROPATHY	Diabetic nephropathy || id:finn-b-DM_NEPHROPATHY	|| id:ebi-a-GCST90001598	Inverse variance weighted	20	0.100426	0.05631	0.0745146	-0.00994205	0.210793	1.10564	0.990107	1.23466	0.994836
174	ebi-a-GCST90001564	finn-b-DM_NEPHROPATHY	Diabetic nephropathy || id:finn-b-DM_NEPHROPATHY	|| id:ebi-a-GCST90001564	Inverse variance weighted	14	-0.0722422	0.0410092	0.0781352	-0.15262	0.00813582	0.930306	0.858456	1.00817	0.994836
344	ebi-a-GCST90001734	finn-b-DM_NEPHROPATHY	Diabetic nephropathy || id:finn-b-DM_NEPHROPATHY	|| id:ebi-a-GCST90001734	Inverse variance weighted	16	-0.0935408	0.0533241	0.0793974	-0.198056	0.0109744	0.910701	0.820324	1.01103	0.994836
97	ebi-a-GCST90001487	finn-b-DM_NEPHROPATHY	Diabetic nephropathy || id:finn-b-DM_NEPHROPATHY	|| id:ebi-a-GCST90001487	Inverse variance weighted	24	-0.0461288	0.0263435	0.0799376	-0.0977622	0.00550453	0.954919	0.906865	1.00552	0.994836
200	ebi-a-GCST90001590	finn-b-DM_NEPHROPATHY	Diabetic nephropathy || id:finn-b-DM_NEPHROPATHY	|| id:ebi-a-GCST90001590	Inverse variance weighted	18	0.121635	0.0695502	0.0803122	-0.0146836	0.257953	1.12934	0.985424	1.29428	0.994836
531	ebi-a-GCST90001921	finn-b-DM_NEPHROPATHY	Diabetic nephropathy || id:finn-b-DM_NEPHROPATHY	|| id:ebi-a-GCST90001921	Inverse variance weighted	13	0.0754299	0.0433235	0.0816691	-0.00948427	0.160344	1.07835	0.990561	1.17391	0.994836
719	ebi-a-GCST90002109	finn-b-DM_NEPHROPATHY	Diabetic nephropathy || id:finn-b-DM_NEPHROPATHY	|| id:ebi-a-GCST90002109	Inverse variance weighted	15	0.0817878	0.0474747	0.0849308	-0.0112626	0.174838	1.08523	0.988801	1.19105	0.994836
358	ebi-a-GCST90001748	finn-b-DM_NEPHROPATHY	Diabetic nephropathy || id:finn-b-DM_NEPHROPATHY	|| id:ebi-a-GCST90001748	Inverse variance weighted	25	0.0524661	0.03054	0.0858063	-0.00739229	0.112324	1.05387	0.992635	1.11888	0.994836
454	ebi-a-GCST90001844	finn-b-DM_NEPHROPATHY	Diabetic nephropathy || id:finn-b-DM_NEPHROPATHY	|| id:ebi-a-GCST90001844	Inverse variance weighted	19	-0.0494572	0.0288105	0.0860455	-0.105926	0.00701141	0.951746	0.899491	1.00704	0.994836
422	ebi-a-GCST90001812	finn-b-DM_NEPHROPATHY	Diabetic nephropathy || id:finn-b-DM_NEPHROPATHY	|| id:ebi-a-GCST90001812	Inverse variance weighted	16	0.0547954	0.0326371	0.0931657	-0.0091733	0.118764	1.05632	0.990869	1.1261	0.994836
150	ebi-a-GCST90001540	finn-b-DM_NEPHROPATHY	Diabetic nephropathy || id:finn-b-DM_NEPHROPATHY	|| id:ebi-a-GCST90001540	Inverse variance weighted	21	0.161948	0.0976567	0.0972498	-0.0294596	0.353355	1.1758	0.97097	1.42384	0.994836
209	ebi-a-GCST90001599	finn-b-DM_NEPHROPATHY	Diabetic nephropathy || id:finn-b-DM_NEPHROPATHY	|| id:ebi-a-GCST90001599	Inverse variance weighted	13	0.103804	0.0626823	0.0977157	-0.0190535	0.226661	1.10938	0.981127	1.2544	0.994836
153	ebi-a-GCST90001543	finn-b-DM_NEPHROPATHY	Diabetic nephropathy || id:finn-b-DM_NEPHROPATHY	|| id:ebi-a-GCST90001543	Inverse variance weighted	24	-0.0437679	0.0264814	0.0983758	-0.0956715	0.00813564	0.957176	0.908763	1.00817	0.994836
108	ebi-a-GCST90001498	finn-b-DM_NEPHROPATHY	Diabetic nephropathy || id:finn-b-DM_NEPHROPATHY	|| id:ebi-a-GCST90001498	Inverse variance weighted	17	-0.155546	0.0941653	0.0985676	-0.34011	0.0290182	0.855948	0.711692	1.02944	0.994836
87	ebi-a-GCST90001477	finn-b-DM_NEPHROPATHY	Diabetic nephropathy || id:finn-b-DM_NEPHROPATHY	|| id:ebi-a-GCST90001477	Inverse variance weighted	20	0.0984195	0.0600826	0.101407	-0.0193424	0.216181	1.10343	0.980843	1.24133	0.994836
583	ebi-a-GCST90001973	finn-b-DM_NEPHROPATHY	Diabetic nephropathy || id:finn-b-DM_NEPHROPATHY	|| id:ebi-a-GCST90001973	Inverse variance weighted	15	-0.0500757	0.0306039	0.101787	-0.110059	0.00990802	0.951157	0.895781	1.00996	0.994836
472	ebi-a-GCST90001862	finn-b-DM_NEPHROPATHY	Diabetic nephropathy || id:finn-b-DM_NEPHROPATHY	|| id:ebi-a-GCST90001862	Inverse variance weighted	14	-0.0564338	0.0347103	0.103982	-0.124466	0.0115985	0.945129	0.882968	1.01167	0.994836
481	ebi-a-GCST90001871	finn-b-DM_NEPHROPATHY	Diabetic nephropathy || id:finn-b-DM_NEPHROPATHY	|| id:ebi-a-GCST90001871	Inverse variance weighted	24	-0.0384375	0.0236764	0.104492	-0.0848432	0.00796818	0.962292	0.918656	1.008	0.994836
607	ebi-a-GCST90001997	finn-b-DM_NEPHROPATHY	Diabetic nephropathy || id:finn-b-DM_NEPHROPATHY	|| id:ebi-a-GCST90001997	Inverse variance weighted	22	-0.0508591	0.0314719	0.106091	-0.112544	0.0108259	0.950413	0.893558	1.01088	0.994836
33	ebi-a-GCST90001423	finn-b-DM_NEPHROPATHY	Diabetic nephropathy || id:finn-b-DM_NEPHROPATHY	|| id:ebi-a-GCST90001423	Inverse variance weighted	13	0.0882941	0.0554731	0.111462	-0.0204332	0.197021	1.09231	0.979774	1.21777	0.994836
13	ebi-a-GCST90001403	finn-b-DM_NEPHROPATHY	Diabetic nephropathy || id:finn-b-DM_NEPHROPATHY	|| id:ebi-a-GCST90001403	Inverse variance weighted	15	-0.0783876	0.0492694	0.11161	-0.174956	0.0181805	0.924606	0.839494	1.01835	0.994836
673	ebi-a-GCST90002063	finn-b-DM_NEPHROPATHY	Diabetic nephropathy || id:finn-b-DM_NEPHROPATHY	|| id:ebi-a-GCST90002063	Inverse variance weighted	22	0.0533547	0.0335662	0.111939	-0.0124351	0.119144	1.0548	0.987642	1.12653	0.994836
290	ebi-a-GCST90001680	finn-b-DM_NEPHROPATHY	Diabetic nephropathy || id:finn-b-DM_NEPHROPATHY	|| id:ebi-a-GCST90001680	Inverse variance weighted	18	-0.0736895	0.0463908	0.112184	-0.164615	0.0172363	0.92896	0.84822	1.01739	0.994836
675	ebi-a-GCST90002065	finn-b-DM_NEPHROPATHY	Diabetic nephropathy || id:finn-b-DM_NEPHROPATHY	|| id:ebi-a-GCST90002065	Inverse variance weighted	13	-0.0610594	0.0386656	0.114298	-0.136844	0.0147252	0.940767	0.872106	1.01483	0.994836
48	ebi-a-GCST90001438	finn-b-DM_NEPHROPATHY	Diabetic nephropathy || id:finn-b-DM_NEPHROPATHY	|| id:ebi-a-GCST90001438	Inverse variance weighted	13	-0.0890087	0.0563881	0.11445	-0.199529	0.0215119	0.914838	0.819116	1.02174	0.994836
484	ebi-a-GCST90001874	finn-b-DM_NEPHROPATHY	Diabetic nephropathy || id:finn-b-DM_NEPHROPATHY	|| id:ebi-a-GCST90001874	Inverse variance weighted	24	-0.0466244	0.0295423	0.114513	-0.104527	0.0112784	0.954446	0.90075	1.01134	0.994836
140	ebi-a-GCST90001530	finn-b-DM_NEPHROPATHY	Diabetic nephropathy || id:finn-b-DM_NEPHROPATHY	|| id:ebi-a-GCST90001530	Inverse variance weighted	17	-0.068128	0.0431827	0.114642	-0.152766	0.0165101	0.934141	0.85833	1.01665	0.994836
701	ebi-a-GCST90002091	finn-b-DM_NEPHROPATHY	Diabetic nephropathy || id:finn-b-DM_NEPHROPATHY	|| id:ebi-a-GCST90002091	Inverse variance weighted	19	0.0354674	0.0225189	0.115254	-0.00866953	0.0796044	1.0361	0.991368	1.08286	0.994836
205	ebi-a-GCST90001595	finn-b-DM_NEPHROPATHY	Diabetic nephropathy || id:finn-b-DM_NEPHROPATHY	|| id:ebi-a-GCST90001595	Inverse variance weighted	7	-0.190048	0.122131	0.119683	-0.429424	0.0493282	0.826919	0.650884	1.05057	0.994836
687	ebi-a-GCST90002077	finn-b-DM_NEPHROPATHY	Diabetic nephropathy || id:finn-b-DM_NEPHROPATHY	|| id:ebi-a-GCST90002077	Inverse variance weighted	23	0.0430904	0.0277212	0.120085	-0.0112432	0.0974239	1.04403	0.98882	1.10233	0.994836
560	ebi-a-GCST90001950	finn-b-DM_NEPHROPATHY	Diabetic nephropathy || id:finn-b-DM_NEPHROPATHY	|| id:ebi-a-GCST90001950	Inverse variance weighted	19	0.0321441	0.020744	0.121247	-0.00851413	0.0728023	1.03267	0.991522	1.07552	0.994836
425	ebi-a-GCST90001815	finn-b-DM_NEPHROPATHY	Diabetic nephropathy || id:finn-b-DM_NEPHROPATHY	|| id:ebi-a-GCST90001815	Inverse variance weighted	16	-0.0337335	0.0219047	0.123558	-0.0766667	0.00919978	0.966829	0.926198	1.00924	0.994836
389	ebi-a-GCST90001779	finn-b-DM_NEPHROPATHY	Diabetic nephropathy || id:finn-b-DM_NEPHROPATHY	|| id:ebi-a-GCST90001779	Inverse variance weighted	21	-0.0369731	0.0243397	0.128751	-0.0846789	0.0107327	0.963702	0.918807	1.01079	0.994836
142	ebi-a-GCST90001532	finn-b-DM_NEPHROPATHY	Diabetic nephropathy || id:finn-b-DM_NEPHROPATHY	|| id:ebi-a-GCST90001532	Inverse variance weighted	22	0.0207418	0.0136871	0.129665	-0.00608496	0.0475686	1.02096	0.993934	1.04872	0.994836
136	ebi-a-GCST90001526	finn-b-DM_NEPHROPATHY	Diabetic nephropathy || id:finn-b-DM_NEPHROPATHY	|| id:ebi-a-GCST90001526	Inverse variance weighted	19	0.0282239	0.0187264	0.131766	-0.0084798	0.0649275	1.02863	0.991556	1.06708	0.994836
444	ebi-a-GCST90001834	finn-b-DM_NEPHROPATHY	Diabetic nephropathy || id:finn-b-DM_NEPHROPATHY	|| id:ebi-a-GCST90001834	Inverse variance weighted	22	-0.0324565	0.0216423	0.133697	-0.0748755	0.00996237	0.968065	0.927859	1.01001	0.994836
218	ebi-a-GCST90001608	finn-b-DM_NEPHROPATHY	Diabetic nephropathy || id:finn-b-DM_NEPHROPATHY	|| id:ebi-a-GCST90001608	Inverse variance weighted	19	-0.0822381	0.0548676	0.133913	-0.189779	0.0253024	0.921053	0.827142	1.02563	0.994836
213	ebi-a-GCST90001603	finn-b-DM_NEPHROPATHY	Diabetic nephropathy || id:finn-b-DM_NEPHROPATHY	|| id:ebi-a-GCST90001603	Inverse variance weighted	15	0.159692	0.106599	0.134117	-0.0492419	0.368626	1.17315	0.951951	1.44575	0.994836
483	ebi-a-GCST90001873	finn-b-DM_NEPHROPATHY	Diabetic nephropathy || id:finn-b-DM_NEPHROPATHY	|| id:ebi-a-GCST90001873	Inverse variance weighted	15	-0.0485157	0.0326618	0.137439	-0.112533	0.0155015	0.952642	0.893568	1.01562	0.994836
44	ebi-a-GCST90001434	finn-b-DM_NEPHROPATHY	Diabetic nephropathy || id:finn-b-DM_NEPHROPATHY	|| id:ebi-a-GCST90001434	Inverse variance weighted	16	-0.0558829	0.0376799	0.138049	-0.129735	0.0179697	0.94565	0.878328	1.01813	0.994836
158	ebi-a-GCST90001548	finn-b-DM_NEPHROPATHY	Diabetic nephropathy || id:finn-b-DM_NEPHROPATHY	|| id:ebi-a-GCST90001548	Inverse variance weighted	22	0.0844406	0.0572536	0.140252	-0.0277764	0.196658	1.08811	0.972606	1.21733	0.994836
584	ebi-a-GCST90001974	finn-b-DM_NEPHROPATHY	Diabetic nephropathy || id:finn-b-DM_NEPHROPATHY	|| id:ebi-a-GCST90001974	Inverse variance weighted	17	-0.0526625	0.0357247	0.14045	-0.122683	0.017358	0.9487	0.884544	1.01751	0.994836
458	ebi-a-GCST90001848	finn-b-DM_NEPHROPATHY	Diabetic nephropathy || id:finn-b-DM_NEPHROPATHY	|| id:ebi-a-GCST90001848	Inverse variance weighted	15	0.0706539	0.0480087	0.141105	-0.0234431	0.164751	1.07321	0.97683	1.1791	0.994836
539	ebi-a-GCST90001929	finn-b-DM_NEPHROPATHY	Diabetic nephropathy || id:finn-b-DM_NEPHROPATHY	|| id:ebi-a-GCST90001929	Inverse variance weighted	14	0.0700105	0.0478136	0.143129	-0.0237042	0.163725	1.07252	0.976575	1.17789	0.994836
386	ebi-a-GCST90001776	finn-b-DM_NEPHROPATHY	Diabetic nephropathy || id:finn-b-DM_NEPHROPATHY	|| id:ebi-a-GCST90001776	Inverse variance weighted	16	-0.0556485	0.0380552	0.143656	-0.130237	0.0189397	0.945872	0.877888	1.01912	0.994836
527	ebi-a-GCST90001917	finn-b-DM_NEPHROPATHY	Diabetic nephropathy || id:finn-b-DM_NEPHROPATHY	|| id:ebi-a-GCST90001917	Inverse variance weighted	22	0.0132873	0.00911635	0.144973	-0.0045808	0.0311553	1.01338	0.99543	1.03165	0.994836
345	ebi-a-GCST90001735	finn-b-DM_NEPHROPATHY	Diabetic nephropathy || id:finn-b-DM_NEPHROPATHY	|| id:ebi-a-GCST90001735	Inverse variance weighted	23	-0.0541154	0.0371495	0.145201	-0.126928	0.0186975	0.947323	0.880797	1.01887	0.994836
77	ebi-a-GCST90001467	finn-b-DM_NEPHROPATHY	Diabetic nephropathy || id:finn-b-DM_NEPHROPATHY	|| id:ebi-a-GCST90001467	Inverse variance weighted	21	-0.0816831	0.0561445	0.145705	-0.191726	0.0283602	0.921564	0.825533	1.02877	0.994836
35	ebi-a-GCST90001425	finn-b-DM_NEPHROPATHY	Diabetic nephropathy || id:finn-b-DM_NEPHROPATHY	|| id:ebi-a-GCST90001425	Inverse variance weighted	23	-0.0563577	0.0387623	0.145965	-0.132332	0.0196163	0.945201	0.87605	1.01981	0.994836
359	ebi-a-GCST90001749	finn-b-DM_NEPHROPATHY	Diabetic nephropathy || id:finn-b-DM_NEPHROPATHY	|| id:ebi-a-GCST90001749	Inverse variance weighted	13	-0.0539112	0.0371833	0.147093	-0.12679	0.018968	0.947516	0.880918	1.01915	0.994836
141	ebi-a-GCST90001531	finn-b-DM_NEPHROPATHY	Diabetic nephropathy || id:finn-b-DM_NEPHROPATHY	|| id:ebi-a-GCST90001531	Inverse variance weighted	22	0.0198148	0.0137347	0.149112	-0.00710532	0.0467349	1.02001	0.99292	1.04784	0.994836
629	ebi-a-GCST90002019	finn-b-DM_NEPHROPATHY	Diabetic nephropathy || id:finn-b-DM_NEPHROPATHY	|| id:ebi-a-GCST90002019	Inverse variance weighted	22	0.0293051	0.0203229	0.14931	-0.0105278	0.069138	1.02974	0.989527	1.07158	0.994836
376	ebi-a-GCST90001766	finn-b-DM_NEPHROPATHY	Diabetic nephropathy || id:finn-b-DM_NEPHROPATHY	|| id:ebi-a-GCST90001766	Inverse variance weighted	17	0.0434008	0.0302914	0.151923	-0.0159705	0.102772	1.04436	0.984156	1.10824	0.994836
63	ebi-a-GCST90001453	finn-b-DM_NEPHROPATHY	Diabetic nephropathy || id:finn-b-DM_NEPHROPATHY	|| id:ebi-a-GCST90001453	Inverse variance weighted	15	0.0763754	0.0533578	0.152321	-0.028206	0.180957	1.07937	0.972188	1.19836	0.994836
526	ebi-a-GCST90001916	finn-b-DM_NEPHROPATHY	Diabetic nephropathy || id:finn-b-DM_NEPHROPATHY	|| id:ebi-a-GCST90001916	Inverse variance weighted	11	-0.282345	0.197735	0.153322	-0.669906	0.105216	0.754013	0.511757	1.11095	0.994836
196	ebi-a-GCST90001586	finn-b-DM_NEPHROPATHY	Diabetic nephropathy || id:finn-b-DM_NEPHROPATHY	|| id:ebi-a-GCST90001586	Inverse variance weighted	22	-0.0234928	0.0164907	0.154271	-0.0558147	0.00882903	0.976781	0.945714	1.00887	0.994836
590	ebi-a-GCST90001980	finn-b-DM_NEPHROPATHY	Diabetic nephropathy || id:finn-b-DM_NEPHROPATHY	|| id:ebi-a-GCST90001980	Inverse variance weighted	21	0.0382181	0.0268294	0.154306	-0.0143676	0.0908037	1.03896	0.985735	1.09505	0.994836
540	ebi-a-GCST90001930	finn-b-DM_NEPHROPATHY	Diabetic nephropathy || id:finn-b-DM_NEPHROPATHY	|| id:ebi-a-GCST90001930	Inverse variance weighted	17	-0.0495814	0.0349213	0.155665	-0.118027	0.0188644	0.951628	0.888672	1.01904	0.994836
674	ebi-a-GCST90002064	finn-b-DM_NEPHROPATHY	Diabetic nephropathy || id:finn-b-DM_NEPHROPATHY	|| id:ebi-a-GCST90002064	Inverse variance weighted	9	0.0749658	0.0530858	0.157903	-0.0290825	0.179014	1.07785	0.971336	1.19604	0.994836
86	ebi-a-GCST90001476	finn-b-DM_NEPHROPATHY	Diabetic nephropathy || id:finn-b-DM_NEPHROPATHY	|| id:ebi-a-GCST90001476	Inverse variance weighted	6	0.328537	0.233504	0.159432	-0.129132	0.786205	1.38893	0.878858	2.19505	0.994836
27	ebi-a-GCST90001417	finn-b-DM_NEPHROPATHY	Diabetic nephropathy || id:finn-b-DM_NEPHROPATHY	|| id:ebi-a-GCST90001417	Inverse variance weighted	22	0.054017	0.0388879	0.164819	-0.0222032	0.130237	1.0555	0.978041	1.1391	0.994836
339	ebi-a-GCST90001729	finn-b-DM_NEPHROPATHY	Diabetic nephropathy || id:finn-b-DM_NEPHROPATHY	|| id:ebi-a-GCST90001729	Inverse variance weighted	20	-0.00880637	0.00637228	0.166977	-0.021296	0.00368329	0.991232	0.978929	1.00369	0.994836
395	ebi-a-GCST90001785	finn-b-DM_NEPHROPATHY	Diabetic nephropathy || id:finn-b-DM_NEPHROPATHY	|| id:ebi-a-GCST90001785	Inverse variance weighted	24	-0.0574812	0.041701	0.168075	-0.139215	0.0242527	0.94414	0.870041	1.02455	0.994836
95	ebi-a-GCST90001485	finn-b-DM_NEPHROPATHY	Diabetic nephropathy || id:finn-b-DM_NEPHROPATHY	|| id:ebi-a-GCST90001485	Inverse variance weighted	30	0.00880627	0.00641122	0.169575	-0.00375972	0.0213723	1.00885	0.996247	1.0216	0.994836
615	ebi-a-GCST90002005	finn-b-DM_NEPHROPATHY	Diabetic nephropathy || id:finn-b-DM_NEPHROPATHY	|| id:ebi-a-GCST90002005	Inverse variance weighted	21	0.0417626	0.0304899	0.170775	-0.0179977	0.101523	1.04265	0.982163	1.10686	0.994836
201	ebi-a-GCST90001591	finn-b-DM_NEPHROPATHY	Diabetic nephropathy || id:finn-b-DM_NEPHROPATHY	|| id:ebi-a-GCST90001591	Inverse variance weighted	18	0.0591543	0.0433076	0.171967	-0.0257286	0.144037	1.06094	0.9746	1.15493	0.994836
378	ebi-a-GCST90001768	finn-b-DM_NEPHROPATHY	Diabetic nephropathy || id:finn-b-DM_NEPHROPATHY	|| id:ebi-a-GCST90001768	Inverse variance weighted	21	-0.0379703	0.027809	0.172129	-0.092476	0.0165354	0.962742	0.911671	1.01667	0.994836
59	ebi-a-GCST90001449	finn-b-DM_NEPHROPATHY	Diabetic nephropathy || id:finn-b-DM_NEPHROPATHY	|| id:ebi-a-GCST90001449	Inverse variance weighted	15	0.0580091	0.0425311	0.172593	-0.025352	0.14137	1.05972	0.974967	1.15185	0.994836
703	ebi-a-GCST90002093	finn-b-DM_NEPHROPATHY	Diabetic nephropathy || id:finn-b-DM_NEPHROPATHY	|| id:ebi-a-GCST90002093	Inverse variance weighted	15	-0.0500622	0.0367095	0.172649	-0.122013	0.0218884	0.95117	0.885137	1.02213	0.994836
32	ebi-a-GCST90001422	finn-b-DM_NEPHROPATHY	Diabetic nephropathy || id:finn-b-DM_NEPHROPATHY	|| id:ebi-a-GCST90001422	Inverse variance weighted	21	-0.0365268	0.02693	0.174984	-0.0893096	0.016256	0.964132	0.914562	1.01639	0.994836
62	ebi-a-GCST90001452	finn-b-DM_NEPHROPATHY	Diabetic nephropathy || id:finn-b-DM_NEPHROPATHY	|| id:ebi-a-GCST90001452	Inverse variance weighted	19	0.0363193	0.0270454	0.179303	-0.0166896	0.0893282	1.03699	0.983449	1.09344	0.994836
238	ebi-a-GCST90001628	finn-b-DM_NEPHROPATHY	Diabetic nephropathy || id:finn-b-DM_NEPHROPATHY	|| id:ebi-a-GCST90001628	Inverse variance weighted	24	-0.0310644	0.023159	0.179805	-0.0764559	0.0143272	0.969413	0.926394	1.01443	0.994836
636	ebi-a-GCST90002026	finn-b-DM_NEPHROPATHY	Diabetic nephropathy || id:finn-b-DM_NEPHROPATHY	|| id:ebi-a-GCST90002026	Inverse variance weighted	20	-0.0476835	0.0358688	0.183721	-0.117986	0.0226194	0.953436	0.888708	1.02288	0.994836
506	ebi-a-GCST90001896	finn-b-DM_NEPHROPATHY	Diabetic nephropathy || id:finn-b-DM_NEPHROPATHY	|| id:ebi-a-GCST90001896	Inverse variance weighted	13	0.0644701	0.0486098	0.184747	-0.0308051	0.159745	1.06659	0.969665	1.17321	0.994836
624	ebi-a-GCST90002014	finn-b-DM_NEPHROPATHY	Diabetic nephropathy || id:finn-b-DM_NEPHROPATHY	|| id:ebi-a-GCST90002014	Inverse variance weighted	15	-0.0519216	0.0393993	0.18756	-0.129144	0.0253011	0.949403	0.878847	1.02562	0.994836
162	ebi-a-GCST90001552	finn-b-DM_NEPHROPATHY	Diabetic nephropathy || id:finn-b-DM_NEPHROPATHY	|| id:ebi-a-GCST90001552	Inverse variance weighted	28	-0.00789927	0.00600136	0.188091	-0.0196619	0.0038634	0.992132	0.98053	1.00387	0.994836
579	ebi-a-GCST90001969	finn-b-DM_NEPHROPATHY	Diabetic nephropathy || id:finn-b-DM_NEPHROPATHY	|| id:ebi-a-GCST90001969	Inverse variance weighted	16	0.0440598	0.0334993	0.188427	-0.0215987	0.109718	1.04504	0.978633	1.11596	0.994836
398	ebi-a-GCST90001788	finn-b-DM_NEPHROPATHY	Diabetic nephropathy || id:finn-b-DM_NEPHROPATHY	|| id:ebi-a-GCST90001788	Inverse variance weighted	15	0.0838553	0.0640136	0.190209	-0.0416114	0.209322	1.08747	0.959242	1.23284	0.994836
550	ebi-a-GCST90001940	finn-b-DM_NEPHROPATHY	Diabetic nephropathy || id:finn-b-DM_NEPHROPATHY	|| id:ebi-a-GCST90001940	Inverse variance weighted	12	0.0493381	0.0377746	0.191512	-0.0247	0.123376	1.05058	0.975603	1.13131	0.994836
316	ebi-a-GCST90001706	finn-b-DM_NEPHROPATHY	Diabetic nephropathy || id:finn-b-DM_NEPHROPATHY	|| id:ebi-a-GCST90001706	Inverse variance weighted	22	0.0406532	0.0313122	0.194178	-0.0207187	0.102025	1.04149	0.979494	1.10741	0.994836
256	ebi-a-GCST90001646	finn-b-DM_NEPHROPATHY	Diabetic nephropathy || id:finn-b-DM_NEPHROPATHY	|| id:ebi-a-GCST90001646	Inverse variance weighted	24	-0.025187	0.0194661	0.195704	-0.0633406	0.0129666	0.975128	0.938624	1.01305	0.994836
231	ebi-a-GCST90001621	finn-b-DM_NEPHROPATHY	Diabetic nephropathy || id:finn-b-DM_NEPHROPATHY	|| id:ebi-a-GCST90001621	Inverse variance weighted	31	0.043561	0.0337645	0.197001	-0.0226173	0.109739	1.04452	0.977637	1.11599	0.994836
192	ebi-a-GCST90001582	finn-b-DM_NEPHROPATHY	Diabetic nephropathy || id:finn-b-DM_NEPHROPATHY	|| id:ebi-a-GCST90001582	Inverse variance weighted	22	-0.0312099	0.0242405	0.197917	-0.0787213	0.0163016	0.969272	0.924298	1.01644	0.994836
443	ebi-a-GCST90001833	finn-b-DM_NEPHROPATHY	Diabetic nephropathy || id:finn-b-DM_NEPHROPATHY	|| id:ebi-a-GCST90001833	Inverse variance weighted	22	-0.0497137	0.0387793	0.199855	-0.125721	0.0262937	0.951502	0.881861	1.02664	0.994836
518	ebi-a-GCST90001908	finn-b-DM_NEPHROPATHY	Diabetic nephropathy || id:finn-b-DM_NEPHROPATHY	|| id:ebi-a-GCST90001908	Inverse variance weighted	22	0.0391662	0.0307702	0.203068	-0.0211435	0.0994758	1.03994	0.979078	1.10459	0.994836
471	ebi-a-GCST90001861	finn-b-DM_NEPHROPATHY	Diabetic nephropathy || id:finn-b-DM_NEPHROPATHY	|| id:ebi-a-GCST90001861	Inverse variance weighted	21	-0.046746	0.0367788	0.203727	-0.118832	0.0253404	0.95433	0.887957	1.02566	0.994836
438	ebi-a-GCST90001828	finn-b-DM_NEPHROPATHY	Diabetic nephropathy || id:finn-b-DM_NEPHROPATHY	|| id:ebi-a-GCST90001828	Inverse variance weighted	27	0.0395795	0.0315324	0.209405	-0.022224	0.101383	1.04037	0.978021	1.1067	0.994836
712	ebi-a-GCST90002102	finn-b-DM_NEPHROPATHY	Diabetic nephropathy || id:finn-b-DM_NEPHROPATHY	|| id:ebi-a-GCST90002102	Inverse variance weighted	21	0.0190598	0.0152063	0.210057	-0.0107447	0.0488642	1.01924	0.989313	1.05008	0.994836
605	ebi-a-GCST90001995	finn-b-DM_NEPHROPATHY	Diabetic nephropathy || id:finn-b-DM_NEPHROPATHY	|| id:ebi-a-GCST90001995	Inverse variance weighted	22	-0.0487251	0.038895	0.210302	-0.124959	0.027509	0.952443	0.882533	1.02789	0.994836
480	ebi-a-GCST90001870	finn-b-DM_NEPHROPATHY	Diabetic nephropathy || id:finn-b-DM_NEPHROPATHY	|| id:ebi-a-GCST90001870	Inverse variance weighted	10	-0.0270323	0.0215933	0.210613	-0.0693553	0.0152906	0.97333	0.932995	1.01541	0.994836
240	ebi-a-GCST90001630	finn-b-DM_NEPHROPATHY	Diabetic nephropathy || id:finn-b-DM_NEPHROPATHY	|| id:ebi-a-GCST90001630	Inverse variance weighted	21	0.135383	0.108465	0.211969	-0.0772091	0.347976	1.14498	0.925696	1.4162	0.994836
137	ebi-a-GCST90001527	finn-b-DM_NEPHROPATHY	Diabetic nephropathy || id:finn-b-DM_NEPHROPATHY	|| id:ebi-a-GCST90001527	Inverse variance weighted	24	0.0270627	0.0218084	0.214632	-0.0156818	0.0698072	1.02743	0.984441	1.0723	0.994836
228	ebi-a-GCST90001618	finn-b-DM_NEPHROPATHY	Diabetic nephropathy || id:finn-b-DM_NEPHROPATHY	|| id:ebi-a-GCST90001618	Inverse variance weighted	26	-0.0257991	0.0208653	0.216287	-0.0666951	0.0150968	0.974531	0.93548	1.01521	0.994836
387	ebi-a-GCST90001777	finn-b-DM_NEPHROPATHY	Diabetic nephropathy || id:finn-b-DM_NEPHROPATHY	|| id:ebi-a-GCST90001777	Inverse variance weighted	18	-0.0141815	0.0114871	0.216996	-0.0366963	0.00833327	0.985919	0.963969	1.00837	0.994836
507	ebi-a-GCST90001897	finn-b-DM_NEPHROPATHY	Diabetic nephropathy || id:finn-b-DM_NEPHROPATHY	|| id:ebi-a-GCST90001897	Inverse variance weighted	16	0.0254642	0.0206906	0.218431	-0.0150895	0.0660179	1.02579	0.985024	1.06825	0.994836
80	ebi-a-GCST90001470	finn-b-DM_NEPHROPATHY	Diabetic nephropathy || id:finn-b-DM_NEPHROPATHY	|| id:ebi-a-GCST90001470	Inverse variance weighted	21	-0.0472939	0.0384534	0.218733	-0.122663	0.0280747	0.953807	0.884562	1.02847	0.994836
244	ebi-a-GCST90001634	finn-b-DM_NEPHROPATHY	Diabetic nephropathy || id:finn-b-DM_NEPHROPATHY	|| id:ebi-a-GCST90001634	Inverse variance weighted	18	0.0465003	0.0379061	0.219927	-0.0277957	0.120796	1.0476	0.972587	1.1284	0.994836
75	ebi-a-GCST90001465	finn-b-DM_NEPHROPATHY	Diabetic nephropathy || id:finn-b-DM_NEPHROPATHY	|| id:ebi-a-GCST90001465	Inverse variance weighted	21	-0.0227497	0.0185535	0.220135	-0.0591144	0.0136151	0.977507	0.942599	1.01371	0.994836
216	ebi-a-GCST90001606	finn-b-DM_NEPHROPATHY	Diabetic nephropathy || id:finn-b-DM_NEPHROPATHY	|| id:ebi-a-GCST90001606	Inverse variance weighted	12	-0.0907176	0.0740482	0.220532	-0.235852	0.0544169	0.913276	0.789897	1.05592	0.994836
102	ebi-a-GCST90001492	finn-b-DM_NEPHROPATHY	Diabetic nephropathy || id:finn-b-DM_NEPHROPATHY	|| id:ebi-a-GCST90001492	Inverse variance weighted	19	-0.0185367	0.0151533	0.221225	-0.0482371	0.0111638	0.981634	0.952908	1.01123	0.994836
427	ebi-a-GCST90001817	finn-b-DM_NEPHROPATHY	Diabetic nephropathy || id:finn-b-DM_NEPHROPATHY	|| id:ebi-a-GCST90001817	Inverse variance weighted	12	-0.0731835	0.0599682	0.222324	-0.190721	0.0443542	0.92943	0.826363	1.04535	0.994836
24	ebi-a-GCST90001414	finn-b-DM_NEPHROPATHY	Diabetic nephropathy || id:finn-b-DM_NEPHROPATHY	|| id:ebi-a-GCST90001414	Inverse variance weighted	15	-0.0557952	0.0459365	0.224513	-0.145831	0.0342404	0.945733	0.864304	1.03483	0.994836
397	ebi-a-GCST90001787	finn-b-DM_NEPHROPATHY	Diabetic nephropathy || id:finn-b-DM_NEPHROPATHY	|| id:ebi-a-GCST90001787	Inverse variance weighted	19	0.030135	0.0248133	0.224567	-0.018499	0.078769	1.03059	0.981671	1.08195	0.994836
683	ebi-a-GCST90002073	finn-b-DM_NEPHROPATHY	Diabetic nephropathy || id:finn-b-DM_NEPHROPATHY	|| id:ebi-a-GCST90002073	Inverse variance weighted	20	0.0338001	0.0279332	0.226266	-0.0209489	0.0885492	1.03438	0.979269	1.09259	0.994836
509	ebi-a-GCST90001899	finn-b-DM_NEPHROPATHY	Diabetic nephropathy || id:finn-b-DM_NEPHROPATHY	|| id:ebi-a-GCST90001899	Inverse variance weighted	23	-0.0211052	0.0174865	0.227455	-0.0553789	0.0131684	0.979116	0.946127	1.01326	0.994836
482	ebi-a-GCST90001872	finn-b-DM_NEPHROPATHY	Diabetic nephropathy || id:finn-b-DM_NEPHROPATHY	|| id:ebi-a-GCST90001872	Inverse variance weighted	18	-0.0276542	0.0229244	0.227695	-0.0725861	0.0172777	0.972725	0.929986	1.01743	0.994836
65	ebi-a-GCST90001455	finn-b-DM_NEPHROPATHY	Diabetic nephropathy || id:finn-b-DM_NEPHROPATHY	|| id:ebi-a-GCST90001455	Inverse variance weighted	8	0.0895358	0.0743158	0.22828	-0.0561232	0.235195	1.09367	0.945423	1.26516	0.994836
563	ebi-a-GCST90001953	finn-b-DM_NEPHROPATHY	Diabetic nephropathy || id:finn-b-DM_NEPHROPATHY	|| id:ebi-a-GCST90001953	Inverse variance weighted	17	0.0225831	0.0187444	0.228283	-0.0141559	0.0593221	1.02284	0.985944	1.06112	0.994836
211	ebi-a-GCST90001601	finn-b-DM_NEPHROPATHY	Diabetic nephropathy || id:finn-b-DM_NEPHROPATHY	|| id:ebi-a-GCST90001601	Inverse variance weighted	16	0.119827	0.0995253	0.228597	-0.075243	0.314896	1.1273	0.927518	1.37012	0.994836
676	ebi-a-GCST90002066	finn-b-DM_NEPHROPATHY	Diabetic nephropathy || id:finn-b-DM_NEPHROPATHY	|| id:ebi-a-GCST90002066	Inverse variance weighted	21	0.0364883	0.0304301	0.230495	-0.0231547	0.0961314	1.03716	0.977111	1.1009	0.994836
447	ebi-a-GCST90001837	finn-b-DM_NEPHROPATHY	Diabetic nephropathy || id:finn-b-DM_NEPHROPATHY	|| id:ebi-a-GCST90001837	Inverse variance weighted	16	0.0370698	0.0311307	0.233741	-0.0239464	0.098086	1.03777	0.976338	1.10306	0.994836
649	ebi-a-GCST90002039	finn-b-DM_NEPHROPATHY	Diabetic nephropathy || id:finn-b-DM_NEPHROPATHY	|| id:ebi-a-GCST90002039	Inverse variance weighted	19	0.0385944	0.0324755	0.23467	-0.0250576	0.102246	1.03935	0.975254	1.10766	0.994836
417	ebi-a-GCST90001807	finn-b-DM_NEPHROPATHY	Diabetic nephropathy || id:finn-b-DM_NEPHROPATHY	|| id:ebi-a-GCST90001807	Inverse variance weighted	15	-0.0578816	0.0487218	0.234833	-0.153376	0.0376131	0.943762	0.857807	1.03833	0.994836
155	ebi-a-GCST90001545	finn-b-DM_NEPHROPATHY	Diabetic nephropathy || id:finn-b-DM_NEPHROPATHY	|| id:ebi-a-GCST90001545	Inverse variance weighted	10	-0.0622257	0.0527621	0.238254	-0.165639	0.041188	0.939671	0.847352	1.04205	0.994836
204	ebi-a-GCST90001594	finn-b-DM_NEPHROPATHY	Diabetic nephropathy || id:finn-b-DM_NEPHROPATHY	|| id:ebi-a-GCST90001594	Inverse variance weighted	17	-0.0525391	0.0446768	0.239602	-0.140106	0.0350274	0.948817	0.869266	1.03565	0.994836
338	ebi-a-GCST90001728	finn-b-DM_NEPHROPATHY	Diabetic nephropathy || id:finn-b-DM_NEPHROPATHY	|| id:ebi-a-GCST90001728	Inverse variance weighted	17	0.0245592	0.0209512	0.241114	-0.0165052	0.0656236	1.02486	0.98363	1.06782	0.994836
463	ebi-a-GCST90001853	finn-b-DM_NEPHROPATHY	Diabetic nephropathy || id:finn-b-DM_NEPHROPATHY	|| id:ebi-a-GCST90001853	Inverse variance weighted	19	-0.034857	0.0298099	0.242279	-0.0932844	0.0235704	0.965744	0.910934	1.02385	0.994836
4	ebi-a-GCST90001394	finn-b-DM_NEPHROPATHY	Diabetic nephropathy || id:finn-b-DM_NEPHROPATHY	|| id:ebi-a-GCST90001394	Inverse variance weighted	23	0.0195452	0.0167409	0.243003	-0.0132669	0.0523572	1.01974	0.986821	1.05375	0.994836
286	ebi-a-GCST90001676	finn-b-DM_NEPHROPATHY	Diabetic nephropathy || id:finn-b-DM_NEPHROPATHY	|| id:ebi-a-GCST90001676	Inverse variance weighted	7	-0.106871	0.0921062	0.245926	-0.287399	0.0736573	0.898642	0.750212	1.07644	0.994836
659	ebi-a-GCST90002049	finn-b-DM_NEPHROPATHY	Diabetic nephropathy || id:finn-b-DM_NEPHROPATHY	|| id:ebi-a-GCST90002049	Inverse variance weighted	14	0.0364762	0.0315047	0.246945	-0.0252731	0.0982254	1.03715	0.975044	1.10321	0.994836
169	ebi-a-GCST90001559	finn-b-DM_NEPHROPATHY	Diabetic nephropathy || id:finn-b-DM_NEPHROPATHY	|| id:ebi-a-GCST90001559	Inverse variance weighted	16	0.0398451	0.0344709	0.24772	-0.0277179	0.107408	1.04065	0.972663	1.11339	0.994836
669	ebi-a-GCST90002059	finn-b-DM_NEPHROPATHY	Diabetic nephropathy || id:finn-b-DM_NEPHROPATHY	|| id:ebi-a-GCST90002059	Inverse variance weighted	14	0.114579	0.0998559	0.251197	-0.0811381	0.310297	1.1214	0.922066	1.36383	0.994836
554	ebi-a-GCST90001944	finn-b-DM_NEPHROPATHY	Diabetic nephropathy || id:finn-b-DM_NEPHROPATHY	|| id:ebi-a-GCST90001944	Inverse variance weighted	16	0.0171147	0.0149524	0.252367	-0.0121919	0.0464214	1.01726	0.987882	1.04752	0.994836
620	ebi-a-GCST90002010	finn-b-DM_NEPHROPATHY	Diabetic nephropathy || id:finn-b-DM_NEPHROPATHY	|| id:ebi-a-GCST90002010	Inverse variance weighted	14	0.0711982	0.0622793	0.252952	-0.0508692	0.193266	1.07379	0.950403	1.2132	0.994836
555	ebi-a-GCST90001945	finn-b-DM_NEPHROPATHY	Diabetic nephropathy || id:finn-b-DM_NEPHROPATHY	|| id:ebi-a-GCST90001945	Inverse variance weighted	16	0.017071	0.0149498	0.253502	-0.0122307	0.0463726	1.01722	0.987844	1.04746	0.994836
416	ebi-a-GCST90001806	finn-b-DM_NEPHROPATHY	Diabetic nephropathy || id:finn-b-DM_NEPHROPATHY	|| id:ebi-a-GCST90001806	Inverse variance weighted	27	-0.0345046	0.030289	0.254629	-0.0938711	0.0248619	0.966084	0.9104	1.02517	0.994836
294	ebi-a-GCST90001684	finn-b-DM_NEPHROPATHY	Diabetic nephropathy || id:finn-b-DM_NEPHROPATHY	|| id:ebi-a-GCST90001684	Inverse variance weighted	12	-0.047212	0.041543	0.255764	-0.128636	0.0342123	0.953885	0.879294	1.0348	0.994836
536	ebi-a-GCST90001926	finn-b-DM_NEPHROPATHY	Diabetic nephropathy || id:finn-b-DM_NEPHROPATHY	|| id:ebi-a-GCST90001926	Inverse variance weighted	25	0.0357499	0.0315365	0.25696	-0.0260616	0.0975614	1.0364	0.974275	1.10248	0.994836
71	ebi-a-GCST90001461	finn-b-DM_NEPHROPATHY	Diabetic nephropathy || id:finn-b-DM_NEPHROPATHY	|| id:ebi-a-GCST90001461	Inverse variance weighted	16	-0.0495488	0.0437282	0.257168	-0.135256	0.0361584	0.951659	0.873492	1.03682	0.994836
445	ebi-a-GCST90001835	finn-b-DM_NEPHROPATHY	Diabetic nephropathy || id:finn-b-DM_NEPHROPATHY	|| id:ebi-a-GCST90001835	Inverse variance weighted	13	0.0666943	0.0588946	0.257452	-0.0487391	0.182128	1.06897	0.95243	1.19977	0.994836
424	ebi-a-GCST90001814	finn-b-DM_NEPHROPATHY	Diabetic nephropathy || id:finn-b-DM_NEPHROPATHY	|| id:ebi-a-GCST90001814	Inverse variance weighted	13	-0.0137805	0.0121771	0.257771	-0.0376476	0.0100866	0.986314	0.963052	1.01014	0.994836
113	ebi-a-GCST90001503	finn-b-DM_NEPHROPATHY	Diabetic nephropathy || id:finn-b-DM_NEPHROPATHY	|| id:ebi-a-GCST90001503	Inverse variance weighted	25	0.0132043	0.0116781	0.258186	-0.0096848	0.0360934	1.01329	0.990362	1.03675	0.994836
212	ebi-a-GCST90001602	finn-b-DM_NEPHROPATHY	Diabetic nephropathy || id:finn-b-DM_NEPHROPATHY	|| id:ebi-a-GCST90001602	Inverse variance weighted	19	0.036268	0.0321827	0.259767	-0.02681	0.0993461	1.03693	0.973546	1.10445	0.994836
128	ebi-a-GCST90001518	finn-b-DM_NEPHROPATHY	Diabetic nephropathy || id:finn-b-DM_NEPHROPATHY	|| id:ebi-a-GCST90001518	Inverse variance weighted	24	0.0132726	0.0117862	0.260117	-0.00982835	0.0363736	1.01336	0.99022	1.03704	0.994836
43	ebi-a-GCST90001433	finn-b-DM_NEPHROPATHY	Diabetic nephropathy || id:finn-b-DM_NEPHROPATHY	|| id:ebi-a-GCST90001433	Inverse variance weighted	15	-0.0522166	0.0464333	0.260779	-0.143226	0.0387926	0.949123	0.866558	1.03955	0.994836
650	ebi-a-GCST90002040	finn-b-DM_NEPHROPATHY	Diabetic nephropathy || id:finn-b-DM_NEPHROPATHY	|| id:ebi-a-GCST90002040	Inverse variance weighted	31	-0.0305828	0.0272278	0.261345	-0.0839494	0.0227838	0.96988	0.919478	1.02305	0.994836
418	ebi-a-GCST90001808	finn-b-DM_NEPHROPATHY	Diabetic nephropathy || id:finn-b-DM_NEPHROPATHY	|| id:ebi-a-GCST90001808	Inverse variance weighted	27	-0.0348873	0.0312016	0.263513	-0.0960425	0.0262678	0.965714	0.908425	1.02662	0.994836
147	ebi-a-GCST90001537	finn-b-DM_NEPHROPATHY	Diabetic nephropathy || id:finn-b-DM_NEPHROPATHY	|| id:ebi-a-GCST90001537	Inverse variance weighted	23	0.0689048	0.0617443	0.264435	-0.0521141	0.189924	1.07133	0.949221	1.20916	0.994836
122	ebi-a-GCST90001512	finn-b-DM_NEPHROPATHY	Diabetic nephropathy || id:finn-b-DM_NEPHROPATHY	|| id:ebi-a-GCST90001512	Inverse variance weighted	24	0.0217007	0.0196149	0.268581	-0.0167445	0.060146	1.02194	0.983395	1.06199	0.994836
47	ebi-a-GCST90001437	finn-b-DM_NEPHROPATHY	Diabetic nephropathy || id:finn-b-DM_NEPHROPATHY	|| id:ebi-a-GCST90001437	Inverse variance weighted	18	-0.0593912	0.0537416	0.269105	-0.164725	0.0459424	0.942338	0.848127	1.04701	0.994836
516	ebi-a-GCST90001906	finn-b-DM_NEPHROPATHY	Diabetic nephropathy || id:finn-b-DM_NEPHROPATHY	|| id:ebi-a-GCST90001906	Inverse variance weighted	18	-0.0571644	0.0519859	0.271501	-0.159057	0.044728	0.944439	0.852948	1.04574	0.994836
588	ebi-a-GCST90001978	finn-b-DM_NEPHROPATHY	Diabetic nephropathy || id:finn-b-DM_NEPHROPATHY	|| id:ebi-a-GCST90001978	Inverse variance weighted	14	0.0269851	0.0247459	0.275498	-0.0215168	0.0754869	1.02735	0.978713	1.07841	0.994836
404	ebi-a-GCST90001794	finn-b-DM_NEPHROPATHY	Diabetic nephropathy || id:finn-b-DM_NEPHROPATHY	|| id:ebi-a-GCST90001794	Inverse variance weighted	23	-0.024798	0.0227646	0.276011	-0.0694166	0.0198206	0.975507	0.932938	1.02002	0.994836
289	ebi-a-GCST90001679	finn-b-DM_NEPHROPATHY	Diabetic nephropathy || id:finn-b-DM_NEPHROPATHY	|| id:ebi-a-GCST90001679	Inverse variance weighted	14	0.0517866	0.04774	0.278026	-0.0417838	0.145357	1.05315	0.959077	1.15645	0.994836
49	ebi-a-GCST90001439	finn-b-DM_NEPHROPATHY	Diabetic nephropathy || id:finn-b-DM_NEPHROPATHY	|| id:ebi-a-GCST90001439	Inverse variance weighted	13	-0.0846	0.0782238	0.27947	-0.237919	0.0687187	0.91888	0.788267	1.07113	0.994836
654	ebi-a-GCST90002044	finn-b-DM_NEPHROPATHY	Diabetic nephropathy || id:finn-b-DM_NEPHROPATHY	|| id:ebi-a-GCST90002044	Inverse variance weighted	7	-0.0889953	0.0825123	0.28078	-0.250719	0.0727289	0.91485	0.778241	1.07544	0.994836
76	ebi-a-GCST90001466	finn-b-DM_NEPHROPATHY	Diabetic nephropathy || id:finn-b-DM_NEPHROPATHY	|| id:ebi-a-GCST90001466	Inverse variance weighted	17	-0.0659274	0.0612439	0.281716	-0.185966	0.0541107	0.936199	0.830302	1.0556	0.994836
186	ebi-a-GCST90001576	finn-b-DM_NEPHROPATHY	Diabetic nephropathy || id:finn-b-DM_NEPHROPATHY	|| id:ebi-a-GCST90001576	Inverse variance weighted	13	-0.189977	0.176781	0.282534	-0.536468	0.156514	0.826978	0.58481	1.16943	0.994836
426	ebi-a-GCST90001816	finn-b-DM_NEPHROPATHY	Diabetic nephropathy || id:finn-b-DM_NEPHROPATHY	|| id:ebi-a-GCST90001816	Inverse variance weighted	21	0.035833	0.0333688	0.282891	-0.0295698	0.101236	1.03648	0.970863	1.10654	0.994836
179	ebi-a-GCST90001569	finn-b-DM_NEPHROPATHY	Diabetic nephropathy || id:finn-b-DM_NEPHROPATHY	|| id:ebi-a-GCST90001569	Inverse variance weighted	18	0.0505691	0.0471018	0.282996	-0.0417505	0.142889	1.05187	0.959109	1.1536	0.994836
465	ebi-a-GCST90001855	finn-b-DM_NEPHROPATHY	Diabetic nephropathy || id:finn-b-DM_NEPHROPATHY	|| id:ebi-a-GCST90001855	Inverse variance weighted	15	0.0332791	0.0310817	0.284306	-0.027641	0.0941992	1.03384	0.972737	1.09878	0.994836
412	ebi-a-GCST90001802	finn-b-DM_NEPHROPATHY	Diabetic nephropathy || id:finn-b-DM_NEPHROPATHY	|| id:ebi-a-GCST90001802	Inverse variance weighted	24	0.0438588	0.0410637	0.28549	-0.036626	0.124344	1.04483	0.964037	1.1324	0.994836
561	ebi-a-GCST90001951	finn-b-DM_NEPHROPATHY	Diabetic nephropathy || id:finn-b-DM_NEPHROPATHY	|| id:ebi-a-GCST90001951	Inverse variance weighted	16	0.0211716	0.0198649	0.286523	-0.0177636	0.0601068	1.0214	0.982393	1.06195	0.994836
178	ebi-a-GCST90001568	finn-b-DM_NEPHROPATHY	Diabetic nephropathy || id:finn-b-DM_NEPHROPATHY	|| id:ebi-a-GCST90001568	Inverse variance weighted	17	0.0489363	0.0460831	0.288274	-0.0413865	0.139259	1.05015	0.959458	1.14942	0.994836
58	ebi-a-GCST90001448	finn-b-DM_NEPHROPATHY	Diabetic nephropathy || id:finn-b-DM_NEPHROPATHY	|| id:ebi-a-GCST90001448	Inverse variance weighted	14	0.0427015	0.040522	0.291982	-0.0367217	0.122125	1.04363	0.963944	1.12989	0.994836
435	ebi-a-GCST90001825	finn-b-DM_NEPHROPATHY	Diabetic nephropathy || id:finn-b-DM_NEPHROPATHY	|| id:ebi-a-GCST90001825	Inverse variance weighted	20	-0.0237489	0.0227034	0.295536	-0.0682476	0.0207497	0.976531	0.934029	1.02097	0.994836
542	ebi-a-GCST90001932	finn-b-DM_NEPHROPATHY	Diabetic nephropathy || id:finn-b-DM_NEPHROPATHY	|| id:ebi-a-GCST90001932	Inverse variance weighted	19	0.0876329	0.0841323	0.297593	-0.0772663	0.252532	1.09159	0.925643	1.28728	0.994836
248	ebi-a-GCST90001638	finn-b-DM_NEPHROPATHY	Diabetic nephropathy || id:finn-b-DM_NEPHROPATHY	|| id:ebi-a-GCST90001638	Inverse variance weighted	25	0.0449861	0.0436518	0.302744	-0.0405714	0.130544	1.04601	0.960241	1.13945	0.994836
68	ebi-a-GCST90001458	finn-b-DM_NEPHROPATHY	Diabetic nephropathy || id:finn-b-DM_NEPHROPATHY	|| id:ebi-a-GCST90001458	Inverse variance weighted	20	-0.0239932	0.0232976	0.303078	-0.0696565	0.0216701	0.976292	0.932714	1.02191	0.994836
616	ebi-a-GCST90002006	finn-b-DM_NEPHROPATHY	Diabetic nephropathy || id:finn-b-DM_NEPHROPATHY	|| id:ebi-a-GCST90002006	Inverse variance weighted	25	0.0263441	0.0257625	0.30651	-0.0241505	0.0768386	1.02669	0.976139	1.07987	0.994836
323	ebi-a-GCST90001713	finn-b-DM_NEPHROPATHY	Diabetic nephropathy || id:finn-b-DM_NEPHROPATHY	|| id:ebi-a-GCST90001713	Inverse variance weighted	14	0.0468271	0.0460915	0.309649	-0.0435122	0.137166	1.04794	0.957421	1.14702	0.994836
477	ebi-a-GCST90001867	finn-b-DM_NEPHROPATHY	Diabetic nephropathy || id:finn-b-DM_NEPHROPATHY	|| id:ebi-a-GCST90001867	Inverse variance weighted	25	-0.0315615	0.0311114	0.31036	-0.0925398	0.0294168	0.968931	0.911613	1.02985	0.994836
45	ebi-a-GCST90001435	finn-b-DM_NEPHROPATHY	Diabetic nephropathy || id:finn-b-DM_NEPHROPATHY	|| id:ebi-a-GCST90001435	Inverse variance weighted	18	-0.0195325	0.0192569	0.310435	-0.057276	0.0182111	0.980657	0.944333	1.01838	0.994836
599	ebi-a-GCST90001989	finn-b-DM_NEPHROPATHY	Diabetic nephropathy || id:finn-b-DM_NEPHROPATHY	|| id:ebi-a-GCST90001989	Inverse variance weighted	25	0.0205462	0.0202584	0.310485	-0.0191603	0.0602527	1.02076	0.981022	1.0621	0.994836
367	ebi-a-GCST90001757	finn-b-DM_NEPHROPATHY	Diabetic nephropathy || id:finn-b-DM_NEPHROPATHY	|| id:ebi-a-GCST90001757	Inverse variance weighted	28	0.0201197	0.0198612	0.311053	-0.0188082	0.0590476	1.02032	0.981368	1.06083	0.994836
115	ebi-a-GCST90001505	finn-b-DM_NEPHROPATHY	Diabetic nephropathy || id:finn-b-DM_NEPHROPATHY	|| id:ebi-a-GCST90001505	Inverse variance weighted	20	-0.0739256	0.0733665	0.313636	-0.217724	0.0698727	0.928741	0.804348	1.07237	0.994836
243	ebi-a-GCST90001633	finn-b-DM_NEPHROPATHY	Diabetic nephropathy || id:finn-b-DM_NEPHROPATHY	|| id:ebi-a-GCST90001633	Inverse variance weighted	25	0.0330469	0.0330281	0.317035	-0.0316882	0.097782	1.0336	0.968809	1.10272	0.994836
171	ebi-a-GCST90001561	finn-b-DM_NEPHROPATHY	Diabetic nephropathy || id:finn-b-DM_NEPHROPATHY	|| id:ebi-a-GCST90001561	Inverse variance weighted	23	-0.013419	0.0134274	0.317613	-0.0397367	0.0128987	0.986671	0.961042	1.01298	0.994836
614	ebi-a-GCST90002004	finn-b-DM_NEPHROPATHY	Diabetic nephropathy || id:finn-b-DM_NEPHROPATHY	|| id:ebi-a-GCST90002004	Inverse variance weighted	23	0.012861	0.0128978	0.318691	-0.0124186	0.0381406	1.01294	0.987658	1.03888	0.994836
307	ebi-a-GCST90001697	finn-b-DM_NEPHROPATHY	Diabetic nephropathy || id:finn-b-DM_NEPHROPATHY	|| id:ebi-a-GCST90001697	Inverse variance weighted	149	-0.000429519	0.000430816	0.318769	-0.00127392	0.00041488	0.999571	0.998727	1.00041	0.994836
129	ebi-a-GCST90001519	finn-b-DM_NEPHROPATHY	Diabetic nephropathy || id:finn-b-DM_NEPHROPATHY	|| id:ebi-a-GCST90001519	Inverse variance weighted	17	-0.0288111	0.0290042	0.320543	-0.0856594	0.0280371	0.9716	0.917907	1.02843	0.994836
187	ebi-a-GCST90001577	finn-b-DM_NEPHROPATHY	Diabetic nephropathy || id:finn-b-DM_NEPHROPATHY	|| id:ebi-a-GCST90001577	Inverse variance weighted	24	-0.037379	0.0377491	0.322079	-0.111367	0.0366093	0.963311	0.89461	1.03729	0.994836
74	ebi-a-GCST90001464	finn-b-DM_NEPHROPATHY	Diabetic nephropathy || id:finn-b-DM_NEPHROPATHY	|| id:ebi-a-GCST90001464	Inverse variance weighted	18	-0.0243188	0.0246275	0.323415	-0.0725887	0.0239511	0.975975	0.929983	1.02424	0.994836
475	ebi-a-GCST90001865	finn-b-DM_NEPHROPATHY	Diabetic nephropathy || id:finn-b-DM_NEPHROPATHY	|| id:ebi-a-GCST90001865	Inverse variance weighted	12	0.0467032	0.0475483	0.325988	-0.0464914	0.139898	1.04781	0.954573	1.15016	0.994836
347	ebi-a-GCST90001737	finn-b-DM_NEPHROPATHY	Diabetic nephropathy || id:finn-b-DM_NEPHROPATHY	|| id:ebi-a-GCST90001737	Inverse variance weighted	25	0.0172397	0.0176192	0.327845	-0.0172939	0.0517734	1.01739	0.982855	1.05314	0.994836
309	ebi-a-GCST90001699	finn-b-DM_NEPHROPATHY	Diabetic nephropathy || id:finn-b-DM_NEPHROPATHY	|| id:ebi-a-GCST90001699	Inverse variance weighted	27	0.000552079	0.000565726	0.329125	-0.000556743	0.0016609	1.00055	0.999443	1.00166	0.994836
276	ebi-a-GCST90001666	finn-b-DM_NEPHROPATHY	Diabetic nephropathy || id:finn-b-DM_NEPHROPATHY	|| id:ebi-a-GCST90001666	Inverse variance weighted	45	0.00314845	0.00323493	0.330421	-0.00319201	0.0094889	1.00315	0.996813	1.00953	0.994836
189	ebi-a-GCST90001579	finn-b-DM_NEPHROPATHY	Diabetic nephropathy || id:finn-b-DM_NEPHROPATHY	|| id:ebi-a-GCST90001579	Inverse variance weighted	16	-0.0294683	0.0303107	0.330947	-0.0888772	0.0299406	0.970962	0.914958	1.03039	0.994836
721	ebi-a-GCST90002111	finn-b-DM_NEPHROPATHY	Diabetic nephropathy || id:finn-b-DM_NEPHROPATHY	|| id:ebi-a-GCST90002111	Inverse variance weighted	15	0.0724703	0.0747539	0.33232	-0.0740474	0.218988	1.07516	0.928628	1.24482	0.994836
728	ebi-a-GCST90002118	finn-b-DM_NEPHROPATHY	Diabetic nephropathy || id:finn-b-DM_NEPHROPATHY	|| id:ebi-a-GCST90002118	Inverse variance weighted	13	-0.0656676	0.0679075	0.333536	-0.198766	0.0674311	0.936442	0.819741	1.06976	0.994836
700	ebi-a-GCST90002090	finn-b-DM_NEPHROPATHY	Diabetic nephropathy || id:finn-b-DM_NEPHROPATHY	|| id:ebi-a-GCST90002090	Inverse variance weighted	19	0.0428375	0.0443389	0.333975	-0.0440668	0.129742	1.04377	0.95689	1.13853	0.994836
468	ebi-a-GCST90001858	finn-b-DM_NEPHROPATHY	Diabetic nephropathy || id:finn-b-DM_NEPHROPATHY	|| id:ebi-a-GCST90001858	Inverse variance weighted	29	0.0224353	0.0232953	0.335507	-0.0232235	0.0680941	1.02269	0.977044	1.07047	0.994836
261	ebi-a-GCST90001651	finn-b-DM_NEPHROPATHY	Diabetic nephropathy || id:finn-b-DM_NEPHROPATHY	|| id:ebi-a-GCST90001651	Inverse variance weighted	23	-0.0392562	0.0407886	0.335834	-0.119202	0.0406896	0.961504	0.887629	1.04153	0.994836
353	ebi-a-GCST90001743	finn-b-DM_NEPHROPATHY	Diabetic nephropathy || id:finn-b-DM_NEPHROPATHY	|| id:ebi-a-GCST90001743	Inverse variance weighted	19	0.11805	0.12362	0.339608	-0.124246	0.360346	1.1253	0.883163	1.43383	0.994836
241	ebi-a-GCST90001631	finn-b-DM_NEPHROPATHY	Diabetic nephropathy || id:finn-b-DM_NEPHROPATHY	|| id:ebi-a-GCST90001631	Inverse variance weighted	24	-0.0432481	0.0453102	0.339837	-0.132056	0.04556	0.957674	0.876292	1.04661	0.994836
632	ebi-a-GCST90002022	finn-b-DM_NEPHROPATHY	Diabetic nephropathy || id:finn-b-DM_NEPHROPATHY	|| id:ebi-a-GCST90002022	Inverse variance weighted	17	0.0522281	0.0547314	0.33995	-0.0550454	0.159502	1.05362	0.946442	1.17293	0.994836
18	ebi-a-GCST90001408	finn-b-DM_NEPHROPATHY	Diabetic nephropathy || id:finn-b-DM_NEPHROPATHY	|| id:ebi-a-GCST90001408	Inverse variance weighted	24	-0.0354963	0.0372383	0.34048	-0.108483	0.0374909	0.965126	0.897194	1.0382	0.994836
517	ebi-a-GCST90001907	finn-b-DM_NEPHROPATHY	Diabetic nephropathy || id:finn-b-DM_NEPHROPATHY	|| id:ebi-a-GCST90001907	Inverse variance weighted	21	-0.0205339	0.0215483	0.340629	-0.0627686	0.0217008	0.979675	0.939161	1.02194	0.994836
421	ebi-a-GCST90001811	finn-b-DM_NEPHROPATHY	Diabetic nephropathy || id:finn-b-DM_NEPHROPATHY	|| id:ebi-a-GCST90001811	Inverse variance weighted	14	0.0544145	0.0573678	0.342864	-0.0580263	0.166855	1.05592	0.943625	1.18158	0.994836
39	ebi-a-GCST90001429	finn-b-DM_NEPHROPATHY	Diabetic nephropathy || id:finn-b-DM_NEPHROPATHY	|| id:ebi-a-GCST90001429	Inverse variance weighted	21	0.0330633	0.0349545	0.344202	-0.0354476	0.101574	1.03362	0.965173	1.10691	0.994836
578	ebi-a-GCST90001968	finn-b-DM_NEPHROPATHY	Diabetic nephropathy || id:finn-b-DM_NEPHROPATHY	|| id:ebi-a-GCST90001968	Inverse variance weighted	19	0.0353138	0.0374865	0.346172	-0.0381598	0.108787	1.03594	0.962559	1.11493	0.994836
613	ebi-a-GCST90002003	finn-b-DM_NEPHROPATHY	Diabetic nephropathy || id:finn-b-DM_NEPHROPATHY	|| id:ebi-a-GCST90002003	Inverse variance weighted	14	-0.0365935	0.0388695	0.346476	-0.112778	0.0395906	0.964068	0.893349	1.04038	0.994836
493	ebi-a-GCST90001883	finn-b-DM_NEPHROPATHY	Diabetic nephropathy || id:finn-b-DM_NEPHROPATHY	|| id:ebi-a-GCST90001883	Inverse variance weighted	23	0.028172	0.0299416	0.346758	-0.0305136	0.0868575	1.02857	0.969947	1.09074	0.994836
697	ebi-a-GCST90002087	finn-b-DM_NEPHROPATHY	Diabetic nephropathy || id:finn-b-DM_NEPHROPATHY	|| id:ebi-a-GCST90002087	Inverse variance weighted	30	-0.0231774	0.0246564	0.347209	-0.0715039	0.0251491	0.977089	0.930993	1.02547	0.994836
219	ebi-a-GCST90001609	finn-b-DM_NEPHROPATHY	Diabetic nephropathy || id:finn-b-DM_NEPHROPATHY	|| id:ebi-a-GCST90001609	Inverse variance weighted	13	-0.0415037	0.0445635	0.351678	-0.128848	0.0458408	0.959346	0.879107	1.04691	0.994836
16	ebi-a-GCST90001406	finn-b-DM_NEPHROPATHY	Diabetic nephropathy || id:finn-b-DM_NEPHROPATHY	|| id:ebi-a-GCST90001406	Inverse variance weighted	24	0.0342062	0.0367285	0.351686	-0.0377818	0.106194	1.0348	0.962923	1.11204	0.994836
151	ebi-a-GCST90001541	finn-b-DM_NEPHROPATHY	Diabetic nephropathy || id:finn-b-DM_NEPHROPATHY	|| id:ebi-a-GCST90001541	Inverse variance weighted	23	0.0384475	0.0413951	0.352996	-0.0426869	0.119582	1.0392	0.958211	1.12703	0.994836
548	ebi-a-GCST90001938	finn-b-DM_NEPHROPATHY	Diabetic nephropathy || id:finn-b-DM_NEPHROPATHY	|| id:ebi-a-GCST90001938	Inverse variance weighted	13	-0.0507737	0.0547225	0.353491	-0.15803	0.0564824	0.950494	0.853824	1.05811	0.994836
26	ebi-a-GCST90001416	finn-b-DM_NEPHROPATHY	Diabetic nephropathy || id:finn-b-DM_NEPHROPATHY	|| id:ebi-a-GCST90001416	Inverse variance weighted	20	0.0147904	0.015947	0.353683	-0.0164658	0.0460465	1.0149	0.983669	1.04712	0.994836
374	ebi-a-GCST90001764	finn-b-DM_NEPHROPATHY	Diabetic nephropathy || id:finn-b-DM_NEPHROPATHY	|| id:ebi-a-GCST90001764	Inverse variance weighted	3	0.066037	0.0713927	0.354974	-0.0738926	0.205967	1.06827	0.928771	1.22871	0.994836
486	ebi-a-GCST90001876	finn-b-DM_NEPHROPATHY	Diabetic nephropathy || id:finn-b-DM_NEPHROPATHY	|| id:ebi-a-GCST90001876	Inverse variance weighted	15	0.0263406	0.0287353	0.359318	-0.0299805	0.0826618	1.02669	0.970464	1.08617	0.994836
672	ebi-a-GCST90002062	finn-b-DM_NEPHROPATHY	Diabetic nephropathy || id:finn-b-DM_NEPHROPATHY	|| id:ebi-a-GCST90002062	Inverse variance weighted	17	0.0438971	0.047932	0.359761	-0.0500496	0.137844	1.04487	0.951182	1.1478	0.994836
679	ebi-a-GCST90002069	finn-b-DM_NEPHROPATHY	Diabetic nephropathy || id:finn-b-DM_NEPHROPATHY	|| id:ebi-a-GCST90002069	Inverse variance weighted	17	-0.028585	0.0313393	0.36171	-0.0900101	0.0328401	0.97182	0.913922	1.03339	0.994836
525	ebi-a-GCST90001915	finn-b-DM_NEPHROPATHY	Diabetic nephropathy || id:finn-b-DM_NEPHROPATHY	|| id:ebi-a-GCST90001915	Inverse variance weighted	13	-0.0606865	0.0667145	0.36301	-0.191447	0.0700739	0.941118	0.825763	1.07259	0.994836
245	ebi-a-GCST90001635	finn-b-DM_NEPHROPATHY	Diabetic nephropathy || id:finn-b-DM_NEPHROPATHY	|| id:ebi-a-GCST90001635	Inverse variance weighted	23	0.0315589	0.0348251	0.364823	-0.0366982	0.099816	1.03206	0.963967	1.10497	0.994836
391	ebi-a-GCST90001781	finn-b-DM_NEPHROPATHY	Diabetic nephropathy || id:finn-b-DM_NEPHROPATHY	|| id:ebi-a-GCST90001781	Inverse variance weighted	22	0.0201766	0.0222661	0.364851	-0.0234649	0.0638181	1.02038	0.976808	1.0659	0.994836
407	ebi-a-GCST90001797	finn-b-DM_NEPHROPATHY	Diabetic nephropathy || id:finn-b-DM_NEPHROPATHY	|| id:ebi-a-GCST90001797	Inverse variance weighted	18	0.0393713	0.043502	0.365441	-0.0458926	0.124635	1.04016	0.955145	1.13274	0.994836
699	ebi-a-GCST90002089	finn-b-DM_NEPHROPATHY	Diabetic nephropathy || id:finn-b-DM_NEPHROPATHY	|| id:ebi-a-GCST90002089	Inverse variance weighted	17	0.0288386	0.0318882	0.365802	-0.0336623	0.0913395	1.02926	0.966898	1.09564	0.994836
118	ebi-a-GCST90001508	finn-b-DM_NEPHROPATHY	Diabetic nephropathy || id:finn-b-DM_NEPHROPATHY	|| id:ebi-a-GCST90001508	Inverse variance weighted	23	-0.0160344	0.0178178	0.368167	-0.0509573	0.0188884	0.984093	0.950319	1.01907	0.994836
127	ebi-a-GCST90001517	finn-b-DM_NEPHROPATHY	Diabetic nephropathy || id:finn-b-DM_NEPHROPATHY	|| id:ebi-a-GCST90001517	Inverse variance weighted	24	0.0134744	0.0149756	0.368247	-0.0158777	0.0428266	1.01357	0.984248	1.04376	0.994836
283	ebi-a-GCST90001673	finn-b-DM_NEPHROPATHY	Diabetic nephropathy || id:finn-b-DM_NEPHROPATHY	|| id:ebi-a-GCST90001673	Inverse variance weighted	13	0.0293596	0.0326707	0.368838	-0.034675	0.0933941	1.02979	0.965919	1.09789	0.994836
541	ebi-a-GCST90001931	finn-b-DM_NEPHROPATHY	Diabetic nephropathy || id:finn-b-DM_NEPHROPATHY	|| id:ebi-a-GCST90001931	Inverse variance weighted	8	0.0579837	0.0647257	0.37034	-0.0688787	0.184846	1.0597	0.93344	1.20303	0.994836
145	ebi-a-GCST90001535	finn-b-DM_NEPHROPATHY	Diabetic nephropathy || id:finn-b-DM_NEPHROPATHY	|| id:ebi-a-GCST90001535	Inverse variance weighted	23	-0.0564696	0.0631694	0.371354	-0.180282	0.0673423	0.945095	0.835035	1.06966	0.994836
609	ebi-a-GCST90001999	finn-b-DM_NEPHROPATHY	Diabetic nephropathy || id:finn-b-DM_NEPHROPATHY	|| id:ebi-a-GCST90001999	Inverse variance weighted	18	-0.0353954	0.0397542	0.373275	-0.113314	0.0425229	0.965224	0.892871	1.04344	0.994836
538	ebi-a-GCST90001928	finn-b-DM_NEPHROPATHY	Diabetic nephropathy || id:finn-b-DM_NEPHROPATHY	|| id:ebi-a-GCST90001928	Inverse variance weighted	13	0.0287683	0.0325474	0.376756	-0.0350246	0.0925611	1.02919	0.965582	1.09698	0.994836
529	ebi-a-GCST90001919	finn-b-DM_NEPHROPATHY	Diabetic nephropathy || id:finn-b-DM_NEPHROPATHY	|| id:ebi-a-GCST90001919	Inverse variance weighted	20	0.026912	0.030689	0.380528	-0.0332386	0.0870625	1.02728	0.967308	1.09096	0.994836
197	ebi-a-GCST90001587	finn-b-DM_NEPHROPATHY	Diabetic nephropathy || id:finn-b-DM_NEPHROPATHY	|| id:ebi-a-GCST90001587	Inverse variance weighted	20	0.0407999	0.0465779	0.381057	-0.0504928	0.132093	1.04164	0.950761	1.14121	0.994836
301	ebi-a-GCST90001691	finn-b-DM_NEPHROPATHY	Diabetic nephropathy || id:finn-b-DM_NEPHROPATHY	|| id:ebi-a-GCST90001691	Inverse variance weighted	23	-0.0113781	0.0130969	0.384974	-0.037048	0.0142917	0.988686	0.96363	1.01439	0.994836
120	ebi-a-GCST90001510	finn-b-DM_NEPHROPATHY	Diabetic nephropathy || id:finn-b-DM_NEPHROPATHY	|| id:ebi-a-GCST90001510	Inverse variance weighted	16	-0.0169336	0.0197881	0.392139	-0.0557184	0.0218511	0.983209	0.945805	1.02209	0.994836
94	ebi-a-GCST90001484	finn-b-DM_NEPHROPATHY	Diabetic nephropathy || id:finn-b-DM_NEPHROPATHY	|| id:ebi-a-GCST90001484	Inverse variance weighted	21	0.0178266	0.0208674	0.392948	-0.0230734	0.0587267	1.01799	0.977191	1.06049	0.994836
581	ebi-a-GCST90001971	finn-b-DM_NEPHROPATHY	Diabetic nephropathy || id:finn-b-DM_NEPHROPATHY	|| id:ebi-a-GCST90001971	Inverse variance weighted	13	-0.0835153	0.0978425	0.393344	-0.275287	0.108256	0.919877	0.759354	1.11433	0.994836
124	ebi-a-GCST90001514	finn-b-DM_NEPHROPATHY	Diabetic nephropathy || id:finn-b-DM_NEPHROPATHY	|| id:ebi-a-GCST90001514	Inverse variance weighted	17	-0.0241759	0.0283625	0.393998	-0.0797664	0.0314146	0.976114	0.923332	1.03191	0.994836
57	ebi-a-GCST90001447	finn-b-DM_NEPHROPATHY	Diabetic nephropathy || id:finn-b-DM_NEPHROPATHY	|| id:ebi-a-GCST90001447	Inverse variance weighted	19	0.0299686	0.0351946	0.394486	-0.0390129	0.0989501	1.03042	0.961738	1.10401	0.994836
730	ebi-a-GCST90002120	finn-b-DM_NEPHROPATHY	Diabetic nephropathy || id:finn-b-DM_NEPHROPATHY	|| id:ebi-a-GCST90002120	Inverse variance weighted	17	-0.0405552	0.0476677	0.394886	-0.133984	0.0528734	0.960256	0.874604	1.0543	0.994836
643	ebi-a-GCST90002033	finn-b-DM_NEPHROPATHY	Diabetic nephropathy || id:finn-b-DM_NEPHROPATHY	|| id:ebi-a-GCST90002033	Inverse variance weighted	22	-0.0289867	0.034381	0.399171	-0.0963736	0.0384001	0.971429	0.908125	1.03915	0.994836
640	ebi-a-GCST90002030	finn-b-DM_NEPHROPATHY	Diabetic nephropathy || id:finn-b-DM_NEPHROPATHY	|| id:ebi-a-GCST90002030	Inverse variance weighted	21	-0.0259291	0.0309112	0.401567	-0.0865151	0.0346569	0.974404	0.917122	1.03526	0.994836
133	ebi-a-GCST90001523	finn-b-DM_NEPHROPATHY	Diabetic nephropathy || id:finn-b-DM_NEPHROPATHY	|| id:ebi-a-GCST90001523	Inverse variance weighted	26	-0.0178313	0.0214228	0.405211	-0.0598199	0.0241574	0.982327	0.941934	1.02445	0.994836
682	ebi-a-GCST90002072	finn-b-DM_NEPHROPATHY	Diabetic nephropathy || id:finn-b-DM_NEPHROPATHY	|| id:ebi-a-GCST90002072	Inverse variance weighted	22	0.0270186	0.0324875	0.405599	-0.0366568	0.0906941	1.02739	0.964007	1.09493	0.994836
670	ebi-a-GCST90002060	finn-b-DM_NEPHROPATHY	Diabetic nephropathy || id:finn-b-DM_NEPHROPATHY	|| id:ebi-a-GCST90002060	Inverse variance weighted	19	-0.0328628	0.0396988	0.407781	-0.110672	0.0449468	0.967671	0.895232	1.04597	0.994836
428	ebi-a-GCST90001818	finn-b-DM_NEPHROPATHY	Diabetic nephropathy || id:finn-b-DM_NEPHROPATHY	|| id:ebi-a-GCST90001818	Inverse variance weighted	11	0.0710249	0.0860088	0.408925	-0.0975523	0.239602	1.07361	0.907055	1.27074	0.994836
303	ebi-a-GCST90001693	finn-b-DM_NEPHROPATHY	Diabetic nephropathy || id:finn-b-DM_NEPHROPATHY	|| id:ebi-a-GCST90001693	Inverse variance weighted	21	-0.0101821	0.0123828	0.410923	-0.0344524	0.0140883	0.98987	0.966134	1.01419	0.994836
148	ebi-a-GCST90001538	finn-b-DM_NEPHROPATHY	Diabetic nephropathy || id:finn-b-DM_NEPHROPATHY	|| id:ebi-a-GCST90001538	Inverse variance weighted	29	-0.00861451	0.0104812	0.411131	-0.0291576	0.0119286	0.991422	0.971263	1.012	0.994836
327	ebi-a-GCST90001717	finn-b-DM_NEPHROPATHY	Diabetic nephropathy || id:finn-b-DM_NEPHROPATHY	|| id:ebi-a-GCST90001717	Inverse variance weighted	20	0.0182914	0.0222698	0.411445	-0.0253575	0.0619403	1.01846	0.974961	1.0639	0.994836
617	ebi-a-GCST90002007	finn-b-DM_NEPHROPATHY	Diabetic nephropathy || id:finn-b-DM_NEPHROPATHY	|| id:ebi-a-GCST90002007	Inverse variance weighted	16	0.0333153	0.0406967	0.413001	-0.0464502	0.113081	1.03388	0.954612	1.11972	0.994836
295	ebi-a-GCST90001685	finn-b-DM_NEPHROPATHY	Diabetic nephropathy || id:finn-b-DM_NEPHROPATHY	|| id:ebi-a-GCST90001685	Inverse variance weighted	14	0.135438	0.166427	0.415761	-0.190759	0.461634	1.14504	0.826332	1.58666	0.994836
688	ebi-a-GCST90002078	finn-b-DM_NEPHROPATHY	Diabetic nephropathy || id:finn-b-DM_NEPHROPATHY	|| id:ebi-a-GCST90002078	Inverse variance weighted	22	-0.0220512	0.0271015	0.415844	-0.0751702	0.0310677	0.97819	0.927586	1.03156	0.994836
631	ebi-a-GCST90002021	finn-b-DM_NEPHROPATHY	Diabetic nephropathy || id:finn-b-DM_NEPHROPATHY	|| id:ebi-a-GCST90002021	Inverse variance weighted	14	-0.027317	0.0335805	0.415944	-0.0931347	0.0385008	0.973053	0.911071	1.03925	0.994836
695	ebi-a-GCST90002085	finn-b-DM_NEPHROPATHY	Diabetic nephropathy || id:finn-b-DM_NEPHROPATHY	|| id:ebi-a-GCST90002085	Inverse variance weighted	19	-0.0766184	0.0944369	0.417183	-0.261715	0.108478	0.926243	0.769731	1.11458	0.994836
456	ebi-a-GCST90001846	finn-b-DM_NEPHROPATHY	Diabetic nephropathy || id:finn-b-DM_NEPHROPATHY	|| id:ebi-a-GCST90001846	Inverse variance weighted	13	0.0432134	0.0532917	0.417432	-0.0612384	0.147665	1.04416	0.940599	1.15912	0.994836
437	ebi-a-GCST90001827	finn-b-DM_NEPHROPATHY	Diabetic nephropathy || id:finn-b-DM_NEPHROPATHY	|| id:ebi-a-GCST90001827	Inverse variance weighted	20	-0.0250365	0.0309543	0.418617	-0.0857069	0.0356339	0.975274	0.917863	1.03628	0.994836
411	ebi-a-GCST90001801	finn-b-DM_NEPHROPATHY	Diabetic nephropathy || id:finn-b-DM_NEPHROPATHY	|| id:ebi-a-GCST90001801	Inverse variance weighted	22	0.019466	0.0241598	0.420405	-0.0278872	0.0668191	1.01966	0.972498	1.0691	0.994836
85	ebi-a-GCST90001475	finn-b-DM_NEPHROPATHY	Diabetic nephropathy || id:finn-b-DM_NEPHROPATHY	|| id:ebi-a-GCST90001475	Inverse variance weighted	18	0.0545893	0.0680434	0.422396	-0.0787758	0.187954	1.05611	0.924247	1.20678	0.994836
311	ebi-a-GCST90001701	finn-b-DM_NEPHROPATHY	Diabetic nephropathy || id:finn-b-DM_NEPHROPATHY	|| id:ebi-a-GCST90001701	Inverse variance weighted	11	-0.0357085	0.0447685	0.425088	-0.123455	0.0520378	0.964922	0.883862	1.05342	0.994836
580	ebi-a-GCST90001970	finn-b-DM_NEPHROPATHY	Diabetic nephropathy || id:finn-b-DM_NEPHROPATHY	|| id:ebi-a-GCST90001970	Inverse variance weighted	16	0.0189757	0.0238913	0.427051	-0.0278513	0.0658026	1.01916	0.972533	1.06802	0.994836
515	ebi-a-GCST90001905	finn-b-DM_NEPHROPATHY	Diabetic nephropathy || id:finn-b-DM_NEPHROPATHY	|| id:ebi-a-GCST90001905	Inverse variance weighted	15	-0.0324727	0.0408961	0.427178	-0.112629	0.0476836	0.968049	0.893482	1.04884	0.994836
512	ebi-a-GCST90001902	finn-b-DM_NEPHROPATHY	Diabetic nephropathy || id:finn-b-DM_NEPHROPATHY	|| id:ebi-a-GCST90001902	Inverse variance weighted	16	-0.0362257	0.0456459	0.427414	-0.125692	0.0532402	0.964423	0.881887	1.05468	0.994836
172	ebi-a-GCST90001562	finn-b-DM_NEPHROPATHY	Diabetic nephropathy || id:finn-b-DM_NEPHROPATHY	|| id:ebi-a-GCST90001562	Inverse variance weighted	32	-0.00478008	0.00604217	0.428873	-0.0166227	0.00706256	0.995231	0.983515	1.00709	0.994836
485	ebi-a-GCST90001875	finn-b-DM_NEPHROPATHY	Diabetic nephropathy || id:finn-b-DM_NEPHROPATHY	|| id:ebi-a-GCST90001875	Inverse variance weighted	18	-0.0248684	0.0314883	0.429665	-0.0865855	0.0368487	0.975438	0.917057	1.03754	0.994836
401	ebi-a-GCST90001791	finn-b-DM_NEPHROPATHY	Diabetic nephropathy || id:finn-b-DM_NEPHROPATHY	|| id:ebi-a-GCST90001791	Inverse variance weighted	22	0.0285731	0.036342	0.431734	-0.0426572	0.0998035	1.02899	0.95824	1.10495	0.994836
233	ebi-a-GCST90001623	finn-b-DM_NEPHROPATHY	Diabetic nephropathy || id:finn-b-DM_NEPHROPATHY	|| id:ebi-a-GCST90001623	Inverse variance weighted	29	-0.0227532	0.0289423	0.431775	-0.0794801	0.0339737	0.977504	0.923596	1.03456	0.994836
7	ebi-a-GCST90001397	finn-b-DM_NEPHROPATHY	Diabetic nephropathy || id:finn-b-DM_NEPHROPATHY	|| id:ebi-a-GCST90001397	Inverse variance weighted	27	0.0238096	0.0304121	0.433686	-0.0357981	0.0834173	1.0241	0.964835	1.087	0.994836
292	ebi-a-GCST90001682	finn-b-DM_NEPHROPATHY	Diabetic nephropathy || id:finn-b-DM_NEPHROPATHY	|| id:ebi-a-GCST90001682	Inverse variance weighted	13	0.063358	0.0813185	0.435901	-0.0960262	0.222742	1.06541	0.90844	1.2495	0.994836
91	ebi-a-GCST90001481	finn-b-DM_NEPHROPATHY	Diabetic nephropathy || id:finn-b-DM_NEPHROPATHY	|| id:ebi-a-GCST90001481	Inverse variance weighted	26	-0.0245638	0.0315541	0.436294	-0.0864097	0.0372822	0.975735	0.917218	1.03799	0.994836
568	ebi-a-GCST90001958	finn-b-DM_NEPHROPATHY	Diabetic nephropathy || id:finn-b-DM_NEPHROPATHY	|| id:ebi-a-GCST90001958	Inverse variance weighted	11	-0.0326569	0.0422406	0.439454	-0.115449	0.0501347	0.967871	0.890966	1.05141	0.994836
618	ebi-a-GCST90002008	finn-b-DM_NEPHROPATHY	Diabetic nephropathy || id:finn-b-DM_NEPHROPATHY	|| id:ebi-a-GCST90002008	Inverse variance weighted	19	0.0143141	0.0185401	0.440078	-0.0220245	0.0506527	1.01442	0.978216	1.05196	0.994836
731	ebi-a-GCST90002121	finn-b-DM_NEPHROPATHY	Diabetic nephropathy || id:finn-b-DM_NEPHROPATHY	|| id:ebi-a-GCST90002121	Inverse variance weighted	19	0.0430792	0.0558957	0.440881	-0.0664764	0.152635	1.04402	0.935685	1.1649	0.994836
530	ebi-a-GCST90001920	finn-b-DM_NEPHROPATHY	Diabetic nephropathy || id:finn-b-DM_NEPHROPATHY	|| id:ebi-a-GCST90001920	Inverse variance weighted	17	-0.0619191	0.0803693	0.441044	-0.219443	0.0956048	0.939959	0.802966	1.10032	0.994836
591	ebi-a-GCST90001981	finn-b-DM_NEPHROPATHY	Diabetic nephropathy || id:finn-b-DM_NEPHROPATHY	|| id:ebi-a-GCST90001981	Inverse variance weighted	20	0.017057	0.0221488	0.441234	-0.0263546	0.0604686	1.0172	0.97399	1.06233	0.994836
257	ebi-a-GCST90001647	finn-b-DM_NEPHROPATHY	Diabetic nephropathy || id:finn-b-DM_NEPHROPATHY	|| id:ebi-a-GCST90001647	Inverse variance weighted	24	-0.0213315	0.0277378	0.441869	-0.0756977	0.0330346	0.978894	0.927096	1.03359	0.994836
680	ebi-a-GCST90002070	finn-b-DM_NEPHROPATHY	Diabetic nephropathy || id:finn-b-DM_NEPHROPATHY	|| id:ebi-a-GCST90002070	Inverse variance weighted	25	0.0197267	0.0257126	0.442964	-0.0306701	0.0701235	1.01992	0.969795	1.07264	0.994836
206	ebi-a-GCST90001596	finn-b-DM_NEPHROPATHY	Diabetic nephropathy || id:finn-b-DM_NEPHROPATHY	|| id:ebi-a-GCST90001596	Inverse variance weighted	22	0.0256375	0.0335868	0.445272	-0.0401926	0.0914677	1.02597	0.960604	1.09578	0.994836
12	ebi-a-GCST90001402	finn-b-DM_NEPHROPATHY	Diabetic nephropathy || id:finn-b-DM_NEPHROPATHY	|| id:ebi-a-GCST90001402	Inverse variance weighted	11	0.0456246	0.0598054	0.445533	-0.0715941	0.162843	1.04668	0.930909	1.17685	0.994836
161	ebi-a-GCST90001551	finn-b-DM_NEPHROPATHY	Diabetic nephropathy || id:finn-b-DM_NEPHROPATHY	|| id:ebi-a-GCST90001551	Inverse variance weighted	23	-0.00585557	0.00768386	0.446024	-0.0209159	0.0092048	0.994162	0.979301	1.00925	0.994836
723	ebi-a-GCST90002113	finn-b-DM_NEPHROPATHY	Diabetic nephropathy || id:finn-b-DM_NEPHROPATHY	|| id:ebi-a-GCST90002113	Inverse variance weighted	16	0.0384387	0.0505067	0.44662	-0.0605544	0.137432	1.03919	0.941243	1.14732	0.994836
11	ebi-a-GCST90001401	finn-b-DM_NEPHROPATHY	Diabetic nephropathy || id:finn-b-DM_NEPHROPATHY	|| id:ebi-a-GCST90001401	Inverse variance weighted	20	-0.0336995	0.044324	0.447075	-0.120575	0.0531755	0.966862	0.886411	1.05461	0.994836
119	ebi-a-GCST90001509	finn-b-DM_NEPHROPATHY	Diabetic nephropathy || id:finn-b-DM_NEPHROPATHY	|| id:ebi-a-GCST90001509	Inverse variance weighted	20	-0.0132534	0.017488	0.448534	-0.0475298	0.021023	0.986834	0.953582	1.02125	0.994836
300	ebi-a-GCST90001690	finn-b-DM_NEPHROPATHY	Diabetic nephropathy || id:finn-b-DM_NEPHROPATHY	|| id:ebi-a-GCST90001690	Inverse variance weighted	49	0.0030968	0.00409529	0.449537	-0.00492996	0.0111236	1.0031	0.995082	1.01119	0.994836
405	ebi-a-GCST90001795	finn-b-DM_NEPHROPATHY	Diabetic nephropathy || id:finn-b-DM_NEPHROPATHY	|| id:ebi-a-GCST90001795	Inverse variance weighted	22	-0.0275681	0.0364604	0.449582	-0.0990305	0.0438943	0.972808	0.905715	1.04487	0.994836
545	ebi-a-GCST90001935	finn-b-DM_NEPHROPATHY	Diabetic nephropathy || id:finn-b-DM_NEPHROPATHY	|| id:ebi-a-GCST90001935	Inverse variance weighted	14	-0.0388197	0.0513451	0.449617	-0.139456	0.0618168	0.961924	0.869831	1.06377	0.994836
686	ebi-a-GCST90002076	finn-b-DM_NEPHROPATHY	Diabetic nephropathy || id:finn-b-DM_NEPHROPATHY	|| id:ebi-a-GCST90002076	Inverse variance weighted	22	-0.0245232	0.0325645	0.451412	-0.0883497	0.0393033	0.975775	0.915441	1.04009	0.994836
202	ebi-a-GCST90001592	finn-b-DM_NEPHROPATHY	Diabetic nephropathy || id:finn-b-DM_NEPHROPATHY	|| id:ebi-a-GCST90001592	Inverse variance weighted	20	0.0142559	0.0189868	0.452752	-0.0229581	0.05147	1.01436	0.977303	1.05282	0.994836
362	ebi-a-GCST90001752	finn-b-DM_NEPHROPATHY	Diabetic nephropathy || id:finn-b-DM_NEPHROPATHY	|| id:ebi-a-GCST90001752	Inverse variance weighted	21	-0.0308837	0.0412995	0.454582	-0.111831	0.0500633	0.969588	0.894196	1.05134	0.994836
168	ebi-a-GCST90001558	finn-b-DM_NEPHROPATHY	Diabetic nephropathy || id:finn-b-DM_NEPHROPATHY	|| id:ebi-a-GCST90001558	Inverse variance weighted	22	0.0306198	0.0410789	0.456037	-0.0498949	0.111134	1.03109	0.951329	1.11755	0.994836
319	ebi-a-GCST90001709	finn-b-DM_NEPHROPATHY	Diabetic nephropathy || id:finn-b-DM_NEPHROPATHY	|| id:ebi-a-GCST90001709	Inverse variance weighted	21	0.0169218	0.0227132	0.456258	-0.027596	0.0614396	1.01707	0.972781	1.06337	0.994836
84	ebi-a-GCST90001474	finn-b-DM_NEPHROPATHY	Diabetic nephropathy || id:finn-b-DM_NEPHROPATHY	|| id:ebi-a-GCST90001474	Inverse variance weighted	20	0.0296084	0.0400972	0.460261	-0.048982	0.108199	1.03005	0.952198	1.11427	0.994836
571	ebi-a-GCST90001961	finn-b-DM_NEPHROPATHY	Diabetic nephropathy || id:finn-b-DM_NEPHROPATHY	|| id:ebi-a-GCST90001961	Inverse variance weighted	20	-0.0181482	0.0247346	0.463122	-0.066628	0.0303317	0.982016	0.935543	1.0308	0.994836
532	ebi-a-GCST90001922	finn-b-DM_NEPHROPATHY	Diabetic nephropathy || id:finn-b-DM_NEPHROPATHY	|| id:ebi-a-GCST90001922	Inverse variance weighted	17	0.0331256	0.0452705	0.464336	-0.0556047	0.121856	1.03368	0.945913	1.12959	0.994836
573	ebi-a-GCST90001963	finn-b-DM_NEPHROPATHY	Diabetic nephropathy || id:finn-b-DM_NEPHROPATHY	|| id:ebi-a-GCST90001963	Inverse variance weighted	19	0.0164896	0.0225493	0.464615	-0.027707	0.0606862	1.01663	0.972673	1.06257	0.994836
164	ebi-a-GCST90001554	finn-b-DM_NEPHROPATHY	Diabetic nephropathy || id:finn-b-DM_NEPHROPATHY	|| id:ebi-a-GCST90001554	Inverse variance weighted	21	0.0314953	0.043149	0.465438	-0.0530766	0.116067	1.032	0.948307	1.12307	0.994836
348	ebi-a-GCST90001738	finn-b-DM_NEPHROPATHY	Diabetic nephropathy || id:finn-b-DM_NEPHROPATHY	|| id:ebi-a-GCST90001738	Inverse variance weighted	17	-0.0210309	0.0289817	0.468047	-0.0778351	0.0357733	0.979189	0.925117	1.03642	0.994836
217	ebi-a-GCST90001607	finn-b-DM_NEPHROPATHY	Diabetic nephropathy || id:finn-b-DM_NEPHROPATHY	|| id:ebi-a-GCST90001607	Inverse variance weighted	13	0.126193	0.174066	0.468469	-0.214976	0.467362	1.1345	0.806561	1.59578	0.994836
349	ebi-a-GCST90001739	finn-b-DM_NEPHROPATHY	Diabetic nephropathy || id:finn-b-DM_NEPHROPATHY	|| id:ebi-a-GCST90001739	Inverse variance weighted	18	0.0396684	0.0551315	0.471818	-0.0683893	0.147726	1.04047	0.933897	1.1592	0.994836
469	ebi-a-GCST90001859	finn-b-DM_NEPHROPATHY	Diabetic nephropathy || id:finn-b-DM_NEPHROPATHY	|| id:ebi-a-GCST90001859	Inverse variance weighted	18	-0.0178779	0.0249715	0.474034	-0.0668221	0.0310663	0.982281	0.935362	1.03155	0.994836
280	ebi-a-GCST90001670	finn-b-DM_NEPHROPATHY	Diabetic nephropathy || id:finn-b-DM_NEPHROPATHY	|| id:ebi-a-GCST90001670	Inverse variance weighted	19	0.0302048	0.0422552	0.474721	-0.0526154	0.113025	1.03067	0.948745	1.11966	0.994836
430	ebi-a-GCST90001820	finn-b-DM_NEPHROPATHY	Diabetic nephropathy || id:finn-b-DM_NEPHROPATHY	|| id:ebi-a-GCST90001820	Inverse variance weighted	21	-0.0295901	0.0414177	0.474961	-0.110769	0.0515887	0.970843	0.895146	1.05294	0.994836
310	ebi-a-GCST90001700	finn-b-DM_NEPHROPATHY	Diabetic nephropathy || id:finn-b-DM_NEPHROPATHY	|| id:ebi-a-GCST90001700	Inverse variance weighted	165	0.000225997	0.000317651	0.476797	-0.000396599	0.000848593	1.00023	0.999603	1.00085	0.994836
365	ebi-a-GCST90001755	finn-b-DM_NEPHROPATHY	Diabetic nephropathy || id:finn-b-DM_NEPHROPATHY	|| id:ebi-a-GCST90001755	Inverse variance weighted	26	-0.0556766	0.0783512	0.477331	-0.209245	0.0978918	0.945845	0.811197	1.10284	0.994836
247	ebi-a-GCST90001637	finn-b-DM_NEPHROPATHY	Diabetic nephropathy || id:finn-b-DM_NEPHROPATHY	|| id:ebi-a-GCST90001637	Inverse variance weighted	27	0.028432	0.0400962	0.478266	-0.0501565	0.107021	1.02884	0.951081	1.11296	0.994836
315	ebi-a-GCST90001705	finn-b-DM_NEPHROPATHY	Diabetic nephropathy || id:finn-b-DM_NEPHROPATHY	|| id:ebi-a-GCST90001705	Inverse variance weighted	20	0.0175422	0.0247416	0.478314	-0.0309513	0.0660357	1.0177	0.969523	1.06826	0.994836
114	ebi-a-GCST90001504	finn-b-DM_NEPHROPATHY	Diabetic nephropathy || id:finn-b-DM_NEPHROPATHY	|| id:ebi-a-GCST90001504	Inverse variance weighted	20	-0.0198852	0.0282024	0.480755	-0.0751619	0.0353915	0.980311	0.927593	1.03603	0.994836
368	ebi-a-GCST90001758	finn-b-DM_NEPHROPATHY	Diabetic nephropathy || id:finn-b-DM_NEPHROPATHY	|| id:ebi-a-GCST90001758	Inverse variance weighted	27	0.0239707	0.0341172	0.482305	-0.042899	0.0908405	1.02426	0.958008	1.09509	0.994836
693	ebi-a-GCST90002083	finn-b-DM_NEPHROPATHY	Diabetic nephropathy || id:finn-b-DM_NEPHROPATHY	|| id:ebi-a-GCST90002083	Inverse variance weighted	18	0.0330725	0.0470798	0.482382	-0.059204	0.125349	1.03363	0.942514	1.13354	0.994836
502	ebi-a-GCST90001892	finn-b-DM_NEPHROPATHY	Diabetic nephropathy || id:finn-b-DM_NEPHROPATHY	|| id:ebi-a-GCST90001892	Inverse variance weighted	12	-0.0210165	0.0299459	0.482794	-0.0797104	0.0376774	0.979203	0.923384	1.0384	0.994836
318	ebi-a-GCST90001708	finn-b-DM_NEPHROPATHY	Diabetic nephropathy || id:finn-b-DM_NEPHROPATHY	|| id:ebi-a-GCST90001708	Inverse variance weighted	23	0.0150324	0.0214757	0.483944	-0.0270599	0.0571247	1.01515	0.973303	1.05879	0.994836
692	ebi-a-GCST90002082	finn-b-DM_NEPHROPATHY	Diabetic nephropathy || id:finn-b-DM_NEPHROPATHY	|| id:ebi-a-GCST90002082	Inverse variance weighted	14	-0.0391319	0.0561092	0.485537	-0.149106	0.0708421	0.961624	0.861478	1.07341	0.994836
223	ebi-a-GCST90001613	finn-b-DM_NEPHROPATHY	Diabetic nephropathy || id:finn-b-DM_NEPHROPATHY	|| id:ebi-a-GCST90001613	Inverse variance weighted	19	-0.0207592	0.0300306	0.489397	-0.0796193	0.0381008	0.979455	0.923468	1.03884	0.994836
313	ebi-a-GCST90001703	finn-b-DM_NEPHROPATHY	Diabetic nephropathy || id:finn-b-DM_NEPHROPATHY	|| id:ebi-a-GCST90001703	Inverse variance weighted	14	0.0179515	0.0259713	0.489436	-0.0329522	0.0688552	1.01811	0.967585	1.07128	0.994836
282	ebi-a-GCST90001672	finn-b-DM_NEPHROPATHY	Diabetic nephropathy || id:finn-b-DM_NEPHROPATHY	|| id:ebi-a-GCST90001672	Inverse variance weighted	22	0.0192096	0.0278044	0.489639	-0.035287	0.0737061	1.0194	0.965328	1.07649	0.994836
586	ebi-a-GCST90001976	finn-b-DM_NEPHROPATHY	Diabetic nephropathy || id:finn-b-DM_NEPHROPATHY	|| id:ebi-a-GCST90001976	Inverse variance weighted	16	0.0311228	0.0453957	0.492972	-0.0578527	0.120098	1.03161	0.943789	1.12761	0.994836
341	ebi-a-GCST90001731	finn-b-DM_NEPHROPATHY	Diabetic nephropathy || id:finn-b-DM_NEPHROPATHY	|| id:ebi-a-GCST90001731	Inverse variance weighted	21	-0.0314114	0.0459316	0.494055	-0.121437	0.0586145	0.969077	0.885647	1.06037	0.994836
476	ebi-a-GCST90001866	finn-b-DM_NEPHROPATHY	Diabetic nephropathy || id:finn-b-DM_NEPHROPATHY	|| id:ebi-a-GCST90001866	Inverse variance weighted	13	-0.0286168	0.0419933	0.49558	-0.110924	0.0536901	0.971789	0.895007	1.05516	0.994836
564	ebi-a-GCST90001954	finn-b-DM_NEPHROPATHY	Diabetic nephropathy || id:finn-b-DM_NEPHROPATHY	|| id:ebi-a-GCST90001954	Inverse variance weighted	19	0.0091022	0.0134035	0.49708	-0.0171687	0.0353731	1.00914	0.982978	1.03601	0.994836
457	ebi-a-GCST90001847	finn-b-DM_NEPHROPATHY	Diabetic nephropathy || id:finn-b-DM_NEPHROPATHY	|| id:ebi-a-GCST90001847	Inverse variance weighted	24	-0.0171687	0.0253827	0.49879	-0.0669189	0.0325814	0.982978	0.935271	1.03312	0.994836
551	ebi-a-GCST90001941	finn-b-DM_NEPHROPATHY	Diabetic nephropathy || id:finn-b-DM_NEPHROPATHY	|| id:ebi-a-GCST90001941	Inverse variance weighted	10	0.0190001	0.0281155	0.499175	-0.0361062	0.0741064	1.01918	0.964538	1.07692	0.994836
702	ebi-a-GCST90002092	finn-b-DM_NEPHROPATHY	Diabetic nephropathy || id:finn-b-DM_NEPHROPATHY	|| id:ebi-a-GCST90002092	Inverse variance weighted	3	-0.0228944	0.0343528	0.505124	-0.0902259	0.0444371	0.977366	0.913725	1.04544	0.994836
639	ebi-a-GCST90002029	finn-b-DM_NEPHROPATHY	Diabetic nephropathy || id:finn-b-DM_NEPHROPATHY	|| id:ebi-a-GCST90002029	Inverse variance weighted	18	0.0315576	0.0474235	0.505768	-0.0613926	0.124508	1.03206	0.940454	1.13259	0.994836
90	ebi-a-GCST90001480	finn-b-DM_NEPHROPATHY	Diabetic nephropathy || id:finn-b-DM_NEPHROPATHY	|| id:ebi-a-GCST90001480	Inverse variance weighted	23	-0.0271624	0.0408773	0.506379	-0.107282	0.052957	0.973203	0.898273	1.05438	0.994836
449	ebi-a-GCST90001839	finn-b-DM_NEPHROPATHY	Diabetic nephropathy || id:finn-b-DM_NEPHROPATHY	|| id:ebi-a-GCST90001839	Inverse variance weighted	16	-0.024349	0.0367053	0.507097	-0.0962913	0.0475933	0.975945	0.908199	1.04874	0.994836
696	ebi-a-GCST90002086	finn-b-DM_NEPHROPATHY	Diabetic nephropathy || id:finn-b-DM_NEPHROPATHY	|| id:ebi-a-GCST90002086	Inverse variance weighted	21	0.030691	0.0466204	0.510335	-0.060685	0.122067	1.03117	0.94112	1.12983	0.994836
504	ebi-a-GCST90001894	finn-b-DM_NEPHROPATHY	Diabetic nephropathy || id:finn-b-DM_NEPHROPATHY	|| id:ebi-a-GCST90001894	Inverse variance weighted	24	0.00634154	0.0097071	0.51357	-0.0126844	0.0253675	1.00636	0.987396	1.02569	0.994836
296	ebi-a-GCST90001686	finn-b-DM_NEPHROPATHY	Diabetic nephropathy || id:finn-b-DM_NEPHROPATHY	|| id:ebi-a-GCST90001686	Inverse variance weighted	20	0.0352035	0.0540603	0.514924	-0.0707547	0.141162	1.03583	0.93169	1.15161	0.994836
641	ebi-a-GCST90002031	finn-b-DM_NEPHROPATHY	Diabetic nephropathy || id:finn-b-DM_NEPHROPATHY	|| id:ebi-a-GCST90002031	Inverse variance weighted	21	0.0110228	0.0170624	0.51826	-0.0224195	0.0444651	1.01108	0.97783	1.04547	0.994836
220	ebi-a-GCST90001610	finn-b-DM_NEPHROPATHY	Diabetic nephropathy || id:finn-b-DM_NEPHROPATHY	|| id:ebi-a-GCST90001610	Inverse variance weighted	16	-0.0451807	0.0700937	0.519202	-0.182564	0.092203	0.955825	0.833131	1.09659	0.994836
685	ebi-a-GCST90002075	finn-b-DM_NEPHROPATHY	Diabetic nephropathy || id:finn-b-DM_NEPHROPATHY	|| id:ebi-a-GCST90002075	Inverse variance weighted	11	0.0280645	0.043635	0.520116	-0.05746	0.113589	1.02846	0.94416	1.12029	0.994836
320	ebi-a-GCST90001710	finn-b-DM_NEPHROPATHY	Diabetic nephropathy || id:finn-b-DM_NEPHROPATHY	|| id:ebi-a-GCST90001710	Inverse variance weighted	19	-0.0162547	0.0254567	0.523135	-0.0661499	0.0336406	0.983877	0.935991	1.03421	0.994836
597	ebi-a-GCST90001987	finn-b-DM_NEPHROPATHY	Diabetic nephropathy || id:finn-b-DM_NEPHROPATHY	|| id:ebi-a-GCST90001987	Inverse variance weighted	27	-0.00784086	0.0122981	0.523757	-0.0319452	0.0162635	0.99219	0.96856	1.0164	0.994836
144	ebi-a-GCST90001534	finn-b-DM_NEPHROPATHY	Diabetic nephropathy || id:finn-b-DM_NEPHROPATHY	|| id:ebi-a-GCST90001534	Inverse variance weighted	13	-0.0117783	0.0186518	0.527724	-0.0483359	0.0247792	0.988291	0.952814	1.02509	0.994836
50	ebi-a-GCST90001440	finn-b-DM_NEPHROPATHY	Diabetic nephropathy || id:finn-b-DM_NEPHROPATHY	|| id:ebi-a-GCST90001440	Inverse variance weighted	23	-0.022309	0.0359268	0.534627	-0.0927255	0.0481075	0.977938	0.911444	1.04928	0.994836
308	ebi-a-GCST90001698	finn-b-DM_NEPHROPATHY	Diabetic nephropathy || id:finn-b-DM_NEPHROPATHY	|| id:ebi-a-GCST90001698	Inverse variance weighted	594	4.79e-06	7.73e-06	0.534971	-1.04e-05	1.99e-05	1	0.99999	1.00002	0.994836
131	ebi-a-GCST90001521	finn-b-DM_NEPHROPATHY	Diabetic nephropathy || id:finn-b-DM_NEPHROPATHY	|| id:ebi-a-GCST90001521	Inverse variance weighted	21	0.0184087	0.0298058	0.536825	-0.0400107	0.0768281	1.01858	0.960779	1.07986	0.994836
664	ebi-a-GCST90002054	finn-b-DM_NEPHROPATHY	Diabetic nephropathy || id:finn-b-DM_NEPHROPATHY	|| id:ebi-a-GCST90002054	Inverse variance weighted	10	0.0596566	0.0969065	0.538152	-0.13028	0.249593	1.06147	0.877849	1.2835	0.994836
88	ebi-a-GCST90001478	finn-b-DM_NEPHROPATHY	Diabetic nephropathy || id:finn-b-DM_NEPHROPATHY	|| id:ebi-a-GCST90001478	Inverse variance weighted	13	-0.0199034	0.0325383	0.540743	-0.0836785	0.0438718	0.980293	0.919727	1.04485	0.994836
380	ebi-a-GCST90001770	finn-b-DM_NEPHROPATHY	Diabetic nephropathy || id:finn-b-DM_NEPHROPATHY	|| id:ebi-a-GCST90001770	Inverse variance weighted	5	0.0777347	0.127389	0.541721	-0.171949	0.327418	1.08084	0.842022	1.38738	0.994836
299	ebi-a-GCST90001689	finn-b-DM_NEPHROPATHY	Diabetic nephropathy || id:finn-b-DM_NEPHROPATHY	|| id:ebi-a-GCST90001689	Inverse variance weighted	37	-0.00248126	0.00408191	0.543274	-0.0104818	0.00551927	0.997522	0.989573	1.00553	0.994836
25	ebi-a-GCST90001415	finn-b-DM_NEPHROPATHY	Diabetic nephropathy || id:finn-b-DM_NEPHROPATHY	|| id:ebi-a-GCST90001415	Inverse variance weighted	16	0.0164395	0.0270503	0.543361	-0.0365791	0.0694581	1.01658	0.964082	1.07193	0.994836
285	ebi-a-GCST90001675	finn-b-DM_NEPHROPATHY	Diabetic nephropathy || id:finn-b-DM_NEPHROPATHY	|| id:ebi-a-GCST90001675	Inverse variance weighted	24	0.0329743	0.0550759	0.549368	-0.0749744	0.140923	1.03352	0.927767	1.15134	0.994836
520	ebi-a-GCST90001910	finn-b-DM_NEPHROPATHY	Diabetic nephropathy || id:finn-b-DM_NEPHROPATHY	|| id:ebi-a-GCST90001910	Inverse variance weighted	10	0.0242921	0.0406328	0.549943	-0.0553481	0.103932	1.02459	0.946156	1.10953	0.994836
72	ebi-a-GCST90001462	finn-b-DM_NEPHROPATHY	Diabetic nephropathy || id:finn-b-DM_NEPHROPATHY	|| id:ebi-a-GCST90001462	Inverse variance weighted	16	0.0105961	0.0177654	0.550877	-0.0242241	0.0454163	1.01065	0.976067	1.04646	0.994836
662	ebi-a-GCST90002052	finn-b-DM_NEPHROPATHY	Diabetic nephropathy || id:finn-b-DM_NEPHROPATHY	|| id:ebi-a-GCST90002052	Inverse variance weighted	9	-0.016278	0.0275564	0.554711	-0.0702885	0.0377325	0.983854	0.932125	1.03845	0.994836
724	ebi-a-GCST90002114	finn-b-DM_NEPHROPATHY	Diabetic nephropathy || id:finn-b-DM_NEPHROPATHY	|| id:ebi-a-GCST90002114	Inverse variance weighted	17	-0.024691	0.0418048	0.554772	-0.106628	0.0572464	0.975611	0.89886	1.05892	0.994836
224	ebi-a-GCST90001614	finn-b-DM_NEPHROPATHY	Diabetic nephropathy || id:finn-b-DM_NEPHROPATHY	|| id:ebi-a-GCST90001614	Inverse variance weighted	14	0.0344602	0.0584736	0.555641	-0.0801481	0.149069	1.03506	0.92298	1.16075	0.994836
668	ebi-a-GCST90002058	finn-b-DM_NEPHROPATHY	Diabetic nephropathy || id:finn-b-DM_NEPHROPATHY	|| id:ebi-a-GCST90002058	Inverse variance weighted	19	-0.0309207	0.0526395	0.556932	-0.134094	0.0722527	0.969552	0.874508	1.07493	0.994836
273	ebi-a-GCST90001663	finn-b-DM_NEPHROPATHY	Diabetic nephropathy || id:finn-b-DM_NEPHROPATHY	|| id:ebi-a-GCST90001663	Inverse variance weighted	26	0.0145929	0.0249528	0.558671	-0.0343147	0.0635004	1.0147	0.966267	1.06556	0.994836
54	ebi-a-GCST90001444	finn-b-DM_NEPHROPATHY	Diabetic nephropathy || id:finn-b-DM_NEPHROPATHY	|| id:ebi-a-GCST90001444	Inverse variance weighted	21	0.0195626	0.0335482	0.559813	-0.0461918	0.0853171	1.01976	0.954859	1.08906	0.994836
210	ebi-a-GCST90001600	finn-b-DM_NEPHROPATHY	Diabetic nephropathy || id:finn-b-DM_NEPHROPATHY	|| id:ebi-a-GCST90001600	Inverse variance weighted	8	0.0166104	0.0285465	0.560654	-0.0393408	0.0725616	1.01675	0.961423	1.07526	0.994836
371	ebi-a-GCST90001761	finn-b-DM_NEPHROPATHY	Diabetic nephropathy || id:finn-b-DM_NEPHROPATHY	|| id:ebi-a-GCST90001761	Inverse variance weighted	27	-0.0351718	0.0612686	0.565928	-0.155258	0.0849147	0.96544	0.856194	1.08862	0.994836
157	ebi-a-GCST90001547	finn-b-DM_NEPHROPATHY	Diabetic nephropathy || id:finn-b-DM_NEPHROPATHY	|| id:ebi-a-GCST90001547	Inverse variance weighted	18	-0.0220976	0.0386864	0.567865	-0.0979231	0.0537278	0.978145	0.906719	1.0552	0.994836
461	ebi-a-GCST90001851	finn-b-DM_NEPHROPATHY	Diabetic nephropathy || id:finn-b-DM_NEPHROPATHY	|| id:ebi-a-GCST90001851	Inverse variance weighted	27	-0.0110803	0.0194436	0.568766	-0.0491897	0.0270291	0.988981	0.952	1.0274	0.994836
478	ebi-a-GCST90001868	finn-b-DM_NEPHROPATHY	Diabetic nephropathy || id:finn-b-DM_NEPHROPATHY	|| id:ebi-a-GCST90001868	Inverse variance weighted	9	-0.0214409	0.0378246	0.570816	-0.0955771	0.0526953	0.978787	0.908848	1.05411	0.994836
727	ebi-a-GCST90002117	finn-b-DM_NEPHROPATHY	Diabetic nephropathy || id:finn-b-DM_NEPHROPATHY	|| id:ebi-a-GCST90002117	Inverse variance weighted	23	0.00290761	0.00514241	0.57179	-0.00717152	0.0129867	1.00291	0.992854	1.01307	0.994836
260	ebi-a-GCST90001650	finn-b-DM_NEPHROPATHY	Diabetic nephropathy || id:finn-b-DM_NEPHROPATHY	|| id:ebi-a-GCST90001650	Inverse variance weighted	16	0.0229249	0.0405675	0.572003	-0.0565875	0.102437	1.02319	0.944984	1.10787	0.994836
547	ebi-a-GCST90001937	finn-b-DM_NEPHROPATHY	Diabetic nephropathy || id:finn-b-DM_NEPHROPATHY	|| id:ebi-a-GCST90001937	Inverse variance weighted	17	-0.0270545	0.0478823	0.57206	-0.120904	0.0667948	0.973308	0.886119	1.06908	0.994836
105	ebi-a-GCST90001495	finn-b-DM_NEPHROPATHY	Diabetic nephropathy || id:finn-b-DM_NEPHROPATHY	|| id:ebi-a-GCST90001495	Inverse variance weighted	23	-0.0125246	0.0221671	0.572067	-0.0559722	0.030923	0.987553	0.945565	1.03141	0.994836
99	ebi-a-GCST90001489	finn-b-DM_NEPHROPATHY	Diabetic nephropathy || id:finn-b-DM_NEPHROPATHY	|| id:ebi-a-GCST90001489	Inverse variance weighted	25	-0.012189	0.0216879	0.574103	-0.0546974	0.0303193	0.987885	0.946772	1.03078	0.994836
451	ebi-a-GCST90001841	finn-b-DM_NEPHROPATHY	Diabetic nephropathy || id:finn-b-DM_NEPHROPATHY	|| id:ebi-a-GCST90001841	Inverse variance weighted	21	0.0133415	0.0238068	0.575204	-0.0333199	0.0600028	1.01343	0.967229	1.06184	0.994836
521	ebi-a-GCST90001911	finn-b-DM_NEPHROPATHY	Diabetic nephropathy || id:finn-b-DM_NEPHROPATHY	|| id:ebi-a-GCST90001911	Inverse variance weighted	24	0.0204496	0.0366449	0.576811	-0.0513743	0.0922736	1.02066	0.949923	1.09666	0.994836
399	ebi-a-GCST90001789	finn-b-DM_NEPHROPATHY	Diabetic nephropathy || id:finn-b-DM_NEPHROPATHY	|| id:ebi-a-GCST90001789	Inverse variance weighted	16	0.0228522	0.0412715	0.579781	-0.0580399	0.103744	1.02312	0.943612	1.10932	0.994836
41	ebi-a-GCST90001431	finn-b-DM_NEPHROPATHY	Diabetic nephropathy || id:finn-b-DM_NEPHROPATHY	|| id:ebi-a-GCST90001431	Inverse variance weighted	15	-0.020977	0.0385594	0.586429	-0.0965534	0.0545994	0.979241	0.907961	1.05612	0.994836
23	ebi-a-GCST90001413	finn-b-DM_NEPHROPATHY	Diabetic nephropathy || id:finn-b-DM_NEPHROPATHY	|| id:ebi-a-GCST90001413	Inverse variance weighted	14	0.0196941	0.0362304	0.58673	-0.0513174	0.0907056	1.01989	0.949977	1.09495	0.994836
596	ebi-a-GCST90001986	finn-b-DM_NEPHROPATHY	Diabetic nephropathy || id:finn-b-DM_NEPHROPATHY	|| id:ebi-a-GCST90001986	Inverse variance weighted	14	0.0257028	0.0474895	0.588347	-0.0673765	0.118782	1.02604	0.934843	1.12612	0.994836
363	ebi-a-GCST90001753	finn-b-DM_NEPHROPATHY	Diabetic nephropathy || id:finn-b-DM_NEPHROPATHY	|| id:ebi-a-GCST90001753	Inverse variance weighted	22	-0.0214583	0.0398058	0.589834	-0.0994776	0.056561	0.97877	0.90531	1.05819	0.994836
420	ebi-a-GCST90001810	finn-b-DM_NEPHROPATHY	Diabetic nephropathy || id:finn-b-DM_NEPHROPATHY	|| id:ebi-a-GCST90001810	Inverse variance weighted	17	-0.0195587	0.0363156	0.59018	-0.0907373	0.0516199	0.980631	0.913258	1.05298	0.994836
394	ebi-a-GCST90001784	finn-b-DM_NEPHROPATHY	Diabetic nephropathy || id:finn-b-DM_NEPHROPATHY	|| id:ebi-a-GCST90001784	Inverse variance weighted	21	-0.0132441	0.0245983	0.590292	-0.0614567	0.0349686	0.986843	0.940394	1.03559	0.994836
415	ebi-a-GCST90001805	finn-b-DM_NEPHROPATHY	Diabetic nephropathy || id:finn-b-DM_NEPHROPATHY	|| id:ebi-a-GCST90001805	Inverse variance weighted	19	0.0169727	0.0316065	0.591269	-0.0449761	0.0789215	1.01712	0.95602	1.08212	0.994836
490	ebi-a-GCST90001880	finn-b-DM_NEPHROPATHY	Diabetic nephropathy || id:finn-b-DM_NEPHROPATHY	|| id:ebi-a-GCST90001880	Inverse variance weighted	18	-0.0162218	0.0302949	0.59233	-0.0755997	0.0431562	0.983909	0.927187	1.0441	0.994836
543	ebi-a-GCST90001933	finn-b-DM_NEPHROPATHY	Diabetic nephropathy || id:finn-b-DM_NEPHROPATHY	|| id:ebi-a-GCST90001933	Inverse variance weighted	23	0.0146937	0.0274873	0.592951	-0.0391814	0.0685689	1.0148	0.961576	1.07097	0.994836
487	ebi-a-GCST90001877	finn-b-DM_NEPHROPATHY	Diabetic nephropathy || id:finn-b-DM_NEPHROPATHY	|| id:ebi-a-GCST90001877	Inverse variance weighted	16	-0.0171837	0.0322815	0.594513	-0.0804555	0.0460881	0.982963	0.922696	1.04717	0.994836
479	ebi-a-GCST90001869	finn-b-DM_NEPHROPATHY	Diabetic nephropathy || id:finn-b-DM_NEPHROPATHY	|| id:ebi-a-GCST90001869	Inverse variance weighted	34	0.0146303	0.0275902	0.595923	-0.0394465	0.0687072	1.01474	0.961321	1.07112	0.994836
154	ebi-a-GCST90001544	finn-b-DM_NEPHROPATHY	Diabetic nephropathy || id:finn-b-DM_NEPHROPATHY	|| id:ebi-a-GCST90001544	Inverse variance weighted	13	-0.0178216	0.0336603	0.59649	-0.0837959	0.0481526	0.982336	0.919619	1.04933	0.994836
237	ebi-a-GCST90001627	finn-b-DM_NEPHROPATHY	Diabetic nephropathy || id:finn-b-DM_NEPHROPATHY	|| id:ebi-a-GCST90001627	Inverse variance weighted	33	-0.0112523	0.0213302	0.597825	-0.0530595	0.0305548	0.988811	0.948324	1.03103	0.994836
149	ebi-a-GCST90001539	finn-b-DM_NEPHROPATHY	Diabetic nephropathy || id:finn-b-DM_NEPHROPATHY	|| id:ebi-a-GCST90001539	Inverse variance weighted	21	-0.0201819	0.0384369	0.599536	-0.0955182	0.0551543	0.98002	0.908902	1.0567	0.994836
163	ebi-a-GCST90001553	finn-b-DM_NEPHROPATHY	Diabetic nephropathy || id:finn-b-DM_NEPHROPATHY	|| id:ebi-a-GCST90001553	Inverse variance weighted	23	-0.00356312	0.00691014	0.606109	-0.017107	0.00998075	0.996443	0.983039	1.01003	0.994836
455	ebi-a-GCST90001845	finn-b-DM_NEPHROPATHY	Diabetic nephropathy || id:finn-b-DM_NEPHROPATHY	|| id:ebi-a-GCST90001845	Inverse variance weighted	25	0.0141086	0.0274192	0.606867	-0.0396331	0.0678502	1.01421	0.961142	1.0702	0.994836
452	ebi-a-GCST90001842	finn-b-DM_NEPHROPATHY	Diabetic nephropathy || id:finn-b-DM_NEPHROPATHY	|| id:ebi-a-GCST90001842	Inverse variance weighted	27	-0.0113872	0.0222309	0.608493	-0.0549597	0.0321853	0.988677	0.946523	1.03271	0.994836
215	ebi-a-GCST90001605	finn-b-DM_NEPHROPATHY	Diabetic nephropathy || id:finn-b-DM_NEPHROPATHY	|| id:ebi-a-GCST90001605	Inverse variance weighted	14	0.0160071	0.031309	0.609168	-0.0453585	0.0773728	1.01614	0.955655	1.08044	0.994836
569	ebi-a-GCST90001959	finn-b-DM_NEPHROPATHY	Diabetic nephropathy || id:finn-b-DM_NEPHROPATHY	|| id:ebi-a-GCST90001959	Inverse variance weighted	14	0.0259182	0.0508666	0.61038	-0.0737804	0.125617	1.02626	0.928876	1.13385	0.994836
66	ebi-a-GCST90001456	finn-b-DM_NEPHROPATHY	Diabetic nephropathy || id:finn-b-DM_NEPHROPATHY	|| id:ebi-a-GCST90001456	Inverse variance weighted	16	0.0239635	0.0478081	0.6162	-0.0697404	0.117667	1.02425	0.932636	1.12487	0.994836
184	ebi-a-GCST90001574	finn-b-DM_NEPHROPATHY	Diabetic nephropathy || id:finn-b-DM_NEPHROPATHY	|| id:ebi-a-GCST90001574	Inverse variance weighted	19	0.00614956	0.0123794	0.61936	-0.0181141	0.0304132	1.00617	0.982049	1.03088	0.994836
644	ebi-a-GCST90002034	finn-b-DM_NEPHROPATHY	Diabetic nephropathy || id:finn-b-DM_NEPHROPATHY	|| id:ebi-a-GCST90002034	Inverse variance weighted	19	0.00973644	0.0196869	0.620907	-0.0288499	0.0483227	1.00978	0.971562	1.04951	0.994836
575	ebi-a-GCST90001965	finn-b-DM_NEPHROPATHY	Diabetic nephropathy || id:finn-b-DM_NEPHROPATHY	|| id:ebi-a-GCST90001965	Inverse variance weighted	17	0.0165405	0.0336282	0.622815	-0.0493708	0.0824519	1.01668	0.951828	1.08595	0.994836
275	ebi-a-GCST90001665	finn-b-DM_NEPHROPATHY	Diabetic nephropathy || id:finn-b-DM_NEPHROPATHY	|| id:ebi-a-GCST90001665	Inverse variance weighted	21	0.0148292	0.030168	0.623034	-0.0443	0.0739584	1.01494	0.956667	1.07676	0.994836
253	ebi-a-GCST90001643	finn-b-DM_NEPHROPATHY	Diabetic nephropathy || id:finn-b-DM_NEPHROPATHY	|| id:ebi-a-GCST90001643	Inverse variance weighted	25	0.0111668	0.0228363	0.624846	-0.0335924	0.055926	1.01123	0.966966	1.05752	0.994836
408	ebi-a-GCST90001798	finn-b-DM_NEPHROPATHY	Diabetic nephropathy || id:finn-b-DM_NEPHROPATHY	|| id:ebi-a-GCST90001798	Inverse variance weighted	25	-0.0154713	0.0316961	0.625469	-0.0775956	0.046653	0.984648	0.925339	1.04776	0.994836
604	ebi-a-GCST90001994	finn-b-DM_NEPHROPATHY	Diabetic nephropathy || id:finn-b-DM_NEPHROPATHY	|| id:ebi-a-GCST90001994	Inverse variance weighted	12	-0.0103362	0.0212572	0.626795	-0.0520003	0.031328	0.989717	0.949329	1.03182	0.994836
470	ebi-a-GCST90001860	finn-b-DM_NEPHROPATHY	Diabetic nephropathy || id:finn-b-DM_NEPHROPATHY	|| id:ebi-a-GCST90001860	Inverse variance weighted	23	-0.0145559	0.0300075	0.627623	-0.0733707	0.0442589	0.985549	0.929256	1.04525	0.994836
522	ebi-a-GCST90001912	finn-b-DM_NEPHROPATHY	Diabetic nephropathy || id:finn-b-DM_NEPHROPATHY	|| id:ebi-a-GCST90001912	Inverse variance weighted	8	0.0245499	0.0509211	0.629724	-0.0752555	0.124355	1.02485	0.927506	1.13242	0.994836
402	ebi-a-GCST90001792	finn-b-DM_NEPHROPATHY	Diabetic nephropathy || id:finn-b-DM_NEPHROPATHY	|| id:ebi-a-GCST90001792	Inverse variance weighted	14	0.00851637	0.0178075	0.632475	-0.0263863	0.0434191	1.00855	0.973959	1.04438	0.994836
350	ebi-a-GCST90001740	finn-b-DM_NEPHROPATHY	Diabetic nephropathy || id:finn-b-DM_NEPHROPATHY	|| id:ebi-a-GCST90001740	Inverse variance weighted	22	-0.0178265	0.0373156	0.632848	-0.0909651	0.0553121	0.982331	0.91305	1.05687	0.994836
492	ebi-a-GCST90001882	finn-b-DM_NEPHROPATHY	Diabetic nephropathy || id:finn-b-DM_NEPHROPATHY	|| id:ebi-a-GCST90001882	Inverse variance weighted	16	0.011409	0.0238885	0.63294	-0.0354125	0.0582304	1.01147	0.965207	1.05996	0.994836
106	ebi-a-GCST90001496	finn-b-DM_NEPHROPATHY	Diabetic nephropathy || id:finn-b-DM_NEPHROPATHY	|| id:ebi-a-GCST90001496	Inverse variance weighted	23	-0.0113422	0.0237563	0.63305	-0.0579045	0.0352202	0.988722	0.94374	1.03585	0.994836
593	ebi-a-GCST90001983	finn-b-DM_NEPHROPATHY	Diabetic nephropathy || id:finn-b-DM_NEPHROPATHY	|| id:ebi-a-GCST90001983	Inverse variance weighted	15	-0.0267972	0.0563778	0.634562	-0.137298	0.0837033	0.973559	0.871711	1.08731	0.994836
312	ebi-a-GCST90001702	finn-b-DM_NEPHROPATHY	Diabetic nephropathy || id:finn-b-DM_NEPHROPATHY	|| id:ebi-a-GCST90001702	Inverse variance weighted	16	0.0117421	0.0248116	0.636034	-0.0368887	0.060373	1.01181	0.963783	1.06223	0.994836
514	ebi-a-GCST90001904	finn-b-DM_NEPHROPATHY	Diabetic nephropathy || id:finn-b-DM_NEPHROPATHY	|| id:ebi-a-GCST90001904	Inverse variance weighted	17	0.0218824	0.0463656	0.636961	-0.0689943	0.112759	1.02212	0.933332	1.11936	0.994836
705	ebi-a-GCST90002095	finn-b-DM_NEPHROPATHY	Diabetic nephropathy || id:finn-b-DM_NEPHROPATHY	|| id:ebi-a-GCST90002095	Inverse variance weighted	20	0.0135433	0.028719	0.637227	-0.042746	0.0698326	1.01364	0.958155	1.07233	0.994836
638	ebi-a-GCST90002028	finn-b-DM_NEPHROPATHY	Diabetic nephropathy || id:finn-b-DM_NEPHROPATHY	|| id:ebi-a-GCST90002028	Inverse variance weighted	19	-0.0206376	0.0440316	0.639285	-0.106939	0.0656643	0.979574	0.89858	1.06787	0.994836
222	ebi-a-GCST90001612	finn-b-DM_NEPHROPATHY	Diabetic nephropathy || id:finn-b-DM_NEPHROPATHY	|| id:ebi-a-GCST90001612	Inverse variance weighted	16	0.0184126	0.0394203	0.640441	-0.0588513	0.0956764	1.01858	0.942847	1.1004	0.994836
635	ebi-a-GCST90002025	finn-b-DM_NEPHROPATHY	Diabetic nephropathy || id:finn-b-DM_NEPHROPATHY	|| id:ebi-a-GCST90002025	Inverse variance weighted	17	0.0153367	0.033134	0.643459	-0.0496059	0.0802793	1.01545	0.951604	1.08359	0.994836
314	ebi-a-GCST90001704	finn-b-DM_NEPHROPATHY	Diabetic nephropathy || id:finn-b-DM_NEPHROPATHY	|| id:ebi-a-GCST90001704	Inverse variance weighted	20	0.00985251	0.0214019	0.645259	-0.0320951	0.0518002	1.0099	0.968414	1.05317	0.994836
291	ebi-a-GCST90001681	finn-b-DM_NEPHROPATHY	Diabetic nephropathy || id:finn-b-DM_NEPHROPATHY	|| id:ebi-a-GCST90001681	Inverse variance weighted	17	0.0185823	0.0405702	0.646931	-0.0609352	0.0980998	1.01876	0.940884	1.10307	0.994836
414	ebi-a-GCST90001804	finn-b-DM_NEPHROPATHY	Diabetic nephropathy || id:finn-b-DM_NEPHROPATHY	|| id:ebi-a-GCST90001804	Inverse variance weighted	26	0.0149906	0.0328007	0.647656	-0.0492987	0.07928	1.0151	0.951897	1.08251	0.994836
67	ebi-a-GCST90001457	finn-b-DM_NEPHROPATHY	Diabetic nephropathy || id:finn-b-DM_NEPHROPATHY	|| id:ebi-a-GCST90001457	Inverse variance weighted	15	-0.0123982	0.027188	0.648376	-0.0656867	0.0408902	0.987678	0.936424	1.04174	0.994836
125	ebi-a-GCST90001515	finn-b-DM_NEPHROPATHY	Diabetic nephropathy || id:finn-b-DM_NEPHROPATHY	|| id:ebi-a-GCST90001515	Inverse variance weighted	20	0.0131524	0.0290928	0.651207	-0.0438694	0.0701743	1.01324	0.957079	1.0727	0.994836
166	ebi-a-GCST90001556	finn-b-DM_NEPHROPATHY	Diabetic nephropathy || id:finn-b-DM_NEPHROPATHY	|| id:ebi-a-GCST90001556	Inverse variance weighted	11	0.0120403	0.0266521	0.651444	-0.0401978	0.0642784	1.01211	0.960599	1.06639	0.994836
375	ebi-a-GCST90001765	finn-b-DM_NEPHROPATHY	Diabetic nephropathy || id:finn-b-DM_NEPHROPATHY	|| id:ebi-a-GCST90001765	Inverse variance weighted	22	-0.00798988	0.0177581	0.652762	-0.0427957	0.026816	0.992042	0.958107	1.02718	0.994836
242	ebi-a-GCST90001632	finn-b-DM_NEPHROPATHY	Diabetic nephropathy || id:finn-b-DM_NEPHROPATHY	|| id:ebi-a-GCST90001632	Inverse variance weighted	22	0.048843	0.108895	0.653769	-0.164591	0.262277	1.05006	0.84824	1.29989	0.994836
396	ebi-a-GCST90001786	finn-b-DM_NEPHROPATHY	Diabetic nephropathy || id:finn-b-DM_NEPHROPATHY	|| id:ebi-a-GCST90001786	Inverse variance weighted	18	0.0230268	0.0513426	0.653798	-0.0776048	0.123658	1.02329	0.92533	1.13163	0.994836
634	ebi-a-GCST90002024	finn-b-DM_NEPHROPATHY	Diabetic nephropathy || id:finn-b-DM_NEPHROPATHY	|| id:ebi-a-GCST90002024	Inverse variance weighted	16	0.0201665	0.0451923	0.655426	-0.0684104	0.108743	1.02037	0.933877	1.11488	0.994836
419	ebi-a-GCST90001809	finn-b-DM_NEPHROPATHY	Diabetic nephropathy || id:finn-b-DM_NEPHROPATHY	|| id:ebi-a-GCST90001809	Inverse variance weighted	19	-0.0244431	0.0550304	0.656916	-0.132303	0.0834165	0.975853	0.876076	1.08699	0.994836
720	ebi-a-GCST90002110	finn-b-DM_NEPHROPATHY	Diabetic nephropathy || id:finn-b-DM_NEPHROPATHY	|| id:ebi-a-GCST90002110	Inverse variance weighted	20	0.0198484	0.0447192	0.657155	-0.0678013	0.107498	1.02005	0.934446	1.11349	0.994836
432	ebi-a-GCST90001822	finn-b-DM_NEPHROPATHY	Diabetic nephropathy || id:finn-b-DM_NEPHROPATHY	|| id:ebi-a-GCST90001822	Inverse variance weighted	25	-0.0182373	0.0411083	0.657302	-0.0988096	0.0623349	0.981928	0.905915	1.06432	0.994836
177	ebi-a-GCST90001567	finn-b-DM_NEPHROPATHY	Diabetic nephropathy || id:finn-b-DM_NEPHROPATHY	|| id:ebi-a-GCST90001567	Inverse variance weighted	19	0.0173928	0.0392144	0.657382	-0.0594675	0.0942531	1.01754	0.942266	1.09884	0.994836
52	ebi-a-GCST90001442	finn-b-DM_NEPHROPATHY	Diabetic nephropathy || id:finn-b-DM_NEPHROPATHY	|| id:ebi-a-GCST90001442	Inverse variance weighted	20	-0.00900052	0.0203685	0.658573	-0.0489228	0.0309217	0.99104	0.952255	1.0314	0.994836
595	ebi-a-GCST90001985	finn-b-DM_NEPHROPATHY	Diabetic nephropathy || id:finn-b-DM_NEPHROPATHY	|| id:ebi-a-GCST90001985	Inverse variance weighted	26	0.0069574	0.0157859	0.659406	-0.0239831	0.0378979	1.00698	0.976302	1.03863	0.994836
262	ebi-a-GCST90001652	finn-b-DM_NEPHROPATHY	Diabetic nephropathy || id:finn-b-DM_NEPHROPATHY	|| id:ebi-a-GCST90001652	Inverse variance weighted	24	-0.0136587	0.0310612	0.660129	-0.0745387	0.0472213	0.986434	0.928172	1.04835	0.994836
152	ebi-a-GCST90001542	finn-b-DM_NEPHROPATHY	Diabetic nephropathy || id:finn-b-DM_NEPHROPATHY	|| id:ebi-a-GCST90001542	Inverse variance weighted	20	-0.00787028	0.0179208	0.660539	-0.0429951	0.0272546	0.992161	0.957916	1.02763	0.994836
126	ebi-a-GCST90001516	finn-b-DM_NEPHROPATHY	Diabetic nephropathy || id:finn-b-DM_NEPHROPATHY	|| id:ebi-a-GCST90001516	Inverse variance weighted	14	-0.0116683	0.0265887	0.660775	-0.0637822	0.0404456	0.9884	0.938209	1.04127	0.994836
56	ebi-a-GCST90001446	finn-b-DM_NEPHROPATHY	Diabetic nephropathy || id:finn-b-DM_NEPHROPATHY	|| id:ebi-a-GCST90001446	Inverse variance weighted	11	0.0523063	0.119211	0.660828	-0.181348	0.28596	1.0537	0.834145	1.33104	0.994836
656	ebi-a-GCST90002046	finn-b-DM_NEPHROPATHY	Diabetic nephropathy || id:finn-b-DM_NEPHROPATHY	|| id:ebi-a-GCST90002046	Inverse variance weighted	21	0.00526672	0.0120212	0.661299	-0.0182948	0.0288282	1.00528	0.981872	1.02925	0.994836
34	ebi-a-GCST90001424	finn-b-DM_NEPHROPATHY	Diabetic nephropathy || id:finn-b-DM_NEPHROPATHY	|| id:ebi-a-GCST90001424	Inverse variance weighted	13	-0.0114333	0.0261133	0.661507	-0.0626153	0.0397488	0.988632	0.939305	1.04055	0.994836
249	ebi-a-GCST90001639	finn-b-DM_NEPHROPATHY	Diabetic nephropathy || id:finn-b-DM_NEPHROPATHY	|| id:ebi-a-GCST90001639	Inverse variance weighted	13	-0.0262644	0.0610407	0.666994	-0.145904	0.0933754	0.974077	0.86424	1.09787	0.994836
442	ebi-a-GCST90001832	finn-b-DM_NEPHROPATHY	Diabetic nephropathy || id:finn-b-DM_NEPHROPATHY	|| id:ebi-a-GCST90001832	Inverse variance weighted	13	0.0231997	0.054048	0.667746	-0.0827344	0.129134	1.02347	0.920596	1.13784	0.994836
710	ebi-a-GCST90002100	finn-b-DM_NEPHROPATHY	Diabetic nephropathy || id:finn-b-DM_NEPHROPATHY	|| id:ebi-a-GCST90002100	Inverse variance weighted	17	0.0168436	0.0393149	0.66834	-0.0602136	0.0939008	1.01699	0.941563	1.09845	0.994836
622	ebi-a-GCST90002012	finn-b-DM_NEPHROPATHY	Diabetic nephropathy || id:finn-b-DM_NEPHROPATHY	|| id:ebi-a-GCST90002012	Inverse variance weighted	15	-0.0202576	0.0474307	0.669307	-0.113222	0.0727065	0.979946	0.892953	1.07541	0.994836
577	ebi-a-GCST90001967	finn-b-DM_NEPHROPATHY	Diabetic nephropathy || id:finn-b-DM_NEPHROPATHY	|| id:ebi-a-GCST90001967	Inverse variance weighted	17	-0.017222	0.0407017	0.672202	-0.0969974	0.0625534	0.982925	0.907558	1.06455	0.994836
585	ebi-a-GCST90001975	finn-b-DM_NEPHROPATHY	Diabetic nephropathy || id:finn-b-DM_NEPHROPATHY	|| id:ebi-a-GCST90001975	Inverse variance weighted	16	0.0074437	0.0176166	0.672631	-0.0270848	0.0419722	1.00747	0.973279	1.04287	0.994836
508	ebi-a-GCST90001898	finn-b-DM_NEPHROPATHY	Diabetic nephropathy || id:finn-b-DM_NEPHROPATHY	|| id:ebi-a-GCST90001898	Inverse variance weighted	23	0.00423046	0.0100862	0.674902	-0.0155385	0.0239994	1.00424	0.984582	1.02429	0.994836
176	ebi-a-GCST90001566	finn-b-DM_NEPHROPATHY	Diabetic nephropathy || id:finn-b-DM_NEPHROPATHY	|| id:ebi-a-GCST90001566	Inverse variance weighted	15	0.024166	0.0577469	0.675595	-0.0890179	0.13735	1.02446	0.914829	1.14723	0.994836
69	ebi-a-GCST90001459	finn-b-DM_NEPHROPATHY	Diabetic nephropathy || id:finn-b-DM_NEPHROPATHY	|| id:ebi-a-GCST90001459	Inverse variance weighted	23	-0.016689	0.0398949	0.675711	-0.0948829	0.061505	0.98345	0.909479	1.06344	0.994836
1	ebi-a-GCST90001391	finn-b-DM_NEPHROPATHY	Diabetic nephropathy || id:finn-b-DM_NEPHROPATHY	|| id:ebi-a-GCST90001391	Inverse variance weighted	12	-0.0183943	0.0441245	0.676772	-0.104878	0.0680898	0.981774	0.900434	1.07046	0.994836
413	ebi-a-GCST90001803	finn-b-DM_NEPHROPATHY	Diabetic nephropathy || id:finn-b-DM_NEPHROPATHY	|| id:ebi-a-GCST90001803	Inverse variance weighted	14	0.0355082	0.0856395	0.678417	-0.132345	0.203362	1.03615	0.876039	1.22552	0.994836
666	ebi-a-GCST90002056	finn-b-DM_NEPHROPATHY	Diabetic nephropathy || id:finn-b-DM_NEPHROPATHY	|| id:ebi-a-GCST90002056	Inverse variance weighted	21	0.0175843	0.0424769	0.678894	-0.0656704	0.100839	1.01774	0.936439	1.1061	0.994836
236	ebi-a-GCST90001626	finn-b-DM_NEPHROPATHY	Diabetic nephropathy || id:finn-b-DM_NEPHROPATHY	|| id:ebi-a-GCST90001626	Inverse variance weighted	19	0.0624505	0.151579	0.68034	-0.234644	0.359545	1.06444	0.790852	1.43268	0.994836
207	ebi-a-GCST90001597	finn-b-DM_NEPHROPATHY	Diabetic nephropathy || id:finn-b-DM_NEPHROPATHY	|| id:ebi-a-GCST90001597	Inverse variance weighted	17	0.0261502	0.0635036	0.680492	-0.0983168	0.150617	1.0265	0.906362	1.16255	0.994836
570	ebi-a-GCST90001960	finn-b-DM_NEPHROPATHY	Diabetic nephropathy || id:finn-b-DM_NEPHROPATHY	|| id:ebi-a-GCST90001960	Inverse variance weighted	14	-0.00897116	0.0218826	0.68183	-0.0518611	0.0339188	0.991069	0.949461	1.0345	0.994836
173	ebi-a-GCST90001563	finn-b-DM_NEPHROPATHY	Diabetic nephropathy || id:finn-b-DM_NEPHROPATHY	|| id:ebi-a-GCST90001563	Inverse variance weighted	3	-0.0141978	0.0347242	0.682633	-0.0822572	0.0538617	0.985903	0.921035	1.05534	0.994836
379	ebi-a-GCST90001769	finn-b-DM_NEPHROPATHY	Diabetic nephropathy || id:finn-b-DM_NEPHROPATHY	|| id:ebi-a-GCST90001769	Inverse variance weighted	25	0.00861338	0.021195	0.684458	-0.0329288	0.0501555	1.00865	0.967607	1.05143	0.994836
104	ebi-a-GCST90001494	finn-b-DM_NEPHROPATHY	Diabetic nephropathy || id:finn-b-DM_NEPHROPATHY	|| id:ebi-a-GCST90001494	Inverse variance weighted	22	-0.00817435	0.0203618	0.688085	-0.0480834	0.0317347	0.991859	0.953054	1.03224	0.994836
8	ebi-a-GCST90001398	finn-b-DM_NEPHROPATHY	Diabetic nephropathy || id:finn-b-DM_NEPHROPATHY	|| id:ebi-a-GCST90001398	Inverse variance weighted	15	0.0299281	0.0745523	0.688098	-0.116194	0.17605	1.03038	0.890302	1.1925	0.994836
351	ebi-a-GCST90001741	finn-b-DM_NEPHROPATHY	Diabetic nephropathy || id:finn-b-DM_NEPHROPATHY	|| id:ebi-a-GCST90001741	Inverse variance weighted	21	0.00664207	0.0166426	0.689819	-0.0259775	0.0392616	1.00666	0.974357	1.04004	0.994836
139	ebi-a-GCST90001529	finn-b-DM_NEPHROPATHY	Diabetic nephropathy || id:finn-b-DM_NEPHROPATHY	|| id:ebi-a-GCST90001529	Inverse variance weighted	14	-0.0144691	0.0363285	0.69042	-0.085673	0.0567348	0.985635	0.917894	1.05838	0.994836
361	ebi-a-GCST90001751	finn-b-DM_NEPHROPATHY	Diabetic nephropathy || id:finn-b-DM_NEPHROPATHY	|| id:ebi-a-GCST90001751	Inverse variance weighted	24	0.0138281	0.0348992	0.691935	-0.0545743	0.0822305	1.01392	0.946888	1.08571	0.994836
602	ebi-a-GCST90001992	finn-b-DM_NEPHROPATHY	Diabetic nephropathy || id:finn-b-DM_NEPHROPATHY	|| id:ebi-a-GCST90001992	Inverse variance weighted	33	0.00856523	0.021628	0.692086	-0.0338256	0.050956	1.0086	0.96674	1.05228	0.994836
372	ebi-a-GCST90001762	finn-b-DM_NEPHROPATHY	Diabetic nephropathy || id:finn-b-DM_NEPHROPATHY	|| id:ebi-a-GCST90001762	Inverse variance weighted	16	0.0103193	0.026097	0.692532	-0.0408308	0.0614694	1.01037	0.959992	1.0634	0.994836
384	ebi-a-GCST90001774	finn-b-DM_NEPHROPATHY	Diabetic nephropathy || id:finn-b-DM_NEPHROPATHY	|| id:ebi-a-GCST90001774	Inverse variance weighted	17	0.0195629	0.0496711	0.693692	-0.0777924	0.116918	1.01976	0.925156	1.12403	0.994836
336	ebi-a-GCST90001726	finn-b-DM_NEPHROPATHY	Diabetic nephropathy || id:finn-b-DM_NEPHROPATHY	|| id:ebi-a-GCST90001726	Inverse variance weighted	27	0.00783954	0.0199054	0.693699	-0.031175	0.0468541	1.00787	0.969306	1.04797	0.994836
281	ebi-a-GCST90001671	finn-b-DM_NEPHROPATHY	Diabetic nephropathy || id:finn-b-DM_NEPHROPATHY	|| id:ebi-a-GCST90001671	Inverse variance weighted	19	0.0108669	0.0276025	0.693807	-0.043234	0.0649679	1.01093	0.957687	1.06712	0.994836
621	ebi-a-GCST90002011	finn-b-DM_NEPHROPATHY	Diabetic nephropathy || id:finn-b-DM_NEPHROPATHY	|| id:ebi-a-GCST90002011	Inverse variance weighted	8	-0.045823	0.116435	0.693914	-0.274036	0.18239	0.955211	0.760305	1.20008	0.994836
250	ebi-a-GCST90001640	finn-b-DM_NEPHROPATHY	Diabetic nephropathy || id:finn-b-DM_NEPHROPATHY	|| id:ebi-a-GCST90001640	Inverse variance weighted	5	0.046927	0.119562	0.694697	-0.187415	0.281269	1.04805	0.829099	1.32481	0.994836
690	ebi-a-GCST90002080	finn-b-DM_NEPHROPATHY	Diabetic nephropathy || id:finn-b-DM_NEPHROPATHY	|| id:ebi-a-GCST90002080	Inverse variance weighted	18	0.016429	0.042408	0.698457	-0.0666907	0.0995488	1.01656	0.935485	1.10467	0.994836
252	ebi-a-GCST90001642	finn-b-DM_NEPHROPATHY	Diabetic nephropathy || id:finn-b-DM_NEPHROPATHY	|| id:ebi-a-GCST90001642	Inverse variance weighted	26	-0.0145208	0.0375256	0.698789	-0.088071	0.0590294	0.985584	0.915696	1.06081	0.994836
229	ebi-a-GCST90001619	finn-b-DM_NEPHROPATHY	Diabetic nephropathy || id:finn-b-DM_NEPHROPATHY	|| id:ebi-a-GCST90001619	Inverse variance weighted	29	0.0163393	0.0427698	0.70244	-0.0674895	0.100168	1.01647	0.934738	1.10536	0.994836
439	ebi-a-GCST90001829	finn-b-DM_NEPHROPATHY	Diabetic nephropathy || id:finn-b-DM_NEPHROPATHY	|| id:ebi-a-GCST90001829	Inverse variance weighted	18	0.00957168	0.0251297	0.703283	-0.0396824	0.0588258	1.00962	0.961095	1.06059	0.994836
288	ebi-a-GCST90001678	finn-b-DM_NEPHROPATHY	Diabetic nephropathy || id:finn-b-DM_NEPHROPATHY	|| id:ebi-a-GCST90001678	Inverse variance weighted	19	0.0239049	0.0629534	0.704151	-0.0994839	0.147294	1.02419	0.905305	1.15869	0.994836
325	ebi-a-GCST90001715	finn-b-DM_NEPHROPATHY	Diabetic nephropathy || id:finn-b-DM_NEPHROPATHY	|| id:ebi-a-GCST90001715	Inverse variance weighted	12	0.0107583	0.0283822	0.704649	-0.0448708	0.0663874	1.01082	0.956121	1.06864	0.994836
464	ebi-a-GCST90001854	finn-b-DM_NEPHROPATHY	Diabetic nephropathy || id:finn-b-DM_NEPHROPATHY	|| id:ebi-a-GCST90001854	Inverse variance weighted	21	-0.0117317	0.0309727	0.704855	-0.0724382	0.0489748	0.988337	0.930123	1.05019	0.994836
648	ebi-a-GCST90002038	finn-b-DM_NEPHROPATHY	Diabetic nephropathy || id:finn-b-DM_NEPHROPATHY	|| id:ebi-a-GCST90002038	Inverse variance weighted	17	0.00905135	0.0239108	0.705025	-0.0378139	0.0559166	1.00909	0.962892	1.05751	0.994836
366	ebi-a-GCST90001756	finn-b-DM_NEPHROPATHY	Diabetic nephropathy || id:finn-b-DM_NEPHROPATHY	|| id:ebi-a-GCST90001756	Inverse variance weighted	13	-0.00831944	0.0220708	0.706216	-0.0515782	0.0349394	0.991715	0.949729	1.03556	0.994836
691	ebi-a-GCST90002081	finn-b-DM_NEPHROPATHY	Diabetic nephropathy || id:finn-b-DM_NEPHROPATHY	|| id:ebi-a-GCST90002081	Inverse variance weighted	21	-0.018099	0.0480406	0.706365	-0.112259	0.0760606	0.982064	0.893813	1.07903	0.994836
708	ebi-a-GCST90002098	finn-b-DM_NEPHROPATHY	Diabetic nephropathy || id:finn-b-DM_NEPHROPATHY	|| id:ebi-a-GCST90002098	Inverse variance weighted	28	-0.00763214	0.0203624	0.707798	-0.0475424	0.0322781	0.992397	0.95357	1.0328	0.994836
546	ebi-a-GCST90001936	finn-b-DM_NEPHROPATHY	Diabetic nephropathy || id:finn-b-DM_NEPHROPATHY	|| id:ebi-a-GCST90001936	Inverse variance weighted	20	-0.00677147	0.0181031	0.708367	-0.0422536	0.0287106	0.993251	0.958627	1.02913	0.994836
448	ebi-a-GCST90001838	finn-b-DM_NEPHROPATHY	Diabetic nephropathy || id:finn-b-DM_NEPHROPATHY	|| id:ebi-a-GCST90001838	Inverse variance weighted	23	-0.0097243	0.0260575	0.70901	-0.0607971	0.0413485	0.990323	0.941014	1.04222	0.994836
14	ebi-a-GCST90001404	finn-b-DM_NEPHROPATHY	Diabetic nephropathy || id:finn-b-DM_NEPHROPATHY	|| id:ebi-a-GCST90001404	Inverse variance weighted	23	-0.00954558	0.0256902	0.710216	-0.0598983	0.0408072	0.9905	0.94186	1.04165	0.994836
304	ebi-a-GCST90001694	finn-b-DM_NEPHROPATHY	Diabetic nephropathy || id:finn-b-DM_NEPHROPATHY	|| id:ebi-a-GCST90001694	Inverse variance weighted	21	-0.0150337	0.0405152	0.71059	-0.0944435	0.0643761	0.985079	0.909879	1.06649	0.994836
557	ebi-a-GCST90001947	finn-b-DM_NEPHROPATHY	Diabetic nephropathy || id:finn-b-DM_NEPHROPATHY	|| id:ebi-a-GCST90001947	Inverse variance weighted	25	-0.00555581	0.0149871	0.710856	-0.0349305	0.0238189	0.99446	0.965673	1.0241	0.994836
146	ebi-a-GCST90001536	finn-b-DM_NEPHROPATHY	Diabetic nephropathy || id:finn-b-DM_NEPHROPATHY	|| id:ebi-a-GCST90001536	Inverse variance weighted	25	-0.00851146	0.0231385	0.712986	-0.0538628	0.0368399	0.991525	0.947562	1.03753	0.994836
37	ebi-a-GCST90001427	finn-b-DM_NEPHROPATHY	Diabetic nephropathy || id:finn-b-DM_NEPHROPATHY	|| id:ebi-a-GCST90001427	Inverse variance weighted	22	0.0219664	0.0601676	0.715047	-0.0959621	0.139895	1.02221	0.908498	1.15015	0.994836
510	ebi-a-GCST90001900	finn-b-DM_NEPHROPATHY	Diabetic nephropathy || id:finn-b-DM_NEPHROPATHY	|| id:ebi-a-GCST90001900	Inverse variance weighted	5	-0.0221272	0.0606512	0.71524	-0.141004	0.0967491	0.978116	0.868486	1.10158	0.994836
265	ebi-a-GCST90001655	finn-b-DM_NEPHROPATHY	Diabetic nephropathy || id:finn-b-DM_NEPHROPATHY	|| id:ebi-a-GCST90001655	Inverse variance weighted	22	0.0152351	0.0418364	0.71574	-0.0667644	0.0972345	1.01535	0.935416	1.10212	0.994836
646	ebi-a-GCST90002036	finn-b-DM_NEPHROPATHY	Diabetic nephropathy || id:finn-b-DM_NEPHROPATHY	|| id:ebi-a-GCST90002036	Inverse variance weighted	24	-0.00722829	0.0199317	0.716865	-0.0462945	0.0318379	0.992798	0.954761	1.03235	0.994836
214	ebi-a-GCST90001604	finn-b-DM_NEPHROPATHY	Diabetic nephropathy || id:finn-b-DM_NEPHROPATHY	|| id:ebi-a-GCST90001604	Inverse variance weighted	15	-0.0216305	0.0598217	0.717664	-0.138881	0.0956201	0.978602	0.870332	1.10034	0.994836
329	ebi-a-GCST90001719	finn-b-DM_NEPHROPATHY	Diabetic nephropathy || id:finn-b-DM_NEPHROPATHY	|| id:ebi-a-GCST90001719	Inverse variance weighted	21	0.00863911	0.0240895	0.719875	-0.0385763	0.0558545	1.00868	0.962158	1.05744	0.994836
706	ebi-a-GCST90002096	finn-b-DM_NEPHROPATHY	Diabetic nephropathy || id:finn-b-DM_NEPHROPATHY	|| id:ebi-a-GCST90002096	Inverse variance weighted	19	0.0131101	0.0369154	0.722485	-0.059244	0.0854642	1.0132	0.942477	1.08922	0.994836
606	ebi-a-GCST90001996	finn-b-DM_NEPHROPATHY	Diabetic nephropathy || id:finn-b-DM_NEPHROPATHY	|| id:ebi-a-GCST90001996	Inverse variance weighted	28	-0.00826345	0.0232772	0.722588	-0.0538868	0.0373599	0.991771	0.947539	1.03807	0.994836
608	ebi-a-GCST90001998	finn-b-DM_NEPHROPATHY	Diabetic nephropathy || id:finn-b-DM_NEPHROPATHY	|| id:ebi-a-GCST90001998	Inverse variance weighted	27	0.0111979	0.0316957	0.723867	-0.0509256	0.0733215	1.01126	0.950349	1.07608	0.994836
653	ebi-a-GCST90002043	finn-b-DM_NEPHROPATHY	Diabetic nephropathy || id:finn-b-DM_NEPHROPATHY	|| id:ebi-a-GCST90002043	Inverse variance weighted	15	-0.0102056	0.0292497	0.727155	-0.0675351	0.0471239	0.989846	0.934695	1.04825	0.994836
328	ebi-a-GCST90001718	finn-b-DM_NEPHROPATHY	Diabetic nephropathy || id:finn-b-DM_NEPHROPATHY	|| id:ebi-a-GCST90001718	Inverse variance weighted	17	0.00825292	0.0239013	0.729876	-0.0385937	0.0550996	1.00829	0.962142	1.05665	0.994836
36	ebi-a-GCST90001426	finn-b-DM_NEPHROPATHY	Diabetic nephropathy || id:finn-b-DM_NEPHROPATHY	|| id:ebi-a-GCST90001426	Inverse variance weighted	19	-0.010635	0.031014	0.731667	-0.0714224	0.0501525	0.989421	0.931068	1.05143	0.994836
354	ebi-a-GCST90001744	finn-b-DM_NEPHROPATHY	Diabetic nephropathy || id:finn-b-DM_NEPHROPATHY	|| id:ebi-a-GCST90001744	Inverse variance weighted	9	-0.0181552	0.0529706	0.731793	-0.121978	0.0856672	0.982009	0.885168	1.08944	0.994836
576	ebi-a-GCST90001966	finn-b-DM_NEPHROPATHY	Diabetic nephropathy || id:finn-b-DM_NEPHROPATHY	|| id:ebi-a-GCST90001966	Inverse variance weighted	19	0.012906	0.0376595	0.731823	-0.0609066	0.0867186	1.01299	0.940911	1.09059	0.994836
488	ebi-a-GCST90001878	finn-b-DM_NEPHROPATHY	Diabetic nephropathy || id:finn-b-DM_NEPHROPATHY	|| id:ebi-a-GCST90001878	Inverse variance weighted	18	0.0134161	0.0394441	0.733759	-0.0638943	0.0907266	1.01351	0.938104	1.09497	0.994836
182	ebi-a-GCST90001572	finn-b-DM_NEPHROPATHY	Diabetic nephropathy || id:finn-b-DM_NEPHROPATHY	|| id:ebi-a-GCST90001572	Inverse variance weighted	19	0.00316564	0.0093584	0.735161	-0.0151768	0.0215081	1.00317	0.984938	1.02174	0.994836
409	ebi-a-GCST90001799	finn-b-DM_NEPHROPATHY	Diabetic nephropathy || id:finn-b-DM_NEPHROPATHY	|| id:ebi-a-GCST90001799	Inverse variance weighted	19	-0.013706	0.0405689	0.73548	-0.0932211	0.0658091	0.986387	0.910992	1.06802	0.994836
321	ebi-a-GCST90001711	finn-b-DM_NEPHROPATHY	Diabetic nephropathy || id:finn-b-DM_NEPHROPATHY	|| id:ebi-a-GCST90001711	Inverse variance weighted	16	-0.00797251	0.023713	0.736714	-0.0544501	0.038505	0.992059	0.947006	1.03926	0.994836
566	ebi-a-GCST90001956	finn-b-DM_NEPHROPATHY	Diabetic nephropathy || id:finn-b-DM_NEPHROPATHY	|| id:ebi-a-GCST90001956	Inverse variance weighted	21	-0.00558175	0.0167711	0.73927	-0.038453	0.0272895	0.994434	0.962277	1.02767	0.994836
112	ebi-a-GCST90001502	finn-b-DM_NEPHROPATHY	Diabetic nephropathy || id:finn-b-DM_NEPHROPATHY	|| id:ebi-a-GCST90001502	Inverse variance weighted	34	-0.00368509	0.0111745	0.741569	-0.0255872	0.018217	0.996322	0.974737	1.01838	0.994836
431	ebi-a-GCST90001821	finn-b-DM_NEPHROPATHY	Diabetic nephropathy || id:finn-b-DM_NEPHROPATHY	|| id:ebi-a-GCST90001821	Inverse variance weighted	28	-0.00846045	0.0257261	0.742256	-0.0588835	0.0419627	0.991575	0.942817	1.04286	0.994836
293	ebi-a-GCST90001683	finn-b-DM_NEPHROPATHY	Diabetic nephropathy || id:finn-b-DM_NEPHROPATHY	|| id:ebi-a-GCST90001683	Inverse variance weighted	12	-0.0220704	0.0671354	0.742349	-0.153656	0.109515	0.978171	0.857567	1.11574	0.994836
603	ebi-a-GCST90001993	finn-b-DM_NEPHROPATHY	Diabetic nephropathy || id:finn-b-DM_NEPHROPATHY	|| id:ebi-a-GCST90001993	Inverse variance weighted	12	0.0271873	0.0828876	0.74291	-0.135272	0.189647	1.02756	0.873478	1.20882	0.994836
193	ebi-a-GCST90001583	finn-b-DM_NEPHROPATHY	Diabetic nephropathy || id:finn-b-DM_NEPHROPATHY	|| id:ebi-a-GCST90001583	Inverse variance weighted	21	-0.00616189	0.0188102	0.743227	-0.0430298	0.030706	0.993857	0.957883	1.03118	0.994836
382	ebi-a-GCST90001772	finn-b-DM_NEPHROPATHY	Diabetic nephropathy || id:finn-b-DM_NEPHROPATHY	|| id:ebi-a-GCST90001772	Inverse variance weighted	20	0.00911631	0.0278357	0.743287	-0.0454417	0.0636743	1.00916	0.955575	1.06575	0.994836
436	ebi-a-GCST90001826	finn-b-DM_NEPHROPATHY	Diabetic nephropathy || id:finn-b-DM_NEPHROPATHY	|| id:ebi-a-GCST90001826	Inverse variance weighted	17	0.0147651	0.0451948	0.743895	-0.0738168	0.103347	1.01487	0.928842	1.10888	0.994836
82	ebi-a-GCST90001472	finn-b-DM_NEPHROPATHY	Diabetic nephropathy || id:finn-b-DM_NEPHROPATHY	|| id:ebi-a-GCST90001472	Inverse variance weighted	17	-0.00888738	0.0275418	0.746932	-0.0628692	0.0450945	0.991152	0.939066	1.04613	0.994836
403	ebi-a-GCST90001793	finn-b-DM_NEPHROPATHY	Diabetic nephropathy || id:finn-b-DM_NEPHROPATHY	|| id:ebi-a-GCST90001793	Inverse variance weighted	18	-0.0155306	0.0482149	0.747368	-0.110032	0.0789706	0.984589	0.895806	1.08217	0.994836
513	ebi-a-GCST90001903	finn-b-DM_NEPHROPATHY	Diabetic nephropathy || id:finn-b-DM_NEPHROPATHY	|| id:ebi-a-GCST90001903	Inverse variance weighted	17	0.0149284	0.0463678	0.747486	-0.0759526	0.105809	1.01504	0.92686	1.11161	0.994836
19	ebi-a-GCST90001409	finn-b-DM_NEPHROPATHY	Diabetic nephropathy || id:finn-b-DM_NEPHROPATHY	|| id:ebi-a-GCST90001409	Inverse variance weighted	20	-0.00842929	0.026199	0.747649	-0.0597793	0.0429207	0.991606	0.941972	1.04386	0.994836
370	ebi-a-GCST90001760	finn-b-DM_NEPHROPATHY	Diabetic nephropathy || id:finn-b-DM_NEPHROPATHY	|| id:ebi-a-GCST90001760	Inverse variance weighted	19	0.00922695	0.0287361	0.74814	-0.0470957	0.0655496	1.00927	0.953996	1.06775	0.994836
453	ebi-a-GCST90001843	finn-b-DM_NEPHROPATHY	Diabetic nephropathy || id:finn-b-DM_NEPHROPATHY	|| id:ebi-a-GCST90001843	Inverse variance weighted	16	-0.00998607	0.0312987	0.749683	-0.0713315	0.0513594	0.990064	0.931153	1.0527	0.994836
29	ebi-a-GCST90001419	finn-b-DM_NEPHROPATHY	Diabetic nephropathy || id:finn-b-DM_NEPHROPATHY	|| id:ebi-a-GCST90001419	Inverse variance weighted	16	0.034203	0.108983	0.753645	-0.179404	0.24781	1.03479	0.835768	1.28122	0.994836
195	ebi-a-GCST90001585	finn-b-DM_NEPHROPATHY	Diabetic nephropathy || id:finn-b-DM_NEPHROPATHY	|| id:ebi-a-GCST90001585	Inverse variance weighted	19	-0.0129595	0.0413168	0.753778	-0.0939404	0.0680214	0.987124	0.910337	1.07039	0.994836
544	ebi-a-GCST90001934	finn-b-DM_NEPHROPATHY	Diabetic nephropathy || id:finn-b-DM_NEPHROPATHY	|| id:ebi-a-GCST90001934	Inverse variance weighted	18	0.00838303	0.0268068	0.754493	-0.0441583	0.0609244	1.00842	0.956802	1.06282	0.994836
103	ebi-a-GCST90001493	finn-b-DM_NEPHROPATHY	Diabetic nephropathy || id:finn-b-DM_NEPHROPATHY	|| id:ebi-a-GCST90001493	Inverse variance weighted	25	0.00887922	0.0285504	0.7558	-0.0470796	0.0648381	1.00892	0.954011	1.06699	0.994836
729	ebi-a-GCST90002119	finn-b-DM_NEPHROPATHY	Diabetic nephropathy || id:finn-b-DM_NEPHROPATHY	|| id:ebi-a-GCST90002119	Inverse variance weighted	20	-0.0107012	0.0349188	0.759254	-0.0791421	0.0577397	0.989356	0.923909	1.05944	0.994836
658	ebi-a-GCST90002048	finn-b-DM_NEPHROPATHY	Diabetic nephropathy || id:finn-b-DM_NEPHROPATHY	|| id:ebi-a-GCST90002048	Inverse variance weighted	14	0.0112176	0.0366419	0.759497	-0.0606005	0.0830357	1.01128	0.941199	1.08658	0.994836
239	ebi-a-GCST90001629	finn-b-DM_NEPHROPATHY	Diabetic nephropathy || id:finn-b-DM_NEPHROPATHY	|| id:ebi-a-GCST90001629	Inverse variance weighted	23	-0.00991729	0.032912	0.763165	-0.0744249	0.0545903	0.990132	0.928277	1.05611	0.994836
553	ebi-a-GCST90001943	finn-b-DM_NEPHROPATHY	Diabetic nephropathy || id:finn-b-DM_NEPHROPATHY	|| id:ebi-a-GCST90001943	Inverse variance weighted	18	-0.00600309	0.0199739	0.763759	-0.0451519	0.0331457	0.994015	0.955852	1.0337	0.994836
81	ebi-a-GCST90001471	finn-b-DM_NEPHROPATHY	Diabetic nephropathy || id:finn-b-DM_NEPHROPATHY	|| id:ebi-a-GCST90001471	Inverse variance weighted	17	0.00889463	0.0297163	0.764697	-0.0493492	0.0671385	1.00893	0.951849	1.06944	0.994836
73	ebi-a-GCST90001463	finn-b-DM_NEPHROPATHY	Diabetic nephropathy || id:finn-b-DM_NEPHROPATHY	|| id:ebi-a-GCST90001463	Inverse variance weighted	19	-0.00602724	0.0204927	0.768669	-0.0461929	0.0341385	0.993991	0.954858	1.03473	0.994836
717	ebi-a-GCST90002107	finn-b-DM_NEPHROPATHY	Diabetic nephropathy || id:finn-b-DM_NEPHROPATHY	|| id:ebi-a-GCST90002107	Inverse variance weighted	5	-0.011188	0.0381022	0.769039	-0.0858684	0.0634923	0.988874	0.917715	1.06555	0.994836
199	ebi-a-GCST90001589	finn-b-DM_NEPHROPATHY	Diabetic nephropathy || id:finn-b-DM_NEPHROPATHY	|| id:ebi-a-GCST90001589	Inverse variance weighted	12	0.0285982	0.0976994	0.769739	-0.162893	0.220089	1.02901	0.849682	1.24619	0.994836
10	ebi-a-GCST90001400	finn-b-DM_NEPHROPATHY	Diabetic nephropathy || id:finn-b-DM_NEPHROPATHY	|| id:ebi-a-GCST90001400	Inverse variance weighted	12	-0.0066225	0.0226297	0.769793	-0.0509768	0.0377318	0.993399	0.950301	1.03845	0.994836
343	ebi-a-GCST90001733	finn-b-DM_NEPHROPATHY	Diabetic nephropathy || id:finn-b-DM_NEPHROPATHY	|| id:ebi-a-GCST90001733	Inverse variance weighted	18	-0.0130528	0.0447242	0.7704	-0.100712	0.0746067	0.987032	0.904193	1.07746	0.994836
360	ebi-a-GCST90001750	finn-b-DM_NEPHROPATHY	Diabetic nephropathy || id:finn-b-DM_NEPHROPATHY	|| id:ebi-a-GCST90001750	Inverse variance weighted	18	0.0110522	0.0381052	0.771783	-0.063634	0.0857384	1.01111	0.938348	1.08952	0.994836
271	ebi-a-GCST90001661	finn-b-DM_NEPHROPATHY	Diabetic nephropathy || id:finn-b-DM_NEPHROPATHY	|| id:ebi-a-GCST90001661	Inverse variance weighted	20	-0.0102292	0.0353842	0.772514	-0.0795822	0.0591239	0.989823	0.923502	1.06091	0.994836
254	ebi-a-GCST90001644	finn-b-DM_NEPHROPATHY	Diabetic nephropathy || id:finn-b-DM_NEPHROPATHY	|| id:ebi-a-GCST90001644	Inverse variance weighted	29	-0.0105831	0.0366713	0.772892	-0.0824588	0.0612925	0.989473	0.920849	1.06321	0.994836
652	ebi-a-GCST90002042	finn-b-DM_NEPHROPATHY	Diabetic nephropathy || id:finn-b-DM_NEPHROPATHY	|| id:ebi-a-GCST90002042	Inverse variance weighted	17	-0.0107991	0.0376114	0.774018	-0.0845174	0.0629192	0.989259	0.918956	1.06494	0.994836
116	ebi-a-GCST90001506	finn-b-DM_NEPHROPATHY	Diabetic nephropathy || id:finn-b-DM_NEPHROPATHY	|| id:ebi-a-GCST90001506	Inverse variance weighted	15	0.0101014	0.0354808	0.775873	-0.0594409	0.0796438	1.01015	0.942291	1.0829	0.994836
600	ebi-a-GCST90001990	finn-b-DM_NEPHROPATHY	Diabetic nephropathy || id:finn-b-DM_NEPHROPATHY	|| id:ebi-a-GCST90001990	Inverse variance weighted	18	-0.0143654	0.0505356	0.776209	-0.113415	0.0846844	0.985737	0.89278	1.08837	0.994836
558	ebi-a-GCST90001948	finn-b-DM_NEPHROPATHY	Diabetic nephropathy || id:finn-b-DM_NEPHROPATHY	|| id:ebi-a-GCST90001948	Inverse variance weighted	18	-0.00621429	0.0219427	0.77702	-0.049222	0.0367935	0.993805	0.95197	1.03748	0.994836
42	ebi-a-GCST90001432	finn-b-DM_NEPHROPATHY	Diabetic nephropathy || id:finn-b-DM_NEPHROPATHY	|| id:ebi-a-GCST90001432	Inverse variance weighted	18	-0.0190455	0.0674212	0.777571	-0.151191	0.1131	0.981135	0.859683	1.11974	0.994836
194	ebi-a-GCST90001584	finn-b-DM_NEPHROPATHY	Diabetic nephropathy || id:finn-b-DM_NEPHROPATHY	|| id:ebi-a-GCST90001584	Inverse variance weighted	20	0.0113701	0.0409973	0.78152	-0.0689845	0.0917248	1.01144	0.933341	1.09606	0.994836
459	ebi-a-GCST90001849	finn-b-DM_NEPHROPATHY	Diabetic nephropathy || id:finn-b-DM_NEPHROPATHY	|| id:ebi-a-GCST90001849	Inverse variance weighted	21	-0.00951	0.0345486	0.783113	-0.0772253	0.0582053	0.990535	0.925681	1.05993	0.994836
667	ebi-a-GCST90002057	finn-b-DM_NEPHROPATHY	Diabetic nephropathy || id:finn-b-DM_NEPHROPATHY	|| id:ebi-a-GCST90002057	Inverse variance weighted	14	0.0141228	0.0522316	0.786862	-0.0882512	0.116497	1.01422	0.915531	1.12355	0.994836
381	ebi-a-GCST90001771	finn-b-DM_NEPHROPATHY	Diabetic nephropathy || id:finn-b-DM_NEPHROPATHY	|| id:ebi-a-GCST90001771	Inverse variance weighted	26	-0.00676373	0.0250599	0.787235	-0.0558812	0.0423537	0.993259	0.945651	1.04326	0.994836
159	ebi-a-GCST90001549	finn-b-DM_NEPHROPATHY	Diabetic nephropathy || id:finn-b-DM_NEPHROPATHY	|| id:ebi-a-GCST90001549	Inverse variance weighted	26	-0.0127691	0.0475787	0.788409	-0.106023	0.0804853	0.987312	0.899404	1.08381	0.994836
681	ebi-a-GCST90002071	finn-b-DM_NEPHROPATHY	Diabetic nephropathy || id:finn-b-DM_NEPHROPATHY	|| id:ebi-a-GCST90002071	Inverse variance weighted	17	0.00493238	0.0184637	0.789362	-0.0312565	0.0411212	1.00494	0.969227	1.04198	0.994836
156	ebi-a-GCST90001546	finn-b-DM_NEPHROPATHY	Diabetic nephropathy || id:finn-b-DM_NEPHROPATHY	|| id:ebi-a-GCST90001546	Inverse variance weighted	16	0.0165001	0.062448	0.791609	-0.105898	0.138898	1.01664	0.899516	1.14901	0.994836
227	ebi-a-GCST90001617	finn-b-DM_NEPHROPATHY	Diabetic nephropathy || id:finn-b-DM_NEPHROPATHY	|| id:ebi-a-GCST90001617	Inverse variance weighted	16	0.00521222	0.0198671	0.793048	-0.0337272	0.0441517	1.00523	0.966835	1.04514	0.994836
225	ebi-a-GCST90001615	finn-b-DM_NEPHROPATHY	Diabetic nephropathy || id:finn-b-DM_NEPHROPATHY	|| id:ebi-a-GCST90001615	Inverse variance weighted	18	-0.0108582	0.0418416	0.795244	-0.0928677	0.0711514	0.989201	0.911314	1.07374	0.994836
410	ebi-a-GCST90001800	finn-b-DM_NEPHROPATHY	Diabetic nephropathy || id:finn-b-DM_NEPHROPATHY	|| id:ebi-a-GCST90001800	Inverse variance weighted	28	-0.00564792	0.0218267	0.795819	-0.0484283	0.0371325	0.994368	0.952726	1.03783	0.994836
552	ebi-a-GCST90001942	finn-b-DM_NEPHROPATHY	Diabetic nephropathy || id:finn-b-DM_NEPHROPATHY	|| id:ebi-a-GCST90001942	Inverse variance weighted	11	-0.00578522	0.0223982	0.796184	-0.0496858	0.0381153	0.994231	0.951528	1.03885	0.994836
5	ebi-a-GCST90001395	finn-b-DM_NEPHROPATHY	Diabetic nephropathy || id:finn-b-DM_NEPHROPATHY	|| id:ebi-a-GCST90001395	Inverse variance weighted	17	0.00524501	0.0204241	0.797329	-0.0347862	0.0452762	1.00526	0.965812	1.04632	0.994836
500	ebi-a-GCST90001890	finn-b-DM_NEPHROPATHY	Diabetic nephropathy || id:finn-b-DM_NEPHROPATHY	|| id:ebi-a-GCST90001890	Inverse variance weighted	11	0.0164057	0.0639087	0.797406	-0.108855	0.141667	1.01654	0.89686	1.15219	0.994836
473	ebi-a-GCST90001863	finn-b-DM_NEPHROPATHY	Diabetic nephropathy || id:finn-b-DM_NEPHROPATHY	|| id:ebi-a-GCST90001863	Inverse variance weighted	14	-0.0103772	0.0404574	0.797566	-0.0896737	0.0689192	0.989676	0.914229	1.07135	0.994836
523	ebi-a-GCST90001913	finn-b-DM_NEPHROPATHY	Diabetic nephropathy || id:finn-b-DM_NEPHROPATHY	|| id:ebi-a-GCST90001913	Inverse variance weighted	14	0.00803355	0.0316083	0.799373	-0.0539188	0.0699859	1.00807	0.947509	1.07249	0.994836
258	ebi-a-GCST90001648	finn-b-DM_NEPHROPATHY	Diabetic nephropathy || id:finn-b-DM_NEPHROPATHY	|| id:ebi-a-GCST90001648	Inverse variance weighted	15	0.0146021	0.0581074	0.801586	-0.0992885	0.128493	1.01471	0.905481	1.13711	0.994836
264	ebi-a-GCST90001654	finn-b-DM_NEPHROPATHY	Diabetic nephropathy || id:finn-b-DM_NEPHROPATHY	|| id:ebi-a-GCST90001654	Inverse variance weighted	27	0.0111276	0.0448118	0.803887	-0.0767036	0.0989588	1.01119	0.926164	1.10402	0.994836
589	ebi-a-GCST90001979	finn-b-DM_NEPHROPATHY	Diabetic nephropathy || id:finn-b-DM_NEPHROPATHY	|| id:ebi-a-GCST90001979	Inverse variance weighted	17	0.00578107	0.0232974	0.804025	-0.0398819	0.051444	1.0058	0.960903	1.05279	0.994836
302	ebi-a-GCST90001692	finn-b-DM_NEPHROPATHY	Diabetic nephropathy || id:finn-b-DM_NEPHROPATHY	|| id:ebi-a-GCST90001692	Inverse variance weighted	22	-0.00137232	0.00554621	0.804573	-0.0122429	0.00949825	0.998629	0.987832	1.00954	0.994836
434	ebi-a-GCST90001824	finn-b-DM_NEPHROPATHY	Diabetic nephropathy || id:finn-b-DM_NEPHROPATHY	|| id:ebi-a-GCST90001824	Inverse variance weighted	23	-0.00921933	0.0376628	0.806622	-0.0830383	0.0645997	0.990823	0.920316	1.06673	0.994836
191	ebi-a-GCST90001581	finn-b-DM_NEPHROPATHY	Diabetic nephropathy || id:finn-b-DM_NEPHROPATHY	|| id:ebi-a-GCST90001581	Inverse variance weighted	22	0.000902341	0.00370502	0.807583	-0.0063595	0.00816418	1.0009	0.993661	1.0082	0.994836
268	ebi-a-GCST90001658	finn-b-DM_NEPHROPATHY	Diabetic nephropathy || id:finn-b-DM_NEPHROPATHY	|| id:ebi-a-GCST90001658	Inverse variance weighted	27	0.00456336	0.0188907	0.809116	-0.0324624	0.0415891	1.00457	0.968059	1.04247	0.994836
364	ebi-a-GCST90001754	finn-b-DM_NEPHROPATHY	Diabetic nephropathy || id:finn-b-DM_NEPHROPATHY	|| id:ebi-a-GCST90001754	Inverse variance weighted	13	0.01502	0.0627284	0.810761	-0.107928	0.137968	1.01513	0.897693	1.14794	0.994836
519	ebi-a-GCST90001909	finn-b-DM_NEPHROPATHY	Diabetic nephropathy || id:finn-b-DM_NEPHROPATHY	|| id:ebi-a-GCST90001909	Inverse variance weighted	10	0.0205716	0.0862337	0.81145	-0.148446	0.18959	1.02078	0.862046	1.20875	0.994836
651	ebi-a-GCST90002041	finn-b-DM_NEPHROPATHY	Diabetic nephropathy || id:finn-b-DM_NEPHROPATHY	|| id:ebi-a-GCST90002041	Inverse variance weighted	14	-0.0103127	0.0441906	0.815476	-0.0969263	0.076301	0.98974	0.907623	1.07929	0.994836
15	ebi-a-GCST90001405	finn-b-DM_NEPHROPATHY	Diabetic nephropathy || id:finn-b-DM_NEPHROPATHY	|| id:ebi-a-GCST90001405	Inverse variance weighted	20	0.00566324	0.0243285	0.815931	-0.0420207	0.0533472	1.00568	0.95885	1.0548	0.994836
322	ebi-a-GCST90001712	finn-b-DM_NEPHROPATHY	Diabetic nephropathy || id:finn-b-DM_NEPHROPATHY	|| id:ebi-a-GCST90001712	Inverse variance weighted	15	0.00601812	0.0259896	0.816881	-0.0449215	0.0569578	1.00604	0.956072	1.05861	0.994836
123	ebi-a-GCST90001513	finn-b-DM_NEPHROPATHY	Diabetic nephropathy || id:finn-b-DM_NEPHROPATHY	|| id:ebi-a-GCST90001513	Inverse variance weighted	19	0.00965289	0.0421229	0.818745	-0.0729081	0.0922139	1.0097	0.929686	1.0966	0.994836
460	ebi-a-GCST90001850	finn-b-DM_NEPHROPATHY	Diabetic nephropathy || id:finn-b-DM_NEPHROPATHY	|| id:ebi-a-GCST90001850	Inverse variance weighted	23	0.00695142	0.0305395	0.819941	-0.052906	0.0668088	1.00698	0.948469	1.06909	0.994836
246	ebi-a-GCST90001636	finn-b-DM_NEPHROPATHY	Diabetic nephropathy || id:finn-b-DM_NEPHROPATHY	|| id:ebi-a-GCST90001636	Inverse variance weighted	7	-0.0227426	0.101288	0.822342	-0.221268	0.175782	0.977514	0.801502	1.19218	0.994836
406	ebi-a-GCST90001796	finn-b-DM_NEPHROPATHY	Diabetic nephropathy || id:finn-b-DM_NEPHROPATHY	|| id:ebi-a-GCST90001796	Inverse variance weighted	11	0.0156055	0.0703499	0.824449	-0.12228	0.153491	1.01573	0.8849	1.1659	0.994836
549	ebi-a-GCST90001939	finn-b-DM_NEPHROPATHY	Diabetic nephropathy || id:finn-b-DM_NEPHROPATHY	|| id:ebi-a-GCST90001939	Inverse variance weighted	15	0.0170546	0.0771512	0.825051	-0.134162	0.168271	1.0172	0.874449	1.18326	0.994836
70	ebi-a-GCST90001460	finn-b-DM_NEPHROPATHY	Diabetic nephropathy || id:finn-b-DM_NEPHROPATHY	|| id:ebi-a-GCST90001460	Inverse variance weighted	24	-0.00566981	0.02566	0.825124	-0.0559634	0.0446237	0.994346	0.945574	1.04563	0.994836
565	ebi-a-GCST90001955	finn-b-DM_NEPHROPATHY	Diabetic nephropathy || id:finn-b-DM_NEPHROPATHY	|| id:ebi-a-GCST90001955	Inverse variance weighted	20	0.00418291	0.0199093	0.833591	-0.0348394	0.0432052	1.00419	0.965761	1.04415	0.994836
297	ebi-a-GCST90001687	finn-b-DM_NEPHROPATHY	Diabetic nephropathy || id:finn-b-DM_NEPHROPATHY	|| id:ebi-a-GCST90001687	Inverse variance weighted	14	0.0166874	0.0798223	0.834404	-0.139764	0.173139	1.01683	0.869563	1.18903	0.994836
203	ebi-a-GCST90001593	finn-b-DM_NEPHROPATHY	Diabetic nephropathy || id:finn-b-DM_NEPHROPATHY	|| id:ebi-a-GCST90001593	Inverse variance weighted	20	0.0108943	0.0526327	0.83602	-0.0922658	0.114054	1.01095	0.911863	1.12081	0.994836
226	ebi-a-GCST90001616	finn-b-DM_NEPHROPATHY	Diabetic nephropathy || id:finn-b-DM_NEPHROPATHY	|| id:ebi-a-GCST90001616	Inverse variance weighted	15	-0.00612052	0.0298107	0.837328	-0.0645494	0.0523084	0.993898	0.93749	1.0537	0.994836
423	ebi-a-GCST90001813	finn-b-DM_NEPHROPATHY	Diabetic nephropathy || id:finn-b-DM_NEPHROPATHY	|| id:ebi-a-GCST90001813	Inverse variance weighted	21	-0.00629182	0.0306659	0.837437	-0.0663969	0.0538133	0.993728	0.935759	1.05529	0.994836
433	ebi-a-GCST90001823	finn-b-DM_NEPHROPATHY	Diabetic nephropathy || id:finn-b-DM_NEPHROPATHY	|| id:ebi-a-GCST90001823	Inverse variance weighted	14	-0.00589506	0.0287953	0.837789	-0.0623338	0.0505437	0.994122	0.939569	1.05184	0.994836
340	ebi-a-GCST90001730	finn-b-DM_NEPHROPATHY	Diabetic nephropathy || id:finn-b-DM_NEPHROPATHY	|| id:ebi-a-GCST90001730	Inverse variance weighted	21	-0.00346238	0.016919	0.83785	-0.0366235	0.0296988	0.996544	0.964039	1.03014	0.994836
46	ebi-a-GCST90001436	finn-b-DM_NEPHROPATHY	Diabetic nephropathy || id:finn-b-DM_NEPHROPATHY	|| id:ebi-a-GCST90001436	Inverse variance weighted	22	-0.00421238	0.0206405	0.838289	-0.0446678	0.0362431	0.995796	0.956315	1.03691	0.994836
535	ebi-a-GCST90001925	finn-b-DM_NEPHROPATHY	Diabetic nephropathy || id:finn-b-DM_NEPHROPATHY	|| id:ebi-a-GCST90001925	Inverse variance weighted	17	-0.00985684	0.0490916	0.840867	-0.106076	0.0863626	0.990192	0.899356	1.0902	0.994836
255	ebi-a-GCST90001645	finn-b-DM_NEPHROPATHY	Diabetic nephropathy || id:finn-b-DM_NEPHROPATHY	|| id:ebi-a-GCST90001645	Inverse variance weighted	19	-0.00825299	0.0416471	0.842916	-0.0898813	0.0733753	0.991781	0.91404	1.07613	0.994836
709	ebi-a-GCST90002099	finn-b-DM_NEPHROPATHY	Diabetic nephropathy || id:finn-b-DM_NEPHROPATHY	|| id:ebi-a-GCST90002099	Inverse variance weighted	24	-0.00528935	0.0267743	0.843394	-0.0577669	0.0471882	0.994725	0.94387	1.04832	0.994836
619	ebi-a-GCST90002009	finn-b-DM_NEPHROPATHY	Diabetic nephropathy || id:finn-b-DM_NEPHROPATHY	|| id:ebi-a-GCST90002009	Inverse variance weighted	21	0.000824024	0.00421038	0.844835	-0.00742833	0.00907637	1.00082	0.992599	1.00912	0.994836
263	ebi-a-GCST90001653	finn-b-DM_NEPHROPATHY	Diabetic nephropathy || id:finn-b-DM_NEPHROPATHY	|| id:ebi-a-GCST90001653	Inverse variance weighted	25	-0.00783292	0.0408757	0.848034	-0.0879493	0.0722835	0.992198	0.915807	1.07496	0.994836
266	ebi-a-GCST90001656	finn-b-DM_NEPHROPATHY	Diabetic nephropathy || id:finn-b-DM_NEPHROPATHY	|| id:ebi-a-GCST90001656	Inverse variance weighted	25	0.00783292	0.0408757	0.848034	-0.0722835	0.0879493	1.00786	0.930267	1.09193	0.994836
592	ebi-a-GCST90001982	finn-b-DM_NEPHROPATHY	Diabetic nephropathy || id:finn-b-DM_NEPHROPATHY	|| id:ebi-a-GCST90001982	Inverse variance weighted	22	0.00461636	0.0241219	0.848231	-0.0426626	0.0518953	1.00463	0.958235	1.05327	0.994836
559	ebi-a-GCST90001949	finn-b-DM_NEPHROPATHY	Diabetic nephropathy || id:finn-b-DM_NEPHROPATHY	|| id:ebi-a-GCST90001949	Inverse variance weighted	17	0.00373292	0.0195765	0.848773	-0.034637	0.0421028	1.00374	0.965956	1.043	0.994836
393	ebi-a-GCST90001783	finn-b-DM_NEPHROPATHY	Diabetic nephropathy || id:finn-b-DM_NEPHROPATHY	|| id:ebi-a-GCST90001783	Inverse variance weighted	12	0.0105636	0.055419	0.848829	-0.0980577	0.119185	1.01062	0.906597	1.12658	0.994836
334	ebi-a-GCST90001724	finn-b-DM_NEPHROPATHY	Diabetic nephropathy || id:finn-b-DM_NEPHROPATHY	|| id:ebi-a-GCST90001724	Inverse variance weighted	27	-0.00422986	0.022294	0.84952	-0.0479261	0.0394663	0.995779	0.953204	1.04026	0.994836
383	ebi-a-GCST90001773	finn-b-DM_NEPHROPATHY	Diabetic nephropathy || id:finn-b-DM_NEPHROPATHY	|| id:ebi-a-GCST90001773	Inverse variance weighted	28	-0.0053258	0.0283763	0.851124	-0.0609433	0.0502917	0.994688	0.940877	1.05158	0.994836
491	ebi-a-GCST90001881	finn-b-DM_NEPHROPATHY	Diabetic nephropathy || id:finn-b-DM_NEPHROPATHY	|| id:ebi-a-GCST90001881	Inverse variance weighted	14	-0.00947076	0.0504665	0.85114	-0.108385	0.0894436	0.990574	0.897282	1.09357	0.994836
93	ebi-a-GCST90001483	finn-b-DM_NEPHROPATHY	Diabetic nephropathy || id:finn-b-DM_NEPHROPATHY	|| id:ebi-a-GCST90001483	Inverse variance weighted	23	0.00564069	0.0302177	0.85192	-0.0535859	0.0648673	1.00566	0.947825	1.06702	0.994836
28	ebi-a-GCST90001418	finn-b-DM_NEPHROPATHY	Diabetic nephropathy || id:finn-b-DM_NEPHROPATHY	|| id:ebi-a-GCST90001418	Inverse variance weighted	23	0.00388187	0.0210971	0.854013	-0.0374684	0.0452322	1.00389	0.963225	1.04627	0.994836
138	ebi-a-GCST90001528	finn-b-DM_NEPHROPATHY	Diabetic nephropathy || id:finn-b-DM_NEPHROPATHY	|| id:ebi-a-GCST90001528	Inverse variance weighted	19	-0.0038967	0.0212959	0.854815	-0.0456368	0.0378434	0.996111	0.955389	1.03857	0.994836
567	ebi-a-GCST90001957	finn-b-DM_NEPHROPATHY	Diabetic nephropathy || id:finn-b-DM_NEPHROPATHY	|| id:ebi-a-GCST90001957	Inverse variance weighted	20	0.00316178	0.0173283	0.855219	-0.0308016	0.0371252	1.00317	0.969668	1.03782	0.994836
230	ebi-a-GCST90001620	finn-b-DM_NEPHROPATHY	Diabetic nephropathy || id:finn-b-DM_NEPHROPATHY	|| id:ebi-a-GCST90001620	Inverse variance weighted	23	-0.00426055	0.0237152	0.857424	-0.0507424	0.0422213	0.995749	0.950524	1.04313	0.994836
134	ebi-a-GCST90001524	finn-b-DM_NEPHROPATHY	Diabetic nephropathy || id:finn-b-DM_NEPHROPATHY	|| id:ebi-a-GCST90001524	Inverse variance weighted	17	0.00601227	0.0336173	0.85806	-0.0598776	0.0719021	1.00603	0.94188	1.07455	0.994836
450	ebi-a-GCST90001840	finn-b-DM_NEPHROPATHY	Diabetic nephropathy || id:finn-b-DM_NEPHROPATHY	|| id:ebi-a-GCST90001840	Inverse variance weighted	19	0.00621263	0.0366669	0.865455	-0.0656546	0.0780798	1.00623	0.936454	1.08121	0.994836
678	ebi-a-GCST90002068	finn-b-DM_NEPHROPATHY	Diabetic nephropathy || id:finn-b-DM_NEPHROPATHY	|| id:ebi-a-GCST90002068	Inverse variance weighted	23	0.00481249	0.0284722	0.865778	-0.050993	0.060618	1.00482	0.950285	1.06249	0.994836
698	ebi-a-GCST90002088	finn-b-DM_NEPHROPATHY	Diabetic nephropathy || id:finn-b-DM_NEPHROPATHY	|| id:ebi-a-GCST90002088	Inverse variance weighted	24	-0.00402641	0.0245419	0.869682	-0.0521286	0.0440758	0.995982	0.949207	1.04506	0.994836
497	ebi-a-GCST90001887	finn-b-DM_NEPHROPATHY	Diabetic nephropathy || id:finn-b-DM_NEPHROPATHY	|| id:ebi-a-GCST90001887	Inverse variance weighted	14	-0.00360873	0.0220325	0.869896	-0.0467925	0.0395751	0.996398	0.954285	1.04037	0.994836
556	ebi-a-GCST90001946	finn-b-DM_NEPHROPATHY	Diabetic nephropathy || id:finn-b-DM_NEPHROPATHY	|| id:ebi-a-GCST90001946	Inverse variance weighted	18	-0.00347752	0.0213042	0.870336	-0.0452337	0.0382787	0.996529	0.955774	1.03902	0.994836
713	ebi-a-GCST90002103	finn-b-DM_NEPHROPATHY	Diabetic nephropathy || id:finn-b-DM_NEPHROPATHY	|| id:ebi-a-GCST90002103	Inverse variance weighted	7	0.0141848	0.0869533	0.870415	-0.156244	0.184613	1.01429	0.855351	1.20275	0.994836
40	ebi-a-GCST90001430	finn-b-DM_NEPHROPATHY	Diabetic nephropathy || id:finn-b-DM_NEPHROPATHY	|| id:ebi-a-GCST90001430	Inverse variance weighted	26	0.0041066	0.0255532	0.872323	-0.0459776	0.0541908	1.00412	0.955063	1.05569	0.994836
79	ebi-a-GCST90001469	finn-b-DM_NEPHROPATHY	Diabetic nephropathy || id:finn-b-DM_NEPHROPATHY	|| id:ebi-a-GCST90001469	Inverse variance weighted	20	0.003697	0.0231922	0.873348	-0.0417598	0.0491538	1.0037	0.9591	1.05038	0.994836
64	ebi-a-GCST90001454	finn-b-DM_NEPHROPATHY	Diabetic nephropathy || id:finn-b-DM_NEPHROPATHY	|| id:ebi-a-GCST90001454	Inverse variance weighted	16	-0.00953809	0.0600437	0.873785	-0.127224	0.108148	0.990507	0.880537	1.11421	0.994836
330	ebi-a-GCST90001720	finn-b-DM_NEPHROPATHY	Diabetic nephropathy || id:finn-b-DM_NEPHROPATHY	|| id:ebi-a-GCST90001720	Inverse variance weighted	22	0.00374565	0.023675	0.87429	-0.0426573	0.0501486	1.00375	0.95824	1.05143	0.994836
17	ebi-a-GCST90001407	finn-b-DM_NEPHROPATHY	Diabetic nephropathy || id:finn-b-DM_NEPHROPATHY	|| id:ebi-a-GCST90001407	Inverse variance weighted	13	0.0034148	0.0222584	0.87807	-0.0402117	0.0470413	1.00342	0.960586	1.04817	0.994836
175	ebi-a-GCST90001565	finn-b-DM_NEPHROPATHY	Diabetic nephropathy || id:finn-b-DM_NEPHROPATHY	|| id:ebi-a-GCST90001565	Inverse variance weighted	11	-0.00655229	0.0429488	0.878745	-0.090732	0.0776274	0.993469	0.913262	1.08072	0.994836
441	ebi-a-GCST90001831	finn-b-DM_NEPHROPATHY	Diabetic nephropathy || id:finn-b-DM_NEPHROPATHY	|| id:ebi-a-GCST90001831	Inverse variance weighted	11	-0.00836345	0.0566968	0.882728	-0.119489	0.102762	0.991671	0.887374	1.10823	0.994836
377	ebi-a-GCST90001767	finn-b-DM_NEPHROPATHY	Diabetic nephropathy || id:finn-b-DM_NEPHROPATHY	|| id:ebi-a-GCST90001767	Inverse variance weighted	18	-0.00330549	0.02255	0.88346	-0.0475035	0.0408925	0.9967	0.953607	1.04174	0.994836
725	ebi-a-GCST90002115	finn-b-DM_NEPHROPATHY	Diabetic nephropathy || id:finn-b-DM_NEPHROPATHY	|| id:ebi-a-GCST90002115	Inverse variance weighted	16	-0.00699044	0.0494986	0.887692	-0.104008	0.0900268	0.993034	0.901218	1.0942	0.994836
647	ebi-a-GCST90002037	finn-b-DM_NEPHROPATHY	Diabetic nephropathy || id:finn-b-DM_NEPHROPATHY	|| id:ebi-a-GCST90002037	Inverse variance weighted	16	0.00444094	0.0314573	0.887733	-0.0572154	0.0660972	1.00445	0.944391	1.06833	0.994836
332	ebi-a-GCST90001722	finn-b-DM_NEPHROPATHY	Diabetic nephropathy || id:finn-b-DM_NEPHROPATHY	|| id:ebi-a-GCST90001722	Inverse variance weighted	18	0.00681639	0.0484194	0.888045	-0.0880856	0.101718	1.00684	0.915682	1.10707	0.994836
333	ebi-a-GCST90001723	finn-b-DM_NEPHROPATHY	Diabetic nephropathy || id:finn-b-DM_NEPHROPATHY	|| id:ebi-a-GCST90001723	Inverse variance weighted	25	-0.00448798	0.0323249	0.889577	-0.0678447	0.0588688	0.995522	0.934406	1.06064	0.994836
60	ebi-a-GCST90001450	finn-b-DM_NEPHROPATHY	Diabetic nephropathy || id:finn-b-DM_NEPHROPATHY	|| id:ebi-a-GCST90001450	Inverse variance weighted	16	-0.00356234	0.0257109	0.889803	-0.0539557	0.046831	0.996444	0.947474	1.04794	0.994836
337	ebi-a-GCST90001727	finn-b-DM_NEPHROPATHY	Diabetic nephropathy || id:finn-b-DM_NEPHROPATHY	|| id:ebi-a-GCST90001727	Inverse variance weighted	18	-0.0024445	0.0177162	0.890256	-0.0371682	0.0322792	0.997558	0.963514	1.03281	0.994836
51	ebi-a-GCST90001441	finn-b-DM_NEPHROPATHY	Diabetic nephropathy || id:finn-b-DM_NEPHROPATHY	|| id:ebi-a-GCST90001441	Inverse variance weighted	15	-0.00976721	0.0713821	0.891165	-0.149676	0.130142	0.99028	0.860987	1.13899	0.994836
534	ebi-a-GCST90001924	finn-b-DM_NEPHROPATHY	Diabetic nephropathy || id:finn-b-DM_NEPHROPATHY	|| id:ebi-a-GCST90001924	Inverse variance weighted	16	-0.00388642	0.0288301	0.892767	-0.0603934	0.0526206	0.996121	0.941394	1.05403	0.994836
235	ebi-a-GCST90001625	finn-b-DM_NEPHROPATHY	Diabetic nephropathy || id:finn-b-DM_NEPHROPATHY	|| id:ebi-a-GCST90001625	Inverse variance weighted	23	0.0159024	0.12067	0.895155	-0.22061	0.252415	1.01603	0.802029	1.28713	0.994836
160	ebi-a-GCST90001550	finn-b-DM_NEPHROPATHY	Diabetic nephropathy || id:finn-b-DM_NEPHROPATHY	|| id:ebi-a-GCST90001550	Inverse variance weighted	20	-0.00596543	0.0453354	0.895313	-0.0948227	0.0828919	0.994052	0.909534	1.08642	0.994836
170	ebi-a-GCST90001560	finn-b-DM_NEPHROPATHY	Diabetic nephropathy || id:finn-b-DM_NEPHROPATHY	|| id:ebi-a-GCST90001560	Inverse variance weighted	23	0.00250654	0.0191663	0.895951	-0.0350595	0.0400726	1.00251	0.965548	1.04089	0.994836
537	ebi-a-GCST90001927	finn-b-DM_NEPHROPATHY	Diabetic nephropathy || id:finn-b-DM_NEPHROPATHY	|| id:ebi-a-GCST90001927	Inverse variance weighted	21	0.00507704	0.0392638	0.897116	-0.07188	0.0820341	1.00509	0.930643	1.08549	0.994836
356	ebi-a-GCST90001746	finn-b-DM_NEPHROPATHY	Diabetic nephropathy || id:finn-b-DM_NEPHROPATHY	|| id:ebi-a-GCST90001746	Inverse variance weighted	19	-0.0112935	0.0879373	0.897811	-0.183651	0.161064	0.98877	0.832227	1.17476	0.994836
83	ebi-a-GCST90001473	finn-b-DM_NEPHROPATHY	Diabetic nephropathy || id:finn-b-DM_NEPHROPATHY	|| id:ebi-a-GCST90001473	Inverse variance weighted	16	-0.00360737	0.0282747	0.898479	-0.0590259	0.0518111	0.996399	0.942682	1.05318	0.994836
562	ebi-a-GCST90001952	finn-b-DM_NEPHROPATHY	Diabetic nephropathy || id:finn-b-DM_NEPHROPATHY	|| id:ebi-a-GCST90001952	Inverse variance weighted	19	0.0023551	0.0185834	0.899153	-0.0340683	0.0387785	1.00236	0.966505	1.03954	0.994836
165	ebi-a-GCST90001555	finn-b-DM_NEPHROPATHY	Diabetic nephropathy || id:finn-b-DM_NEPHROPATHY	|| id:ebi-a-GCST90001555	Inverse variance weighted	18	-0.00244023	0.0192714	0.899238	-0.0402122	0.0353318	0.997563	0.960586	1.03596	0.994836
630	ebi-a-GCST90002020	finn-b-DM_NEPHROPATHY	Diabetic nephropathy || id:finn-b-DM_NEPHROPATHY	|| id:ebi-a-GCST90002020	Inverse variance weighted	17	0.00438829	0.0350375	0.900329	-0.0642851	0.0730617	1.0044	0.937738	1.0758	0.994836
324	ebi-a-GCST90001714	finn-b-DM_NEPHROPATHY	Diabetic nephropathy || id:finn-b-DM_NEPHROPATHY	|| id:ebi-a-GCST90001714	Inverse variance weighted	4	0.0131252	0.11114	0.905992	-0.20471	0.23096	1.01321	0.814884	1.25981	0.994836
274	ebi-a-GCST90001664	finn-b-DM_NEPHROPATHY	Diabetic nephropathy || id:finn-b-DM_NEPHROPATHY	|| id:ebi-a-GCST90001664	Inverse variance weighted	38	-0.000528898	0.00456779	0.90782	-0.00948177	0.00842397	0.999471	0.990563	1.00846	0.994836
22	ebi-a-GCST90001412	finn-b-DM_NEPHROPATHY	Diabetic nephropathy || id:finn-b-DM_NEPHROPATHY	|| id:ebi-a-GCST90001412	Inverse variance weighted	19	-0.00612052	0.05324	0.908476	-0.110471	0.0982298	0.993898	0.895412	1.10322	0.994836
251	ebi-a-GCST90001641	finn-b-DM_NEPHROPATHY	Diabetic nephropathy || id:finn-b-DM_NEPHROPATHY	|| id:ebi-a-GCST90001641	Inverse variance weighted	18	0.00564072	0.0507191	0.911446	-0.0937688	0.10505	1.00566	0.910493	1.11077	0.994836
623	ebi-a-GCST90002013	finn-b-DM_NEPHROPATHY	Diabetic nephropathy || id:finn-b-DM_NEPHROPATHY	|| id:ebi-a-GCST90002013	Inverse variance weighted	12	-0.00270708	0.0243535	0.911491	-0.05044	0.0450258	0.997297	0.950811	1.04605	0.994836
626	ebi-a-GCST90002016	finn-b-DM_NEPHROPATHY	Diabetic nephropathy || id:finn-b-DM_NEPHROPATHY	|| id:ebi-a-GCST90002016	Inverse variance weighted	16	-0.00416805	0.0378244	0.912255	-0.0783039	0.0699678	0.995841	0.924683	1.07247	0.994836
185	ebi-a-GCST90001575	finn-b-DM_NEPHROPATHY	Diabetic nephropathy || id:finn-b-DM_NEPHROPATHY	|| id:ebi-a-GCST90001575	Inverse variance weighted	28	0.00302897	0.0278292	0.913328	-0.0515163	0.0575743	1.00303	0.949788	1.05926	0.994836
645	ebi-a-GCST90002035	finn-b-DM_NEPHROPATHY	Diabetic nephropathy || id:finn-b-DM_NEPHROPATHY	|| id:ebi-a-GCST90002035	Inverse variance weighted	24	0.00294292	0.0271783	0.913772	-0.0503266	0.0562124	1.00295	0.950919	1.05782	0.994836
677	ebi-a-GCST90002067	finn-b-DM_NEPHROPATHY	Diabetic nephropathy || id:finn-b-DM_NEPHROPATHY	|| id:ebi-a-GCST90002067	Inverse variance weighted	20	0.00426518	0.0398351	0.914733	-0.0738117	0.082342	1.00427	0.928847	1.08583	0.994836
388	ebi-a-GCST90001778	finn-b-DM_NEPHROPATHY	Diabetic nephropathy || id:finn-b-DM_NEPHROPATHY	|| id:ebi-a-GCST90001778	Inverse variance weighted	22	-0.00181383	0.0169768	0.914915	-0.0350884	0.0314607	0.998188	0.96552	1.03196	0.994836
711	ebi-a-GCST90002101	finn-b-DM_NEPHROPATHY	Diabetic nephropathy || id:finn-b-DM_NEPHROPATHY	|| id:ebi-a-GCST90002101	Inverse variance weighted	13	0.00825554	0.0786286	0.91638	-0.145856	0.162368	1.00829	0.864282	1.17629	0.994836
390	ebi-a-GCST90001780	finn-b-DM_NEPHROPATHY	Diabetic nephropathy || id:finn-b-DM_NEPHROPATHY	|| id:ebi-a-GCST90001780	Inverse variance weighted	22	0.00227441	0.0218701	0.917172	-0.0405909	0.0451397	1.00228	0.960222	1.04617	0.994836
183	ebi-a-GCST90001573	finn-b-DM_NEPHROPATHY	Diabetic nephropathy || id:finn-b-DM_NEPHROPATHY	|| id:ebi-a-GCST90001573	Inverse variance weighted	23	0.00123727	0.0123109	0.919946	-0.0228921	0.0253666	1.00124	0.977368	1.02569	0.994836
92	ebi-a-GCST90001482	finn-b-DM_NEPHROPATHY	Diabetic nephropathy || id:finn-b-DM_NEPHROPATHY	|| id:ebi-a-GCST90001482	Inverse variance weighted	29	-0.00144061	0.0145196	0.920965	-0.0298991	0.0270179	0.99856	0.970543	1.02739	0.994836
317	ebi-a-GCST90001707	finn-b-DM_NEPHROPATHY	Diabetic nephropathy || id:finn-b-DM_NEPHROPATHY	|| id:ebi-a-GCST90001707	Inverse variance weighted	15	0.00283213	0.0289691	0.92212	-0.0539473	0.0596115	1.00284	0.947482	1.06142	0.994836
582	ebi-a-GCST90001972	finn-b-DM_NEPHROPATHY	Diabetic nephropathy || id:finn-b-DM_NEPHROPATHY	|| id:ebi-a-GCST90001972	Inverse variance weighted	20	-0.00215308	0.0226122	0.924142	-0.0464731	0.0421669	0.997849	0.95459	1.04307	0.994836
660	ebi-a-GCST90002050	finn-b-DM_NEPHROPATHY	Diabetic nephropathy || id:finn-b-DM_NEPHROPATHY	|| id:ebi-a-GCST90002050	Inverse variance weighted	14	-0.00328596	0.0346607	0.924471	-0.071221	0.0646491	0.996719	0.931256	1.06678	0.994836
130	ebi-a-GCST90001520	finn-b-DM_NEPHROPATHY	Diabetic nephropathy || id:finn-b-DM_NEPHROPATHY	|| id:ebi-a-GCST90001520	Inverse variance weighted	21	0.00182075	0.0195845	0.925929	-0.036565	0.0402064	1.00182	0.964095	1.04103	0.994836
198	ebi-a-GCST90001588	finn-b-DM_NEPHROPATHY	Diabetic nephropathy || id:finn-b-DM_NEPHROPATHY	|| id:ebi-a-GCST90001588	Inverse variance weighted	23	-0.00340157	0.0366608	0.926074	-0.0752567	0.0684536	0.996604	0.927505	1.07085	0.994836
335	ebi-a-GCST90001725	finn-b-DM_NEPHROPATHY	Diabetic nephropathy || id:finn-b-DM_NEPHROPATHY	|| id:ebi-a-GCST90001725	Inverse variance weighted	22	0.00172049	0.0185942	0.926278	-0.0347241	0.0381651	1.00172	0.965872	1.0389	0.994836
392	ebi-a-GCST90001782	finn-b-DM_NEPHROPATHY	Diabetic nephropathy || id:finn-b-DM_NEPHROPATHY	|| id:ebi-a-GCST90001782	Inverse variance weighted	19	0.00164346	0.017822	0.926527	-0.0332876	0.0365745	1.00164	0.96726	1.03725	0.994836
20	ebi-a-GCST90001410	finn-b-DM_NEPHROPATHY	Diabetic nephropathy || id:finn-b-DM_NEPHROPATHY	|| id:ebi-a-GCST90001410	Inverse variance weighted	12	-0.00523176	0.0575287	0.927539	-0.117988	0.107524	0.994782	0.888707	1.11352	0.994836
53	ebi-a-GCST90001443	finn-b-DM_NEPHROPATHY	Diabetic nephropathy || id:finn-b-DM_NEPHROPATHY	|| id:ebi-a-GCST90001443	Inverse variance weighted	12	-0.00303195	0.0334614	0.927802	-0.0686164	0.0625525	0.996973	0.933685	1.06455	0.994836
259	ebi-a-GCST90001649	finn-b-DM_NEPHROPATHY	Diabetic nephropathy || id:finn-b-DM_NEPHROPATHY	|| id:ebi-a-GCST90001649	Inverse variance weighted	19	0.00304727	0.0336756	0.927899	-0.0629568	0.0690514	1.00305	0.938984	1.07149	0.994836
331	ebi-a-GCST90001721	finn-b-DM_NEPHROPATHY	Diabetic nephropathy || id:finn-b-DM_NEPHROPATHY	|| id:ebi-a-GCST90001721	Inverse variance weighted	19	-0.0033625	0.0371601	0.9279	-0.0761963	0.0694713	0.996643	0.926634	1.07194	0.994836
467	ebi-a-GCST90001857	finn-b-DM_NEPHROPATHY	Diabetic nephropathy || id:finn-b-DM_NEPHROPATHY	|| id:ebi-a-GCST90001857	Inverse variance weighted	20	0.00222809	0.0257362	0.93101	-0.0482148	0.0526709	1.00223	0.952929	1.05408	0.994836
369	ebi-a-GCST90001759	finn-b-DM_NEPHROPATHY	Diabetic nephropathy || id:finn-b-DM_NEPHROPATHY	|| id:ebi-a-GCST90001759	Inverse variance weighted	20	0.00214888	0.0249814	0.931451	-0.0468147	0.0511125	1.00215	0.954264	1.05244	0.994836
494	ebi-a-GCST90001884	finn-b-DM_NEPHROPATHY	Diabetic nephropathy || id:finn-b-DM_NEPHROPATHY	|| id:ebi-a-GCST90001884	Inverse variance weighted	25	-0.0027274	0.0320665	0.932218	-0.0655778	0.060123	0.997276	0.936526	1.06197	0.994836
109	ebi-a-GCST90001499	finn-b-DM_NEPHROPATHY	Diabetic nephropathy || id:finn-b-DM_NEPHROPATHY	|| id:ebi-a-GCST90001499	Inverse variance weighted	22	-0.00240865	0.0287497	0.933231	-0.058758	0.0539407	0.997594	0.942935	1.05542	0.994836
628	ebi-a-GCST90002018	finn-b-DM_NEPHROPATHY	Diabetic nephropathy || id:finn-b-DM_NEPHROPATHY	|| id:ebi-a-GCST90002018	Inverse variance weighted	14	0.0028419	0.0351151	0.935497	-0.0659838	0.0716676	1.00285	0.936146	1.0743	0.994836
270	ebi-a-GCST90001660	finn-b-DM_NEPHROPATHY	Diabetic nephropathy || id:finn-b-DM_NEPHROPATHY	|| id:ebi-a-GCST90001660	Inverse variance weighted	26	0.00167969	0.0208144	0.935682	-0.0391165	0.0424759	1.00168	0.961639	1.04339	0.994836
642	ebi-a-GCST90002032	finn-b-DM_NEPHROPATHY	Diabetic nephropathy || id:finn-b-DM_NEPHROPATHY	|| id:ebi-a-GCST90002032	Inverse variance weighted	17	0.00161758	0.0209429	0.938434	-0.0394305	0.0426656	1.00162	0.961337	1.04359	0.994836
30	ebi-a-GCST90001420	finn-b-DM_NEPHROPATHY	Diabetic nephropathy || id:finn-b-DM_NEPHROPATHY	|| id:ebi-a-GCST90001420	Inverse variance weighted	14	-0.00409912	0.056448	0.94211	-0.114737	0.106539	0.995909	0.8916	1.11242	0.994836
352	ebi-a-GCST90001742	finn-b-DM_NEPHROPATHY	Diabetic nephropathy || id:finn-b-DM_NEPHROPATHY	|| id:ebi-a-GCST90001742	Inverse variance weighted	25	0.00220585	0.0307824	0.942873	-0.0581277	0.0625394	1.00221	0.943529	1.06454	0.994836
462	ebi-a-GCST90001852	finn-b-DM_NEPHROPATHY	Diabetic nephropathy || id:finn-b-DM_NEPHROPATHY	|| id:ebi-a-GCST90001852	Inverse variance weighted	15	-0.00344541	0.0487784	0.943689	-0.099051	0.0921602	0.996561	0.905697	1.09654	0.994836
284	ebi-a-GCST90001674	finn-b-DM_NEPHROPATHY	Diabetic nephropathy || id:finn-b-DM_NEPHROPATHY	|| id:ebi-a-GCST90001674	Inverse variance weighted	13	0.00232521	0.0331524	0.944085	-0.0626535	0.0673039	1.00233	0.939269	1.06962	0.994836
429	ebi-a-GCST90001819	finn-b-DM_NEPHROPATHY	Diabetic nephropathy || id:finn-b-DM_NEPHROPATHY	|| id:ebi-a-GCST90001819	Inverse variance weighted	19	0.00210728	0.0303313	0.944611	-0.057342	0.0615566	1.00211	0.944271	1.06349	0.994836
689	ebi-a-GCST90002079	finn-b-DM_NEPHROPATHY	Diabetic nephropathy || id:finn-b-DM_NEPHROPATHY	|| id:ebi-a-GCST90002079	Inverse variance weighted	16	0.01349	0.194207	0.944622	-0.367156	0.394136	1.01358	0.692702	1.4831	0.994836
501	ebi-a-GCST90001891	finn-b-DM_NEPHROPATHY	Diabetic nephropathy || id:finn-b-DM_NEPHROPATHY	|| id:ebi-a-GCST90001891	Inverse variance weighted	9	0.0033282	0.0485665	0.945365	-0.0918622	0.0985186	1.00333	0.912231	1.10353	0.994836
89	ebi-a-GCST90001479	finn-b-DM_NEPHROPATHY	Diabetic nephropathy || id:finn-b-DM_NEPHROPATHY	|| id:ebi-a-GCST90001479	Inverse variance weighted	12	0.00273751	0.0404665	0.946065	-0.0765768	0.0820519	1.00274	0.926282	1.08551	0.994836
663	ebi-a-GCST90002053	finn-b-DM_NEPHROPATHY	Diabetic nephropathy || id:finn-b-DM_NEPHROPATHY	|| id:ebi-a-GCST90002053	Inverse variance weighted	16	-0.0014178	0.021164	0.946589	-0.0428993	0.0400637	0.998583	0.958008	1.04088	0.994836
107	ebi-a-GCST90001497	finn-b-DM_NEPHROPATHY	Diabetic nephropathy || id:finn-b-DM_NEPHROPATHY	|| id:ebi-a-GCST90001497	Inverse variance weighted	18	0.0015708	0.0237436	0.947253	-0.0449666	0.0481082	1.00157	0.956029	1.04928	0.994836
400	ebi-a-GCST90001790	finn-b-DM_NEPHROPATHY	Diabetic nephropathy || id:finn-b-DM_NEPHROPATHY	|| id:ebi-a-GCST90001790	Inverse variance weighted	18	0.00230111	0.0348273	0.947321	-0.0659604	0.0705626	1.0023	0.936168	1.07311	0.994836
503	ebi-a-GCST90001893	finn-b-DM_NEPHROPATHY	Diabetic nephropathy || id:finn-b-DM_NEPHROPATHY	|| id:ebi-a-GCST90001893	Inverse variance weighted	15	-0.00286905	0.0441139	0.948144	-0.0893322	0.0835941	0.997135	0.914542	1.08719	0.994836
121	ebi-a-GCST90001511	finn-b-DM_NEPHROPATHY	Diabetic nephropathy || id:finn-b-DM_NEPHROPATHY	|| id:ebi-a-GCST90001511	Inverse variance weighted	21	0.00282171	0.0436819	0.948495	-0.0827947	0.0884382	1.00283	0.92054	1.09247	0.994836
234	ebi-a-GCST90001624	finn-b-DM_NEPHROPATHY	Diabetic nephropathy || id:finn-b-DM_NEPHROPATHY	|| id:ebi-a-GCST90001624	Inverse variance weighted	21	0.00330409	0.0534421	0.950702	-0.101442	0.108051	1.00331	0.903533	1.1141	0.994836
346	ebi-a-GCST90001736	finn-b-DM_NEPHROPATHY	Diabetic nephropathy || id:finn-b-DM_NEPHROPATHY	|| id:ebi-a-GCST90001736	Inverse variance weighted	21	0.00256416	0.0414756	0.950704	-0.0787281	0.0838564	1.00257	0.924291	1.08747	0.994836
342	ebi-a-GCST90001732	finn-b-DM_NEPHROPATHY	Diabetic nephropathy || id:finn-b-DM_NEPHROPATHY	|| id:ebi-a-GCST90001732	Inverse variance weighted	21	-0.00336291	0.0546098	0.950897	-0.110398	0.103672	0.996643	0.895478	1.10924	0.994836
446	ebi-a-GCST90001836	finn-b-DM_NEPHROPATHY	Diabetic nephropathy || id:finn-b-DM_NEPHROPATHY	|| id:ebi-a-GCST90001836	Inverse variance weighted	21	0.00176155	0.0286397	0.950955	-0.0543723	0.0578954	1.00176	0.947079	1.0596	0.994836
180	ebi-a-GCST90001570	finn-b-DM_NEPHROPATHY	Diabetic nephropathy || id:finn-b-DM_NEPHROPATHY	|| id:ebi-a-GCST90001570	Inverse variance weighted	24	-0.00126347	0.0208565	0.951694	-0.0421422	0.0396153	0.998737	0.958733	1.04041	0.994836
78	ebi-a-GCST90001468	finn-b-DM_NEPHROPATHY	Diabetic nephropathy || id:finn-b-DM_NEPHROPATHY	|| id:ebi-a-GCST90001468	Inverse variance weighted	14	0.00226366	0.0381606	0.952698	-0.0725311	0.0770584	1.00227	0.930037	1.08011	0.994836
661	ebi-a-GCST90002051	finn-b-DM_NEPHROPATHY	Diabetic nephropathy || id:finn-b-DM_NEPHROPATHY	|| id:ebi-a-GCST90002051	Inverse variance weighted	14	0.00216081	0.037189	0.953666	-0.0707296	0.0750512	1.00216	0.931714	1.07794	0.994836
694	ebi-a-GCST90002084	finn-b-DM_NEPHROPATHY	Diabetic nephropathy || id:finn-b-DM_NEPHROPATHY	|| id:ebi-a-GCST90002084	Inverse variance weighted	19	-0.00100462	0.0184092	0.95648	-0.0370866	0.0350774	0.998996	0.963593	1.0357	0.994836
671	ebi-a-GCST90002061	finn-b-DM_NEPHROPATHY	Diabetic nephropathy || id:finn-b-DM_NEPHROPATHY	|| id:ebi-a-GCST90002061	Inverse variance weighted	24	0.00163945	0.0312065	0.958102	-0.0595253	0.0628042	1.00164	0.942212	1.06482	0.994836
31	ebi-a-GCST90001421	finn-b-DM_NEPHROPATHY	Diabetic nephropathy || id:finn-b-DM_NEPHROPATHY	|| id:ebi-a-GCST90001421	Inverse variance weighted	14	-0.00135044	0.026238	0.958952	-0.052777	0.0500761	0.99865	0.948592	1.05135	0.994836
6	ebi-a-GCST90001396	finn-b-DM_NEPHROPATHY	Diabetic nephropathy || id:finn-b-DM_NEPHROPATHY	|| id:ebi-a-GCST90001396	Inverse variance weighted	14	0.00353103	0.0697999	0.959654	-0.133277	0.140339	1.00354	0.875223	1.15066	0.994836
655	ebi-a-GCST90002045	finn-b-DM_NEPHROPATHY	Diabetic nephropathy || id:finn-b-DM_NEPHROPATHY	|| id:ebi-a-GCST90002045	Inverse variance weighted	14	-0.002035	0.0406801	0.960103	-0.0817681	0.077698	0.997967	0.921486	1.0808	0.994836
305	ebi-a-GCST90001695	finn-b-DM_NEPHROPATHY	Diabetic nephropathy || id:finn-b-DM_NEPHROPATHY	|| id:ebi-a-GCST90001695	Inverse variance weighted	295	-5.82e-07	1.23e-05	0.962132	-2.46e-05	2.34e-05	0.999999	0.999975	1.00002	0.994836
232	ebi-a-GCST90001622	finn-b-DM_NEPHROPATHY	Diabetic nephropathy || id:finn-b-DM_NEPHROPATHY	|| id:ebi-a-GCST90001622	Inverse variance weighted	29	0.00129508	0.0277197	0.962736	-0.0530355	0.0556257	1.0013	0.948346	1.0572	0.994836
9	ebi-a-GCST90001399	finn-b-DM_NEPHROPATHY	Diabetic nephropathy || id:finn-b-DM_NEPHROPATHY	|| id:ebi-a-GCST90001399	Inverse variance weighted	14	-0.00212185	0.0481943	0.964883	-0.0965826	0.0923389	0.99788	0.907935	1.09674	0.994836
3	ebi-a-GCST90001393	finn-b-DM_NEPHROPATHY	Diabetic nephropathy || id:finn-b-DM_NEPHROPATHY	|| id:ebi-a-GCST90001393	Inverse variance weighted	13	0.00270733	0.062447	0.965419	-0.119689	0.125103	1.00271	0.887197	1.13327	0.994836
100	ebi-a-GCST90001490	finn-b-DM_NEPHROPATHY	Diabetic nephropathy || id:finn-b-DM_NEPHROPATHY	|| id:ebi-a-GCST90001490	Inverse variance weighted	6	-0.00263043	0.060799	0.965491	-0.121797	0.116536	0.997373	0.885329	1.1236	0.994836
61	ebi-a-GCST90001451	finn-b-DM_NEPHROPATHY	Diabetic nephropathy || id:finn-b-DM_NEPHROPATHY	|| id:ebi-a-GCST90001451	Inverse variance weighted	16	-0.0015219	0.0373265	0.967477	-0.0746819	0.0716381	0.998479	0.928039	1.07427	0.994836
278	ebi-a-GCST90001668	finn-b-DM_NEPHROPATHY	Diabetic nephropathy || id:finn-b-DM_NEPHROPATHY	|| id:ebi-a-GCST90001668	Inverse variance weighted	23	-0.00113121	0.0277689	0.967506	-0.0555583	0.0532959	0.998869	0.945957	1.05474	0.994836
326	ebi-a-GCST90001716	finn-b-DM_NEPHROPATHY	Diabetic nephropathy || id:finn-b-DM_NEPHROPATHY	|| id:ebi-a-GCST90001716	Inverse variance weighted	20	-0.00106336	0.0272588	0.968883	-0.0544906	0.0523639	0.998937	0.946967	1.05376	0.994836
357	ebi-a-GCST90001747	finn-b-DM_NEPHROPATHY	Diabetic nephropathy || id:finn-b-DM_NEPHROPATHY	|| id:ebi-a-GCST90001747	Inverse variance weighted	20	-0.000874107	0.0225242	0.969044	-0.0450215	0.0432733	0.999126	0.955977	1.04422	0.994836
306	ebi-a-GCST90001696	finn-b-DM_NEPHROPATHY	Diabetic nephropathy || id:finn-b-DM_NEPHROPATHY	|| id:ebi-a-GCST90001696	Inverse variance weighted	43	2.28e-05	0.000589512	0.969214	-0.00113269	0.00117819	1.00002	0.998868	1.00118	0.994836
474	ebi-a-GCST90001864	finn-b-DM_NEPHROPATHY	Diabetic nephropathy || id:finn-b-DM_NEPHROPATHY	|| id:ebi-a-GCST90001864	Inverse variance weighted	22	0.00115613	0.0323505	0.971491	-0.0622509	0.0645632	1.00116	0.939647	1.06669	0.994836
657	ebi-a-GCST90002047	finn-b-DM_NEPHROPATHY	Diabetic nephropathy || id:finn-b-DM_NEPHROPATHY	|| id:ebi-a-GCST90002047	Inverse variance weighted	16	0.00122457	0.0358199	0.972728	-0.0689825	0.0714316	1.00123	0.933343	1.07404	0.994836
373	ebi-a-GCST90001763	finn-b-DM_NEPHROPATHY	Diabetic nephropathy || id:finn-b-DM_NEPHROPATHY	|| id:ebi-a-GCST90001763	Inverse variance weighted	18	0.000444791	0.0137079	0.974115	-0.0264226	0.0273122	1.00044	0.973923	1.02769	0.994836
287	ebi-a-GCST90001677	finn-b-DM_NEPHROPATHY	Diabetic nephropathy || id:finn-b-DM_NEPHROPATHY	|| id:ebi-a-GCST90001677	Inverse variance weighted	19	0.00142211	0.0491063	0.976897	-0.0948262	0.0976704	1.00142	0.909531	1.1026	0.994836
101	ebi-a-GCST90001491	finn-b-DM_NEPHROPATHY	Diabetic nephropathy || id:finn-b-DM_NEPHROPATHY	|| id:ebi-a-GCST90001491	Inverse variance weighted	23	0.000456647	0.0167851	0.978296	-0.0324422	0.0333555	1.00046	0.968078	1.03392	0.994836
269	ebi-a-GCST90001659	finn-b-DM_NEPHROPATHY	Diabetic nephropathy || id:finn-b-DM_NEPHROPATHY	|| id:ebi-a-GCST90001659	Inverse variance weighted	23	0.000533726	0.0206915	0.979421	-0.0400217	0.0410891	1.00053	0.960769	1.04194	0.994836
190	ebi-a-GCST90001580	finn-b-DM_NEPHROPATHY	Diabetic nephropathy || id:finn-b-DM_NEPHROPATHY	|| id:ebi-a-GCST90001580	Inverse variance weighted	17	0.000915546	0.0373248	0.980431	-0.0722411	0.0740722	1.00092	0.930307	1.07688	0.994836
707	ebi-a-GCST90002097	finn-b-DM_NEPHROPATHY	Diabetic nephropathy || id:finn-b-DM_NEPHROPATHY	|| id:ebi-a-GCST90002097	Inverse variance weighted	15	0.000962824	0.0395572	0.980581	-0.0765693	0.078495	1.00096	0.926289	1.08166	0.994836
440	ebi-a-GCST90001830	finn-b-DM_NEPHROPATHY	Diabetic nephropathy || id:finn-b-DM_NEPHROPATHY	|| id:ebi-a-GCST90001830	Inverse variance weighted	11	-0.00130091	0.0625834	0.983416	-0.123964	0.121363	0.9987	0.883411	1.12903	0.994836
385	ebi-a-GCST90001775	finn-b-DM_NEPHROPATHY	Diabetic nephropathy || id:finn-b-DM_NEPHROPATHY	|| id:ebi-a-GCST90001775	Inverse variance weighted	21	0.000576531	0.0284216	0.983816	-0.0551298	0.0562829	1.00058	0.946362	1.0579	0.994836
279	ebi-a-GCST90001669	finn-b-DM_NEPHROPATHY	Diabetic nephropathy || id:finn-b-DM_NEPHROPATHY	|| id:ebi-a-GCST90001669	Inverse variance weighted	35	-0.000104199	0.00539564	0.984592	-0.0106797	0.0104713	0.999896	0.989377	1.01053	0.994836
704	ebi-a-GCST90002094	finn-b-DM_NEPHROPATHY	Diabetic nephropathy || id:finn-b-DM_NEPHROPATHY	|| id:ebi-a-GCST90002094	Inverse variance weighted	15	0.000461351	0.0260218	0.985855	-0.0505413	0.051464	1.00046	0.950715	1.05281	0.994836
143	ebi-a-GCST90001533	finn-b-DM_NEPHROPATHY	Diabetic nephropathy || id:finn-b-DM_NEPHROPATHY	|| id:ebi-a-GCST90001533	Inverse variance weighted	17	0.000563415	0.0321179	0.986004	-0.0623876	0.0635144	1.00056	0.939519	1.06557	0.994836
625	ebi-a-GCST90002015	finn-b-DM_NEPHROPATHY	Diabetic nephropathy || id:finn-b-DM_NEPHROPATHY	|| id:ebi-a-GCST90002015	Inverse variance weighted	16	0.000589276	0.0383904	0.987753	-0.0746559	0.0758344	1.00059	0.928063	1.07878	0.994836
637	ebi-a-GCST90002027	finn-b-DM_NEPHROPATHY	Diabetic nephropathy || id:finn-b-DM_NEPHROPATHY	|| id:ebi-a-GCST90002027	Inverse variance weighted	20	-0.000642219	0.0428122	0.988032	-0.0845541	0.0832697	0.999358	0.918922	1.08683	0.994836
633	ebi-a-GCST90002023	finn-b-DM_NEPHROPATHY	Diabetic nephropathy || id:finn-b-DM_NEPHROPATHY	|| id:ebi-a-GCST90002023	Inverse variance weighted	12	0.000416175	0.0567282	0.994147	-0.110771	0.111603	1.00042	0.895144	1.11807	0.998826
110	ebi-a-GCST90001500	finn-b-DM_NEPHROPATHY	Diabetic nephropathy || id:finn-b-DM_NEPHROPATHY	|| id:ebi-a-GCST90001500	Inverse variance weighted	24	0.00019413	0.0293737	0.994727	-0.0573783	0.0577665	1.00019	0.944237	1.05947	0.998826
167	ebi-a-GCST90001557	finn-b-DM_NEPHROPATHY	Diabetic nephropathy || id:finn-b-DM_NEPHROPATHY	|| id:ebi-a-GCST90001557	Inverse variance weighted	15	0.000227765	0.0478792	0.996204	-0.0936154	0.0940709	1.00023	0.910633	1.09864	0.998937
38	ebi-a-GCST90001428	finn-b-DM_NEPHROPATHY	Diabetic nephropathy || id:finn-b-DM_NEPHROPATHY	|| id:ebi-a-GCST90001428	Inverse variance weighted	22	-5.81e-05	0.0209178	0.997784	-0.041057	0.0409408	0.999942	0.959774	1.04179	0.999033
117	ebi-a-GCST90001507	finn-b-DM_NEPHROPATHY	Diabetic nephropathy || id:finn-b-DM_NEPHROPATHY	|| id:ebi-a-GCST90001507	Inverse variance weighted	21	-3.45e-05	0.028469	0.999033	-0.0558338	0.0557647	0.999965	0.945696	1.05735	0.999033
