# Supplementary material for: Causal role of immune cells in diabetic nephropathy: a bidirectional Mendelian randomization study
Source: Front Endocrinol (Lausanne). 2024 Sep 13;15:1357642. doi: 10.3389/fendo.2024.1357642 (PMC11427287; doi:10.3389/fendo.2024.1357642)
Supplement: Supplementary file 4 [file Table3.xlsx]

## Sheet: Supplementary Table3
	Supplementary Table3. Results of Mendelian randomization of immune cells to diabetic nephropathy
	id.exposure	id.outcome	outcome	exposure	method	nsnp	b	se	pval	lo_ci	up_ci	or	or_lci95	or_uci95
1	ebi-a-GCST90001391	finn-b-DM_NEPHROPATHY	Diabetic nephropathy || id:finn-b-DM_NEPHROPATHY	|| id:ebi-a-GCST90001391	MR Egger	12	0.0086249	0.0659959	0.898614	-0.120727	0.137977	1.00866	0.886276	1.14795
2	ebi-a-GCST90001391	finn-b-DM_NEPHROPATHY	Diabetic nephropathy || id:finn-b-DM_NEPHROPATHY	|| id:ebi-a-GCST90001391	Weighted median	12	0.0238834	0.0653575	0.714793	-0.104217	0.151984	1.02417	0.90103	1.16414
3	ebi-a-GCST90001391	finn-b-DM_NEPHROPATHY	Diabetic nephropathy || id:finn-b-DM_NEPHROPATHY	|| id:ebi-a-GCST90001391	Inverse variance weighted	12	-0.0183943	0.0441245	0.676772	-0.104878	0.0680898	0.981774	0.900434	1.07046
4	ebi-a-GCST90001391	finn-b-DM_NEPHROPATHY	Diabetic nephropathy || id:finn-b-DM_NEPHROPATHY	|| id:ebi-a-GCST90001391	Simple mode	12	0.0335228	0.0969982	0.736161	-0.156594	0.223639	1.03409	0.855051	1.25062
5	ebi-a-GCST90001391	finn-b-DM_NEPHROPATHY	Diabetic nephropathy || id:finn-b-DM_NEPHROPATHY	|| id:ebi-a-GCST90001391	Weighted mode	12	0.0618144	0.0776467	0.442816	-0.090373	0.214002	1.06376	0.91359	1.23862
6	ebi-a-GCST90001392	finn-b-DM_NEPHROPATHY	Diabetic nephropathy || id:finn-b-DM_NEPHROPATHY	|| id:ebi-a-GCST90001392	MR Egger	27	0.0350661	0.0177391	0.0591968	0.000297526	0.0698346	1.03569	1.0003	1.07233
7	ebi-a-GCST90001392	finn-b-DM_NEPHROPATHY	Diabetic nephropathy || id:finn-b-DM_NEPHROPATHY	|| id:ebi-a-GCST90001392	Weighted median	27	0.0189959	0.0172867	0.271823	-0.014886	0.0528779	1.01918	0.985224	1.0543
8	ebi-a-GCST90001392	finn-b-DM_NEPHROPATHY	Diabetic nephropathy || id:finn-b-DM_NEPHROPATHY	|| id:ebi-a-GCST90001392	Inverse variance weighted	27	0.0325506	0.015923	0.0409294	0.00134143	0.0637598	1.03309	1.00134	1.06584
9	ebi-a-GCST90001392	finn-b-DM_NEPHROPATHY	Diabetic nephropathy || id:finn-b-DM_NEPHROPATHY	|| id:ebi-a-GCST90001392	Simple mode	27	-0.00402528	0.0715992	0.955597	-0.14436	0.136309	0.995983	0.865576	1.14604
10	ebi-a-GCST90001392	finn-b-DM_NEPHROPATHY	Diabetic nephropathy || id:finn-b-DM_NEPHROPATHY	|| id:ebi-a-GCST90001392	Weighted mode	27	0.0228722	0.0156908	0.156903	-0.00788184	0.0536261	1.02314	0.992149	1.05509
11	ebi-a-GCST90001393	finn-b-DM_NEPHROPATHY	Diabetic nephropathy || id:finn-b-DM_NEPHROPATHY	|| id:ebi-a-GCST90001393	MR Egger	13	0.171914	0.154797	0.290437	-0.131488	0.475316	1.18758	0.87679	1.60852
12	ebi-a-GCST90001393	finn-b-DM_NEPHROPATHY	Diabetic nephropathy || id:finn-b-DM_NEPHROPATHY	|| id:ebi-a-GCST90001393	Weighted median	13	0.0363309	0.0915889	0.691609	-0.143183	0.215845	1.037	0.866595	1.24091
13	ebi-a-GCST90001393	finn-b-DM_NEPHROPATHY	Diabetic nephropathy || id:finn-b-DM_NEPHROPATHY	|| id:ebi-a-GCST90001393	Inverse variance weighted	13	0.00270733	0.062447	0.965419	-0.119689	0.125103	1.00271	0.887197	1.13327
14	ebi-a-GCST90001393	finn-b-DM_NEPHROPATHY	Diabetic nephropathy || id:finn-b-DM_NEPHROPATHY	|| id:ebi-a-GCST90001393	Simple mode	13	0.103757	0.166267	0.544285	-0.222127	0.42964	1.10933	0.800814	1.5367
15	ebi-a-GCST90001393	finn-b-DM_NEPHROPATHY	Diabetic nephropathy || id:finn-b-DM_NEPHROPATHY	|| id:ebi-a-GCST90001393	Weighted mode	13	0.141672	0.124828	0.278563	-0.102991	0.386334	1.1522	0.902136	1.47158
16	ebi-a-GCST90001394	finn-b-DM_NEPHROPATHY	Diabetic nephropathy || id:finn-b-DM_NEPHROPATHY	|| id:ebi-a-GCST90001394	MR Egger	23	0.0251514	0.0196782	0.215149	-0.0134179	0.0637206	1.02547	0.986672	1.06579
17	ebi-a-GCST90001394	finn-b-DM_NEPHROPATHY	Diabetic nephropathy || id:finn-b-DM_NEPHROPATHY	|| id:ebi-a-GCST90001394	Weighted median	23	0.0187312	0.020156	0.352727	-0.0207745	0.058237	1.01891	0.97944	1.05997
18	ebi-a-GCST90001394	finn-b-DM_NEPHROPATHY	Diabetic nephropathy || id:finn-b-DM_NEPHROPATHY	|| id:ebi-a-GCST90001394	Inverse variance weighted	23	0.0195452	0.0167409	0.243003	-0.0132669	0.0523572	1.01974	0.986821	1.05375
19	ebi-a-GCST90001394	finn-b-DM_NEPHROPATHY	Diabetic nephropathy || id:finn-b-DM_NEPHROPATHY	|| id:ebi-a-GCST90001394	Simple mode	23	0.0352434	0.0585127	0.553119	-0.0794416	0.149928	1.03587	0.923632	1.16175
20	ebi-a-GCST90001394	finn-b-DM_NEPHROPATHY	Diabetic nephropathy || id:finn-b-DM_NEPHROPATHY	|| id:ebi-a-GCST90001394	Weighted mode	23	0.0179843	0.0167759	0.295325	-0.0148965	0.0508651	1.01815	0.985214	1.05218
21	ebi-a-GCST90001395	finn-b-DM_NEPHROPATHY	Diabetic nephropathy || id:finn-b-DM_NEPHROPATHY	|| id:ebi-a-GCST90001395	MR Egger	17	0.0121445	0.0229252	0.604043	-0.0327889	0.0570779	1.01222	0.967743	1.05874
22	ebi-a-GCST90001395	finn-b-DM_NEPHROPATHY	Diabetic nephropathy || id:finn-b-DM_NEPHROPATHY	|| id:ebi-a-GCST90001395	Weighted median	17	0.010506	0.0257103	0.682812	-0.0398863	0.0608983	1.01056	0.960899	1.06279
23	ebi-a-GCST90001395	finn-b-DM_NEPHROPATHY	Diabetic nephropathy || id:finn-b-DM_NEPHROPATHY	|| id:ebi-a-GCST90001395	Inverse variance weighted	17	0.00524501	0.0204241	0.797329	-0.0347862	0.0452762	1.00526	0.965812	1.04632
24	ebi-a-GCST90001395	finn-b-DM_NEPHROPATHY	Diabetic nephropathy || id:finn-b-DM_NEPHROPATHY	|| id:ebi-a-GCST90001395	Simple mode	17	0.0285984	0.0663067	0.672001	-0.101363	0.158559	1.02901	0.903605	1.17182
25	ebi-a-GCST90001395	finn-b-DM_NEPHROPATHY	Diabetic nephropathy || id:finn-b-DM_NEPHROPATHY	|| id:ebi-a-GCST90001395	Weighted mode	17	0.0144953	0.0225465	0.529392	-0.0296959	0.0586864	1.0146	0.970741	1.06044
26	ebi-a-GCST90001396	finn-b-DM_NEPHROPATHY	Diabetic nephropathy || id:finn-b-DM_NEPHROPATHY	|| id:ebi-a-GCST90001396	MR Egger	14	0.158667	0.153908	0.322911	-0.142993	0.460326	1.17195	0.86676	1.58459
27	ebi-a-GCST90001396	finn-b-DM_NEPHROPATHY	Diabetic nephropathy || id:finn-b-DM_NEPHROPATHY	|| id:ebi-a-GCST90001396	Weighted median	14	-0.00596164	0.0737356	0.93556	-0.150483	0.13856	0.994056	0.860292	1.14862
28	ebi-a-GCST90001396	finn-b-DM_NEPHROPATHY	Diabetic nephropathy || id:finn-b-DM_NEPHROPATHY	|| id:ebi-a-GCST90001396	Inverse variance weighted	14	0.00353103	0.0697999	0.959654	-0.133277	0.140339	1.00354	0.875223	1.15066
29	ebi-a-GCST90001396	finn-b-DM_NEPHROPATHY	Diabetic nephropathy || id:finn-b-DM_NEPHROPATHY	|| id:ebi-a-GCST90001396	Simple mode	14	-0.0432095	0.115996	0.715518	-0.270562	0.184143	0.957711	0.76295	1.20219
30	ebi-a-GCST90001396	finn-b-DM_NEPHROPATHY	Diabetic nephropathy || id:finn-b-DM_NEPHROPATHY	|| id:ebi-a-GCST90001396	Weighted mode	14	0.00468131	0.0908617	0.959693	-0.173408	0.18277	1.00469	0.840795	1.20054
31	ebi-a-GCST90001397	finn-b-DM_NEPHROPATHY	Diabetic nephropathy || id:finn-b-DM_NEPHROPATHY	|| id:ebi-a-GCST90001397	MR Egger	27	0.0142636	0.0422515	0.738492	-0.0685493	0.0970764	1.01437	0.933747	1.10194
32	ebi-a-GCST90001397	finn-b-DM_NEPHROPATHY	Diabetic nephropathy || id:finn-b-DM_NEPHROPATHY	|| id:ebi-a-GCST90001397	Weighted median	27	0.0423459	0.0381948	0.267568	-0.032516	0.117208	1.04326	0.968007	1.12435
33	ebi-a-GCST90001397	finn-b-DM_NEPHROPATHY	Diabetic nephropathy || id:finn-b-DM_NEPHROPATHY	|| id:ebi-a-GCST90001397	Inverse variance weighted	27	0.0238096	0.0304121	0.433686	-0.0357981	0.0834173	1.0241	0.964835	1.087
34	ebi-a-GCST90001397	finn-b-DM_NEPHROPATHY	Diabetic nephropathy || id:finn-b-DM_NEPHROPATHY	|| id:ebi-a-GCST90001397	Simple mode	27	0.0293084	0.0756661	0.701658	-0.118997	0.177614	1.02974	0.88781	1.19436
35	ebi-a-GCST90001397	finn-b-DM_NEPHROPATHY	Diabetic nephropathy || id:finn-b-DM_NEPHROPATHY	|| id:ebi-a-GCST90001397	Weighted mode	27	0.0199182	0.03257	0.546147	-0.0439191	0.0837554	1.02012	0.957031	1.08736
36	ebi-a-GCST90001398	finn-b-DM_NEPHROPATHY	Diabetic nephropathy || id:finn-b-DM_NEPHROPATHY	|| id:ebi-a-GCST90001398	MR Egger	15	-0.0329521	0.167007	0.846637	-0.360287	0.294383	0.967585	0.697476	1.3423
37	ebi-a-GCST90001398	finn-b-DM_NEPHROPATHY	Diabetic nephropathy || id:finn-b-DM_NEPHROPATHY	|| id:ebi-a-GCST90001398	Weighted median	15	-0.0654551	0.0787762	0.406031	-0.219857	0.0889463	0.936641	0.802634	1.09302
38	ebi-a-GCST90001398	finn-b-DM_NEPHROPATHY	Diabetic nephropathy || id:finn-b-DM_NEPHROPATHY	|| id:ebi-a-GCST90001398	Inverse variance weighted	15	0.0299281	0.0745523	0.688098	-0.116194	0.17605	1.03038	0.890302	1.1925
39	ebi-a-GCST90001398	finn-b-DM_NEPHROPATHY	Diabetic nephropathy || id:finn-b-DM_NEPHROPATHY	|| id:ebi-a-GCST90001398	Simple mode	15	-0.0771935	0.153775	0.623476	-0.378592	0.224205	0.925711	0.684825	1.25133
40	ebi-a-GCST90001398	finn-b-DM_NEPHROPATHY	Diabetic nephropathy || id:finn-b-DM_NEPHROPATHY	|| id:ebi-a-GCST90001398	Weighted mode	15	-0.116087	0.0952476	0.243061	-0.302773	0.0705979	0.890397	0.738767	1.07315
41	ebi-a-GCST90001399	finn-b-DM_NEPHROPATHY	Diabetic nephropathy || id:finn-b-DM_NEPHROPATHY	|| id:ebi-a-GCST90001399	MR Egger	14	0.00971738	0.0943929	0.919706	-0.175293	0.194727	1.00976	0.839211	1.21498
42	ebi-a-GCST90001399	finn-b-DM_NEPHROPATHY	Diabetic nephropathy || id:finn-b-DM_NEPHROPATHY	|| id:ebi-a-GCST90001399	Weighted median	14	0.0513916	0.0637284	0.420003	-0.0735161	0.176299	1.05274	0.929121	1.1928
43	ebi-a-GCST90001399	finn-b-DM_NEPHROPATHY	Diabetic nephropathy || id:finn-b-DM_NEPHROPATHY	|| id:ebi-a-GCST90001399	Inverse variance weighted	14	-0.00212185	0.0481943	0.964883	-0.0965826	0.0923389	0.99788	0.907935	1.09674
44	ebi-a-GCST90001399	finn-b-DM_NEPHROPATHY	Diabetic nephropathy || id:finn-b-DM_NEPHROPATHY	|| id:ebi-a-GCST90001399	Simple mode	14	0.146932	0.126403	0.265964	-0.100817	0.394681	1.15828	0.904098	1.48391
45	ebi-a-GCST90001399	finn-b-DM_NEPHROPATHY	Diabetic nephropathy || id:finn-b-DM_NEPHROPATHY	|| id:ebi-a-GCST90001399	Weighted mode	14	-0.0294862	0.070476	0.682494	-0.167619	0.108647	0.970944	0.845676	1.11477
46	ebi-a-GCST90001400	finn-b-DM_NEPHROPATHY	Diabetic nephropathy || id:finn-b-DM_NEPHROPATHY	|| id:ebi-a-GCST90001400	MR Egger	12	0.0176093	0.02566	0.508151	-0.0326843	0.067903	1.01777	0.967844	1.07026
47	ebi-a-GCST90001400	finn-b-DM_NEPHROPATHY	Diabetic nephropathy || id:finn-b-DM_NEPHROPATHY	|| id:ebi-a-GCST90001400	Weighted median	12	0.0191736	0.0232245	0.409044	-0.0263464	0.0646936	1.01936	0.973998	1.06683
48	ebi-a-GCST90001400	finn-b-DM_NEPHROPATHY	Diabetic nephropathy || id:finn-b-DM_NEPHROPATHY	|| id:ebi-a-GCST90001400	Inverse variance weighted	12	-0.0066225	0.0226297	0.769793	-0.0509768	0.0377318	0.993399	0.950301	1.03845
49	ebi-a-GCST90001400	finn-b-DM_NEPHROPATHY	Diabetic nephropathy || id:finn-b-DM_NEPHROPATHY	|| id:ebi-a-GCST90001400	Simple mode	12	-0.0855003	0.0798044	0.306946	-0.241917	0.0709164	0.918053	0.785121	1.07349
50	ebi-a-GCST90001400	finn-b-DM_NEPHROPATHY	Diabetic nephropathy || id:finn-b-DM_NEPHROPATHY	|| id:ebi-a-GCST90001400	Weighted mode	12	0.012313	0.0215466	0.579178	-0.0299184	0.0545443	1.01239	0.970525	1.05606
51	ebi-a-GCST90001401	finn-b-DM_NEPHROPATHY	Diabetic nephropathy || id:finn-b-DM_NEPHROPATHY	|| id:ebi-a-GCST90001401	MR Egger	20	0.00479367	0.0983996	0.961682	-0.18807	0.197657	1.00481	0.828557	1.21854
52	ebi-a-GCST90001401	finn-b-DM_NEPHROPATHY	Diabetic nephropathy || id:finn-b-DM_NEPHROPATHY	|| id:ebi-a-GCST90001401	Weighted median	20	-0.0900782	0.0620921	0.146858	-0.211779	0.0316223	0.91386	0.809144	1.03213
53	ebi-a-GCST90001401	finn-b-DM_NEPHROPATHY	Diabetic nephropathy || id:finn-b-DM_NEPHROPATHY	|| id:ebi-a-GCST90001401	Inverse variance weighted	20	-0.0336995	0.044324	0.447075	-0.120575	0.0531755	0.966862	0.886411	1.05461
54	ebi-a-GCST90001401	finn-b-DM_NEPHROPATHY	Diabetic nephropathy || id:finn-b-DM_NEPHROPATHY	|| id:ebi-a-GCST90001401	Simple mode	20	-0.102525	0.0962113	0.299951	-0.291099	0.0860497	0.902556	0.747442	1.08986
55	ebi-a-GCST90001401	finn-b-DM_NEPHROPATHY	Diabetic nephropathy || id:finn-b-DM_NEPHROPATHY	|| id:ebi-a-GCST90001401	Weighted mode	20	-0.0851355	0.0676892	0.223725	-0.217806	0.0475354	0.918388	0.804281	1.04868
56	ebi-a-GCST90001402	finn-b-DM_NEPHROPATHY	Diabetic nephropathy || id:finn-b-DM_NEPHROPATHY	|| id:ebi-a-GCST90001402	MR Egger	11	-0.0487338	0.0846547	0.578941	-0.214657	0.117189	0.952435	0.806818	1.12433
57	ebi-a-GCST90001402	finn-b-DM_NEPHROPATHY	Diabetic nephropathy || id:finn-b-DM_NEPHROPATHY	|| id:ebi-a-GCST90001402	Weighted median	11	-0.0484075	0.0676457	0.474236	-0.180993	0.0841781	0.952746	0.834441	1.08782
58	ebi-a-GCST90001402	finn-b-DM_NEPHROPATHY	Diabetic nephropathy || id:finn-b-DM_NEPHROPATHY	|| id:ebi-a-GCST90001402	Inverse variance weighted	11	0.0456246	0.0598054	0.445533	-0.0715941	0.162843	1.04668	0.930909	1.17685
59	ebi-a-GCST90001402	finn-b-DM_NEPHROPATHY	Diabetic nephropathy || id:finn-b-DM_NEPHROPATHY	|| id:ebi-a-GCST90001402	Simple mode	11	-0.0297131	0.112721	0.797442	-0.250646	0.19122	0.970724	0.778298	1.21073
60	ebi-a-GCST90001402	finn-b-DM_NEPHROPATHY	Diabetic nephropathy || id:finn-b-DM_NEPHROPATHY	|| id:ebi-a-GCST90001402	Weighted mode	11	-0.0533972	0.0750176	0.492862	-0.200432	0.0936372	0.948003	0.818377	1.09816
61	ebi-a-GCST90001403	finn-b-DM_NEPHROPATHY	Diabetic nephropathy || id:finn-b-DM_NEPHROPATHY	|| id:ebi-a-GCST90001403	MR Egger	15	-0.104723	0.081918	0.223466	-0.265282	0.0558362	0.900574	0.766989	1.05742
62	ebi-a-GCST90001403	finn-b-DM_NEPHROPATHY	Diabetic nephropathy || id:finn-b-DM_NEPHROPATHY	|| id:ebi-a-GCST90001403	Weighted median	15	-0.0840402	0.0691311	0.224113	-0.219537	0.0514567	0.919394	0.80289	1.0528
63	ebi-a-GCST90001403	finn-b-DM_NEPHROPATHY	Diabetic nephropathy || id:finn-b-DM_NEPHROPATHY	|| id:ebi-a-GCST90001403	Inverse variance weighted	15	-0.0783876	0.0492694	0.11161	-0.174956	0.0181805	0.924606	0.839494	1.01835
64	ebi-a-GCST90001403	finn-b-DM_NEPHROPATHY	Diabetic nephropathy || id:finn-b-DM_NEPHROPATHY	|| id:ebi-a-GCST90001403	Simple mode	15	-0.0342402	0.0970865	0.729583	-0.22453	0.156049	0.966339	0.798892	1.16888
65	ebi-a-GCST90001403	finn-b-DM_NEPHROPATHY	Diabetic nephropathy || id:finn-b-DM_NEPHROPATHY	|| id:ebi-a-GCST90001403	Weighted mode	15	-0.0752758	0.067108	0.280856	-0.206807	0.0562558	0.927488	0.813176	1.05787
66	ebi-a-GCST90001404	finn-b-DM_NEPHROPATHY	Diabetic nephropathy || id:finn-b-DM_NEPHROPATHY	|| id:ebi-a-GCST90001404	MR Egger	23	-0.0009491	0.0328387	0.977216	-0.065313	0.0634148	0.999051	0.936774	1.06547
67	ebi-a-GCST90001404	finn-b-DM_NEPHROPATHY	Diabetic nephropathy || id:finn-b-DM_NEPHROPATHY	|| id:ebi-a-GCST90001404	Weighted median	23	-0.0189312	0.0334637	0.571581	-0.0845201	0.0466576	0.981247	0.918953	1.04776
68	ebi-a-GCST90001404	finn-b-DM_NEPHROPATHY	Diabetic nephropathy || id:finn-b-DM_NEPHROPATHY	|| id:ebi-a-GCST90001404	Inverse variance weighted	23	-0.00954558	0.0256902	0.710216	-0.0598983	0.0408071	0.9905	0.94186	1.04165
69	ebi-a-GCST90001404	finn-b-DM_NEPHROPATHY	Diabetic nephropathy || id:finn-b-DM_NEPHROPATHY	|| id:ebi-a-GCST90001404	Simple mode	23	-0.00396162	0.0712415	0.956156	-0.143595	0.135672	0.996046	0.866238	1.14531
70	ebi-a-GCST90001404	finn-b-DM_NEPHROPATHY	Diabetic nephropathy || id:finn-b-DM_NEPHROPATHY	|| id:ebi-a-GCST90001404	Weighted mode	23	-0.0119825	0.0307362	0.700396	-0.0722255	0.0482605	0.988089	0.930321	1.04944
71	ebi-a-GCST90001405	finn-b-DM_NEPHROPATHY	Diabetic nephropathy || id:finn-b-DM_NEPHROPATHY	|| id:ebi-a-GCST90001405	MR Egger	20	0.000238666	0.0299623	0.993732	-0.0584875	0.0589648	1.00024	0.94319	1.06074
72	ebi-a-GCST90001405	finn-b-DM_NEPHROPATHY	Diabetic nephropathy || id:finn-b-DM_NEPHROPATHY	|| id:ebi-a-GCST90001405	Weighted median	20	-0.0105604	0.0353443	0.765103	-0.0798353	0.0587145	0.989495	0.923268	1.06047
73	ebi-a-GCST90001405	finn-b-DM_NEPHROPATHY	Diabetic nephropathy || id:finn-b-DM_NEPHROPATHY	|| id:ebi-a-GCST90001405	Inverse variance weighted	20	0.00566324	0.0243285	0.815931	-0.0420207	0.0533472	1.00568	0.95885	1.0548
74	ebi-a-GCST90001405	finn-b-DM_NEPHROPATHY	Diabetic nephropathy || id:finn-b-DM_NEPHROPATHY	|| id:ebi-a-GCST90001405	Simple mode	20	-0.0328581	0.0642334	0.614865	-0.158756	0.0930393	0.967676	0.853205	1.0975
75	ebi-a-GCST90001405	finn-b-DM_NEPHROPATHY	Diabetic nephropathy || id:finn-b-DM_NEPHROPATHY	|| id:ebi-a-GCST90001405	Weighted mode	20	0.00608369	0.0304699	0.843866	-0.0536374	0.0658048	1.0061	0.947776	1.06802
76	ebi-a-GCST90001406	finn-b-DM_NEPHROPATHY	Diabetic nephropathy || id:finn-b-DM_NEPHROPATHY	|| id:ebi-a-GCST90001406	MR Egger	24	-0.0163776	0.0556585	0.771324	-0.125468	0.0927131	0.983756	0.882084	1.09715
77	ebi-a-GCST90001406	finn-b-DM_NEPHROPATHY	Diabetic nephropathy || id:finn-b-DM_NEPHROPATHY	|| id:ebi-a-GCST90001406	Weighted median	24	0.027328	0.0447922	0.541791	-0.0604646	0.115121	1.0277	0.941327	1.12201
78	ebi-a-GCST90001406	finn-b-DM_NEPHROPATHY	Diabetic nephropathy || id:finn-b-DM_NEPHROPATHY	|| id:ebi-a-GCST90001406	Inverse variance weighted	24	0.0342062	0.0367285	0.351686	-0.0377818	0.106194	1.0348	0.962923	1.11204
79	ebi-a-GCST90001406	finn-b-DM_NEPHROPATHY	Diabetic nephropathy || id:finn-b-DM_NEPHROPATHY	|| id:ebi-a-GCST90001406	Simple mode	24	0.11991	0.0884218	0.188228	-0.0533966	0.293217	1.1274	0.948004	1.34073
80	ebi-a-GCST90001406	finn-b-DM_NEPHROPATHY	Diabetic nephropathy || id:finn-b-DM_NEPHROPATHY	|| id:ebi-a-GCST90001406	Weighted mode	24	0.0260108	0.0477543	0.591216	-0.0675876	0.119609	1.02635	0.934646	1.12706
81	ebi-a-GCST90001407	finn-b-DM_NEPHROPATHY	Diabetic nephropathy || id:finn-b-DM_NEPHROPATHY	|| id:ebi-a-GCST90001407	MR Egger	13	0.0110206	0.0259909	0.679726	-0.0399215	0.0619627	1.01108	0.960865	1.06392
82	ebi-a-GCST90001407	finn-b-DM_NEPHROPATHY	Diabetic nephropathy || id:finn-b-DM_NEPHROPATHY	|| id:ebi-a-GCST90001407	Weighted median	13	0.00889667	0.0217822	0.682952	-0.0337964	0.0515897	1.00894	0.966768	1.05294
83	ebi-a-GCST90001407	finn-b-DM_NEPHROPATHY	Diabetic nephropathy || id:finn-b-DM_NEPHROPATHY	|| id:ebi-a-GCST90001407	Inverse variance weighted	13	0.0034148	0.0222584	0.87807	-0.0402117	0.0470413	1.00342	0.960586	1.04817
84	ebi-a-GCST90001407	finn-b-DM_NEPHROPATHY	Diabetic nephropathy || id:finn-b-DM_NEPHROPATHY	|| id:ebi-a-GCST90001407	Simple mode	13	0.015976	0.0833604	0.851221	-0.14741	0.179362	1.0161	0.86294	1.19645
85	ebi-a-GCST90001407	finn-b-DM_NEPHROPATHY	Diabetic nephropathy || id:finn-b-DM_NEPHROPATHY	|| id:ebi-a-GCST90001407	Weighted mode	13	0.00921838	0.0208645	0.666476	-0.0316761	0.0501129	1.00926	0.96882	1.05139
86	ebi-a-GCST90001408	finn-b-DM_NEPHROPATHY	Diabetic nephropathy || id:finn-b-DM_NEPHROPATHY	|| id:ebi-a-GCST90001408	MR Egger	24	0.0026412	0.057105	0.963527	-0.109285	0.114567	1.00264	0.896475	1.12139
87	ebi-a-GCST90001408	finn-b-DM_NEPHROPATHY	Diabetic nephropathy || id:finn-b-DM_NEPHROPATHY	|| id:ebi-a-GCST90001408	Weighted median	24	-0.0415987	0.0448603	0.353774	-0.129525	0.0463275	0.959255	0.878513	1.04742
88	ebi-a-GCST90001408	finn-b-DM_NEPHROPATHY	Diabetic nephropathy || id:finn-b-DM_NEPHROPATHY	|| id:ebi-a-GCST90001408	Inverse variance weighted	24	-0.0354963	0.0372383	0.34048	-0.108483	0.0374909	0.965126	0.897194	1.0382
89	ebi-a-GCST90001408	finn-b-DM_NEPHROPATHY	Diabetic nephropathy || id:finn-b-DM_NEPHROPATHY	|| id:ebi-a-GCST90001408	Simple mode	24	0.0882988	0.0946376	0.360501	-0.0971908	0.273788	1.09231	0.907383	1.31494
90	ebi-a-GCST90001408	finn-b-DM_NEPHROPATHY	Diabetic nephropathy || id:finn-b-DM_NEPHROPATHY	|| id:ebi-a-GCST90001408	Weighted mode	24	-0.0263319	0.0459387	0.572074	-0.116372	0.0637079	0.974012	0.890144	1.06578
91	ebi-a-GCST90001409	finn-b-DM_NEPHROPATHY	Diabetic nephropathy || id:finn-b-DM_NEPHROPATHY	|| id:ebi-a-GCST90001409	MR Egger	20	0.0044715	0.0327257	0.892835	-0.0596708	0.0686138	1.00448	0.942075	1.07102
92	ebi-a-GCST90001409	finn-b-DM_NEPHROPATHY	Diabetic nephropathy || id:finn-b-DM_NEPHROPATHY	|| id:ebi-a-GCST90001409	Weighted median	20	-0.0135137	0.032519	0.677729	-0.0772509	0.0502235	0.986577	0.925658	1.05151
93	ebi-a-GCST90001409	finn-b-DM_NEPHROPATHY	Diabetic nephropathy || id:finn-b-DM_NEPHROPATHY	|| id:ebi-a-GCST90001409	Inverse variance weighted	20	-0.00842929	0.026199	0.747649	-0.0597793	0.0429207	0.991606	0.941972	1.04386
94	ebi-a-GCST90001409	finn-b-DM_NEPHROPATHY	Diabetic nephropathy || id:finn-b-DM_NEPHROPATHY	|| id:ebi-a-GCST90001409	Simple mode	20	0.0292726	0.0775562	0.710032	-0.122738	0.181283	1.02971	0.884496	1.19875
95	ebi-a-GCST90001409	finn-b-DM_NEPHROPATHY	Diabetic nephropathy || id:finn-b-DM_NEPHROPATHY	|| id:ebi-a-GCST90001409	Weighted mode	20	-0.0125931	0.0295154	0.674421	-0.0704433	0.0452571	0.987486	0.931981	1.0463
96	ebi-a-GCST90001410	finn-b-DM_NEPHROPATHY	Diabetic nephropathy || id:finn-b-DM_NEPHROPATHY	|| id:ebi-a-GCST90001410	MR Egger	12	-0.210429	0.134979	0.150059	-0.474987	0.0541285	0.810236	0.621893	1.05562
97	ebi-a-GCST90001410	finn-b-DM_NEPHROPATHY	Diabetic nephropathy || id:finn-b-DM_NEPHROPATHY	|| id:ebi-a-GCST90001410	Weighted median	12	0.0164743	0.0798326	0.836509	-0.139998	0.172946	1.01661	0.86936	1.1888
98	ebi-a-GCST90001410	finn-b-DM_NEPHROPATHY	Diabetic nephropathy || id:finn-b-DM_NEPHROPATHY	|| id:ebi-a-GCST90001410	Inverse variance weighted	12	-0.00523176	0.0575287	0.927539	-0.117988	0.107524	0.994782	0.888707	1.11352
99	ebi-a-GCST90001410	finn-b-DM_NEPHROPATHY	Diabetic nephropathy || id:finn-b-DM_NEPHROPATHY	|| id:ebi-a-GCST90001410	Simple mode	12	0.0416525	0.123669	0.742602	-0.20074	0.284045	1.04253	0.818125	1.32849
100	ebi-a-GCST90001410	finn-b-DM_NEPHROPATHY	Diabetic nephropathy || id:finn-b-DM_NEPHROPATHY	|| id:ebi-a-GCST90001410	Weighted mode	12	0.0354736	0.124256	0.780574	-0.208068	0.279015	1.03611	0.812152	1.32183
101	ebi-a-GCST90001411	finn-b-DM_NEPHROPATHY	Diabetic nephropathy || id:finn-b-DM_NEPHROPATHY	|| id:ebi-a-GCST90001411	MR Egger	13	0.0378129	0.113979	0.746309	-0.185585	0.261211	1.03854	0.830618	1.2985
102	ebi-a-GCST90001411	finn-b-DM_NEPHROPATHY	Diabetic nephropathy || id:finn-b-DM_NEPHROPATHY	|| id:ebi-a-GCST90001411	Weighted median	13	-0.168555	0.082377	0.0407427	-0.330014	-0.00709588	0.844885	0.718914	0.992929
103	ebi-a-GCST90001411	finn-b-DM_NEPHROPATHY	Diabetic nephropathy || id:finn-b-DM_NEPHROPATHY	|| id:ebi-a-GCST90001411	Inverse variance weighted	13	-0.136018	0.0624954	0.0295212	-0.258509	-0.0135275	0.872827	0.772202	0.986564
104	ebi-a-GCST90001411	finn-b-DM_NEPHROPATHY	Diabetic nephropathy || id:finn-b-DM_NEPHROPATHY	|| id:ebi-a-GCST90001411	Simple mode	13	-0.0813315	0.117829	0.503168	-0.312276	0.149613	0.921888	0.731779	1.16138
105	ebi-a-GCST90001411	finn-b-DM_NEPHROPATHY	Diabetic nephropathy || id:finn-b-DM_NEPHROPATHY	|| id:ebi-a-GCST90001411	Weighted mode	13	-0.16008	0.0915942	0.106029	-0.339605	0.0194446	0.852076	0.712052	1.01963
106	ebi-a-GCST90001412	finn-b-DM_NEPHROPATHY	Diabetic nephropathy || id:finn-b-DM_NEPHROPATHY	|| id:ebi-a-GCST90001412	MR Egger	19	0.0053997	0.1568	0.97293	-0.301928	0.312727	1.00541	0.739392	1.36715
107	ebi-a-GCST90001412	finn-b-DM_NEPHROPATHY	Diabetic nephropathy || id:finn-b-DM_NEPHROPATHY	|| id:ebi-a-GCST90001412	Weighted median	19	-0.0733018	0.0727726	0.313804	-0.215936	0.0693325	0.92932	0.805787	1.07179
108	ebi-a-GCST90001412	finn-b-DM_NEPHROPATHY	Diabetic nephropathy || id:finn-b-DM_NEPHROPATHY	|| id:ebi-a-GCST90001412	Inverse variance weighted	19	-0.00612052	0.05324	0.908476	-0.110471	0.0982298	0.993898	0.895412	1.10322
109	ebi-a-GCST90001412	finn-b-DM_NEPHROPATHY	Diabetic nephropathy || id:finn-b-DM_NEPHROPATHY	|| id:ebi-a-GCST90001412	Simple mode	19	-0.110114	0.134725	0.42443	-0.374175	0.153947	0.895732	0.687857	1.16643
110	ebi-a-GCST90001412	finn-b-DM_NEPHROPATHY	Diabetic nephropathy || id:finn-b-DM_NEPHROPATHY	|| id:ebi-a-GCST90001412	Weighted mode	19	-0.0993383	0.130764	0.457284	-0.355636	0.15696	0.905436	0.700727	1.16995
111	ebi-a-GCST90001413	finn-b-DM_NEPHROPATHY	Diabetic nephropathy || id:finn-b-DM_NEPHROPATHY	|| id:ebi-a-GCST90001413	MR Egger	14	0.0370551	0.046421	0.440243	-0.0539301	0.12804	1.03775	0.947498	1.1366
112	ebi-a-GCST90001413	finn-b-DM_NEPHROPATHY	Diabetic nephropathy || id:finn-b-DM_NEPHROPATHY	|| id:ebi-a-GCST90001413	Weighted median	14	0.0235173	0.0456958	0.606799	-0.0660465	0.113081	1.0238	0.936087	1.11972
113	ebi-a-GCST90001413	finn-b-DM_NEPHROPATHY	Diabetic nephropathy || id:finn-b-DM_NEPHROPATHY	|| id:ebi-a-GCST90001413	Inverse variance weighted	14	0.0196941	0.0362304	0.58673	-0.0513174	0.0907056	1.01989	0.949977	1.09495
114	ebi-a-GCST90001413	finn-b-DM_NEPHROPATHY	Diabetic nephropathy || id:finn-b-DM_NEPHROPATHY	|| id:ebi-a-GCST90001413	Simple mode	14	0.0245769	0.0712715	0.735734	-0.115115	0.164269	1.02488	0.891263	1.17853
115	ebi-a-GCST90001413	finn-b-DM_NEPHROPATHY	Diabetic nephropathy || id:finn-b-DM_NEPHROPATHY	|| id:ebi-a-GCST90001413	Weighted mode	14	0.0245769	0.0423955	0.572025	-0.0585184	0.107672	1.02488	0.943161	1.11368
116	ebi-a-GCST90001414	finn-b-DM_NEPHROPATHY	Diabetic nephropathy || id:finn-b-DM_NEPHROPATHY	|| id:ebi-a-GCST90001414	MR Egger	15	0.0407607	0.0698607	0.569571	-0.0961663	0.177688	1.0416	0.908313	1.19445
117	ebi-a-GCST90001414	finn-b-DM_NEPHROPATHY	Diabetic nephropathy || id:finn-b-DM_NEPHROPATHY	|| id:ebi-a-GCST90001414	Weighted median	15	-0.0283222	0.0650258	0.663161	-0.155773	0.0991283	0.972075	0.855754	1.10421
118	ebi-a-GCST90001414	finn-b-DM_NEPHROPATHY	Diabetic nephropathy || id:finn-b-DM_NEPHROPATHY	|| id:ebi-a-GCST90001414	Inverse variance weighted	15	-0.0557952	0.0459365	0.224513	-0.145831	0.0342404	0.945733	0.864304	1.03483
119	ebi-a-GCST90001414	finn-b-DM_NEPHROPATHY	Diabetic nephropathy || id:finn-b-DM_NEPHROPATHY	|| id:ebi-a-GCST90001414	Simple mode	15	-0.15349	0.0921725	0.118075	-0.334148	0.0271686	0.85771	0.715948	1.02754
120	ebi-a-GCST90001414	finn-b-DM_NEPHROPATHY	Diabetic nephropathy || id:finn-b-DM_NEPHROPATHY	|| id:ebi-a-GCST90001414	Weighted mode	15	-0.00144844	0.0645269	0.982408	-0.127921	0.125024	0.998553	0.879923	1.13318
121	ebi-a-GCST90001415	finn-b-DM_NEPHROPATHY	Diabetic nephropathy || id:finn-b-DM_NEPHROPATHY	|| id:ebi-a-GCST90001415	MR Egger	16	0.0389813	0.0368154	0.307604	-0.0331769	0.11114	1.03975	0.967367	1.11755
122	ebi-a-GCST90001415	finn-b-DM_NEPHROPATHY	Diabetic nephropathy || id:finn-b-DM_NEPHROPATHY	|| id:ebi-a-GCST90001415	Weighted median	16	0.0232341	0.035915	0.517684	-0.0471593	0.0936276	1.02351	0.953935	1.09815
123	ebi-a-GCST90001415	finn-b-DM_NEPHROPATHY	Diabetic nephropathy || id:finn-b-DM_NEPHROPATHY	|| id:ebi-a-GCST90001415	Inverse variance weighted	16	0.0164395	0.0270503	0.543361	-0.0365791	0.0694581	1.01658	0.964082	1.07193
124	ebi-a-GCST90001415	finn-b-DM_NEPHROPATHY	Diabetic nephropathy || id:finn-b-DM_NEPHROPATHY	|| id:ebi-a-GCST90001415	Simple mode	16	-0.0119397	0.069119	0.865165	-0.147413	0.123534	0.988131	0.862938	1.13149
125	ebi-a-GCST90001415	finn-b-DM_NEPHROPATHY	Diabetic nephropathy || id:finn-b-DM_NEPHROPATHY	|| id:ebi-a-GCST90001415	Weighted mode	16	0.0224474	0.0319745	0.493404	-0.0402226	0.0851174	1.0227	0.960576	1.08884
126	ebi-a-GCST90001416	finn-b-DM_NEPHROPATHY	Diabetic nephropathy || id:finn-b-DM_NEPHROPATHY	|| id:ebi-a-GCST90001416	MR Egger	20	0.00329268	0.0190246	0.864524	-0.0339956	0.040581	1.0033	0.966576	1.04142
127	ebi-a-GCST90001416	finn-b-DM_NEPHROPATHY	Diabetic nephropathy || id:finn-b-DM_NEPHROPATHY	|| id:ebi-a-GCST90001416	Weighted median	20	0.00866067	0.0215671	0.688001	-0.0336108	0.0509321	1.0087	0.966948	1.05225
128	ebi-a-GCST90001416	finn-b-DM_NEPHROPATHY	Diabetic nephropathy || id:finn-b-DM_NEPHROPATHY	|| id:ebi-a-GCST90001416	Inverse variance weighted	20	0.0147904	0.015947	0.353683	-0.0164658	0.0460465	1.0149	0.983669	1.04712
129	ebi-a-GCST90001416	finn-b-DM_NEPHROPATHY	Diabetic nephropathy || id:finn-b-DM_NEPHROPATHY	|| id:ebi-a-GCST90001416	Simple mode	20	0.0400852	0.0510708	0.442193	-0.0600135	0.140184	1.0409	0.941752	1.15049
130	ebi-a-GCST90001416	finn-b-DM_NEPHROPATHY	Diabetic nephropathy || id:finn-b-DM_NEPHROPATHY	|| id:ebi-a-GCST90001416	Weighted mode	20	0.00646457	0.0171031	0.709637	-0.0270575	0.0399866	1.00649	0.973305	1.0408
131	ebi-a-GCST90001417	finn-b-DM_NEPHROPATHY	Diabetic nephropathy || id:finn-b-DM_NEPHROPATHY	|| id:ebi-a-GCST90001417	MR Egger	22	0.0557751	0.060445	0.36714	-0.062697	0.174247	1.05736	0.939228	1.19035
132	ebi-a-GCST90001417	finn-b-DM_NEPHROPATHY	Diabetic nephropathy || id:finn-b-DM_NEPHROPATHY	|| id:ebi-a-GCST90001417	Weighted median	22	0.0767188	0.0489018	0.116687	-0.0191288	0.172566	1.07974	0.981053	1.18835
133	ebi-a-GCST90001417	finn-b-DM_NEPHROPATHY	Diabetic nephropathy || id:finn-b-DM_NEPHROPATHY	|| id:ebi-a-GCST90001417	Inverse variance weighted	22	0.054017	0.0388879	0.164819	-0.0222032	0.130237	1.0555	0.978041	1.1391
134	ebi-a-GCST90001417	finn-b-DM_NEPHROPATHY	Diabetic nephropathy || id:finn-b-DM_NEPHROPATHY	|| id:ebi-a-GCST90001417	Simple mode	22	0.120879	0.0954952	0.219443	-0.0662913	0.30805	1.12849	0.935858	1.36077
135	ebi-a-GCST90001417	finn-b-DM_NEPHROPATHY	Diabetic nephropathy || id:finn-b-DM_NEPHROPATHY	|| id:ebi-a-GCST90001417	Weighted mode	22	0.0767263	0.0557235	0.183042	-0.0324917	0.185944	1.07975	0.96803	1.20436
136	ebi-a-GCST90001418	finn-b-DM_NEPHROPATHY	Diabetic nephropathy || id:finn-b-DM_NEPHROPATHY	|| id:ebi-a-GCST90001418	MR Egger	23	0.0116438	0.024613	0.64104	-0.0365977	0.0598853	1.01171	0.964064	1.06171
137	ebi-a-GCST90001418	finn-b-DM_NEPHROPATHY	Diabetic nephropathy || id:finn-b-DM_NEPHROPATHY	|| id:ebi-a-GCST90001418	Weighted median	23	0.00838606	0.0211948	0.692351	-0.0331557	0.0499278	1.00842	0.967388	1.0512
138	ebi-a-GCST90001418	finn-b-DM_NEPHROPATHY	Diabetic nephropathy || id:finn-b-DM_NEPHROPATHY	|| id:ebi-a-GCST90001418	Inverse variance weighted	23	0.00388187	0.0210971	0.854013	-0.0374684	0.0452322	1.00389	0.963225	1.04627
139	ebi-a-GCST90001418	finn-b-DM_NEPHROPATHY	Diabetic nephropathy || id:finn-b-DM_NEPHROPATHY	|| id:ebi-a-GCST90001418	Simple mode	23	-0.115651	0.0895667	0.210028	-0.291202	0.0598997	0.890786	0.747365	1.06173
140	ebi-a-GCST90001418	finn-b-DM_NEPHROPATHY	Diabetic nephropathy || id:finn-b-DM_NEPHROPATHY	|| id:ebi-a-GCST90001418	Weighted mode	23	0.0033916	0.0199747	0.866723	-0.0357588	0.042542	1.0034	0.964873	1.04346
141	ebi-a-GCST90001419	finn-b-DM_NEPHROPATHY	Diabetic nephropathy || id:finn-b-DM_NEPHROPATHY	|| id:ebi-a-GCST90001419	MR Egger	16	-0.0540973	0.149713	0.72324	-0.347534	0.239339	0.94734	0.706428	1.27041
142	ebi-a-GCST90001419	finn-b-DM_NEPHROPATHY	Diabetic nephropathy || id:finn-b-DM_NEPHROPATHY	|| id:ebi-a-GCST90001419	Weighted median	16	0.0150701	0.0489249	0.758063	-0.0808227	0.110963	1.01518	0.922357	1.11735
143	ebi-a-GCST90001419	finn-b-DM_NEPHROPATHY	Diabetic nephropathy || id:finn-b-DM_NEPHROPATHY	|| id:ebi-a-GCST90001419	Inverse variance weighted	16	0.034203	0.108983	0.753645	-0.179404	0.24781	1.03479	0.835768	1.28122
144	ebi-a-GCST90001419	finn-b-DM_NEPHROPATHY	Diabetic nephropathy || id:finn-b-DM_NEPHROPATHY	|| id:ebi-a-GCST90001419	Simple mode	16	-0.154252	0.103955	0.15856	-0.358005	0.0494999	0.857056	0.69907	1.05075
145	ebi-a-GCST90001419	finn-b-DM_NEPHROPATHY	Diabetic nephropathy || id:finn-b-DM_NEPHROPATHY	|| id:ebi-a-GCST90001419	Weighted mode	16	-0.0053724	0.0456396	0.907856	-0.094826	0.0840812	0.994642	0.909531	1.08772
146	ebi-a-GCST90001420	finn-b-DM_NEPHROPATHY	Diabetic nephropathy || id:finn-b-DM_NEPHROPATHY	|| id:ebi-a-GCST90001420	MR Egger	14	0.0809322	0.0968501	0.419683	-0.108894	0.270758	1.0843	0.896825	1.31096
147	ebi-a-GCST90001420	finn-b-DM_NEPHROPATHY	Diabetic nephropathy || id:finn-b-DM_NEPHROPATHY	|| id:ebi-a-GCST90001420	Weighted median	14	0.00410499	0.0745299	0.956076	-0.141974	0.150184	1.00411	0.867644	1.16205
148	ebi-a-GCST90001420	finn-b-DM_NEPHROPATHY	Diabetic nephropathy || id:finn-b-DM_NEPHROPATHY	|| id:ebi-a-GCST90001420	Inverse variance weighted	14	-0.00409912	0.056448	0.94211	-0.114737	0.106539	0.995909	0.8916	1.11242
149	ebi-a-GCST90001420	finn-b-DM_NEPHROPATHY	Diabetic nephropathy || id:finn-b-DM_NEPHROPATHY	|| id:ebi-a-GCST90001420	Simple mode	14	-0.0438343	0.120875	0.7227	-0.280749	0.193081	0.957113	0.755218	1.21298
150	ebi-a-GCST90001420	finn-b-DM_NEPHROPATHY	Diabetic nephropathy || id:finn-b-DM_NEPHROPATHY	|| id:ebi-a-GCST90001420	Weighted mode	14	-0.0670985	0.126121	0.603687	-0.314295	0.180098	0.935103	0.730303	1.19733
151	ebi-a-GCST90001421	finn-b-DM_NEPHROPATHY	Diabetic nephropathy || id:finn-b-DM_NEPHROPATHY	|| id:ebi-a-GCST90001421	MR Egger	14	0.00691291	0.0318835	0.831992	-0.0555787	0.0694045	1.00694	0.945938	1.07187
152	ebi-a-GCST90001421	finn-b-DM_NEPHROPATHY	Diabetic nephropathy || id:finn-b-DM_NEPHROPATHY	|| id:ebi-a-GCST90001421	Weighted median	14	0.00660053	0.0296418	0.823787	-0.0514973	0.0646984	1.00662	0.949806	1.06684
153	ebi-a-GCST90001421	finn-b-DM_NEPHROPATHY	Diabetic nephropathy || id:finn-b-DM_NEPHROPATHY	|| id:ebi-a-GCST90001421	Inverse variance weighted	14	-0.00135044	0.026238	0.958952	-0.052777	0.0500761	0.99865	0.948592	1.05135
154	ebi-a-GCST90001421	finn-b-DM_NEPHROPATHY	Diabetic nephropathy || id:finn-b-DM_NEPHROPATHY	|| id:ebi-a-GCST90001421	Simple mode	14	0.0256591	0.105586	0.811785	-0.181289	0.232607	1.02599	0.834194	1.26189
155	ebi-a-GCST90001421	finn-b-DM_NEPHROPATHY	Diabetic nephropathy || id:finn-b-DM_NEPHROPATHY	|| id:ebi-a-GCST90001421	Weighted mode	14	0.00728397	0.0275055	0.795302	-0.0466269	0.0611948	1.00731	0.954443	1.06311
156	ebi-a-GCST90001422	finn-b-DM_NEPHROPATHY	Diabetic nephropathy || id:finn-b-DM_NEPHROPATHY	|| id:ebi-a-GCST90001422	MR Egger	21	-0.0679866	0.0356909	0.0720476	-0.137941	0.0019676	0.934273	0.87115	1.00197
157	ebi-a-GCST90001422	finn-b-DM_NEPHROPATHY	Diabetic nephropathy || id:finn-b-DM_NEPHROPATHY	|| id:ebi-a-GCST90001422	Weighted median	21	-0.0513692	0.0411129	0.211495	-0.131951	0.0292122	0.949928	0.876384	1.02964
158	ebi-a-GCST90001422	finn-b-DM_NEPHROPATHY	Diabetic nephropathy || id:finn-b-DM_NEPHROPATHY	|| id:ebi-a-GCST90001422	Inverse variance weighted	21	-0.0365268	0.02693	0.174984	-0.0893096	0.016256	0.964132	0.914562	1.01639
159	ebi-a-GCST90001422	finn-b-DM_NEPHROPATHY	Diabetic nephropathy || id:finn-b-DM_NEPHROPATHY	|| id:ebi-a-GCST90001422	Simple mode	21	-0.0762677	0.0824845	0.366181	-0.237937	0.085402	0.926568	0.788252	1.08915
160	ebi-a-GCST90001422	finn-b-DM_NEPHROPATHY	Diabetic nephropathy || id:finn-b-DM_NEPHROPATHY	|| id:ebi-a-GCST90001422	Weighted mode	21	-0.0716904	0.0378158	0.0725328	-0.145809	0.00242853	0.930819	0.864323	1.00243
161	ebi-a-GCST90001423	finn-b-DM_NEPHROPATHY	Diabetic nephropathy || id:finn-b-DM_NEPHROPATHY	|| id:ebi-a-GCST90001423	MR Egger	13	0.143668	0.106476	0.204359	-0.065025	0.35236	1.1545	0.937044	1.42242
162	ebi-a-GCST90001423	finn-b-DM_NEPHROPATHY	Diabetic nephropathy || id:finn-b-DM_NEPHROPATHY	|| id:ebi-a-GCST90001423	Weighted median	13	0.152426	0.0731741	0.0372459	0.00900469	0.295847	1.16466	1.00905	1.34426
163	ebi-a-GCST90001423	finn-b-DM_NEPHROPATHY	Diabetic nephropathy || id:finn-b-DM_NEPHROPATHY	|| id:ebi-a-GCST90001423	Inverse variance weighted	13	0.0882941	0.0554731	0.111462	-0.0204332	0.197021	1.09231	0.979774	1.21777
164	ebi-a-GCST90001423	finn-b-DM_NEPHROPATHY	Diabetic nephropathy || id:finn-b-DM_NEPHROPATHY	|| id:ebi-a-GCST90001423	Simple mode	13	0.141709	0.116058	0.245528	-0.0857651	0.369183	1.15224	0.91781	1.44655
165	ebi-a-GCST90001423	finn-b-DM_NEPHROPATHY	Diabetic nephropathy || id:finn-b-DM_NEPHROPATHY	|| id:ebi-a-GCST90001423	Weighted mode	13	0.15326	0.0814591	0.0843888	-0.0064001	0.312919	1.16563	0.99362	1.36741
166	ebi-a-GCST90001424	finn-b-DM_NEPHROPATHY	Diabetic nephropathy || id:finn-b-DM_NEPHROPATHY	|| id:ebi-a-GCST90001424	MR Egger	13	-0.0162888	0.0313889	0.614086	-0.077811	0.0452334	0.983843	0.925139	1.04627
167	ebi-a-GCST90001424	finn-b-DM_NEPHROPATHY	Diabetic nephropathy || id:finn-b-DM_NEPHROPATHY	|| id:ebi-a-GCST90001424	Weighted median	13	0.00269985	0.0279883	0.923152	-0.0521573	0.057557	1.0027	0.94918	1.05925
168	ebi-a-GCST90001424	finn-b-DM_NEPHROPATHY	Diabetic nephropathy || id:finn-b-DM_NEPHROPATHY	|| id:ebi-a-GCST90001424	Inverse variance weighted	13	-0.0114333	0.0261133	0.661507	-0.0626153	0.0397488	0.988632	0.939305	1.04055
169	ebi-a-GCST90001424	finn-b-DM_NEPHROPATHY	Diabetic nephropathy || id:finn-b-DM_NEPHROPATHY	|| id:ebi-a-GCST90001424	Simple mode	13	-0.0248156	0.0702906	0.73018	-0.162585	0.112954	0.97549	0.849944	1.11958
170	ebi-a-GCST90001424	finn-b-DM_NEPHROPATHY	Diabetic nephropathy || id:finn-b-DM_NEPHROPATHY	|| id:ebi-a-GCST90001424	Weighted mode	13	-0.00333132	0.0228906	0.886707	-0.0481969	0.0415342	0.996674	0.952946	1.04241
171	ebi-a-GCST90001425	finn-b-DM_NEPHROPATHY	Diabetic nephropathy || id:finn-b-DM_NEPHROPATHY	|| id:ebi-a-GCST90001425	MR Egger	23	-0.0521617	0.0522984	0.329932	-0.154667	0.0503432	0.949175	0.856701	1.05163
172	ebi-a-GCST90001425	finn-b-DM_NEPHROPATHY	Diabetic nephropathy || id:finn-b-DM_NEPHROPATHY	|| id:ebi-a-GCST90001425	Weighted median	23	-0.0402419	0.0496781	0.41791	-0.137611	0.0571272	0.960557	0.871438	1.05879
173	ebi-a-GCST90001425	finn-b-DM_NEPHROPATHY	Diabetic nephropathy || id:finn-b-DM_NEPHROPATHY	|| id:ebi-a-GCST90001425	Inverse variance weighted	23	-0.0563577	0.0387623	0.145965	-0.132332	0.0196163	0.945201	0.87605	1.01981
174	ebi-a-GCST90001425	finn-b-DM_NEPHROPATHY	Diabetic nephropathy || id:finn-b-DM_NEPHROPATHY	|| id:ebi-a-GCST90001425	Simple mode	23	0.000695931	0.0797394	0.993115	-0.155593	0.156985	1.0007	0.855907	1.16998
175	ebi-a-GCST90001425	finn-b-DM_NEPHROPATHY	Diabetic nephropathy || id:finn-b-DM_NEPHROPATHY	|| id:ebi-a-GCST90001425	Weighted mode	23	-0.0372209	0.0507308	0.470882	-0.136653	0.0622114	0.963463	0.872273	1.06419
176	ebi-a-GCST90001426	finn-b-DM_NEPHROPATHY	Diabetic nephropathy || id:finn-b-DM_NEPHROPATHY	|| id:ebi-a-GCST90001426	MR Egger	19	0.00417513	0.0388562	0.915689	-0.071983	0.0803333	1.00418	0.930547	1.08365
177	ebi-a-GCST90001426	finn-b-DM_NEPHROPATHY	Diabetic nephropathy || id:finn-b-DM_NEPHROPATHY	|| id:ebi-a-GCST90001426	Weighted median	19	0.00473911	0.0340376	0.889267	-0.0619746	0.0714529	1.00475	0.939907	1.07407
178	ebi-a-GCST90001426	finn-b-DM_NEPHROPATHY	Diabetic nephropathy || id:finn-b-DM_NEPHROPATHY	|| id:ebi-a-GCST90001426	Inverse variance weighted	19	-0.010635	0.031014	0.731667	-0.0714224	0.0501525	0.989421	0.931068	1.05143
179	ebi-a-GCST90001426	finn-b-DM_NEPHROPATHY	Diabetic nephropathy || id:finn-b-DM_NEPHROPATHY	|| id:ebi-a-GCST90001426	Simple mode	19	-0.039258	0.0663644	0.561508	-0.169332	0.0908163	0.961503	0.844228	1.09507
180	ebi-a-GCST90001426	finn-b-DM_NEPHROPATHY	Diabetic nephropathy || id:finn-b-DM_NEPHROPATHY	|| id:ebi-a-GCST90001426	Weighted mode	19	-0.00782237	0.0290533	0.790805	-0.0647668	0.049122	0.992208	0.937286	1.05035
181	ebi-a-GCST90001427	finn-b-DM_NEPHROPATHY	Diabetic nephropathy || id:finn-b-DM_NEPHROPATHY	|| id:ebi-a-GCST90001427	MR Egger	22	0.0135869	0.10686	0.900094	-0.195859	0.223033	1.01368	0.822128	1.24986
182	ebi-a-GCST90001427	finn-b-DM_NEPHROPATHY	Diabetic nephropathy || id:finn-b-DM_NEPHROPATHY	|| id:ebi-a-GCST90001427	Weighted median	22	-0.0364091	0.0708662	0.607411	-0.175307	0.102489	0.964246	0.839199	1.10792
183	ebi-a-GCST90001427	finn-b-DM_NEPHROPATHY	Diabetic nephropathy || id:finn-b-DM_NEPHROPATHY	|| id:ebi-a-GCST90001427	Inverse variance weighted	22	0.0219664	0.0601676	0.715047	-0.0959621	0.139895	1.02221	0.908498	1.15015
184	ebi-a-GCST90001427	finn-b-DM_NEPHROPATHY	Diabetic nephropathy || id:finn-b-DM_NEPHROPATHY	|| id:ebi-a-GCST90001427	Simple mode	22	-0.0636313	0.114844	0.585385	-0.288725	0.161463	0.938351	0.749218	1.17523
185	ebi-a-GCST90001427	finn-b-DM_NEPHROPATHY	Diabetic nephropathy || id:finn-b-DM_NEPHROPATHY	|| id:ebi-a-GCST90001427	Weighted mode	22	-0.0505308	0.0688263	0.470959	-0.18543	0.0843688	0.950725	0.830747	1.08803
186	ebi-a-GCST90001428	finn-b-DM_NEPHROPATHY	Diabetic nephropathy || id:finn-b-DM_NEPHROPATHY	|| id:ebi-a-GCST90001428	MR Egger	22	-0.0108379	0.0244484	0.66231	-0.0587568	0.037081	0.989221	0.942936	1.03778
187	ebi-a-GCST90001428	finn-b-DM_NEPHROPATHY	Diabetic nephropathy || id:finn-b-DM_NEPHROPATHY	|| id:ebi-a-GCST90001428	Weighted median	22	-0.00502933	0.0271092	0.85282	-0.0581633	0.0481047	0.994983	0.943496	1.04928
188	ebi-a-GCST90001428	finn-b-DM_NEPHROPATHY	Diabetic nephropathy || id:finn-b-DM_NEPHROPATHY	|| id:ebi-a-GCST90001428	Inverse variance weighted	22	-5.80947e-05	0.0209178	0.997784	-0.041057	0.0409408	0.999942	0.959774	1.04179
189	ebi-a-GCST90001428	finn-b-DM_NEPHROPATHY	Diabetic nephropathy || id:finn-b-DM_NEPHROPATHY	|| id:ebi-a-GCST90001428	Simple mode	22	-0.00142718	0.0601771	0.981303	-0.119374	0.11652	0.998574	0.887476	1.12358
190	ebi-a-GCST90001428	finn-b-DM_NEPHROPATHY	Diabetic nephropathy || id:finn-b-DM_NEPHROPATHY	|| id:ebi-a-GCST90001428	Weighted mode	22	-0.00478857	0.0249086	0.849396	-0.0536093	0.0440322	0.995223	0.947802	1.04502
191	ebi-a-GCST90001429	finn-b-DM_NEPHROPATHY	Diabetic nephropathy || id:finn-b-DM_NEPHROPATHY	|| id:ebi-a-GCST90001429	MR Egger	21	0.089445	0.0484069	0.0802648	-0.00543262	0.184323	1.09357	0.994582	1.2024
192	ebi-a-GCST90001429	finn-b-DM_NEPHROPATHY	Diabetic nephropathy || id:finn-b-DM_NEPHROPATHY	|| id:ebi-a-GCST90001429	Weighted median	21	0.0454413	0.0469777	0.333397	-0.046635	0.137518	1.04649	0.954436	1.14742
193	ebi-a-GCST90001429	finn-b-DM_NEPHROPATHY	Diabetic nephropathy || id:finn-b-DM_NEPHROPATHY	|| id:ebi-a-GCST90001429	Inverse variance weighted	21	0.0330633	0.0349545	0.344202	-0.0354476	0.101574	1.03362	0.965173	1.10691
194	ebi-a-GCST90001429	finn-b-DM_NEPHROPATHY	Diabetic nephropathy || id:finn-b-DM_NEPHROPATHY	|| id:ebi-a-GCST90001429	Simple mode	21	0.0263663	0.0881798	0.76802	-0.146466	0.199199	1.02672	0.863755	1.22042
195	ebi-a-GCST90001429	finn-b-DM_NEPHROPATHY	Diabetic nephropathy || id:finn-b-DM_NEPHROPATHY	|| id:ebi-a-GCST90001429	Weighted mode	21	0.0639639	0.0458809	0.178575	-0.0259626	0.15389	1.06605	0.974371	1.16636
196	ebi-a-GCST90001430	finn-b-DM_NEPHROPATHY	Diabetic nephropathy || id:finn-b-DM_NEPHROPATHY	|| id:ebi-a-GCST90001430	MR Egger	26	0.0179808	0.029742	0.551147	-0.0403136	0.0762752	1.01814	0.960488	1.07926
197	ebi-a-GCST90001430	finn-b-DM_NEPHROPATHY	Diabetic nephropathy || id:finn-b-DM_NEPHROPATHY	|| id:ebi-a-GCST90001430	Weighted median	26	0.00855758	0.0252568	0.734744	-0.0409458	0.058061	1.00859	0.959881	1.05978
198	ebi-a-GCST90001430	finn-b-DM_NEPHROPATHY	Diabetic nephropathy || id:finn-b-DM_NEPHROPATHY	|| id:ebi-a-GCST90001430	Inverse variance weighted	26	0.0041066	0.0255532	0.872323	-0.0459776	0.0541908	1.00412	0.955063	1.05569
199	ebi-a-GCST90001430	finn-b-DM_NEPHROPATHY	Diabetic nephropathy || id:finn-b-DM_NEPHROPATHY	|| id:ebi-a-GCST90001430	Simple mode	26	0.0799406	0.0901447	0.383636	-0.0967429	0.256624	1.08322	0.907789	1.29256
200	ebi-a-GCST90001430	finn-b-DM_NEPHROPATHY	Diabetic nephropathy || id:finn-b-DM_NEPHROPATHY	|| id:ebi-a-GCST90001430	Weighted mode	26	0.00824478	0.0238089	0.732023	-0.0384207	0.0549102	1.00828	0.962308	1.05645
201	ebi-a-GCST90001431	finn-b-DM_NEPHROPATHY	Diabetic nephropathy || id:finn-b-DM_NEPHROPATHY	|| id:ebi-a-GCST90001431	MR Egger	15	-0.0454372	0.0464577	0.345907	-0.136494	0.0456198	0.95558	0.872411	1.04668
202	ebi-a-GCST90001431	finn-b-DM_NEPHROPATHY	Diabetic nephropathy || id:finn-b-DM_NEPHROPATHY	|| id:ebi-a-GCST90001431	Weighted median	15	-0.0439573	0.0398385	0.269859	-0.122041	0.0341262	0.956995	0.885112	1.03472
203	ebi-a-GCST90001431	finn-b-DM_NEPHROPATHY	Diabetic nephropathy || id:finn-b-DM_NEPHROPATHY	|| id:ebi-a-GCST90001431	Inverse variance weighted	15	-0.020977	0.0385594	0.586429	-0.0965534	0.0545994	0.979241	0.907961	1.05612
204	ebi-a-GCST90001431	finn-b-DM_NEPHROPATHY	Diabetic nephropathy || id:finn-b-DM_NEPHROPATHY	|| id:ebi-a-GCST90001431	Simple mode	15	0.00332828	0.102931	0.974661	-0.198416	0.205073	1.00333	0.820029	1.22761
205	ebi-a-GCST90001431	finn-b-DM_NEPHROPATHY	Diabetic nephropathy || id:finn-b-DM_NEPHROPATHY	|| id:ebi-a-GCST90001431	Weighted mode	15	-0.0355749	0.0372567	0.355846	-0.108598	0.0374481	0.96505	0.897091	1.03816
206	ebi-a-GCST90001432	finn-b-DM_NEPHROPATHY	Diabetic nephropathy || id:finn-b-DM_NEPHROPATHY	|| id:ebi-a-GCST90001432	MR Egger	18	-0.0236052	0.151381	0.878037	-0.320311	0.273101	0.976671	0.725923	1.31403
207	ebi-a-GCST90001432	finn-b-DM_NEPHROPATHY	Diabetic nephropathy || id:finn-b-DM_NEPHROPATHY	|| id:ebi-a-GCST90001432	Weighted median	18	-0.0732436	0.0759818	0.335064	-0.222168	0.0756807	0.929374	0.800781	1.07862
208	ebi-a-GCST90001432	finn-b-DM_NEPHROPATHY	Diabetic nephropathy || id:finn-b-DM_NEPHROPATHY	|| id:ebi-a-GCST90001432	Inverse variance weighted	18	-0.0190455	0.0674212	0.777571	-0.151191	0.1131	0.981135	0.859683	1.11974
209	ebi-a-GCST90001432	finn-b-DM_NEPHROPATHY	Diabetic nephropathy || id:finn-b-DM_NEPHROPATHY	|| id:ebi-a-GCST90001432	Simple mode	18	-0.127723	0.117184	0.290949	-0.357403	0.101957	0.880097	0.69949	1.10734
210	ebi-a-GCST90001432	finn-b-DM_NEPHROPATHY	Diabetic nephropathy || id:finn-b-DM_NEPHROPATHY	|| id:ebi-a-GCST90001432	Weighted mode	18	-0.134962	0.0945333	0.171501	-0.320247	0.0503233	0.873749	0.72597	1.05161
211	ebi-a-GCST90001433	finn-b-DM_NEPHROPATHY	Diabetic nephropathy || id:finn-b-DM_NEPHROPATHY	|| id:ebi-a-GCST90001433	MR Egger	15	-0.148161	0.116207	0.224633	-0.375926	0.0796041	0.862292	0.686653	1.08286
212	ebi-a-GCST90001433	finn-b-DM_NEPHROPATHY	Diabetic nephropathy || id:finn-b-DM_NEPHROPATHY	|| id:ebi-a-GCST90001433	Weighted median	15	-0.0836534	0.0649404	0.197692	-0.210937	0.0436298	0.91975	0.809825	1.0446
213	ebi-a-GCST90001433	finn-b-DM_NEPHROPATHY	Diabetic nephropathy || id:finn-b-DM_NEPHROPATHY	|| id:ebi-a-GCST90001433	Inverse variance weighted	15	-0.0522166	0.0464333	0.260779	-0.143226	0.0387926	0.949123	0.866558	1.03955
214	ebi-a-GCST90001433	finn-b-DM_NEPHROPATHY	Diabetic nephropathy || id:finn-b-DM_NEPHROPATHY	|| id:ebi-a-GCST90001433	Simple mode	15	-0.0588676	0.095325	0.546788	-0.245705	0.127969	0.942832	0.782153	1.13652
215	ebi-a-GCST90001433	finn-b-DM_NEPHROPATHY	Diabetic nephropathy || id:finn-b-DM_NEPHROPATHY	|| id:ebi-a-GCST90001433	Weighted mode	15	-0.0988164	0.0684017	0.170565	-0.232884	0.035251	0.905909	0.792246	1.03588
216	ebi-a-GCST90001434	finn-b-DM_NEPHROPATHY	Diabetic nephropathy || id:finn-b-DM_NEPHROPATHY	|| id:ebi-a-GCST90001434	MR Egger	16	-0.0694026	0.0569748	0.243307	-0.181073	0.042268	0.932951	0.834374	1.04317
217	ebi-a-GCST90001434	finn-b-DM_NEPHROPATHY	Diabetic nephropathy || id:finn-b-DM_NEPHROPATHY	|| id:ebi-a-GCST90001434	Weighted median	16	-0.0653799	0.048665	0.17912	-0.160763	0.0300034	0.936712	0.851494	1.03046
218	ebi-a-GCST90001434	finn-b-DM_NEPHROPATHY	Diabetic nephropathy || id:finn-b-DM_NEPHROPATHY	|| id:ebi-a-GCST90001434	Inverse variance weighted	16	-0.0558829	0.0376799	0.138049	-0.129735	0.0179697	0.94565	0.878328	1.01813
219	ebi-a-GCST90001434	finn-b-DM_NEPHROPATHY	Diabetic nephropathy || id:finn-b-DM_NEPHROPATHY	|| id:ebi-a-GCST90001434	Simple mode	16	-0.0493727	0.0835115	0.563185	-0.213055	0.11431	0.951826	0.808111	1.1211
220	ebi-a-GCST90001434	finn-b-DM_NEPHROPATHY	Diabetic nephropathy || id:finn-b-DM_NEPHROPATHY	|| id:ebi-a-GCST90001434	Weighted mode	16	-0.0647021	0.0494477	0.2104	-0.16162	0.0322153	0.937347	0.850765	1.03274
221	ebi-a-GCST90001435	finn-b-DM_NEPHROPATHY	Diabetic nephropathy || id:finn-b-DM_NEPHROPATHY	|| id:ebi-a-GCST90001435	MR Egger	18	-0.0147622	0.0224741	0.520611	-0.0588114	0.029287	0.985346	0.942885	1.02972
222	ebi-a-GCST90001435	finn-b-DM_NEPHROPATHY	Diabetic nephropathy || id:finn-b-DM_NEPHROPATHY	|| id:ebi-a-GCST90001435	Weighted median	18	-0.0109145	0.025972	0.67431	-0.0618197	0.0399907	0.989145	0.940052	1.0408
223	ebi-a-GCST90001435	finn-b-DM_NEPHROPATHY	Diabetic nephropathy || id:finn-b-DM_NEPHROPATHY	|| id:ebi-a-GCST90001435	Inverse variance weighted	18	-0.0195325	0.0192569	0.310435	-0.057276	0.0182111	0.980657	0.944333	1.01838
224	ebi-a-GCST90001435	finn-b-DM_NEPHROPATHY	Diabetic nephropathy || id:finn-b-DM_NEPHROPATHY	|| id:ebi-a-GCST90001435	Simple mode	18	-0.0352936	0.0508423	0.496949	-0.134944	0.0643574	0.965322	0.873764	1.06647
225	ebi-a-GCST90001435	finn-b-DM_NEPHROPATHY	Diabetic nephropathy || id:finn-b-DM_NEPHROPATHY	|| id:ebi-a-GCST90001435	Weighted mode	18	-0.0155881	0.0220557	0.489291	-0.0588174	0.0276411	0.984533	0.942879	1.02803
226	ebi-a-GCST90001436	finn-b-DM_NEPHROPATHY	Diabetic nephropathy || id:finn-b-DM_NEPHROPATHY	|| id:ebi-a-GCST90001436	MR Egger	22	0.00841057	0.0236735	0.726105	-0.0379896	0.0548107	1.00845	0.962723	1.05634
227	ebi-a-GCST90001436	finn-b-DM_NEPHROPATHY	Diabetic nephropathy || id:finn-b-DM_NEPHROPATHY	|| id:ebi-a-GCST90001436	Weighted median	22	0.000675317	0.0219053	0.975406	-0.042259	0.0436096	1.00068	0.958621	1.04457
228	ebi-a-GCST90001436	finn-b-DM_NEPHROPATHY	Diabetic nephropathy || id:finn-b-DM_NEPHROPATHY	|| id:ebi-a-GCST90001436	Inverse variance weighted	22	-0.00421238	0.0206405	0.838289	-0.0446678	0.0362431	0.995796	0.956315	1.03691
229	ebi-a-GCST90001436	finn-b-DM_NEPHROPATHY	Diabetic nephropathy || id:finn-b-DM_NEPHROPATHY	|| id:ebi-a-GCST90001436	Simple mode	22	-0.0812257	0.0766593	0.301377	-0.231478	0.0690266	0.921986	0.79336	1.07146
230	ebi-a-GCST90001436	finn-b-DM_NEPHROPATHY	Diabetic nephropathy || id:finn-b-DM_NEPHROPATHY	|| id:ebi-a-GCST90001436	Weighted mode	22	0.00096243	0.0203391	0.962706	-0.0389022	0.040827	1.00096	0.961845	1.04167
231	ebi-a-GCST90001437	finn-b-DM_NEPHROPATHY	Diabetic nephropathy || id:finn-b-DM_NEPHROPATHY	|| id:ebi-a-GCST90001437	MR Egger	18	-0.121866	0.126457	0.349538	-0.369723	0.12599	0.885267	0.690926	1.13427
232	ebi-a-GCST90001437	finn-b-DM_NEPHROPATHY	Diabetic nephropathy || id:finn-b-DM_NEPHROPATHY	|| id:ebi-a-GCST90001437	Weighted median	18	-0.00433445	0.0770154	0.955118	-0.155285	0.146616	0.995675	0.856171	1.15791
233	ebi-a-GCST90001437	finn-b-DM_NEPHROPATHY	Diabetic nephropathy || id:finn-b-DM_NEPHROPATHY	|| id:ebi-a-GCST90001437	Inverse variance weighted	18	-0.0593912	0.0537416	0.269105	-0.164725	0.0459424	0.942338	0.848127	1.04701
234	ebi-a-GCST90001437	finn-b-DM_NEPHROPATHY	Diabetic nephropathy || id:finn-b-DM_NEPHROPATHY	|| id:ebi-a-GCST90001437	Simple mode	18	-0.0206381	0.123488	0.869243	-0.262674	0.221398	0.979573	0.768992	1.24782
235	ebi-a-GCST90001437	finn-b-DM_NEPHROPATHY	Diabetic nephropathy || id:finn-b-DM_NEPHROPATHY	|| id:ebi-a-GCST90001437	Weighted mode	18	0.0072174	0.0952637	0.940493	-0.179499	0.193934	1.00724	0.835688	1.21402
236	ebi-a-GCST90001438	finn-b-DM_NEPHROPATHY	Diabetic nephropathy || id:finn-b-DM_NEPHROPATHY	|| id:ebi-a-GCST90001438	MR Egger	13	0.0427621	0.0968973	0.667535	-0.147157	0.232681	1.04369	0.863159	1.26198
237	ebi-a-GCST90001438	finn-b-DM_NEPHROPATHY	Diabetic nephropathy || id:finn-b-DM_NEPHROPATHY	|| id:ebi-a-GCST90001438	Weighted median	13	-0.0666672	0.0853282	0.434624	-0.233911	0.100576	0.935506	0.791433	1.10581
238	ebi-a-GCST90001438	finn-b-DM_NEPHROPATHY	Diabetic nephropathy || id:finn-b-DM_NEPHROPATHY	|| id:ebi-a-GCST90001438	Inverse variance weighted	13	-0.0890087	0.0563881	0.11445	-0.199529	0.0215119	0.914838	0.819116	1.02174
239	ebi-a-GCST90001438	finn-b-DM_NEPHROPATHY	Diabetic nephropathy || id:finn-b-DM_NEPHROPATHY	|| id:ebi-a-GCST90001438	Simple mode	13	-0.303331	0.143911	0.0567565	-0.585396	-0.0212652	0.738355	0.556885	0.978959
240	ebi-a-GCST90001438	finn-b-DM_NEPHROPATHY	Diabetic nephropathy || id:finn-b-DM_NEPHROPATHY	|| id:ebi-a-GCST90001438	Weighted mode	13	-0.0587725	0.0920655	0.535222	-0.239221	0.121676	0.942921	0.787241	1.12939
241	ebi-a-GCST90001439	finn-b-DM_NEPHROPATHY	Diabetic nephropathy || id:finn-b-DM_NEPHROPATHY	|| id:ebi-a-GCST90001439	MR Egger	13	-0.0819632	0.18874	0.672492	-0.451895	0.287968	0.921306	0.636421	1.33371
242	ebi-a-GCST90001439	finn-b-DM_NEPHROPATHY	Diabetic nephropathy || id:finn-b-DM_NEPHROPATHY	|| id:ebi-a-GCST90001439	Weighted median	13	-0.1868	0.0791479	0.018268	-0.34193	-0.0316702	0.82961	0.710398	0.968826
243	ebi-a-GCST90001439	finn-b-DM_NEPHROPATHY	Diabetic nephropathy || id:finn-b-DM_NEPHROPATHY	|| id:ebi-a-GCST90001439	Inverse variance weighted	13	-0.0846	0.0782238	0.27947	-0.237919	0.0687187	0.91888	0.788267	1.07113
244	ebi-a-GCST90001439	finn-b-DM_NEPHROPATHY	Diabetic nephropathy || id:finn-b-DM_NEPHROPATHY	|| id:ebi-a-GCST90001439	Simple mode	13	-0.187395	0.11659	0.133966	-0.415912	0.0411217	0.829116	0.659738	1.04198
245	ebi-a-GCST90001439	finn-b-DM_NEPHROPATHY	Diabetic nephropathy || id:finn-b-DM_NEPHROPATHY	|| id:ebi-a-GCST90001439	Weighted mode	13	-0.187395	0.101874	0.0907015	-0.387067	0.012277	0.829116	0.679045	1.01235
246	ebi-a-GCST90001440	finn-b-DM_NEPHROPATHY	Diabetic nephropathy || id:finn-b-DM_NEPHROPATHY	|| id:ebi-a-GCST90001440	MR Egger	23	0.00751674	0.0531423	0.888866	-0.0966422	0.111676	1.00755	0.907881	1.11815
247	ebi-a-GCST90001440	finn-b-DM_NEPHROPATHY	Diabetic nephropathy || id:finn-b-DM_NEPHROPATHY	|| id:ebi-a-GCST90001440	Weighted median	23	-0.0313492	0.0543615	0.564155	-0.137898	0.0751992	0.969137	0.871188	1.0781
248	ebi-a-GCST90001440	finn-b-DM_NEPHROPATHY	Diabetic nephropathy || id:finn-b-DM_NEPHROPATHY	|| id:ebi-a-GCST90001440	Inverse variance weighted	23	-0.022309	0.0359268	0.534627	-0.0927255	0.0481075	0.977938	0.911444	1.04928
249	ebi-a-GCST90001440	finn-b-DM_NEPHROPATHY	Diabetic nephropathy || id:finn-b-DM_NEPHROPATHY	|| id:ebi-a-GCST90001440	Simple mode	23	-0.0540274	0.0877545	0.544433	-0.226026	0.117971	0.947406	0.797697	1.12521
250	ebi-a-GCST90001440	finn-b-DM_NEPHROPATHY	Diabetic nephropathy || id:finn-b-DM_NEPHROPATHY	|| id:ebi-a-GCST90001440	Weighted mode	23	-0.0159412	0.0581999	0.786714	-0.130013	0.0981306	0.984185	0.878084	1.10311
251	ebi-a-GCST90001441	finn-b-DM_NEPHROPATHY	Diabetic nephropathy || id:finn-b-DM_NEPHROPATHY	|| id:ebi-a-GCST90001441	MR Egger	15	-0.0257814	0.147549	0.863983	-0.314978	0.263415	0.974548	0.729805	1.30137
252	ebi-a-GCST90001441	finn-b-DM_NEPHROPATHY	Diabetic nephropathy || id:finn-b-DM_NEPHROPATHY	|| id:ebi-a-GCST90001441	Weighted median	15	-0.0192439	0.0860812	0.823103	-0.187963	0.149475	0.98094	0.828645	1.16122
253	ebi-a-GCST90001441	finn-b-DM_NEPHROPATHY	Diabetic nephropathy || id:finn-b-DM_NEPHROPATHY	|| id:ebi-a-GCST90001441	Inverse variance weighted	15	-0.00976721	0.0713821	0.891165	-0.149676	0.130142	0.99028	0.860987	1.13899
254	ebi-a-GCST90001441	finn-b-DM_NEPHROPATHY	Diabetic nephropathy || id:finn-b-DM_NEPHROPATHY	|| id:ebi-a-GCST90001441	Simple mode	15	-0.0428465	0.135947	0.757281	-0.309304	0.22361	0.958058	0.733958	1.25058
255	ebi-a-GCST90001441	finn-b-DM_NEPHROPATHY	Diabetic nephropathy || id:finn-b-DM_NEPHROPATHY	|| id:ebi-a-GCST90001441	Weighted mode	15	-0.0293671	0.0902518	0.749698	-0.206261	0.147526	0.97106	0.813621	1.15896
256	ebi-a-GCST90001442	finn-b-DM_NEPHROPATHY	Diabetic nephropathy || id:finn-b-DM_NEPHROPATHY	|| id:ebi-a-GCST90001442	MR Egger	20	-0.000584163	0.0233988	0.980357	-0.0464459	0.0452776	0.999416	0.954616	1.04632
257	ebi-a-GCST90001442	finn-b-DM_NEPHROPATHY	Diabetic nephropathy || id:finn-b-DM_NEPHROPATHY	|| id:ebi-a-GCST90001442	Weighted median	20	0.00548299	0.0215027	0.79873	-0.0366623	0.0476283	1.0055	0.964002	1.04878
258	ebi-a-GCST90001442	finn-b-DM_NEPHROPATHY	Diabetic nephropathy || id:finn-b-DM_NEPHROPATHY	|| id:ebi-a-GCST90001442	Inverse variance weighted	20	-0.00900052	0.0203685	0.658573	-0.0489228	0.0309217	0.99104	0.952255	1.0314
259	ebi-a-GCST90001442	finn-b-DM_NEPHROPATHY	Diabetic nephropathy || id:finn-b-DM_NEPHROPATHY	|| id:ebi-a-GCST90001442	Simple mode	20	-0.063282	0.0646837	0.340204	-0.190062	0.063498	0.938679	0.826908	1.06556
260	ebi-a-GCST90001442	finn-b-DM_NEPHROPATHY	Diabetic nephropathy || id:finn-b-DM_NEPHROPATHY	|| id:ebi-a-GCST90001442	Weighted mode	20	-0.00611706	0.0195992	0.758358	-0.0445315	0.0322974	0.993902	0.956445	1.03282
261	ebi-a-GCST90001443	finn-b-DM_NEPHROPATHY	Diabetic nephropathy || id:finn-b-DM_NEPHROPATHY	|| id:ebi-a-GCST90001443	MR Egger	12	0.0355346	0.0377456	0.368673	-0.0384468	0.109516	1.03617	0.962283	1.11574
262	ebi-a-GCST90001443	finn-b-DM_NEPHROPATHY	Diabetic nephropathy || id:finn-b-DM_NEPHROPATHY	|| id:ebi-a-GCST90001443	Weighted median	12	0.00642594	0.0289009	0.824046	-0.0502197	0.0630716	1.00645	0.95102	1.0651
263	ebi-a-GCST90001443	finn-b-DM_NEPHROPATHY	Diabetic nephropathy || id:finn-b-DM_NEPHROPATHY	|| id:ebi-a-GCST90001443	Inverse variance weighted	12	-0.00303195	0.0334614	0.927802	-0.0686164	0.0625525	0.996973	0.933685	1.06455
264	ebi-a-GCST90001443	finn-b-DM_NEPHROPATHY	Diabetic nephropathy || id:finn-b-DM_NEPHROPATHY	|| id:ebi-a-GCST90001443	Simple mode	12	0.00347829	0.102538	0.973547	-0.197497	0.204453	1.00348	0.820783	1.22685
265	ebi-a-GCST90001443	finn-b-DM_NEPHROPATHY	Diabetic nephropathy || id:finn-b-DM_NEPHROPATHY	|| id:ebi-a-GCST90001443	Weighted mode	12	0.00347829	0.0271893	0.900514	-0.0498128	0.0567694	1.00348	0.951407	1.05841
266	ebi-a-GCST90001444	finn-b-DM_NEPHROPATHY	Diabetic nephropathy || id:finn-b-DM_NEPHROPATHY	|| id:ebi-a-GCST90001444	MR Egger	21	-0.00476538	0.0498647	0.924866	-0.1025	0.0929694	0.995246	0.902578	1.09743
267	ebi-a-GCST90001444	finn-b-DM_NEPHROPATHY	Diabetic nephropathy || id:finn-b-DM_NEPHROPATHY	|| id:ebi-a-GCST90001444	Weighted median	21	-0.0121772	0.0514292	0.81283	-0.112978	0.088624	0.987897	0.89317	1.09267
268	ebi-a-GCST90001444	finn-b-DM_NEPHROPATHY	Diabetic nephropathy || id:finn-b-DM_NEPHROPATHY	|| id:ebi-a-GCST90001444	Inverse variance weighted	21	0.0195626	0.0335482	0.559813	-0.0461918	0.0853171	1.01976	0.954859	1.08906
269	ebi-a-GCST90001444	finn-b-DM_NEPHROPATHY	Diabetic nephropathy || id:finn-b-DM_NEPHROPATHY	|| id:ebi-a-GCST90001444	Simple mode	21	0.152459	0.0976425	0.134115	-0.0389207	0.343838	1.16469	0.961827	1.41035
270	ebi-a-GCST90001444	finn-b-DM_NEPHROPATHY	Diabetic nephropathy || id:finn-b-DM_NEPHROPATHY	|| id:ebi-a-GCST90001444	Weighted mode	21	-0.0454482	0.0449259	0.323801	-0.133503	0.0426067	0.955569	0.875025	1.04353
271	ebi-a-GCST90001445	finn-b-DM_NEPHROPATHY	Diabetic nephropathy || id:finn-b-DM_NEPHROPATHY	|| id:ebi-a-GCST90001445	MR Egger	9	0.306323	0.185896	0.143381	-0.0580331	0.670678	1.35842	0.943619	1.95556
272	ebi-a-GCST90001445	finn-b-DM_NEPHROPATHY	Diabetic nephropathy || id:finn-b-DM_NEPHROPATHY	|| id:ebi-a-GCST90001445	Weighted median	9	0.203392	0.103003	0.0483109	0.00150629	0.405278	1.22555	1.00151	1.49972
273	ebi-a-GCST90001445	finn-b-DM_NEPHROPATHY	Diabetic nephropathy || id:finn-b-DM_NEPHROPATHY	|| id:ebi-a-GCST90001445	Inverse variance weighted	9	0.189207	0.0804991	0.0187522	0.0314284	0.346985	1.20829	1.03193	1.4148
274	ebi-a-GCST90001445	finn-b-DM_NEPHROPATHY	Diabetic nephropathy || id:finn-b-DM_NEPHROPATHY	|| id:ebi-a-GCST90001445	Simple mode	9	0.351721	0.164238	0.0646228	0.0298133	0.673628	1.42151	1.03026	1.96134
275	ebi-a-GCST90001445	finn-b-DM_NEPHROPATHY	Diabetic nephropathy || id:finn-b-DM_NEPHROPATHY	|| id:ebi-a-GCST90001445	Weighted mode	9	0.18073	0.144042	0.244999	-0.101592	0.463053	1.19809	0.903398	1.58892
276	ebi-a-GCST90001446	finn-b-DM_NEPHROPATHY	Diabetic nephropathy || id:finn-b-DM_NEPHROPATHY	|| id:ebi-a-GCST90001446	MR Egger	11	0.378587	0.194473	0.0834028	-0.00257958	0.759753	1.46022	0.997424	2.13775
277	ebi-a-GCST90001446	finn-b-DM_NEPHROPATHY	Diabetic nephropathy || id:finn-b-DM_NEPHROPATHY	|| id:ebi-a-GCST90001446	Weighted median	11	-0.0233911	0.123774	0.850107	-0.265988	0.219206	0.97688	0.766448	1.24509
278	ebi-a-GCST90001446	finn-b-DM_NEPHROPATHY	Diabetic nephropathy || id:finn-b-DM_NEPHROPATHY	|| id:ebi-a-GCST90001446	Inverse variance weighted	11	0.0523063	0.119211	0.660828	-0.181348	0.28596	1.0537	0.834145	1.33104
279	ebi-a-GCST90001446	finn-b-DM_NEPHROPATHY	Diabetic nephropathy || id:finn-b-DM_NEPHROPATHY	|| id:ebi-a-GCST90001446	Simple mode	11	-0.191388	0.157801	0.253063	-0.500678	0.117903	0.825812	0.606119	1.12513
280	ebi-a-GCST90001446	finn-b-DM_NEPHROPATHY	Diabetic nephropathy || id:finn-b-DM_NEPHROPATHY	|| id:ebi-a-GCST90001446	Weighted mode	11	-0.109948	0.147924	0.474418	-0.399879	0.179984	0.895881	0.670401	1.1972
281	ebi-a-GCST90001447	finn-b-DM_NEPHROPATHY	Diabetic nephropathy || id:finn-b-DM_NEPHROPATHY	|| id:ebi-a-GCST90001447	MR Egger	19	0.0617666	0.0476299	0.212026	-0.0315881	0.155121	1.06371	0.968906	1.1678
282	ebi-a-GCST90001447	finn-b-DM_NEPHROPATHY	Diabetic nephropathy || id:finn-b-DM_NEPHROPATHY	|| id:ebi-a-GCST90001447	Weighted median	19	0.0578403	0.046219	0.210774	-0.0327489	0.14843	1.05955	0.967782	1.16001
283	ebi-a-GCST90001447	finn-b-DM_NEPHROPATHY	Diabetic nephropathy || id:finn-b-DM_NEPHROPATHY	|| id:ebi-a-GCST90001447	Inverse variance weighted	19	0.0299686	0.0351946	0.394486	-0.0390129	0.0989501	1.03042	0.961738	1.10401
284	ebi-a-GCST90001447	finn-b-DM_NEPHROPATHY	Diabetic nephropathy || id:finn-b-DM_NEPHROPATHY	|| id:ebi-a-GCST90001447	Simple mode	19	0.0677999	0.0751757	0.379028	-0.0795445	0.215144	1.07015	0.923537	1.24004
285	ebi-a-GCST90001447	finn-b-DM_NEPHROPATHY	Diabetic nephropathy || id:finn-b-DM_NEPHROPATHY	|| id:ebi-a-GCST90001447	Weighted mode	19	0.0595049	0.0404505	0.158543	-0.0197781	0.138788	1.06131	0.980416	1.14888
286	ebi-a-GCST90001448	finn-b-DM_NEPHROPATHY	Diabetic nephropathy || id:finn-b-DM_NEPHROPATHY	|| id:ebi-a-GCST90001448	MR Egger	14	0.0825599	0.0652635	0.229877	-0.0453566	0.210476	1.08606	0.955657	1.23427
287	ebi-a-GCST90001448	finn-b-DM_NEPHROPATHY	Diabetic nephropathy || id:finn-b-DM_NEPHROPATHY	|| id:ebi-a-GCST90001448	Weighted median	14	0.0203699	0.062034	0.742635	-0.101217	0.141956	1.02058	0.903737	1.15253
288	ebi-a-GCST90001448	finn-b-DM_NEPHROPATHY	Diabetic nephropathy || id:finn-b-DM_NEPHROPATHY	|| id:ebi-a-GCST90001448	Inverse variance weighted	14	0.0427015	0.040522	0.291982	-0.0367217	0.122125	1.04363	0.963944	1.12989
289	ebi-a-GCST90001448	finn-b-DM_NEPHROPATHY	Diabetic nephropathy || id:finn-b-DM_NEPHROPATHY	|| id:ebi-a-GCST90001448	Simple mode	14	0.121346	0.0931418	0.215245	-0.0612116	0.303904	1.12902	0.940624	1.35514
290	ebi-a-GCST90001448	finn-b-DM_NEPHROPATHY	Diabetic nephropathy || id:finn-b-DM_NEPHROPATHY	|| id:ebi-a-GCST90001448	Weighted mode	14	0.0389698	0.0579889	0.513336	-0.0746884	0.152628	1.03974	0.928033	1.16489
291	ebi-a-GCST90001449	finn-b-DM_NEPHROPATHY	Diabetic nephropathy || id:finn-b-DM_NEPHROPATHY	|| id:ebi-a-GCST90001449	MR Egger	15	0.112421	0.0739525	0.15241	-0.0325261	0.257368	1.11898	0.967997	1.29352
292	ebi-a-GCST90001449	finn-b-DM_NEPHROPATHY	Diabetic nephropathy || id:finn-b-DM_NEPHROPATHY	|| id:ebi-a-GCST90001449	Weighted median	15	0.049407	0.0584848	0.398232	-0.0652233	0.164037	1.05065	0.936858	1.17826
293	ebi-a-GCST90001449	finn-b-DM_NEPHROPATHY	Diabetic nephropathy || id:finn-b-DM_NEPHROPATHY	|| id:ebi-a-GCST90001449	Inverse variance weighted	15	0.0580091	0.0425311	0.172593	-0.025352	0.14137	1.05972	0.974967	1.15185
294	ebi-a-GCST90001449	finn-b-DM_NEPHROPATHY	Diabetic nephropathy || id:finn-b-DM_NEPHROPATHY	|| id:ebi-a-GCST90001449	Simple mode	15	-0.0300116	0.0946434	0.755846	-0.215513	0.155489	0.970434	0.806128	1.16823
295	ebi-a-GCST90001449	finn-b-DM_NEPHROPATHY	Diabetic nephropathy || id:finn-b-DM_NEPHROPATHY	|| id:ebi-a-GCST90001449	Weighted mode	15	0.0477815	0.0563602	0.410817	-0.0626846	0.158248	1.04894	0.93924	1.17146
296	ebi-a-GCST90001450	finn-b-DM_NEPHROPATHY	Diabetic nephropathy || id:finn-b-DM_NEPHROPATHY	|| id:ebi-a-GCST90001450	MR Egger	16	0.000123066	0.0334738	0.997118	-0.0654857	0.0657318	1.00012	0.936612	1.06794
297	ebi-a-GCST90001450	finn-b-DM_NEPHROPATHY	Diabetic nephropathy || id:finn-b-DM_NEPHROPATHY	|| id:ebi-a-GCST90001450	Weighted median	16	-0.00345096	0.0337936	0.918663	-0.0696865	0.0627846	0.996555	0.932686	1.0648
298	ebi-a-GCST90001450	finn-b-DM_NEPHROPATHY	Diabetic nephropathy || id:finn-b-DM_NEPHROPATHY	|| id:ebi-a-GCST90001450	Inverse variance weighted	16	-0.00356234	0.0257109	0.889803	-0.0539557	0.046831	0.996444	0.947474	1.04794
299	ebi-a-GCST90001450	finn-b-DM_NEPHROPATHY	Diabetic nephropathy || id:finn-b-DM_NEPHROPATHY	|| id:ebi-a-GCST90001450	Simple mode	16	-0.0164872	0.0612189	0.791356	-0.136476	0.103502	0.983648	0.872427	1.10905
300	ebi-a-GCST90001450	finn-b-DM_NEPHROPATHY	Diabetic nephropathy || id:finn-b-DM_NEPHROPATHY	|| id:ebi-a-GCST90001450	Weighted mode	16	-0.00202087	0.0305432	0.948121	-0.0618855	0.0578438	0.997981	0.93999	1.05955
301	ebi-a-GCST90001451	finn-b-DM_NEPHROPATHY	Diabetic nephropathy || id:finn-b-DM_NEPHROPATHY	|| id:ebi-a-GCST90001451	MR Egger	16	0.0112236	0.0847239	0.896496	-0.154835	0.177282	1.01129	0.856556	1.19397
302	ebi-a-GCST90001451	finn-b-DM_NEPHROPATHY	Diabetic nephropathy || id:finn-b-DM_NEPHROPATHY	|| id:ebi-a-GCST90001451	Weighted median	16	-0.0332421	0.0521651	0.523964	-0.135486	0.0690016	0.967304	0.873292	1.07144
303	ebi-a-GCST90001451	finn-b-DM_NEPHROPATHY	Diabetic nephropathy || id:finn-b-DM_NEPHROPATHY	|| id:ebi-a-GCST90001451	Inverse variance weighted	16	-0.0015219	0.0373265	0.967477	-0.0746819	0.0716381	0.998479	0.928039	1.07427
304	ebi-a-GCST90001451	finn-b-DM_NEPHROPATHY	Diabetic nephropathy || id:finn-b-DM_NEPHROPATHY	|| id:ebi-a-GCST90001451	Simple mode	16	-0.061838	0.0904976	0.504829	-0.239213	0.115537	0.940035	0.787247	1.12248
305	ebi-a-GCST90001451	finn-b-DM_NEPHROPATHY	Diabetic nephropathy || id:finn-b-DM_NEPHROPATHY	|| id:ebi-a-GCST90001451	Weighted mode	16	-0.053718	0.0755101	0.487752	-0.201718	0.0942818	0.947699	0.817325	1.09887
306	ebi-a-GCST90001452	finn-b-DM_NEPHROPATHY	Diabetic nephropathy || id:finn-b-DM_NEPHROPATHY	|| id:ebi-a-GCST90001452	MR Egger	19	0.0565284	0.037177	0.146761	-0.0163385	0.129395	1.05816	0.983794	1.13814
307	ebi-a-GCST90001452	finn-b-DM_NEPHROPATHY	Diabetic nephropathy || id:finn-b-DM_NEPHROPATHY	|| id:ebi-a-GCST90001452	Weighted median	19	0.0302444	0.0363208	0.405014	-0.0409445	0.101433	1.03071	0.959882	1.10676
308	ebi-a-GCST90001452	finn-b-DM_NEPHROPATHY	Diabetic nephropathy || id:finn-b-DM_NEPHROPATHY	|| id:ebi-a-GCST90001452	Inverse variance weighted	19	0.0363193	0.0270454	0.179303	-0.0166896	0.0893282	1.03699	0.983449	1.09344
309	ebi-a-GCST90001452	finn-b-DM_NEPHROPATHY	Diabetic nephropathy || id:finn-b-DM_NEPHROPATHY	|| id:ebi-a-GCST90001452	Simple mode	19	0.045724	0.0635987	0.481405	-0.0789295	0.170377	1.04679	0.924105	1.18575
310	ebi-a-GCST90001452	finn-b-DM_NEPHROPATHY	Diabetic nephropathy || id:finn-b-DM_NEPHROPATHY	|| id:ebi-a-GCST90001452	Weighted mode	19	0.0254656	0.0344869	0.469782	-0.0421287	0.09306	1.02579	0.958746	1.09753
311	ebi-a-GCST90001453	finn-b-DM_NEPHROPATHY	Diabetic nephropathy || id:finn-b-DM_NEPHROPATHY	|| id:ebi-a-GCST90001453	MR Egger	15	0.0597899	0.107576	0.587791	-0.151059	0.270638	1.06161	0.859797	1.3108
312	ebi-a-GCST90001453	finn-b-DM_NEPHROPATHY	Diabetic nephropathy || id:finn-b-DM_NEPHROPATHY	|| id:ebi-a-GCST90001453	Weighted median	15	0.0214071	0.0708858	0.762657	-0.117529	0.160343	1.02164	0.889115	1.17391
313	ebi-a-GCST90001453	finn-b-DM_NEPHROPATHY	Diabetic nephropathy || id:finn-b-DM_NEPHROPATHY	|| id:ebi-a-GCST90001453	Inverse variance weighted	15	0.0763754	0.0533578	0.152321	-0.028206	0.180957	1.07937	0.972188	1.19836
314	ebi-a-GCST90001453	finn-b-DM_NEPHROPATHY	Diabetic nephropathy || id:finn-b-DM_NEPHROPATHY	|| id:ebi-a-GCST90001453	Simple mode	15	0.0229279	0.117765	0.848431	-0.207891	0.253747	1.02319	0.812295	1.28885
315	ebi-a-GCST90001453	finn-b-DM_NEPHROPATHY	Diabetic nephropathy || id:finn-b-DM_NEPHROPATHY	|| id:ebi-a-GCST90001453	Weighted mode	15	-0.0130341	0.084622	0.879787	-0.178893	0.152825	0.987051	0.836195	1.16512
316	ebi-a-GCST90001454	finn-b-DM_NEPHROPATHY	Diabetic nephropathy || id:finn-b-DM_NEPHROPATHY	|| id:ebi-a-GCST90001454	MR Egger	16	0.153388	0.139668	0.290632	-0.120361	0.427137	1.16578	0.8866	1.53286
317	ebi-a-GCST90001454	finn-b-DM_NEPHROPATHY	Diabetic nephropathy || id:finn-b-DM_NEPHROPATHY	|| id:ebi-a-GCST90001454	Weighted median	16	-0.0120608	0.0794778	0.879384	-0.167837	0.143716	0.988012	0.845491	1.15456
318	ebi-a-GCST90001454	finn-b-DM_NEPHROPATHY	Diabetic nephropathy || id:finn-b-DM_NEPHROPATHY	|| id:ebi-a-GCST90001454	Inverse variance weighted	16	-0.00953809	0.0600437	0.873785	-0.127224	0.108148	0.990507	0.880537	1.11421
319	ebi-a-GCST90001454	finn-b-DM_NEPHROPATHY	Diabetic nephropathy || id:finn-b-DM_NEPHROPATHY	|| id:ebi-a-GCST90001454	Simple mode	16	0.0458429	0.150032	0.764144	-0.24822	0.339906	1.04691	0.780188	1.40482
320	ebi-a-GCST90001454	finn-b-DM_NEPHROPATHY	Diabetic nephropathy || id:finn-b-DM_NEPHROPATHY	|| id:ebi-a-GCST90001454	Weighted mode	16	0.0333836	0.116698	0.778739	-0.195345	0.262112	1.03395	0.822551	1.29967
321	ebi-a-GCST90001455	finn-b-DM_NEPHROPATHY	Diabetic nephropathy || id:finn-b-DM_NEPHROPATHY	|| id:ebi-a-GCST90001455	MR Egger	8	-0.10359	0.227982	0.665532	-0.550434	0.343254	0.901595	0.5767	1.40953
322	ebi-a-GCST90001455	finn-b-DM_NEPHROPATHY	Diabetic nephropathy || id:finn-b-DM_NEPHROPATHY	|| id:ebi-a-GCST90001455	Weighted median	8	0.0571399	0.0991557	0.564437	-0.137205	0.251485	1.0588	0.871791	1.28593
323	ebi-a-GCST90001455	finn-b-DM_NEPHROPATHY	Diabetic nephropathy || id:finn-b-DM_NEPHROPATHY	|| id:ebi-a-GCST90001455	Inverse variance weighted	8	0.0895358	0.0743158	0.22828	-0.0561232	0.235195	1.09367	0.945423	1.26516
324	ebi-a-GCST90001455	finn-b-DM_NEPHROPATHY	Diabetic nephropathy || id:finn-b-DM_NEPHROPATHY	|| id:ebi-a-GCST90001455	Simple mode	8	0.0609518	0.145002	0.686832	-0.223252	0.345156	1.06285	0.799913	1.41221
325	ebi-a-GCST90001455	finn-b-DM_NEPHROPATHY	Diabetic nephropathy || id:finn-b-DM_NEPHROPATHY	|| id:ebi-a-GCST90001455	Weighted mode	8	0.0495683	0.115923	0.681792	-0.177641	0.276778	1.05082	0.837243	1.31887
326	ebi-a-GCST90001456	finn-b-DM_NEPHROPATHY	Diabetic nephropathy || id:finn-b-DM_NEPHROPATHY	|| id:ebi-a-GCST90001456	MR Egger	16	0.0880307	0.0821213	0.30187	-0.0729271	0.248989	1.09202	0.929669	1.28273
327	ebi-a-GCST90001456	finn-b-DM_NEPHROPATHY	Diabetic nephropathy || id:finn-b-DM_NEPHROPATHY	|| id:ebi-a-GCST90001456	Weighted median	16	0.0157835	0.0703256	0.822419	-0.122055	0.153622	1.01591	0.8851	1.16605
328	ebi-a-GCST90001456	finn-b-DM_NEPHROPATHY	Diabetic nephropathy || id:finn-b-DM_NEPHROPATHY	|| id:ebi-a-GCST90001456	Inverse variance weighted	16	0.0239635	0.0478081	0.6162	-0.0697404	0.117667	1.02425	0.932636	1.12487
329	ebi-a-GCST90001456	finn-b-DM_NEPHROPATHY	Diabetic nephropathy || id:finn-b-DM_NEPHROPATHY	|| id:ebi-a-GCST90001456	Simple mode	16	0.0283801	0.110108	0.800104	-0.187431	0.244191	1.02879	0.829086	1.27659
330	ebi-a-GCST90001456	finn-b-DM_NEPHROPATHY	Diabetic nephropathy || id:finn-b-DM_NEPHROPATHY	|| id:ebi-a-GCST90001456	Weighted mode	16	0.0103704	0.0854077	0.904968	-0.157029	0.17777	1.01042	0.85468	1.19455
331	ebi-a-GCST90001457	finn-b-DM_NEPHROPATHY	Diabetic nephropathy || id:finn-b-DM_NEPHROPATHY	|| id:ebi-a-GCST90001457	MR Egger	15	-0.00513843	0.0326521	0.877372	-0.0691365	0.0588596	0.994875	0.933199	1.06063
332	ebi-a-GCST90001457	finn-b-DM_NEPHROPATHY	Diabetic nephropathy || id:finn-b-DM_NEPHROPATHY	|| id:ebi-a-GCST90001457	Weighted median	15	-0.0168431	0.0323535	0.602648	-0.0802559	0.0465697	0.983298	0.92288	1.04767
333	ebi-a-GCST90001457	finn-b-DM_NEPHROPATHY	Diabetic nephropathy || id:finn-b-DM_NEPHROPATHY	|| id:ebi-a-GCST90001457	Inverse variance weighted	15	-0.0123982	0.027188	0.648376	-0.0656867	0.0408902	0.987678	0.936424	1.04174
334	ebi-a-GCST90001457	finn-b-DM_NEPHROPATHY	Diabetic nephropathy || id:finn-b-DM_NEPHROPATHY	|| id:ebi-a-GCST90001457	Simple mode	15	-0.0632505	0.0960455	0.520871	-0.2515	0.124999	0.938708	0.777634	1.13315
335	ebi-a-GCST90001457	finn-b-DM_NEPHROPATHY	Diabetic nephropathy || id:finn-b-DM_NEPHROPATHY	|| id:ebi-a-GCST90001457	Weighted mode	15	-0.0162817	0.0294548	0.589139	-0.0740132	0.0414497	0.98385	0.928659	1.04232
336	ebi-a-GCST90001458	finn-b-DM_NEPHROPATHY	Diabetic nephropathy || id:finn-b-DM_NEPHROPATHY	|| id:ebi-a-GCST90001458	MR Egger	20	0.000400312	0.0300089	0.989503	-0.0584171	0.0592177	1.0004	0.943256	1.06101
337	ebi-a-GCST90001458	finn-b-DM_NEPHROPATHY	Diabetic nephropathy || id:finn-b-DM_NEPHROPATHY	|| id:ebi-a-GCST90001458	Weighted median	20	-0.0194187	0.0352197	0.581386	-0.0884493	0.0496118	0.980769	0.91535	1.05086
338	ebi-a-GCST90001458	finn-b-DM_NEPHROPATHY	Diabetic nephropathy || id:finn-b-DM_NEPHROPATHY	|| id:ebi-a-GCST90001458	Inverse variance weighted	20	-0.0239932	0.0232976	0.303078	-0.0696565	0.0216701	0.976292	0.932714	1.02191
339	ebi-a-GCST90001458	finn-b-DM_NEPHROPATHY	Diabetic nephropathy || id:finn-b-DM_NEPHROPATHY	|| id:ebi-a-GCST90001458	Simple mode	20	0.00252713	0.0559156	0.964423	-0.107067	0.112122	1.00253	0.898465	1.11865
340	ebi-a-GCST90001458	finn-b-DM_NEPHROPATHY	Diabetic nephropathy || id:finn-b-DM_NEPHROPATHY	|| id:ebi-a-GCST90001458	Weighted mode	20	-0.0148696	0.0295417	0.62051	-0.0727713	0.0430322	0.98524	0.929813	1.04397
341	ebi-a-GCST90001459	finn-b-DM_NEPHROPATHY	Diabetic nephropathy || id:finn-b-DM_NEPHROPATHY	|| id:ebi-a-GCST90001459	MR Egger	23	-0.0672843	0.0674377	0.329771	-0.199462	0.0648935	0.934929	0.819171	1.06705
342	ebi-a-GCST90001459	finn-b-DM_NEPHROPATHY	Diabetic nephropathy || id:finn-b-DM_NEPHROPATHY	|| id:ebi-a-GCST90001459	Weighted median	23	-0.0279809	0.0498171	0.574339	-0.125622	0.0696606	0.972407	0.881948	1.07214
343	ebi-a-GCST90001459	finn-b-DM_NEPHROPATHY	Diabetic nephropathy || id:finn-b-DM_NEPHROPATHY	|| id:ebi-a-GCST90001459	Inverse variance weighted	23	-0.016689	0.0398949	0.675711	-0.0948829	0.061505	0.98345	0.909479	1.06344
344	ebi-a-GCST90001459	finn-b-DM_NEPHROPATHY	Diabetic nephropathy || id:finn-b-DM_NEPHROPATHY	|| id:ebi-a-GCST90001459	Simple mode	23	-0.0682275	0.082623	0.417801	-0.230169	0.0937136	0.934048	0.7944	1.09825
345	ebi-a-GCST90001459	finn-b-DM_NEPHROPATHY	Diabetic nephropathy || id:finn-b-DM_NEPHROPATHY	|| id:ebi-a-GCST90001459	Weighted mode	23	-0.0374085	0.0481075	0.445086	-0.131699	0.0568821	0.963283	0.876605	1.05853
346	ebi-a-GCST90001460	finn-b-DM_NEPHROPATHY	Diabetic nephropathy || id:finn-b-DM_NEPHROPATHY	|| id:ebi-a-GCST90001460	MR Egger	24	0.0289757	0.0363514	0.433913	-0.0422731	0.100224	1.0294	0.958608	1.10542
347	ebi-a-GCST90001460	finn-b-DM_NEPHROPATHY	Diabetic nephropathy || id:finn-b-DM_NEPHROPATHY	|| id:ebi-a-GCST90001460	Weighted median	24	0.0429262	0.0375096	0.252455	-0.0305925	0.116445	1.04386	0.969871	1.1235
348	ebi-a-GCST90001460	finn-b-DM_NEPHROPATHY	Diabetic nephropathy || id:finn-b-DM_NEPHROPATHY	|| id:ebi-a-GCST90001460	Inverse variance weighted	24	-0.00566981	0.02566	0.825124	-0.0559634	0.0446237	0.994346	0.945574	1.04563
349	ebi-a-GCST90001460	finn-b-DM_NEPHROPATHY	Diabetic nephropathy || id:finn-b-DM_NEPHROPATHY	|| id:ebi-a-GCST90001460	Simple mode	24	0.0343001	0.0595519	0.570229	-0.0824216	0.151022	1.0349	0.920884	1.16302
350	ebi-a-GCST90001460	finn-b-DM_NEPHROPATHY	Diabetic nephropathy || id:finn-b-DM_NEPHROPATHY	|| id:ebi-a-GCST90001460	Weighted mode	24	0.0431384	0.0391884	0.282373	-0.0336709	0.119948	1.04408	0.96689	1.12744
351	ebi-a-GCST90001461	finn-b-DM_NEPHROPATHY	Diabetic nephropathy || id:finn-b-DM_NEPHROPATHY	|| id:ebi-a-GCST90001461	MR Egger	16	-0.0730697	0.0756687	0.350604	-0.22138	0.0752411	0.929536	0.801412	1.07814
352	ebi-a-GCST90001461	finn-b-DM_NEPHROPATHY	Diabetic nephropathy || id:finn-b-DM_NEPHROPATHY	|| id:ebi-a-GCST90001461	Weighted median	16	-0.053181	0.0604599	0.379072	-0.171683	0.0653204	0.948208	0.842247	1.0675
353	ebi-a-GCST90001461	finn-b-DM_NEPHROPATHY	Diabetic nephropathy || id:finn-b-DM_NEPHROPATHY	|| id:ebi-a-GCST90001461	Inverse variance weighted	16	-0.0495488	0.0437282	0.257168	-0.135256	0.0361584	0.951659	0.873492	1.03682
354	ebi-a-GCST90001461	finn-b-DM_NEPHROPATHY	Diabetic nephropathy || id:finn-b-DM_NEPHROPATHY	|| id:ebi-a-GCST90001461	Simple mode	16	-0.0525512	0.0923608	0.577792	-0.233578	0.128476	0.948806	0.791696	1.13709
355	ebi-a-GCST90001461	finn-b-DM_NEPHROPATHY	Diabetic nephropathy || id:finn-b-DM_NEPHROPATHY	|| id:ebi-a-GCST90001461	Weighted mode	16	-0.0525512	0.0613129	0.404877	-0.172725	0.0676221	0.948806	0.841369	1.06996
356	ebi-a-GCST90001462	finn-b-DM_NEPHROPATHY	Diabetic nephropathy || id:finn-b-DM_NEPHROPATHY	|| id:ebi-a-GCST90001462	MR Egger	16	0.011406	0.0206139	0.588774	-0.0289972	0.0518093	1.01147	0.971419	1.05317
357	ebi-a-GCST90001462	finn-b-DM_NEPHROPATHY	Diabetic nephropathy || id:finn-b-DM_NEPHROPATHY	|| id:ebi-a-GCST90001462	Weighted median	16	-0.0236602	0.0249712	0.343384	-0.0726036	0.0252833	0.976618	0.929969	1.02561
358	ebi-a-GCST90001462	finn-b-DM_NEPHROPATHY	Diabetic nephropathy || id:finn-b-DM_NEPHROPATHY	|| id:ebi-a-GCST90001462	Inverse variance weighted	16	0.0105961	0.0177654	0.550877	-0.0242241	0.0454163	1.01065	0.976067	1.04646
359	ebi-a-GCST90001462	finn-b-DM_NEPHROPATHY	Diabetic nephropathy || id:finn-b-DM_NEPHROPATHY	|| id:ebi-a-GCST90001462	Simple mode	16	0.0465245	0.059485	0.446315	-0.0700662	0.163115	1.04762	0.932332	1.17717
360	ebi-a-GCST90001462	finn-b-DM_NEPHROPATHY	Diabetic nephropathy || id:finn-b-DM_NEPHROPATHY	|| id:ebi-a-GCST90001462	Weighted mode	16	0.00305784	0.0188292	0.873159	-0.0338474	0.0399631	1.00306	0.966719	1.04077
361	ebi-a-GCST90001463	finn-b-DM_NEPHROPATHY	Diabetic nephropathy || id:finn-b-DM_NEPHROPATHY	|| id:ebi-a-GCST90001463	MR Egger	19	0.0029373	0.0247844	0.90705	-0.0456401	0.0515147	1.00294	0.955386	1.05286
362	ebi-a-GCST90001463	finn-b-DM_NEPHROPATHY	Diabetic nephropathy || id:finn-b-DM_NEPHROPATHY	|| id:ebi-a-GCST90001463	Weighted median	19	-0.00353201	0.0287009	0.902058	-0.0597858	0.0527218	0.996474	0.941966	1.05414
363	ebi-a-GCST90001463	finn-b-DM_NEPHROPATHY	Diabetic nephropathy || id:finn-b-DM_NEPHROPATHY	|| id:ebi-a-GCST90001463	Inverse variance weighted	19	-0.00602724	0.0204927	0.768669	-0.0461929	0.0341385	0.993991	0.954858	1.03473
364	ebi-a-GCST90001463	finn-b-DM_NEPHROPATHY	Diabetic nephropathy || id:finn-b-DM_NEPHROPATHY	|| id:ebi-a-GCST90001463	Simple mode	19	-0.0212234	0.0422123	0.621216	-0.10396	0.0615128	0.979	0.901262	1.06344
365	ebi-a-GCST90001463	finn-b-DM_NEPHROPATHY	Diabetic nephropathy || id:finn-b-DM_NEPHROPATHY	|| id:ebi-a-GCST90001463	Weighted mode	19	-0.00464667	0.0230008	0.842165	-0.0497282	0.0404349	0.995364	0.951488	1.04126
366	ebi-a-GCST90001464	finn-b-DM_NEPHROPATHY	Diabetic nephropathy || id:finn-b-DM_NEPHROPATHY	|| id:ebi-a-GCST90001464	MR Egger	18	-0.0444439	0.0309494	0.17026	-0.105105	0.0162169	0.956529	0.90023	1.01635
367	ebi-a-GCST90001464	finn-b-DM_NEPHROPATHY	Diabetic nephropathy || id:finn-b-DM_NEPHROPATHY	|| id:ebi-a-GCST90001464	Weighted median	18	-0.0218989	0.0310466	0.480589	-0.0827502	0.0389524	0.978339	0.920581	1.03972
368	ebi-a-GCST90001464	finn-b-DM_NEPHROPATHY	Diabetic nephropathy || id:finn-b-DM_NEPHROPATHY	|| id:ebi-a-GCST90001464	Inverse variance weighted	18	-0.0243188	0.0246275	0.323415	-0.0725887	0.0239511	0.975975	0.929983	1.02424
369	ebi-a-GCST90001464	finn-b-DM_NEPHROPATHY	Diabetic nephropathy || id:finn-b-DM_NEPHROPATHY	|| id:ebi-a-GCST90001464	Simple mode	18	-0.0385313	0.0682304	0.579638	-0.172263	0.0952003	0.962202	0.841758	1.09988
370	ebi-a-GCST90001464	finn-b-DM_NEPHROPATHY	Diabetic nephropathy || id:finn-b-DM_NEPHROPATHY	|| id:ebi-a-GCST90001464	Weighted mode	18	-0.0300173	0.0273936	0.288456	-0.0837087	0.023674	0.970429	0.919699	1.02396
371	ebi-a-GCST90001465	finn-b-DM_NEPHROPATHY	Diabetic nephropathy || id:finn-b-DM_NEPHROPATHY	|| id:ebi-a-GCST90001465	MR Egger	21	-0.0340101	0.0233044	0.160795	-0.0796867	0.0116665	0.966562	0.923406	1.01173
372	ebi-a-GCST90001465	finn-b-DM_NEPHROPATHY	Diabetic nephropathy || id:finn-b-DM_NEPHROPATHY	|| id:ebi-a-GCST90001465	Weighted median	21	-0.0211118	0.0237726	0.374502	-0.0677061	0.0254826	0.979109	0.934535	1.02581
373	ebi-a-GCST90001465	finn-b-DM_NEPHROPATHY	Diabetic nephropathy || id:finn-b-DM_NEPHROPATHY	|| id:ebi-a-GCST90001465	Inverse variance weighted	21	-0.0227497	0.0185535	0.220135	-0.0591144	0.0136151	0.977507	0.942599	1.01371
374	ebi-a-GCST90001465	finn-b-DM_NEPHROPATHY	Diabetic nephropathy || id:finn-b-DM_NEPHROPATHY	|| id:ebi-a-GCST90001465	Simple mode	21	-0.0069609	0.0452967	0.879407	-0.0957424	0.0818206	0.993063	0.908698	1.08526
375	ebi-a-GCST90001465	finn-b-DM_NEPHROPATHY	Diabetic nephropathy || id:finn-b-DM_NEPHROPATHY	|| id:ebi-a-GCST90001465	Weighted mode	21	-0.0188428	0.0195792	0.347345	-0.057218	0.0195323	0.981334	0.944388	1.01972
376	ebi-a-GCST90001466	finn-b-DM_NEPHROPATHY	Diabetic nephropathy || id:finn-b-DM_NEPHROPATHY	|| id:ebi-a-GCST90001466	MR Egger	17	-0.157236	0.0986572	0.131838	-0.350604	0.0361317	0.854502	0.704262	1.03679
377	ebi-a-GCST90001466	finn-b-DM_NEPHROPATHY	Diabetic nephropathy || id:finn-b-DM_NEPHROPATHY	|| id:ebi-a-GCST90001466	Weighted median	17	-0.119078	0.0683867	0.0816417	-0.253116	0.0149604	0.887739	0.776378	1.01507
378	ebi-a-GCST90001466	finn-b-DM_NEPHROPATHY	Diabetic nephropathy || id:finn-b-DM_NEPHROPATHY	|| id:ebi-a-GCST90001466	Inverse variance weighted	17	-0.0659274	0.0612439	0.281716	-0.185966	0.0541107	0.936199	0.830302	1.0556
379	ebi-a-GCST90001466	finn-b-DM_NEPHROPATHY	Diabetic nephropathy || id:finn-b-DM_NEPHROPATHY	|| id:ebi-a-GCST90001466	Simple mode	17	-0.0968036	0.09968	0.34593	-0.292176	0.0985691	0.907734	0.746637	1.10359
380	ebi-a-GCST90001466	finn-b-DM_NEPHROPATHY	Diabetic nephropathy || id:finn-b-DM_NEPHROPATHY	|| id:ebi-a-GCST90001466	Weighted mode	17	-0.122909	0.0660446	0.0812214	-0.252357	0.0065384	0.884344	0.776968	1.00656
381	ebi-a-GCST90001467	finn-b-DM_NEPHROPATHY	Diabetic nephropathy || id:finn-b-DM_NEPHROPATHY	|| id:ebi-a-GCST90001467	MR Egger	21	-0.175677	0.105266	0.111534	-0.381998	0.0306436	0.838889	0.682497	1.03112
382	ebi-a-GCST90001467	finn-b-DM_NEPHROPATHY	Diabetic nephropathy || id:finn-b-DM_NEPHROPATHY	|| id:ebi-a-GCST90001467	Weighted median	21	-0.107128	0.0633175	0.0906606	-0.231231	0.0169739	0.89841	0.793557	1.01712
383	ebi-a-GCST90001467	finn-b-DM_NEPHROPATHY	Diabetic nephropathy || id:finn-b-DM_NEPHROPATHY	|| id:ebi-a-GCST90001467	Inverse variance weighted	21	-0.0816831	0.0561445	0.145705	-0.191726	0.0283601	0.921564	0.825533	1.02877
384	ebi-a-GCST90001467	finn-b-DM_NEPHROPATHY	Diabetic nephropathy || id:finn-b-DM_NEPHROPATHY	|| id:ebi-a-GCST90001467	Simple mode	21	-0.173323	0.12201	0.170847	-0.412463	0.0658168	0.840866	0.662018	1.06803
385	ebi-a-GCST90001467	finn-b-DM_NEPHROPATHY	Diabetic nephropathy || id:finn-b-DM_NEPHROPATHY	|| id:ebi-a-GCST90001467	Weighted mode	21	-0.151041	0.0853925	0.0921802	-0.31841	0.0163287	0.859813	0.727305	1.01646
386	ebi-a-GCST90001468	finn-b-DM_NEPHROPATHY	Diabetic nephropathy || id:finn-b-DM_NEPHROPATHY	|| id:ebi-a-GCST90001468	MR Egger	14	-0.0270279	0.0596624	0.65862	-0.143966	0.0899104	0.973334	0.865917	1.09408
387	ebi-a-GCST90001468	finn-b-DM_NEPHROPATHY	Diabetic nephropathy || id:finn-b-DM_NEPHROPATHY	|| id:ebi-a-GCST90001468	Weighted median	14	-0.0183033	0.0481865	0.704062	-0.112749	0.0761422	0.981863	0.893375	1.07912
388	ebi-a-GCST90001468	finn-b-DM_NEPHROPATHY	Diabetic nephropathy || id:finn-b-DM_NEPHROPATHY	|| id:ebi-a-GCST90001468	Inverse variance weighted	14	0.00226366	0.0381606	0.952698	-0.0725311	0.0770584	1.00227	0.930037	1.08011
389	ebi-a-GCST90001468	finn-b-DM_NEPHROPATHY	Diabetic nephropathy || id:finn-b-DM_NEPHROPATHY	|| id:ebi-a-GCST90001468	Simple mode	14	0.028244	0.0947535	0.770354	-0.157473	0.213961	1.02865	0.8543	1.23857
390	ebi-a-GCST90001468	finn-b-DM_NEPHROPATHY	Diabetic nephropathy || id:finn-b-DM_NEPHROPATHY	|| id:ebi-a-GCST90001468	Weighted mode	14	-0.0197979	0.0496105	0.696322	-0.117035	0.0774387	0.980397	0.889554	1.08052
391	ebi-a-GCST90001469	finn-b-DM_NEPHROPATHY	Diabetic nephropathy || id:finn-b-DM_NEPHROPATHY	|| id:ebi-a-GCST90001469	MR Egger	20	-0.000726236	0.0318406	0.982054	-0.0631338	0.0616814	0.999274	0.938818	1.06362
392	ebi-a-GCST90001469	finn-b-DM_NEPHROPATHY	Diabetic nephropathy || id:finn-b-DM_NEPHROPATHY	|| id:ebi-a-GCST90001469	Weighted median	20	-0.00942365	0.03079	0.759558	-0.0697721	0.0509248	0.990621	0.932606	1.05224
393	ebi-a-GCST90001469	finn-b-DM_NEPHROPATHY	Diabetic nephropathy || id:finn-b-DM_NEPHROPATHY	|| id:ebi-a-GCST90001469	Inverse variance weighted	20	0.003697	0.0231922	0.873348	-0.0417598	0.0491538	1.0037	0.9591	1.05038
394	ebi-a-GCST90001469	finn-b-DM_NEPHROPATHY	Diabetic nephropathy || id:finn-b-DM_NEPHROPATHY	|| id:ebi-a-GCST90001469	Simple mode	20	0.0175184	0.0470717	0.713889	-0.0747421	0.109779	1.01767	0.927983	1.11603
395	ebi-a-GCST90001469	finn-b-DM_NEPHROPATHY	Diabetic nephropathy || id:finn-b-DM_NEPHROPATHY	|| id:ebi-a-GCST90001469	Weighted mode	20	-0.00852465	0.0266767	0.752793	-0.0608109	0.0437616	0.991512	0.941001	1.04473
396	ebi-a-GCST90001470	finn-b-DM_NEPHROPATHY	Diabetic nephropathy || id:finn-b-DM_NEPHROPATHY	|| id:ebi-a-GCST90001470	MR Egger	21	-0.053567	0.0636633	0.410583	-0.178347	0.0712131	0.947842	0.836652	1.07381
397	ebi-a-GCST90001470	finn-b-DM_NEPHROPATHY	Diabetic nephropathy || id:finn-b-DM_NEPHROPATHY	|| id:ebi-a-GCST90001470	Weighted median	21	-0.0452382	0.0604708	0.454399	-0.163761	0.0732845	0.95577	0.848945	1.07604
398	ebi-a-GCST90001470	finn-b-DM_NEPHROPATHY	Diabetic nephropathy || id:finn-b-DM_NEPHROPATHY	|| id:ebi-a-GCST90001470	Inverse variance weighted	21	-0.0472939	0.0384534	0.218733	-0.122663	0.0280747	0.953807	0.884562	1.02847
399	ebi-a-GCST90001470	finn-b-DM_NEPHROPATHY	Diabetic nephropathy || id:finn-b-DM_NEPHROPATHY	|| id:ebi-a-GCST90001470	Simple mode	21	-0.0775093	0.107357	0.478665	-0.287929	0.13291	0.925418	0.749815	1.14215
400	ebi-a-GCST90001470	finn-b-DM_NEPHROPATHY	Diabetic nephropathy || id:finn-b-DM_NEPHROPATHY	|| id:ebi-a-GCST90001470	Weighted mode	21	-0.118204	0.084953	0.179386	-0.284712	0.0483035	0.888515	0.752231	1.04949
401	ebi-a-GCST90001471	finn-b-DM_NEPHROPATHY	Diabetic nephropathy || id:finn-b-DM_NEPHROPATHY	|| id:ebi-a-GCST90001471	MR Egger	17	0.0367094	0.04141	0.389347	-0.0444542	0.117873	1.03739	0.956519	1.1251
402	ebi-a-GCST90001471	finn-b-DM_NEPHROPATHY	Diabetic nephropathy || id:finn-b-DM_NEPHROPATHY	|| id:ebi-a-GCST90001471	Weighted median	17	0.00221808	0.0413474	0.957218	-0.0788228	0.0832589	1.00222	0.924204	1.08682
403	ebi-a-GCST90001471	finn-b-DM_NEPHROPATHY	Diabetic nephropathy || id:finn-b-DM_NEPHROPATHY	|| id:ebi-a-GCST90001471	Inverse variance weighted	17	0.00889464	0.0297163	0.764697	-0.0493492	0.0671385	1.00893	0.951849	1.06944
404	ebi-a-GCST90001471	finn-b-DM_NEPHROPATHY	Diabetic nephropathy || id:finn-b-DM_NEPHROPATHY	|| id:ebi-a-GCST90001471	Simple mode	17	-0.0102004	0.0644731	0.876269	-0.136568	0.116167	0.989851	0.872347	1.12318
405	ebi-a-GCST90001471	finn-b-DM_NEPHROPATHY	Diabetic nephropathy || id:finn-b-DM_NEPHROPATHY	|| id:ebi-a-GCST90001471	Weighted mode	17	0.0152303	0.0381231	0.694805	-0.059491	0.0899516	1.01535	0.942244	1.09412
406	ebi-a-GCST90001472	finn-b-DM_NEPHROPATHY	Diabetic nephropathy || id:finn-b-DM_NEPHROPATHY	|| id:ebi-a-GCST90001472	MR Egger	17	-0.0129158	0.0366312	0.729301	-0.0847129	0.0588813	0.987167	0.918776	1.06065
407	ebi-a-GCST90001472	finn-b-DM_NEPHROPATHY	Diabetic nephropathy || id:finn-b-DM_NEPHROPATHY	|| id:ebi-a-GCST90001472	Weighted median	17	-0.0202706	0.034584	0.55779	-0.0880552	0.047514	0.979933	0.91571	1.04866
408	ebi-a-GCST90001472	finn-b-DM_NEPHROPATHY	Diabetic nephropathy || id:finn-b-DM_NEPHROPATHY	|| id:ebi-a-GCST90001472	Inverse variance weighted	17	-0.00888738	0.0275418	0.746932	-0.0628692	0.0450945	0.991152	0.939066	1.04613
409	ebi-a-GCST90001472	finn-b-DM_NEPHROPATHY	Diabetic nephropathy || id:finn-b-DM_NEPHROPATHY	|| id:ebi-a-GCST90001472	Simple mode	17	-0.0050962	0.0638555	0.937379	-0.130253	0.120061	0.994917	0.877873	1.12757
410	ebi-a-GCST90001472	finn-b-DM_NEPHROPATHY	Diabetic nephropathy || id:finn-b-DM_NEPHROPATHY	|| id:ebi-a-GCST90001472	Weighted mode	17	-0.022457	0.0328192	0.5036	-0.0867826	0.0418686	0.977793	0.916876	1.04276
411	ebi-a-GCST90001473	finn-b-DM_NEPHROPATHY	Diabetic nephropathy || id:finn-b-DM_NEPHROPATHY	|| id:ebi-a-GCST90001473	MR Egger	16	-0.00688123	0.0364384	0.852924	-0.0783004	0.0645379	0.993142	0.924687	1.06667
412	ebi-a-GCST90001473	finn-b-DM_NEPHROPATHY	Diabetic nephropathy || id:finn-b-DM_NEPHROPATHY	|| id:ebi-a-GCST90001473	Weighted median	16	-0.0194116	0.0366997	0.596853	-0.0913429	0.0525198	0.980776	0.912705	1.05392
413	ebi-a-GCST90001473	finn-b-DM_NEPHROPATHY	Diabetic nephropathy || id:finn-b-DM_NEPHROPATHY	|| id:ebi-a-GCST90001473	Inverse variance weighted	16	-0.00360737	0.0282747	0.898479	-0.0590259	0.0518111	0.996399	0.942682	1.05318
414	ebi-a-GCST90001473	finn-b-DM_NEPHROPATHY	Diabetic nephropathy || id:finn-b-DM_NEPHROPATHY	|| id:ebi-a-GCST90001473	Simple mode	16	0.0260759	0.0765375	0.738058	-0.123938	0.176089	1.02642	0.883435	1.19254
415	ebi-a-GCST90001473	finn-b-DM_NEPHROPATHY	Diabetic nephropathy || id:finn-b-DM_NEPHROPATHY	|| id:ebi-a-GCST90001473	Weighted mode	16	-0.0164287	0.0323948	0.619431	-0.0799225	0.0470652	0.983706	0.923188	1.04819
416	ebi-a-GCST90001474	finn-b-DM_NEPHROPATHY	Diabetic nephropathy || id:finn-b-DM_NEPHROPATHY	|| id:ebi-a-GCST90001474	MR Egger	20	0.0830973	0.0602182	0.184507	-0.0349304	0.201125	1.08665	0.965673	1.22278
417	ebi-a-GCST90001474	finn-b-DM_NEPHROPATHY	Diabetic nephropathy || id:finn-b-DM_NEPHROPATHY	|| id:ebi-a-GCST90001474	Weighted median	20	0.0582701	0.0436288	0.181684	-0.0272424	0.143783	1.06	0.973125	1.15463
418	ebi-a-GCST90001474	finn-b-DM_NEPHROPATHY	Diabetic nephropathy || id:finn-b-DM_NEPHROPATHY	|| id:ebi-a-GCST90001474	Inverse variance weighted	20	0.0296084	0.0400972	0.460261	-0.048982	0.108199	1.03005	0.952198	1.11427
419	ebi-a-GCST90001474	finn-b-DM_NEPHROPATHY	Diabetic nephropathy || id:finn-b-DM_NEPHROPATHY	|| id:ebi-a-GCST90001474	Simple mode	20	0.0787287	0.0708018	0.280028	-0.0600429	0.2175	1.08191	0.941724	1.24297
420	ebi-a-GCST90001474	finn-b-DM_NEPHROPATHY	Diabetic nephropathy || id:finn-b-DM_NEPHROPATHY	|| id:ebi-a-GCST90001474	Weighted mode	20	0.0608489	0.0406104	0.150471	-0.0187475	0.140445	1.06274	0.981427	1.15079
421	ebi-a-GCST90001475	finn-b-DM_NEPHROPATHY	Diabetic nephropathy || id:finn-b-DM_NEPHROPATHY	|| id:ebi-a-GCST90001475	MR Egger	18	0.0351625	0.123345	0.779244	-0.206594	0.276919	1.03579	0.81335	1.31906
422	ebi-a-GCST90001475	finn-b-DM_NEPHROPATHY	Diabetic nephropathy || id:finn-b-DM_NEPHROPATHY	|| id:ebi-a-GCST90001475	Weighted median	18	0.0682984	0.0496846	0.169244	-0.0290835	0.16568	1.07068	0.971335	1.1802
423	ebi-a-GCST90001475	finn-b-DM_NEPHROPATHY	Diabetic nephropathy || id:finn-b-DM_NEPHROPATHY	|| id:ebi-a-GCST90001475	Inverse variance weighted	18	0.0545893	0.0680434	0.422396	-0.0787758	0.187954	1.05611	0.924247	1.20678
424	ebi-a-GCST90001475	finn-b-DM_NEPHROPATHY	Diabetic nephropathy || id:finn-b-DM_NEPHROPATHY	|| id:ebi-a-GCST90001475	Simple mode	18	-0.0177053	0.0734078	0.812292	-0.161585	0.126174	0.982451	0.850795	1.13448
425	ebi-a-GCST90001475	finn-b-DM_NEPHROPATHY	Diabetic nephropathy || id:finn-b-DM_NEPHROPATHY	|| id:ebi-a-GCST90001475	Weighted mode	18	0.0482226	0.0517356	0.364335	-0.0531791	0.149624	1.0494	0.94821	1.1614
426	ebi-a-GCST90001476	finn-b-DM_NEPHROPATHY	Diabetic nephropathy || id:finn-b-DM_NEPHROPATHY	|| id:ebi-a-GCST90001476	MR Egger	6	0.437104	1.23197	0.740656	-1.97756	2.85177	1.54822	0.138406	17.3184
427	ebi-a-GCST90001476	finn-b-DM_NEPHROPATHY	Diabetic nephropathy || id:finn-b-DM_NEPHROPATHY	|| id:ebi-a-GCST90001476	Weighted median	6	0.315706	0.113227	0.00529915	0.0937817	0.537631	1.37123	1.09832	1.71195
428	ebi-a-GCST90001476	finn-b-DM_NEPHROPATHY	Diabetic nephropathy || id:finn-b-DM_NEPHROPATHY	|| id:ebi-a-GCST90001476	Inverse variance weighted	6	0.328537	0.233504	0.159432	-0.129132	0.786205	1.38893	0.878858	2.19505
429	ebi-a-GCST90001476	finn-b-DM_NEPHROPATHY	Diabetic nephropathy || id:finn-b-DM_NEPHROPATHY	|| id:ebi-a-GCST90001476	Simple mode	6	0.449879	0.279557	0.168473	-0.0980519	0.997811	1.56812	0.906602	2.71234
430	ebi-a-GCST90001476	finn-b-DM_NEPHROPATHY	Diabetic nephropathy || id:finn-b-DM_NEPHROPATHY	|| id:ebi-a-GCST90001476	Weighted mode	6	0.32755	0.121539	0.0430401	0.0893324	0.565767	1.38756	1.09344	1.7608
431	ebi-a-GCST90001477	finn-b-DM_NEPHROPATHY	Diabetic nephropathy || id:finn-b-DM_NEPHROPATHY	|| id:ebi-a-GCST90001477	MR Egger	20	0.0890099	0.0821158	0.292691	-0.0719371	0.249957	1.09309	0.930589	1.28397
432	ebi-a-GCST90001477	finn-b-DM_NEPHROPATHY	Diabetic nephropathy || id:finn-b-DM_NEPHROPATHY	|| id:ebi-a-GCST90001477	Weighted median	20	0.073203	0.0417196	0.0793206	-0.00856747	0.154973	1.07595	0.991469	1.16763
433	ebi-a-GCST90001477	finn-b-DM_NEPHROPATHY	Diabetic nephropathy || id:finn-b-DM_NEPHROPATHY	|| id:ebi-a-GCST90001477	Inverse variance weighted	20	0.0984195	0.0600826	0.101407	-0.0193424	0.216181	1.10343	0.980843	1.24133
434	ebi-a-GCST90001477	finn-b-DM_NEPHROPATHY	Diabetic nephropathy || id:finn-b-DM_NEPHROPATHY	|| id:ebi-a-GCST90001477	Simple mode	20	0.0522636	0.0666957	0.442927	-0.07846	0.182987	1.05365	0.924539	1.2008
435	ebi-a-GCST90001477	finn-b-DM_NEPHROPATHY	Diabetic nephropathy || id:finn-b-DM_NEPHROPATHY	|| id:ebi-a-GCST90001477	Weighted mode	20	0.0689672	0.0357573	0.0688365	-0.00111709	0.139051	1.0714	0.998884	1.14918
436	ebi-a-GCST90001478	finn-b-DM_NEPHROPATHY	Diabetic nephropathy || id:finn-b-DM_NEPHROPATHY	|| id:ebi-a-GCST90001478	MR Egger	13	-0.0637949	0.048063	0.211293	-0.157998	0.0304086	0.938197	0.853851	1.03088
437	ebi-a-GCST90001478	finn-b-DM_NEPHROPATHY	Diabetic nephropathy || id:finn-b-DM_NEPHROPATHY	|| id:ebi-a-GCST90001478	Weighted median	13	-0.0193076	0.0453715	0.670439	-0.108236	0.0696206	0.980878	0.897416	1.0721
438	ebi-a-GCST90001478	finn-b-DM_NEPHROPATHY	Diabetic nephropathy || id:finn-b-DM_NEPHROPATHY	|| id:ebi-a-GCST90001478	Inverse variance weighted	13	-0.0199034	0.0325383	0.540743	-0.0836785	0.0438718	0.980293	0.919727	1.04485
439	ebi-a-GCST90001478	finn-b-DM_NEPHROPATHY	Diabetic nephropathy || id:finn-b-DM_NEPHROPATHY	|| id:ebi-a-GCST90001478	Simple mode	13	0.0242452	0.0725912	0.744146	-0.118034	0.166524	1.02454	0.888666	1.18119
440	ebi-a-GCST90001478	finn-b-DM_NEPHROPATHY	Diabetic nephropathy || id:finn-b-DM_NEPHROPATHY	|| id:ebi-a-GCST90001478	Weighted mode	13	-0.0235661	0.0421647	0.586505	-0.106209	0.0590767	0.976709	0.899237	1.06086
441	ebi-a-GCST90001479	finn-b-DM_NEPHROPATHY	Diabetic nephropathy || id:finn-b-DM_NEPHROPATHY	|| id:ebi-a-GCST90001479	MR Egger	12	0.0183266	0.0581381	0.75907	-0.0956241	0.132277	1.0185	0.908806	1.14142
442	ebi-a-GCST90001479	finn-b-DM_NEPHROPATHY	Diabetic nephropathy || id:finn-b-DM_NEPHROPATHY	|| id:ebi-a-GCST90001479	Weighted median	12	-0.0178135	0.0558888	0.74993	-0.127356	0.0917285	0.982344	0.880421	1.09607
443	ebi-a-GCST90001479	finn-b-DM_NEPHROPATHY	Diabetic nephropathy || id:finn-b-DM_NEPHROPATHY	|| id:ebi-a-GCST90001479	Inverse variance weighted	12	0.00273751	0.0404665	0.946065	-0.0765768	0.0820519	1.00274	0.926282	1.08551
444	ebi-a-GCST90001479	finn-b-DM_NEPHROPATHY	Diabetic nephropathy || id:finn-b-DM_NEPHROPATHY	|| id:ebi-a-GCST90001479	Simple mode	12	0.0845163	0.097431	0.404223	-0.106449	0.275481	1.08819	0.899021	1.31716
445	ebi-a-GCST90001479	finn-b-DM_NEPHROPATHY	Diabetic nephropathy || id:finn-b-DM_NEPHROPATHY	|| id:ebi-a-GCST90001479	Weighted mode	12	0.0262142	0.0583937	0.662203	-0.0882374	0.140666	1.02656	0.915543	1.15104
446	ebi-a-GCST90001480	finn-b-DM_NEPHROPATHY	Diabetic nephropathy || id:finn-b-DM_NEPHROPATHY	|| id:ebi-a-GCST90001480	MR Egger	23	0.00274814	0.0681121	0.968197	-0.130751	0.136248	1.00275	0.877436	1.14597
447	ebi-a-GCST90001480	finn-b-DM_NEPHROPATHY	Diabetic nephropathy || id:finn-b-DM_NEPHROPATHY	|| id:ebi-a-GCST90001480	Weighted median	23	-0.0419965	0.0474725	0.376345	-0.135043	0.0510495	0.958873	0.873679	1.05237
448	ebi-a-GCST90001480	finn-b-DM_NEPHROPATHY	Diabetic nephropathy || id:finn-b-DM_NEPHROPATHY	|| id:ebi-a-GCST90001480	Inverse variance weighted	23	-0.0271624	0.0408773	0.506379	-0.107282	0.052957	0.973203	0.898273	1.05438
449	ebi-a-GCST90001480	finn-b-DM_NEPHROPATHY	Diabetic nephropathy || id:finn-b-DM_NEPHROPATHY	|| id:ebi-a-GCST90001480	Simple mode	23	-0.0369057	0.0739342	0.622615	-0.181817	0.108005	0.963767	0.833754	1.11405
450	ebi-a-GCST90001480	finn-b-DM_NEPHROPATHY	Diabetic nephropathy || id:finn-b-DM_NEPHROPATHY	|| id:ebi-a-GCST90001480	Weighted mode	23	-0.0369057	0.0452211	0.423183	-0.125539	0.0517278	0.963767	0.882021	1.05309
451	ebi-a-GCST90001481	finn-b-DM_NEPHROPATHY	Diabetic nephropathy || id:finn-b-DM_NEPHROPATHY	|| id:ebi-a-GCST90001481	MR Egger	26	0.0254947	0.0367106	0.494051	-0.046458	0.0974474	1.02582	0.954605	1.10235
452	ebi-a-GCST90001481	finn-b-DM_NEPHROPATHY	Diabetic nephropathy || id:finn-b-DM_NEPHROPATHY	|| id:ebi-a-GCST90001481	Weighted median	26	0.0024534	0.0210018	0.907004	-0.0387102	0.043617	1.00246	0.962029	1.04458
453	ebi-a-GCST90001481	finn-b-DM_NEPHROPATHY	Diabetic nephropathy || id:finn-b-DM_NEPHROPATHY	|| id:ebi-a-GCST90001481	Inverse variance weighted	26	-0.0245638	0.0315541	0.436294	-0.0864097	0.0372822	0.975735	0.917218	1.03799
454	ebi-a-GCST90001481	finn-b-DM_NEPHROPATHY	Diabetic nephropathy || id:finn-b-DM_NEPHROPATHY	|| id:ebi-a-GCST90001481	Simple mode	26	-0.0209135	0.0357684	0.563996	-0.0910196	0.0491927	0.979304	0.913	1.05042
455	ebi-a-GCST90001481	finn-b-DM_NEPHROPATHY	Diabetic nephropathy || id:finn-b-DM_NEPHROPATHY	|| id:ebi-a-GCST90001481	Weighted mode	26	-0.00668902	0.0165571	0.689651	-0.039141	0.025763	0.993333	0.961615	1.0261
456	ebi-a-GCST90001482	finn-b-DM_NEPHROPATHY	Diabetic nephropathy || id:finn-b-DM_NEPHROPATHY	|| id:ebi-a-GCST90001482	MR Egger	29	-0.0157915	0.018134	0.391529	-0.0513342	0.0197512	0.984333	0.949961	1.01995
457	ebi-a-GCST90001482	finn-b-DM_NEPHROPATHY	Diabetic nephropathy || id:finn-b-DM_NEPHROPATHY	|| id:ebi-a-GCST90001482	Weighted median	29	-0.00368568	0.0211667	0.861766	-0.0451724	0.037801	0.996321	0.955833	1.03852
458	ebi-a-GCST90001482	finn-b-DM_NEPHROPATHY	Diabetic nephropathy || id:finn-b-DM_NEPHROPATHY	|| id:ebi-a-GCST90001482	Inverse variance weighted	29	-0.00144061	0.0145196	0.920965	-0.0298991	0.0270179	0.99856	0.970543	1.02739
459	ebi-a-GCST90001482	finn-b-DM_NEPHROPATHY	Diabetic nephropathy || id:finn-b-DM_NEPHROPATHY	|| id:ebi-a-GCST90001482	Simple mode	29	0.0122015	0.0375001	0.747318	-0.0612988	0.0857018	1.01228	0.940542	1.08948
460	ebi-a-GCST90001482	finn-b-DM_NEPHROPATHY	Diabetic nephropathy || id:finn-b-DM_NEPHROPATHY	|| id:ebi-a-GCST90001482	Weighted mode	29	-0.0124525	0.0162153	0.448948	-0.0442346	0.0193296	0.987625	0.95673	1.01952
461	ebi-a-GCST90001483	finn-b-DM_NEPHROPATHY	Diabetic nephropathy || id:finn-b-DM_NEPHROPATHY	|| id:ebi-a-GCST90001483	MR Egger	23	0.012991	0.0407946	0.75329	-0.0669664	0.0929483	1.01308	0.935227	1.09741
462	ebi-a-GCST90001483	finn-b-DM_NEPHROPATHY	Diabetic nephropathy || id:finn-b-DM_NEPHROPATHY	|| id:ebi-a-GCST90001483	Weighted median	23	-0.0330384	0.0327334	0.312823	-0.0971958	0.0311191	0.967501	0.907378	1.03161
463	ebi-a-GCST90001483	finn-b-DM_NEPHROPATHY	Diabetic nephropathy || id:finn-b-DM_NEPHROPATHY	|| id:ebi-a-GCST90001483	Inverse variance weighted	23	0.00564069	0.0302177	0.85192	-0.0535859	0.0648673	1.00566	0.947825	1.06702
464	ebi-a-GCST90001483	finn-b-DM_NEPHROPATHY	Diabetic nephropathy || id:finn-b-DM_NEPHROPATHY	|| id:ebi-a-GCST90001483	Simple mode	23	-0.0379492	0.0593486	0.529147	-0.154272	0.0783741	0.962762	0.857039	1.08153
465	ebi-a-GCST90001483	finn-b-DM_NEPHROPATHY	Diabetic nephropathy || id:finn-b-DM_NEPHROPATHY	|| id:ebi-a-GCST90001483	Weighted mode	23	-0.0261532	0.0320673	0.423487	-0.0890052	0.0366987	0.974186	0.914841	1.03738
466	ebi-a-GCST90001484	finn-b-DM_NEPHROPATHY	Diabetic nephropathy || id:finn-b-DM_NEPHROPATHY	|| id:ebi-a-GCST90001484	MR Egger	21	0.0354559	0.030205	0.254963	-0.0237459	0.0946578	1.03609	0.976534	1.09928
467	ebi-a-GCST90001484	finn-b-DM_NEPHROPATHY	Diabetic nephropathy || id:finn-b-DM_NEPHROPATHY	|| id:ebi-a-GCST90001484	Weighted median	21	0.0249383	0.0279421	0.372125	-0.0298282	0.0797048	1.02525	0.970612	1.08297
468	ebi-a-GCST90001484	finn-b-DM_NEPHROPATHY	Diabetic nephropathy || id:finn-b-DM_NEPHROPATHY	|| id:ebi-a-GCST90001484	Inverse variance weighted	21	0.0178266	0.0208674	0.392948	-0.0230734	0.0587267	1.01799	0.977191	1.06049
469	ebi-a-GCST90001484	finn-b-DM_NEPHROPATHY	Diabetic nephropathy || id:finn-b-DM_NEPHROPATHY	|| id:ebi-a-GCST90001484	Simple mode	21	0.0548773	0.0554587	0.334232	-0.0538217	0.163576	1.05641	0.947601	1.17772
470	ebi-a-GCST90001484	finn-b-DM_NEPHROPATHY	Diabetic nephropathy || id:finn-b-DM_NEPHROPATHY	|| id:ebi-a-GCST90001484	Weighted mode	21	0.023177	0.02564	0.376787	-0.0270774	0.0734315	1.02345	0.973286	1.07619
471	ebi-a-GCST90001485	finn-b-DM_NEPHROPATHY	Diabetic nephropathy || id:finn-b-DM_NEPHROPATHY	|| id:ebi-a-GCST90001485	MR Egger	30	0.00583613	0.00678443	0.396972	-0.00746136	0.0191336	1.00585	0.992566	1.01932
472	ebi-a-GCST90001485	finn-b-DM_NEPHROPATHY	Diabetic nephropathy || id:finn-b-DM_NEPHROPATHY	|| id:ebi-a-GCST90001485	Weighted median	30	0.00575754	0.00756239	0.446455	-0.00906475	0.0205798	1.00577	0.990976	1.02079
473	ebi-a-GCST90001485	finn-b-DM_NEPHROPATHY	Diabetic nephropathy || id:finn-b-DM_NEPHROPATHY	|| id:ebi-a-GCST90001485	Inverse variance weighted	30	0.00880627	0.00641122	0.169575	-0.00375972	0.0213723	1.00885	0.996247	1.0216
474	ebi-a-GCST90001485	finn-b-DM_NEPHROPATHY	Diabetic nephropathy || id:finn-b-DM_NEPHROPATHY	|| id:ebi-a-GCST90001485	Simple mode	30	0.0163976	0.0269169	0.547139	-0.0363596	0.0691548	1.01653	0.964294	1.0716
475	ebi-a-GCST90001485	finn-b-DM_NEPHROPATHY	Diabetic nephropathy || id:finn-b-DM_NEPHROPATHY	|| id:ebi-a-GCST90001485	Weighted mode	30	0.00691725	0.00672742	0.312348	-0.00626851	0.020103	1.00694	0.993751	1.02031
476	ebi-a-GCST90001486	finn-b-DM_NEPHROPATHY	Diabetic nephropathy || id:finn-b-DM_NEPHROPATHY	|| id:ebi-a-GCST90001486	MR Egger	13	-0.030814	0.0378738	0.433135	-0.105047	0.0434187	0.969656	0.900283	1.04438
477	ebi-a-GCST90001486	finn-b-DM_NEPHROPATHY	Diabetic nephropathy || id:finn-b-DM_NEPHROPATHY	|| id:ebi-a-GCST90001486	Weighted median	13	-0.0281045	0.0345016	0.41531	-0.0957276	0.0395187	0.972287	0.908711	1.04031
478	ebi-a-GCST90001486	finn-b-DM_NEPHROPATHY	Diabetic nephropathy || id:finn-b-DM_NEPHROPATHY	|| id:ebi-a-GCST90001486	Inverse variance weighted	13	-0.057822	0.0319378	0.0702255	-0.12042	0.00477619	0.943818	0.886548	1.00479
479	ebi-a-GCST90001486	finn-b-DM_NEPHROPATHY	Diabetic nephropathy || id:finn-b-DM_NEPHROPATHY	|| id:ebi-a-GCST90001486	Simple mode	13	-0.131936	0.0580934	0.0423531	-0.245799	-0.0180734	0.876397	0.782079	0.982089
480	ebi-a-GCST90001486	finn-b-DM_NEPHROPATHY	Diabetic nephropathy || id:finn-b-DM_NEPHROPATHY	|| id:ebi-a-GCST90001486	Weighted mode	13	-0.0398058	0.028924	0.193891	-0.0964968	0.0168851	0.960976	0.908013	1.01703
481	ebi-a-GCST90001487	finn-b-DM_NEPHROPATHY	Diabetic nephropathy || id:finn-b-DM_NEPHROPATHY	|| id:ebi-a-GCST90001487	MR Egger	24	-0.0163631	0.0363727	0.657203	-0.0876535	0.0549273	0.98377	0.916078	1.05646
482	ebi-a-GCST90001487	finn-b-DM_NEPHROPATHY	Diabetic nephropathy || id:finn-b-DM_NEPHROPATHY	|| id:ebi-a-GCST90001487	Weighted median	24	-0.0204047	0.0413727	0.621876	-0.101495	0.0606858	0.979802	0.903485	1.06256
483	ebi-a-GCST90001487	finn-b-DM_NEPHROPATHY	Diabetic nephropathy || id:finn-b-DM_NEPHROPATHY	|| id:ebi-a-GCST90001487	Inverse variance weighted	24	-0.0461288	0.0263435	0.0799376	-0.0977622	0.00550453	0.954919	0.906865	1.00552
484	ebi-a-GCST90001487	finn-b-DM_NEPHROPATHY	Diabetic nephropathy || id:finn-b-DM_NEPHROPATHY	|| id:ebi-a-GCST90001487	Simple mode	24	-0.0142482	0.0657916	0.830456	-0.1432	0.114703	0.985853	0.866581	1.12154
485	ebi-a-GCST90001487	finn-b-DM_NEPHROPATHY	Diabetic nephropathy || id:finn-b-DM_NEPHROPATHY	|| id:ebi-a-GCST90001487	Weighted mode	24	-0.0026923	0.0377886	0.943818	-0.0767579	0.0713733	0.997311	0.926114	1.07398
486	ebi-a-GCST90001488	finn-b-DM_NEPHROPATHY	Diabetic nephropathy || id:finn-b-DM_NEPHROPATHY	|| id:ebi-a-GCST90001488	MR Egger	16	-0.0589619	0.0504523	0.262054	-0.157848	0.0399247	0.942743	0.853979	1.04073
487	ebi-a-GCST90001488	finn-b-DM_NEPHROPATHY	Diabetic nephropathy || id:finn-b-DM_NEPHROPATHY	|| id:ebi-a-GCST90001488	Weighted median	16	-0.00159875	0.0493867	0.974175	-0.0983967	0.0951992	0.998403	0.906289	1.09988
488	ebi-a-GCST90001488	finn-b-DM_NEPHROPATHY	Diabetic nephropathy || id:finn-b-DM_NEPHROPATHY	|| id:ebi-a-GCST90001488	Inverse variance weighted	16	-0.0638374	0.0343264	0.0629256	-0.131117	0.00344235	0.938158	0.877115	1.00345
489	ebi-a-GCST90001488	finn-b-DM_NEPHROPATHY	Diabetic nephropathy || id:finn-b-DM_NEPHROPATHY	|| id:ebi-a-GCST90001488	Simple mode	16	0.0287501	0.0755505	0.708878	-0.119329	0.176829	1.02917	0.887516	1.19343
490	ebi-a-GCST90001488	finn-b-DM_NEPHROPATHY	Diabetic nephropathy || id:finn-b-DM_NEPHROPATHY	|| id:ebi-a-GCST90001488	Weighted mode	16	-0.0097269	0.0482144	0.842828	-0.104227	0.0847733	0.99032	0.901021	1.08847
491	ebi-a-GCST90001489	finn-b-DM_NEPHROPATHY	Diabetic nephropathy || id:finn-b-DM_NEPHROPATHY	|| id:ebi-a-GCST90001489	MR Egger	25	0.0217625	0.0343163	0.532225	-0.0454974	0.0890223	1.022	0.955522	1.09311
492	ebi-a-GCST90001489	finn-b-DM_NEPHROPATHY	Diabetic nephropathy || id:finn-b-DM_NEPHROPATHY	|| id:ebi-a-GCST90001489	Weighted median	25	0.00826415	0.0281053	0.768725	-0.0468222	0.0633505	1.0083	0.954257	1.0654
493	ebi-a-GCST90001489	finn-b-DM_NEPHROPATHY	Diabetic nephropathy || id:finn-b-DM_NEPHROPATHY	|| id:ebi-a-GCST90001489	Inverse variance weighted	25	-0.012189	0.0216879	0.574103	-0.0546974	0.0303193	0.987885	0.946772	1.03078
494	ebi-a-GCST90001489	finn-b-DM_NEPHROPATHY	Diabetic nephropathy || id:finn-b-DM_NEPHROPATHY	|| id:ebi-a-GCST90001489	Simple mode	25	-0.0349988	0.0660669	0.601153	-0.16449	0.0944922	0.965607	0.848326	1.0991
495	ebi-a-GCST90001489	finn-b-DM_NEPHROPATHY	Diabetic nephropathy || id:finn-b-DM_NEPHROPATHY	|| id:ebi-a-GCST90001489	Weighted mode	25	0.0106133	0.0292576	0.719965	-0.0467317	0.0679583	1.01067	0.954343	1.07032
496	ebi-a-GCST90001490	finn-b-DM_NEPHROPATHY	Diabetic nephropathy || id:finn-b-DM_NEPHROPATHY	|| id:ebi-a-GCST90001490	MR Egger	6	0.10012	0.0942864	0.348153	-0.0846813	0.284921	1.1053	0.918805	1.32966
497	ebi-a-GCST90001490	finn-b-DM_NEPHROPATHY	Diabetic nephropathy || id:finn-b-DM_NEPHROPATHY	|| id:ebi-a-GCST90001490	Weighted median	6	0.0112732	0.0760651	0.882181	-0.137814	0.160361	1.01134	0.87126	1.17393
498	ebi-a-GCST90001490	finn-b-DM_NEPHROPATHY	Diabetic nephropathy || id:finn-b-DM_NEPHROPATHY	|| id:ebi-a-GCST90001490	Inverse variance weighted	6	-0.00263043	0.060799	0.965491	-0.121797	0.116536	0.997373	0.885329	1.1236
499	ebi-a-GCST90001490	finn-b-DM_NEPHROPATHY	Diabetic nephropathy || id:finn-b-DM_NEPHROPATHY	|| id:ebi-a-GCST90001490	Simple mode	6	-0.0735279	0.104482	0.51301	-0.278313	0.131257	0.92911	0.75706	1.14026
500	ebi-a-GCST90001490	finn-b-DM_NEPHROPATHY	Diabetic nephropathy || id:finn-b-DM_NEPHROPATHY	|| id:ebi-a-GCST90001490	Weighted mode	6	0.0364688	0.0923104	0.709084	-0.14446	0.217397	1.03714	0.86549	1.24284
501	ebi-a-GCST90001491	finn-b-DM_NEPHROPATHY	Diabetic nephropathy || id:finn-b-DM_NEPHROPATHY	|| id:ebi-a-GCST90001491	MR Egger	23	0.0127819	0.0239475	0.599122	-0.0341552	0.0597189	1.01286	0.966422	1.06154
502	ebi-a-GCST90001491	finn-b-DM_NEPHROPATHY	Diabetic nephropathy || id:finn-b-DM_NEPHROPATHY	|| id:ebi-a-GCST90001491	Weighted median	23	0.00475021	0.0218344	0.827775	-0.0380451	0.0475455	1.00476	0.962669	1.04869
503	ebi-a-GCST90001491	finn-b-DM_NEPHROPATHY	Diabetic nephropathy || id:finn-b-DM_NEPHROPATHY	|| id:ebi-a-GCST90001491	Inverse variance weighted	23	0.000456647	0.0167851	0.978296	-0.0324422	0.0333555	1.00046	0.968078	1.03392
504	ebi-a-GCST90001491	finn-b-DM_NEPHROPATHY	Diabetic nephropathy || id:finn-b-DM_NEPHROPATHY	|| id:ebi-a-GCST90001491	Simple mode	23	-0.0108337	0.0369448	0.772086	-0.0832455	0.0615781	0.989225	0.920125	1.06351
505	ebi-a-GCST90001491	finn-b-DM_NEPHROPATHY	Diabetic nephropathy || id:finn-b-DM_NEPHROPATHY	|| id:ebi-a-GCST90001491	Weighted mode	23	0.00312133	0.0192127	0.872425	-0.0345356	0.0407782	1.00313	0.966054	1.04162
506	ebi-a-GCST90001492	finn-b-DM_NEPHROPATHY	Diabetic nephropathy || id:finn-b-DM_NEPHROPATHY	|| id:ebi-a-GCST90001492	MR Egger	19	-0.0376495	0.0167202	0.0378526	-0.0704211	-0.00487788	0.96305	0.932001	0.995134
507	ebi-a-GCST90001492	finn-b-DM_NEPHROPATHY	Diabetic nephropathy || id:finn-b-DM_NEPHROPATHY	|| id:ebi-a-GCST90001492	Weighted median	19	-0.0229123	0.0170287	0.17846	-0.0562885	0.0104639	0.977348	0.945266	1.01052
508	ebi-a-GCST90001492	finn-b-DM_NEPHROPATHY	Diabetic nephropathy || id:finn-b-DM_NEPHROPATHY	|| id:ebi-a-GCST90001492	Inverse variance weighted	19	-0.0185367	0.0151533	0.221225	-0.0482371	0.0111638	0.981634	0.952908	1.01123
509	ebi-a-GCST90001492	finn-b-DM_NEPHROPATHY	Diabetic nephropathy || id:finn-b-DM_NEPHROPATHY	|| id:ebi-a-GCST90001492	Simple mode	19	-0.0377503	0.0295686	0.217933	-0.0957047	0.0202041	0.962953	0.908732	1.02041
510	ebi-a-GCST90001492	finn-b-DM_NEPHROPATHY	Diabetic nephropathy || id:finn-b-DM_NEPHROPATHY	|| id:ebi-a-GCST90001492	Weighted mode	19	-0.0232916	0.0141598	0.11734	-0.0510448	0.00446171	0.976978	0.950236	1.00447
511	ebi-a-GCST90001493	finn-b-DM_NEPHROPATHY	Diabetic nephropathy || id:finn-b-DM_NEPHROPATHY	|| id:ebi-a-GCST90001493	MR Egger	25	-0.0289167	0.0341324	0.405618	-0.0958161	0.0379828	0.971497	0.908631	1.03871
512	ebi-a-GCST90001493	finn-b-DM_NEPHROPATHY	Diabetic nephropathy || id:finn-b-DM_NEPHROPATHY	|| id:ebi-a-GCST90001493	Weighted median	25	-0.000617423	0.0252547	0.980495	-0.0501167	0.0488818	0.999383	0.951118	1.0501
513	ebi-a-GCST90001493	finn-b-DM_NEPHROPATHY	Diabetic nephropathy || id:finn-b-DM_NEPHROPATHY	|| id:ebi-a-GCST90001493	Inverse variance weighted	25	0.00887922	0.0285504	0.7558	-0.0470796	0.0648381	1.00892	0.954011	1.06699
514	ebi-a-GCST90001493	finn-b-DM_NEPHROPATHY	Diabetic nephropathy || id:finn-b-DM_NEPHROPATHY	|| id:ebi-a-GCST90001493	Simple mode	25	-0.0139302	0.0523385	0.792393	-0.116514	0.0886532	0.986166	0.890018	1.0927
515	ebi-a-GCST90001493	finn-b-DM_NEPHROPATHY	Diabetic nephropathy || id:finn-b-DM_NEPHROPATHY	|| id:ebi-a-GCST90001493	Weighted mode	25	-0.0213254	0.0235828	0.374837	-0.0675477	0.024897	0.9789	0.934683	1.02521
516	ebi-a-GCST90001494	finn-b-DM_NEPHROPATHY	Diabetic nephropathy || id:finn-b-DM_NEPHROPATHY	|| id:ebi-a-GCST90001494	MR Egger	22	0.000626924	0.0244662	0.979811	-0.0473267	0.0485806	1.00063	0.953776	1.04978
517	ebi-a-GCST90001494	finn-b-DM_NEPHROPATHY	Diabetic nephropathy || id:finn-b-DM_NEPHROPATHY	|| id:ebi-a-GCST90001494	Weighted median	22	0.00368668	0.0271733	0.89208	-0.0495729	0.0569463	1.00369	0.951636	1.0586
518	ebi-a-GCST90001494	finn-b-DM_NEPHROPATHY	Diabetic nephropathy || id:finn-b-DM_NEPHROPATHY	|| id:ebi-a-GCST90001494	Inverse variance weighted	22	-0.00817435	0.0203618	0.688085	-0.0480834	0.0317347	0.991859	0.953054	1.03224
519	ebi-a-GCST90001494	finn-b-DM_NEPHROPATHY	Diabetic nephropathy || id:finn-b-DM_NEPHROPATHY	|| id:ebi-a-GCST90001494	Simple mode	22	-0.0995363	0.0542763	0.0808838	-0.205918	0.00684535	0.905257	0.8139	1.00687
520	ebi-a-GCST90001494	finn-b-DM_NEPHROPATHY	Diabetic nephropathy || id:finn-b-DM_NEPHROPATHY	|| id:ebi-a-GCST90001494	Weighted mode	22	0.00558231	0.025646	0.829789	-0.0446839	0.0558486	1.0056	0.9563	1.05744
521	ebi-a-GCST90001495	finn-b-DM_NEPHROPATHY	Diabetic nephropathy || id:finn-b-DM_NEPHROPATHY	|| id:ebi-a-GCST90001495	MR Egger	23	0.00631162	0.0366567	0.864943	-0.0655355	0.0781587	1.00633	0.936566	1.08129
522	ebi-a-GCST90001495	finn-b-DM_NEPHROPATHY	Diabetic nephropathy || id:finn-b-DM_NEPHROPATHY	|| id:ebi-a-GCST90001495	Weighted median	23	0.00841113	0.0249942	0.736477	-0.0405776	0.0573998	1.00845	0.960235	1.05908
523	ebi-a-GCST90001495	finn-b-DM_NEPHROPATHY	Diabetic nephropathy || id:finn-b-DM_NEPHROPATHY	|| id:ebi-a-GCST90001495	Inverse variance weighted	23	-0.0125246	0.0221671	0.572067	-0.0559722	0.030923	0.987553	0.945565	1.03141
524	ebi-a-GCST90001495	finn-b-DM_NEPHROPATHY	Diabetic nephropathy || id:finn-b-DM_NEPHROPATHY	|| id:ebi-a-GCST90001495	Simple mode	23	-0.081731	0.0562962	0.160669	-0.192071	0.0286095	0.92152	0.825248	1.02902
525	ebi-a-GCST90001495	finn-b-DM_NEPHROPATHY	Diabetic nephropathy || id:finn-b-DM_NEPHROPATHY	|| id:ebi-a-GCST90001495	Weighted mode	23	0.00102809	0.0247131	0.967192	-0.0474096	0.0494658	1.00103	0.953697	1.05071
526	ebi-a-GCST90001496	finn-b-DM_NEPHROPATHY	Diabetic nephropathy || id:finn-b-DM_NEPHROPATHY	|| id:ebi-a-GCST90001496	MR Egger	23	-0.0184025	0.0343079	0.597325	-0.0856459	0.048841	0.981766	0.917919	1.05005
527	ebi-a-GCST90001496	finn-b-DM_NEPHROPATHY	Diabetic nephropathy || id:finn-b-DM_NEPHROPATHY	|| id:ebi-a-GCST90001496	Weighted median	23	-0.00750106	0.0306064	0.806394	-0.0674897	0.0524875	0.992527	0.934737	1.05389
528	ebi-a-GCST90001496	finn-b-DM_NEPHROPATHY	Diabetic nephropathy || id:finn-b-DM_NEPHROPATHY	|| id:ebi-a-GCST90001496	Inverse variance weighted	23	-0.0113422	0.0237563	0.63305	-0.0579045	0.0352202	0.988722	0.94374	1.03585
529	ebi-a-GCST90001496	finn-b-DM_NEPHROPATHY	Diabetic nephropathy || id:finn-b-DM_NEPHROPATHY	|| id:ebi-a-GCST90001496	Simple mode	23	0.0331444	0.0641412	0.610493	-0.0925724	0.158861	1.0337	0.911583	1.17218
530	ebi-a-GCST90001496	finn-b-DM_NEPHROPATHY	Diabetic nephropathy || id:finn-b-DM_NEPHROPATHY	|| id:ebi-a-GCST90001496	Weighted mode	23	-0.00363413	0.0311626	0.90822	-0.0647128	0.0574445	0.996372	0.937337	1.05913
531	ebi-a-GCST90001497	finn-b-DM_NEPHROPATHY	Diabetic nephropathy || id:finn-b-DM_NEPHROPATHY	|| id:ebi-a-GCST90001497	MR Egger	18	-0.00284559	0.0337348	0.933823	-0.0689657	0.0632745	0.997158	0.933359	1.06532
532	ebi-a-GCST90001497	finn-b-DM_NEPHROPATHY	Diabetic nephropathy || id:finn-b-DM_NEPHROPATHY	|| id:ebi-a-GCST90001497	Weighted median	18	-0.0072667	0.0331996	0.826744	-0.0723379	0.0578045	0.99276	0.930216	1.05951
533	ebi-a-GCST90001497	finn-b-DM_NEPHROPATHY	Diabetic nephropathy || id:finn-b-DM_NEPHROPATHY	|| id:ebi-a-GCST90001497	Inverse variance weighted	18	0.0015708	0.0237436	0.947253	-0.0449666	0.0481082	1.00157	0.956029	1.04928
534	ebi-a-GCST90001497	finn-b-DM_NEPHROPATHY	Diabetic nephropathy || id:finn-b-DM_NEPHROPATHY	|| id:ebi-a-GCST90001497	Simple mode	18	-0.0309378	0.0711137	0.669001	-0.170321	0.108445	0.969536	0.843394	1.11454
535	ebi-a-GCST90001497	finn-b-DM_NEPHROPATHY	Diabetic nephropathy || id:finn-b-DM_NEPHROPATHY	|| id:ebi-a-GCST90001497	Weighted mode	18	-0.00676228	0.030388	0.826552	-0.0663228	0.0527982	0.993261	0.935829	1.05422
536	ebi-a-GCST90001498	finn-b-DM_NEPHROPATHY	Diabetic nephropathy || id:finn-b-DM_NEPHROPATHY	|| id:ebi-a-GCST90001498	MR Egger	17	0.0814493	0.188713	0.672169	-0.288429	0.451327	1.08486	0.74944	1.5704
537	ebi-a-GCST90001498	finn-b-DM_NEPHROPATHY	Diabetic nephropathy || id:finn-b-DM_NEPHROPATHY	|| id:ebi-a-GCST90001498	Weighted median	17	0.000831927	0.0777035	0.991458	-0.151467	0.153131	1.00083	0.859446	1.16548
538	ebi-a-GCST90001498	finn-b-DM_NEPHROPATHY	Diabetic nephropathy || id:finn-b-DM_NEPHROPATHY	|| id:ebi-a-GCST90001498	Inverse variance weighted	17	-0.155546	0.0941653	0.0985676	-0.34011	0.0290182	0.855948	0.711692	1.02944
539	ebi-a-GCST90001498	finn-b-DM_NEPHROPATHY	Diabetic nephropathy || id:finn-b-DM_NEPHROPATHY	|| id:ebi-a-GCST90001498	Simple mode	17	0.0672387	0.113086	0.560441	-0.154411	0.288888	1.06955	0.85692	1.33494
540	ebi-a-GCST90001498	finn-b-DM_NEPHROPATHY	Diabetic nephropathy || id:finn-b-DM_NEPHROPATHY	|| id:ebi-a-GCST90001498	Weighted mode	17	-0.013998	0.0809762	0.864925	-0.172711	0.144715	0.9861	0.84138	1.15571
541	ebi-a-GCST90001499	finn-b-DM_NEPHROPATHY	Diabetic nephropathy || id:finn-b-DM_NEPHROPATHY	|| id:ebi-a-GCST90001499	MR Egger	22	0.0313843	0.0346648	0.37605	-0.0365587	0.0993272	1.03188	0.964102	1.10443
542	ebi-a-GCST90001499	finn-b-DM_NEPHROPATHY	Diabetic nephropathy || id:finn-b-DM_NEPHROPATHY	|| id:ebi-a-GCST90001499	Weighted median	22	0.000659057	0.0256525	0.979503	-0.0496199	0.050938	1.00066	0.951591	1.05226
543	ebi-a-GCST90001499	finn-b-DM_NEPHROPATHY	Diabetic nephropathy || id:finn-b-DM_NEPHROPATHY	|| id:ebi-a-GCST90001499	Inverse variance weighted	22	-0.00240865	0.0287497	0.933231	-0.058758	0.0539407	0.997594	0.942935	1.05542
544	ebi-a-GCST90001499	finn-b-DM_NEPHROPATHY	Diabetic nephropathy || id:finn-b-DM_NEPHROPATHY	|| id:ebi-a-GCST90001499	Simple mode	22	0.0292798	0.0491798	0.557963	-0.0671125	0.125672	1.02971	0.93509	1.13391
545	ebi-a-GCST90001499	finn-b-DM_NEPHROPATHY	Diabetic nephropathy || id:finn-b-DM_NEPHROPATHY	|| id:ebi-a-GCST90001499	Weighted mode	22	0.0190385	0.0225163	0.407339	-0.0250934	0.0631705	1.01922	0.975219	1.06521
546	ebi-a-GCST90001500	finn-b-DM_NEPHROPATHY	Diabetic nephropathy || id:finn-b-DM_NEPHROPATHY	|| id:ebi-a-GCST90001500	MR Egger	24	-0.0650342	0.0384762	0.105103	-0.140448	0.0103792	0.937035	0.868969	1.01043
547	ebi-a-GCST90001500	finn-b-DM_NEPHROPATHY	Diabetic nephropathy || id:finn-b-DM_NEPHROPATHY	|| id:ebi-a-GCST90001500	Weighted median	24	-0.0485027	0.0380407	0.202302	-0.123063	0.0260571	0.952655	0.884208	1.0264
548	ebi-a-GCST90001500	finn-b-DM_NEPHROPATHY	Diabetic nephropathy || id:finn-b-DM_NEPHROPATHY	|| id:ebi-a-GCST90001500	Inverse variance weighted	24	0.00019413	0.0293737	0.994727	-0.0573783	0.0577665	1.00019	0.944237	1.05947
549	ebi-a-GCST90001500	finn-b-DM_NEPHROPATHY	Diabetic nephropathy || id:finn-b-DM_NEPHROPATHY	|| id:ebi-a-GCST90001500	Simple mode	24	-0.0675473	0.080988	0.412837	-0.226284	0.0911893	0.934684	0.797492	1.09548
550	ebi-a-GCST90001500	finn-b-DM_NEPHROPATHY	Diabetic nephropathy || id:finn-b-DM_NEPHROPATHY	|| id:ebi-a-GCST90001500	Weighted mode	24	-0.0594676	0.0371773	0.123342	-0.132335	0.0133998	0.942266	0.876047	1.01349
551	ebi-a-GCST90001501	finn-b-DM_NEPHROPATHY	Diabetic nephropathy || id:finn-b-DM_NEPHROPATHY	|| id:ebi-a-GCST90001501	MR Egger	19	-0.0271745	0.0178239	0.145743	-0.0621094	0.00776027	0.973191	0.93978	1.00779
552	ebi-a-GCST90001501	finn-b-DM_NEPHROPATHY	Diabetic nephropathy || id:finn-b-DM_NEPHROPATHY	|| id:ebi-a-GCST90001501	Weighted median	19	-0.0212838	0.0169642	0.209613	-0.0545337	0.0119661	0.978941	0.946927	1.01204
553	ebi-a-GCST90001501	finn-b-DM_NEPHROPATHY	Diabetic nephropathy || id:finn-b-DM_NEPHROPATHY	|| id:ebi-a-GCST90001501	Inverse variance weighted	19	-0.0247292	0.0137512	0.0721245	-0.0516815	0.00222313	0.975574	0.949631	1.00223
554	ebi-a-GCST90001501	finn-b-DM_NEPHROPATHY	Diabetic nephropathy || id:finn-b-DM_NEPHROPATHY	|| id:ebi-a-GCST90001501	Simple mode	19	-0.0433155	0.0238167	0.0856357	-0.0899964	0.00336528	0.957609	0.913935	1.00337
555	ebi-a-GCST90001501	finn-b-DM_NEPHROPATHY	Diabetic nephropathy || id:finn-b-DM_NEPHROPATHY	|| id:ebi-a-GCST90001501	Weighted mode	19	-0.0247684	0.0134503	0.0820938	-0.051131	0.00159426	0.975536	0.950154	1.0016
556	ebi-a-GCST90001502	finn-b-DM_NEPHROPATHY	Diabetic nephropathy || id:finn-b-DM_NEPHROPATHY	|| id:ebi-a-GCST90001502	MR Egger	34	-0.0128148	0.0124234	0.310039	-0.0371646	0.0115351	0.987267	0.963517	1.0116
557	ebi-a-GCST90001502	finn-b-DM_NEPHROPATHY	Diabetic nephropathy || id:finn-b-DM_NEPHROPATHY	|| id:ebi-a-GCST90001502	Weighted median	34	0.00126308	0.00715973	0.859968	-0.01277	0.0152961	1.00126	0.987311	1.01541
558	ebi-a-GCST90001502	finn-b-DM_NEPHROPATHY	Diabetic nephropathy || id:finn-b-DM_NEPHROPATHY	|| id:ebi-a-GCST90001502	Inverse variance weighted	34	-0.00368509	0.0111745	0.741569	-0.0255872	0.018217	0.996322	0.974737	1.01838
559	ebi-a-GCST90001502	finn-b-DM_NEPHROPATHY	Diabetic nephropathy || id:finn-b-DM_NEPHROPATHY	|| id:ebi-a-GCST90001502	Simple mode	34	-0.0244396	0.0196634	0.222665	-0.0629798	0.0141007	0.975857	0.938962	1.0142
560	ebi-a-GCST90001502	finn-b-DM_NEPHROPATHY	Diabetic nephropathy || id:finn-b-DM_NEPHROPATHY	|| id:ebi-a-GCST90001502	Weighted mode	34	-0.00620536	0.00665404	0.357815	-0.0192473	0.00683656	0.993814	0.980937	1.00686
561	ebi-a-GCST90001503	finn-b-DM_NEPHROPATHY	Diabetic nephropathy || id:finn-b-DM_NEPHROPATHY	|| id:ebi-a-GCST90001503	MR Egger	25	0.00467864	0.0133536	0.729253	-0.0214944	0.0308517	1.00469	0.978735	1.03133
562	ebi-a-GCST90001503	finn-b-DM_NEPHROPATHY	Diabetic nephropathy || id:finn-b-DM_NEPHROPATHY	|| id:ebi-a-GCST90001503	Weighted median	25	-0.000185799	0.016879	0.991217	-0.0332686	0.032897	0.999814	0.967279	1.03344
563	ebi-a-GCST90001503	finn-b-DM_NEPHROPATHY	Diabetic nephropathy || id:finn-b-DM_NEPHROPATHY	|| id:ebi-a-GCST90001503	Inverse variance weighted	25	0.0132043	0.0116781	0.258186	-0.0096848	0.0360934	1.01329	0.990362	1.03675
564	ebi-a-GCST90001503	finn-b-DM_NEPHROPATHY	Diabetic nephropathy || id:finn-b-DM_NEPHROPATHY	|| id:ebi-a-GCST90001503	Simple mode	25	0.0401414	0.0253329	0.126157	-0.00951112	0.089794	1.04096	0.990534	1.09395
565	ebi-a-GCST90001503	finn-b-DM_NEPHROPATHY	Diabetic nephropathy || id:finn-b-DM_NEPHROPATHY	|| id:ebi-a-GCST90001503	Weighted mode	25	0.00561065	0.0136898	0.685556	-0.0212213	0.0324426	1.00563	0.979002	1.03297
566	ebi-a-GCST90001504	finn-b-DM_NEPHROPATHY	Diabetic nephropathy || id:finn-b-DM_NEPHROPATHY	|| id:ebi-a-GCST90001504	MR Egger	20	-0.0086825	0.0379652	0.821683	-0.0830943	0.0657292	0.991355	0.920264	1.06794
567	ebi-a-GCST90001504	finn-b-DM_NEPHROPATHY	Diabetic nephropathy || id:finn-b-DM_NEPHROPATHY	|| id:ebi-a-GCST90001504	Weighted median	20	-0.0217313	0.0373523	0.560706	-0.0949418	0.0514792	0.978503	0.909426	1.05283
568	ebi-a-GCST90001504	finn-b-DM_NEPHROPATHY	Diabetic nephropathy || id:finn-b-DM_NEPHROPATHY	|| id:ebi-a-GCST90001504	Inverse variance weighted	20	-0.0198852	0.0282024	0.480755	-0.0751619	0.0353915	0.980311	0.927593	1.03603
569	ebi-a-GCST90001504	finn-b-DM_NEPHROPATHY	Diabetic nephropathy || id:finn-b-DM_NEPHROPATHY	|| id:ebi-a-GCST90001504	Simple mode	20	-0.0907814	0.0701488	0.211131	-0.228273	0.0467102	0.913217	0.795907	1.04782
570	ebi-a-GCST90001504	finn-b-DM_NEPHROPATHY	Diabetic nephropathy || id:finn-b-DM_NEPHROPATHY	|| id:ebi-a-GCST90001504	Weighted mode	20	-0.0240863	0.0313341	0.451525	-0.085501	0.0373285	0.976201	0.918052	1.03803
571	ebi-a-GCST90001505	finn-b-DM_NEPHROPATHY	Diabetic nephropathy || id:finn-b-DM_NEPHROPATHY	|| id:ebi-a-GCST90001505	MR Egger	20	0.0016752	0.100836	0.986928	-0.195964	0.199314	1.00168	0.822042	1.22057
572	ebi-a-GCST90001505	finn-b-DM_NEPHROPATHY	Diabetic nephropathy || id:finn-b-DM_NEPHROPATHY	|| id:ebi-a-GCST90001505	Weighted median	20	-0.0281586	0.0577799	0.626016	-0.141407	0.08509	0.972234	0.868136	1.08882
573	ebi-a-GCST90001505	finn-b-DM_NEPHROPATHY	Diabetic nephropathy || id:finn-b-DM_NEPHROPATHY	|| id:ebi-a-GCST90001505	Inverse variance weighted	20	-0.0739256	0.0733665	0.313636	-0.217724	0.0698727	0.928741	0.804348	1.07237
574	ebi-a-GCST90001505	finn-b-DM_NEPHROPATHY	Diabetic nephropathy || id:finn-b-DM_NEPHROPATHY	|| id:ebi-a-GCST90001505	Simple mode	20	-0.0190282	0.0895557	0.834001	-0.194557	0.156501	0.981152	0.823199	1.16941
575	ebi-a-GCST90001505	finn-b-DM_NEPHROPATHY	Diabetic nephropathy || id:finn-b-DM_NEPHROPATHY	|| id:ebi-a-GCST90001505	Weighted mode	20	-0.0540325	0.0484483	0.278646	-0.148991	0.0409261	0.947401	0.861577	1.04178
576	ebi-a-GCST90001506	finn-b-DM_NEPHROPATHY	Diabetic nephropathy || id:finn-b-DM_NEPHROPATHY	|| id:ebi-a-GCST90001506	MR Egger	15	0.0282628	0.0466277	0.554861	-0.0631275	0.119653	1.02867	0.938824	1.12711
577	ebi-a-GCST90001506	finn-b-DM_NEPHROPATHY	Diabetic nephropathy || id:finn-b-DM_NEPHROPATHY	|| id:ebi-a-GCST90001506	Weighted median	15	-0.0170345	0.0496091	0.731317	-0.114268	0.0801993	0.98311	0.892019	1.0835
578	ebi-a-GCST90001506	finn-b-DM_NEPHROPATHY	Diabetic nephropathy || id:finn-b-DM_NEPHROPATHY	|| id:ebi-a-GCST90001506	Inverse variance weighted	15	0.0101014	0.0354808	0.775873	-0.0594409	0.0796438	1.01015	0.942291	1.0829
579	ebi-a-GCST90001506	finn-b-DM_NEPHROPATHY	Diabetic nephropathy || id:finn-b-DM_NEPHROPATHY	|| id:ebi-a-GCST90001506	Simple mode	15	-0.0384351	0.076835	0.624685	-0.189032	0.112161	0.962294	0.82776	1.11869
580	ebi-a-GCST90001506	finn-b-DM_NEPHROPATHY	Diabetic nephropathy || id:finn-b-DM_NEPHROPATHY	|| id:ebi-a-GCST90001506	Weighted mode	15	-0.0233203	0.0534848	0.669472	-0.12815	0.0815099	0.97695	0.879721	1.08492
581	ebi-a-GCST90001507	finn-b-DM_NEPHROPATHY	Diabetic nephropathy || id:finn-b-DM_NEPHROPATHY	|| id:ebi-a-GCST90001507	MR Egger	21	-0.0328532	0.0421218	0.445024	-0.115412	0.0497055	0.967681	0.890999	1.05096
582	ebi-a-GCST90001507	finn-b-DM_NEPHROPATHY	Diabetic nephropathy || id:finn-b-DM_NEPHROPATHY	|| id:ebi-a-GCST90001507	Weighted median	21	-0.0328145	0.03877	0.397336	-0.108804	0.0431747	0.967718	0.896907	1.04412
583	ebi-a-GCST90001507	finn-b-DM_NEPHROPATHY	Diabetic nephropathy || id:finn-b-DM_NEPHROPATHY	|| id:ebi-a-GCST90001507	Inverse variance weighted	21	-3.45183e-05	0.028469	0.999033	-0.0558338	0.0557647	0.999965	0.945696	1.05735
584	ebi-a-GCST90001507	finn-b-DM_NEPHROPATHY	Diabetic nephropathy || id:finn-b-DM_NEPHROPATHY	|| id:ebi-a-GCST90001507	Simple mode	21	-0.0191881	0.0570368	0.740062	-0.13098	0.0926041	0.980995	0.877235	1.09703
585	ebi-a-GCST90001507	finn-b-DM_NEPHROPATHY	Diabetic nephropathy || id:finn-b-DM_NEPHROPATHY	|| id:ebi-a-GCST90001507	Weighted mode	21	-0.0347459	0.038982	0.383349	-0.111151	0.0416588	0.965851	0.894804	1.04254
586	ebi-a-GCST90001508	finn-b-DM_NEPHROPATHY	Diabetic nephropathy || id:finn-b-DM_NEPHROPATHY	|| id:ebi-a-GCST90001508	MR Egger	23	-0.0177317	0.0222061	0.433513	-0.0612556	0.0257921	0.982425	0.940583	1.02613
587	ebi-a-GCST90001508	finn-b-DM_NEPHROPATHY	Diabetic nephropathy || id:finn-b-DM_NEPHROPATHY	|| id:ebi-a-GCST90001508	Weighted median	23	-0.0297898	0.0251111	0.235495	-0.0790075	0.0194279	0.97065	0.924033	1.01962
588	ebi-a-GCST90001508	finn-b-DM_NEPHROPATHY	Diabetic nephropathy || id:finn-b-DM_NEPHROPATHY	|| id:ebi-a-GCST90001508	Inverse variance weighted	23	-0.0160344	0.0178178	0.368167	-0.0509573	0.0188884	0.984093	0.950319	1.01907
589	ebi-a-GCST90001508	finn-b-DM_NEPHROPATHY	Diabetic nephropathy || id:finn-b-DM_NEPHROPATHY	|| id:ebi-a-GCST90001508	Simple mode	23	-0.0353555	0.0381273	0.363833	-0.110085	0.0393741	0.965262	0.895758	1.04016
590	ebi-a-GCST90001508	finn-b-DM_NEPHROPATHY	Diabetic nephropathy || id:finn-b-DM_NEPHROPATHY	|| id:ebi-a-GCST90001508	Weighted mode	23	-0.0258592	0.0240835	0.294578	-0.0730628	0.0213444	0.974472	0.929542	1.02157
591	ebi-a-GCST90001509	finn-b-DM_NEPHROPATHY	Diabetic nephropathy || id:finn-b-DM_NEPHROPATHY	|| id:ebi-a-GCST90001509	MR Egger	20	-0.0301632	0.0222185	0.191376	-0.0737114	0.0133849	0.970287	0.92894	1.01347
592	ebi-a-GCST90001509	finn-b-DM_NEPHROPATHY	Diabetic nephropathy || id:finn-b-DM_NEPHROPATHY	|| id:ebi-a-GCST90001509	Weighted median	20	-0.0304724	0.0236878	0.198298	-0.0769005	0.0159557	0.969987	0.925982	1.01608
593	ebi-a-GCST90001509	finn-b-DM_NEPHROPATHY	Diabetic nephropathy || id:finn-b-DM_NEPHROPATHY	|| id:ebi-a-GCST90001509	Inverse variance weighted	20	-0.0132534	0.017488	0.448534	-0.0475298	0.021023	0.986834	0.953582	1.02125
594	ebi-a-GCST90001509	finn-b-DM_NEPHROPATHY	Diabetic nephropathy || id:finn-b-DM_NEPHROPATHY	|| id:ebi-a-GCST90001509	Simple mode	20	-0.00682638	0.0347485	0.846343	-0.0749334	0.0612807	0.993197	0.927805	1.0632
595	ebi-a-GCST90001509	finn-b-DM_NEPHROPATHY	Diabetic nephropathy || id:finn-b-DM_NEPHROPATHY	|| id:ebi-a-GCST90001509	Weighted mode	20	-0.0266359	0.021972	0.24027	-0.0697011	0.0164292	0.973716	0.932673	1.01656
596	ebi-a-GCST90001510	finn-b-DM_NEPHROPATHY	Diabetic nephropathy || id:finn-b-DM_NEPHROPATHY	|| id:ebi-a-GCST90001510	MR Egger	16	-0.0166756	0.03077	0.596377	-0.0769848	0.0436335	0.983463	0.925904	1.0446
597	ebi-a-GCST90001510	finn-b-DM_NEPHROPATHY	Diabetic nephropathy || id:finn-b-DM_NEPHROPATHY	|| id:ebi-a-GCST90001510	Weighted median	16	0.00319801	0.0222818	0.885875	-0.0404743	0.0468703	1.0032	0.960334	1.04799
598	ebi-a-GCST90001510	finn-b-DM_NEPHROPATHY	Diabetic nephropathy || id:finn-b-DM_NEPHROPATHY	|| id:ebi-a-GCST90001510	Inverse variance weighted	16	-0.0169336	0.0197881	0.392139	-0.0557184	0.0218511	0.983209	0.945805	1.02209
599	ebi-a-GCST90001510	finn-b-DM_NEPHROPATHY	Diabetic nephropathy || id:finn-b-DM_NEPHROPATHY	|| id:ebi-a-GCST90001510	Simple mode	16	-0.114719	0.0436816	0.0190743	-0.200335	-0.0291033	0.891617	0.818457	0.971316
600	ebi-a-GCST90001510	finn-b-DM_NEPHROPATHY	Diabetic nephropathy || id:finn-b-DM_NEPHROPATHY	|| id:ebi-a-GCST90001510	Weighted mode	16	-0.00462705	0.0191194	0.812051	-0.042101	0.0328469	0.995384	0.958773	1.03339
601	ebi-a-GCST90001511	finn-b-DM_NEPHROPATHY	Diabetic nephropathy || id:finn-b-DM_NEPHROPATHY	|| id:ebi-a-GCST90001511	MR Egger	21	0.0557285	0.0477395	0.257512	-0.0378409	0.149298	1.05731	0.962866	1.16102
602	ebi-a-GCST90001511	finn-b-DM_NEPHROPATHY	Diabetic nephropathy || id:finn-b-DM_NEPHROPATHY	|| id:ebi-a-GCST90001511	Weighted median	21	0.0213473	0.0252389	0.397658	-0.0281209	0.0708156	1.02158	0.972271	1.07338
603	ebi-a-GCST90001511	finn-b-DM_NEPHROPATHY	Diabetic nephropathy || id:finn-b-DM_NEPHROPATHY	|| id:ebi-a-GCST90001511	Inverse variance weighted	21	0.00282171	0.0436819	0.948495	-0.0827947	0.0884382	1.00283	0.92054	1.09247
604	ebi-a-GCST90001511	finn-b-DM_NEPHROPATHY	Diabetic nephropathy || id:finn-b-DM_NEPHROPATHY	|| id:ebi-a-GCST90001511	Simple mode	21	-0.0372009	0.0752369	0.626376	-0.184665	0.110263	0.963483	0.831383	1.11657
605	ebi-a-GCST90001511	finn-b-DM_NEPHROPATHY	Diabetic nephropathy || id:finn-b-DM_NEPHROPATHY	|| id:ebi-a-GCST90001511	Weighted mode	21	0.0212882	0.0227679	0.360936	-0.0233369	0.0659132	1.02152	0.976933	1.06813
606	ebi-a-GCST90001512	finn-b-DM_NEPHROPATHY	Diabetic nephropathy || id:finn-b-DM_NEPHROPATHY	|| id:ebi-a-GCST90001512	MR Egger	24	0.0201561	0.0244451	0.418481	-0.0277564	0.0680685	1.02036	0.972625	1.07044
607	ebi-a-GCST90001512	finn-b-DM_NEPHROPATHY	Diabetic nephropathy || id:finn-b-DM_NEPHROPATHY	|| id:ebi-a-GCST90001512	Weighted median	24	0.0160509	0.0244144	0.510901	-0.0318013	0.0639031	1.01618	0.968699	1.06599
608	ebi-a-GCST90001512	finn-b-DM_NEPHROPATHY	Diabetic nephropathy || id:finn-b-DM_NEPHROPATHY	|| id:ebi-a-GCST90001512	Inverse variance weighted	24	0.0217007	0.0196149	0.268581	-0.0167445	0.060146	1.02194	0.983395	1.06199
609	ebi-a-GCST90001512	finn-b-DM_NEPHROPATHY	Diabetic nephropathy || id:finn-b-DM_NEPHROPATHY	|| id:ebi-a-GCST90001512	Simple mode	24	0.0552685	0.0493919	0.2747	-0.0415396	0.152077	1.05682	0.959311	1.16425
610	ebi-a-GCST90001512	finn-b-DM_NEPHROPATHY	Diabetic nephropathy || id:finn-b-DM_NEPHROPATHY	|| id:ebi-a-GCST90001512	Weighted mode	24	0.0186003	0.0197063	0.355042	-0.020024	0.0572247	1.01877	0.980175	1.05889
611	ebi-a-GCST90001513	finn-b-DM_NEPHROPATHY	Diabetic nephropathy || id:finn-b-DM_NEPHROPATHY	|| id:ebi-a-GCST90001513	MR Egger	19	0.0280854	0.0686195	0.687436	-0.106409	0.16258	1.02848	0.899057	1.17654
612	ebi-a-GCST90001513	finn-b-DM_NEPHROPATHY	Diabetic nephropathy || id:finn-b-DM_NEPHROPATHY	|| id:ebi-a-GCST90001513	Weighted median	19	-0.00758158	0.0485093	0.875803	-0.10266	0.0874966	0.992447	0.902434	1.09144
613	ebi-a-GCST90001513	finn-b-DM_NEPHROPATHY	Diabetic nephropathy || id:finn-b-DM_NEPHROPATHY	|| id:ebi-a-GCST90001513	Inverse variance weighted	19	0.00965289	0.0421229	0.818745	-0.0729081	0.0922139	1.0097	0.929686	1.0966
614	ebi-a-GCST90001513	finn-b-DM_NEPHROPATHY	Diabetic nephropathy || id:finn-b-DM_NEPHROPATHY	|| id:ebi-a-GCST90001513	Simple mode	19	0.00938096	0.0799697	0.907916	-0.14736	0.166121	1.00943	0.862984	1.18072
615	ebi-a-GCST90001513	finn-b-DM_NEPHROPATHY	Diabetic nephropathy || id:finn-b-DM_NEPHROPATHY	|| id:ebi-a-GCST90001513	Weighted mode	19	-0.00143921	0.0427985	0.973544	-0.0853242	0.0824458	0.998562	0.918215	1.08594
616	ebi-a-GCST90001514	finn-b-DM_NEPHROPATHY	Diabetic nephropathy || id:finn-b-DM_NEPHROPATHY	|| id:ebi-a-GCST90001514	MR Egger	17	-0.000905315	0.0407771	0.98258	-0.0808284	0.0790178	0.999095	0.922352	1.08222
617	ebi-a-GCST90001514	finn-b-DM_NEPHROPATHY	Diabetic nephropathy || id:finn-b-DM_NEPHROPATHY	|| id:ebi-a-GCST90001514	Weighted median	17	-0.0196955	0.040413	0.626007	-0.0989049	0.059514	0.980497	0.905829	1.06132
618	ebi-a-GCST90001514	finn-b-DM_NEPHROPATHY	Diabetic nephropathy || id:finn-b-DM_NEPHROPATHY	|| id:ebi-a-GCST90001514	Inverse variance weighted	17	-0.0241759	0.0283625	0.393998	-0.0797664	0.0314146	0.976114	0.923332	1.03191
619	ebi-a-GCST90001514	finn-b-DM_NEPHROPATHY	Diabetic nephropathy || id:finn-b-DM_NEPHROPATHY	|| id:ebi-a-GCST90001514	Simple mode	17	0.0275421	0.0623788	0.664739	-0.0947204	0.149805	1.02792	0.909627	1.16161
620	ebi-a-GCST90001514	finn-b-DM_NEPHROPATHY	Diabetic nephropathy || id:finn-b-DM_NEPHROPATHY	|| id:ebi-a-GCST90001514	Weighted mode	17	-0.0113088	0.0414053	0.788251	-0.0924632	0.0698456	0.988755	0.911683	1.07234
621	ebi-a-GCST90001515	finn-b-DM_NEPHROPATHY	Diabetic nephropathy || id:finn-b-DM_NEPHROPATHY	|| id:ebi-a-GCST90001515	MR Egger	20	-0.0099673	0.056313	0.861486	-0.120341	0.100406	0.990082	0.886618	1.10562
622	ebi-a-GCST90001515	finn-b-DM_NEPHROPATHY	Diabetic nephropathy || id:finn-b-DM_NEPHROPATHY	|| id:ebi-a-GCST90001515	Weighted median	20	-0.031487	0.0411687	0.444373	-0.112178	0.0492036	0.969004	0.893885	1.05043
623	ebi-a-GCST90001515	finn-b-DM_NEPHROPATHY	Diabetic nephropathy || id:finn-b-DM_NEPHROPATHY	|| id:ebi-a-GCST90001515	Inverse variance weighted	20	0.0131524	0.0290928	0.651207	-0.0438694	0.0701743	1.01324	0.957079	1.0727
624	ebi-a-GCST90001515	finn-b-DM_NEPHROPATHY	Diabetic nephropathy || id:finn-b-DM_NEPHROPATHY	|| id:ebi-a-GCST90001515	Simple mode	20	-0.0599256	0.0679832	0.389075	-0.193173	0.0733215	0.941835	0.82434	1.07608
625	ebi-a-GCST90001515	finn-b-DM_NEPHROPATHY	Diabetic nephropathy || id:finn-b-DM_NEPHROPATHY	|| id:ebi-a-GCST90001515	Weighted mode	20	-0.0434369	0.0470586	0.367562	-0.135672	0.048798	0.957493	0.873129	1.05001
626	ebi-a-GCST90001516	finn-b-DM_NEPHROPATHY	Diabetic nephropathy || id:finn-b-DM_NEPHROPATHY	|| id:ebi-a-GCST90001516	MR Egger	14	0.0276148	0.0381789	0.483357	-0.0472158	0.102445	1.028	0.953882	1.10788
627	ebi-a-GCST90001516	finn-b-DM_NEPHROPATHY	Diabetic nephropathy || id:finn-b-DM_NEPHROPATHY	|| id:ebi-a-GCST90001516	Weighted median	14	-0.00582374	0.0356393	0.870197	-0.0756767	0.0640293	0.994193	0.927116	1.06612
628	ebi-a-GCST90001516	finn-b-DM_NEPHROPATHY	Diabetic nephropathy || id:finn-b-DM_NEPHROPATHY	|| id:ebi-a-GCST90001516	Inverse variance weighted	14	-0.0116683	0.0265887	0.660775	-0.0637822	0.0404456	0.9884	0.938209	1.04127
629	ebi-a-GCST90001516	finn-b-DM_NEPHROPATHY	Diabetic nephropathy || id:finn-b-DM_NEPHROPATHY	|| id:ebi-a-GCST90001516	Simple mode	14	-0.0517	0.0532997	0.349756	-0.156167	0.0527675	0.949614	0.855416	1.05418
630	ebi-a-GCST90001516	finn-b-DM_NEPHROPATHY	Diabetic nephropathy || id:finn-b-DM_NEPHROPATHY	|| id:ebi-a-GCST90001516	Weighted mode	14	-0.00277365	0.0333864	0.935056	-0.068211	0.0626637	0.99723	0.934063	1.06467
631	ebi-a-GCST90001517	finn-b-DM_NEPHROPATHY	Diabetic nephropathy || id:finn-b-DM_NEPHROPATHY	|| id:ebi-a-GCST90001517	MR Egger	24	0.0132607	0.0182331	0.474717	-0.0224761	0.0489975	1.01335	0.977775	1.05022
632	ebi-a-GCST90001517	finn-b-DM_NEPHROPATHY	Diabetic nephropathy || id:finn-b-DM_NEPHROPATHY	|| id:ebi-a-GCST90001517	Weighted median	24	0.00710821	0.0202439	0.725492	-0.0325699	0.0467863	1.00713	0.967955	1.0479
633	ebi-a-GCST90001517	finn-b-DM_NEPHROPATHY	Diabetic nephropathy || id:finn-b-DM_NEPHROPATHY	|| id:ebi-a-GCST90001517	Inverse variance weighted	24	0.0134744	0.0149756	0.368247	-0.0158777	0.0428266	1.01357	0.984248	1.04376
634	ebi-a-GCST90001517	finn-b-DM_NEPHROPATHY	Diabetic nephropathy || id:finn-b-DM_NEPHROPATHY	|| id:ebi-a-GCST90001517	Simple mode	24	-0.0051027	0.0315447	0.872907	-0.0669303	0.056725	0.99491	0.93526	1.05836
635	ebi-a-GCST90001517	finn-b-DM_NEPHROPATHY	Diabetic nephropathy || id:finn-b-DM_NEPHROPATHY	|| id:ebi-a-GCST90001517	Weighted mode	24	0.00895454	0.0189535	0.641059	-0.0281943	0.0461034	1.00899	0.972199	1.04718
636	ebi-a-GCST90001518	finn-b-DM_NEPHROPATHY	Diabetic nephropathy || id:finn-b-DM_NEPHROPATHY	|| id:ebi-a-GCST90001518	MR Egger	24	0.00690153	0.0139267	0.625119	-0.0203948	0.0341979	1.00693	0.979812	1.03479
637	ebi-a-GCST90001518	finn-b-DM_NEPHROPATHY	Diabetic nephropathy || id:finn-b-DM_NEPHROPATHY	|| id:ebi-a-GCST90001518	Weighted median	24	0.00809847	0.015352	0.597832	-0.0219914	0.0381883	1.00813	0.978249	1.03893
638	ebi-a-GCST90001518	finn-b-DM_NEPHROPATHY	Diabetic nephropathy || id:finn-b-DM_NEPHROPATHY	|| id:ebi-a-GCST90001518	Inverse variance weighted	24	0.0132726	0.0117862	0.260117	-0.00982835	0.0363736	1.01336	0.99022	1.03704
639	ebi-a-GCST90001518	finn-b-DM_NEPHROPATHY	Diabetic nephropathy || id:finn-b-DM_NEPHROPATHY	|| id:ebi-a-GCST90001518	Simple mode	24	0.014546	0.0197282	0.468384	-0.0241213	0.0532133	1.01465	0.976167	1.05465
640	ebi-a-GCST90001518	finn-b-DM_NEPHROPATHY	Diabetic nephropathy || id:finn-b-DM_NEPHROPATHY	|| id:ebi-a-GCST90001518	Weighted mode	24	0.0126941	0.0137721	0.36624	-0.0142992	0.0396874	1.01277	0.985803	1.04049
641	ebi-a-GCST90001519	finn-b-DM_NEPHROPATHY	Diabetic nephropathy || id:finn-b-DM_NEPHROPATHY	|| id:ebi-a-GCST90001519	MR Egger	17	-0.00416908	0.0464429	0.929659	-0.0951972	0.086859	0.99584	0.909194	1.09074
642	ebi-a-GCST90001519	finn-b-DM_NEPHROPATHY	Diabetic nephropathy || id:finn-b-DM_NEPHROPATHY	|| id:ebi-a-GCST90001519	Weighted median	17	-0.00732918	0.0431565	0.865145	-0.0919158	0.0772575	0.992698	0.912182	1.08032
643	ebi-a-GCST90001519	finn-b-DM_NEPHROPATHY	Diabetic nephropathy || id:finn-b-DM_NEPHROPATHY	|| id:ebi-a-GCST90001519	Inverse variance weighted	17	-0.0288111	0.0290042	0.320543	-0.0856594	0.0280371	0.9716	0.917907	1.02843
644	ebi-a-GCST90001519	finn-b-DM_NEPHROPATHY	Diabetic nephropathy || id:finn-b-DM_NEPHROPATHY	|| id:ebi-a-GCST90001519	Simple mode	17	0.000409448	0.0593157	0.994578	-0.115849	0.116668	1.00041	0.890609	1.12375
645	ebi-a-GCST90001519	finn-b-DM_NEPHROPATHY	Diabetic nephropathy || id:finn-b-DM_NEPHROPATHY	|| id:ebi-a-GCST90001519	Weighted mode	17	-0.00471869	0.0376627	0.901856	-0.0785375	0.0691001	0.995292	0.924467	1.07154
646	ebi-a-GCST90001520	finn-b-DM_NEPHROPATHY	Diabetic nephropathy || id:finn-b-DM_NEPHROPATHY	|| id:ebi-a-GCST90001520	MR Egger	21	0.00217503	0.0250838	0.931809	-0.0469893	0.0513393	1.00218	0.954098	1.05268
647	ebi-a-GCST90001520	finn-b-DM_NEPHROPATHY	Diabetic nephropathy || id:finn-b-DM_NEPHROPATHY	|| id:ebi-a-GCST90001520	Weighted median	21	0.00902875	0.0250691	0.718732	-0.0401067	0.0581642	1.00907	0.960687	1.05989
648	ebi-a-GCST90001520	finn-b-DM_NEPHROPATHY	Diabetic nephropathy || id:finn-b-DM_NEPHROPATHY	|| id:ebi-a-GCST90001520	Inverse variance weighted	21	0.00182075	0.0195845	0.925929	-0.036565	0.0402064	1.00182	0.964095	1.04103
649	ebi-a-GCST90001520	finn-b-DM_NEPHROPATHY	Diabetic nephropathy || id:finn-b-DM_NEPHROPATHY	|| id:ebi-a-GCST90001520	Simple mode	21	0.00835517	0.0436517	0.850138	-0.0772021	0.0939124	1.00839	0.925703	1.09846
650	ebi-a-GCST90001520	finn-b-DM_NEPHROPATHY	Diabetic nephropathy || id:finn-b-DM_NEPHROPATHY	|| id:ebi-a-GCST90001520	Weighted mode	21	0.00674158	0.022828	0.770793	-0.0380014	0.0514845	1.00676	0.962712	1.05283
651	ebi-a-GCST90001521	finn-b-DM_NEPHROPATHY	Diabetic nephropathy || id:finn-b-DM_NEPHROPATHY	|| id:ebi-a-GCST90001521	MR Egger	21	-0.0023179	0.0485926	0.962453	-0.0975594	0.0929236	0.997685	0.907048	1.09738
652	ebi-a-GCST90001521	finn-b-DM_NEPHROPATHY	Diabetic nephropathy || id:finn-b-DM_NEPHROPATHY	|| id:ebi-a-GCST90001521	Weighted median	21	0.022768	0.0447514	0.610915	-0.0649446	0.110481	1.02303	0.937119	1.11681
653	ebi-a-GCST90001521	finn-b-DM_NEPHROPATHY	Diabetic nephropathy || id:finn-b-DM_NEPHROPATHY	|| id:ebi-a-GCST90001521	Inverse variance weighted	21	0.0184087	0.0298058	0.536825	-0.0400107	0.0768281	1.01858	0.960779	1.07986
654	ebi-a-GCST90001521	finn-b-DM_NEPHROPATHY	Diabetic nephropathy || id:finn-b-DM_NEPHROPATHY	|| id:ebi-a-GCST90001521	Simple mode	21	-0.00944546	0.0693338	0.893	-0.14534	0.126449	0.990599	0.864729	1.13479
655	ebi-a-GCST90001521	finn-b-DM_NEPHROPATHY	Diabetic nephropathy || id:finn-b-DM_NEPHROPATHY	|| id:ebi-a-GCST90001521	Weighted mode	21	0.0246915	0.0463999	0.600488	-0.0662523	0.115635	1.025	0.935895	1.12259
656	ebi-a-GCST90001522	finn-b-DM_NEPHROPATHY	Diabetic nephropathy || id:finn-b-DM_NEPHROPATHY	|| id:ebi-a-GCST90001522	MR Egger	17	0.131768	0.088349	0.156574	-0.0413963	0.304932	1.14084	0.959449	1.35653
657	ebi-a-GCST90001522	finn-b-DM_NEPHROPATHY	Diabetic nephropathy || id:finn-b-DM_NEPHROPATHY	|| id:ebi-a-GCST90001522	Weighted median	17	0.0330673	0.0485952	0.49621	-0.0621792	0.128314	1.03362	0.939714	1.13691
658	ebi-a-GCST90001522	finn-b-DM_NEPHROPATHY	Diabetic nephropathy || id:finn-b-DM_NEPHROPATHY	|| id:ebi-a-GCST90001522	Inverse variance weighted	17	0.066176	0.035796	0.0645016	-0.00398422	0.136336	1.06841	0.996024	1.14607
659	ebi-a-GCST90001522	finn-b-DM_NEPHROPATHY	Diabetic nephropathy || id:finn-b-DM_NEPHROPATHY	|| id:ebi-a-GCST90001522	Simple mode	17	0.0261411	0.0878913	0.769968	-0.146126	0.198408	1.02649	0.864049	1.21946
660	ebi-a-GCST90001522	finn-b-DM_NEPHROPATHY	Diabetic nephropathy || id:finn-b-DM_NEPHROPATHY	|| id:ebi-a-GCST90001522	Weighted mode	17	0.0122559	0.0848025	0.886892	-0.153957	0.178469	1.01233	0.857309	1.19539
661	ebi-a-GCST90001523	finn-b-DM_NEPHROPATHY	Diabetic nephropathy || id:finn-b-DM_NEPHROPATHY	|| id:ebi-a-GCST90001523	MR Egger	26	-0.0179869	0.0279018	0.52527	-0.0726744	0.0367007	0.982174	0.929904	1.03738
662	ebi-a-GCST90001523	finn-b-DM_NEPHROPATHY	Diabetic nephropathy || id:finn-b-DM_NEPHROPATHY	|| id:ebi-a-GCST90001523	Weighted median	26	-0.0152782	0.025885	0.555033	-0.0660127	0.0354563	0.984838	0.936119	1.03609
663	ebi-a-GCST90001523	finn-b-DM_NEPHROPATHY	Diabetic nephropathy || id:finn-b-DM_NEPHROPATHY	|| id:ebi-a-GCST90001523	Inverse variance weighted	26	-0.0178313	0.0214228	0.405211	-0.0598199	0.0241574	0.982327	0.941934	1.02445
664	ebi-a-GCST90001523	finn-b-DM_NEPHROPATHY	Diabetic nephropathy || id:finn-b-DM_NEPHROPATHY	|| id:ebi-a-GCST90001523	Simple mode	26	-0.000413171	0.0359688	0.990926	-0.070912	0.0700857	0.999587	0.931544	1.0726
665	ebi-a-GCST90001523	finn-b-DM_NEPHROPATHY	Diabetic nephropathy || id:finn-b-DM_NEPHROPATHY	|| id:ebi-a-GCST90001523	Weighted mode	26	-0.0148286	0.0230021	0.525016	-0.0599127	0.0302554	0.985281	0.941847	1.03072
666	ebi-a-GCST90001524	finn-b-DM_NEPHROPATHY	Diabetic nephropathy || id:finn-b-DM_NEPHROPATHY	|| id:ebi-a-GCST90001524	MR Egger	17	-0.0156466	0.0688476	0.823287	-0.150588	0.119295	0.984475	0.860202	1.1267
667	ebi-a-GCST90001524	finn-b-DM_NEPHROPATHY	Diabetic nephropathy || id:finn-b-DM_NEPHROPATHY	|| id:ebi-a-GCST90001524	Weighted median	17	0.0101704	0.047146	0.829205	-0.0822358	0.102577	1.01022	0.921055	1.10802
668	ebi-a-GCST90001524	finn-b-DM_NEPHROPATHY	Diabetic nephropathy || id:finn-b-DM_NEPHROPATHY	|| id:ebi-a-GCST90001524	Inverse variance weighted	17	0.00601227	0.0336173	0.85806	-0.0598776	0.0719021	1.00603	0.94188	1.07455
669	ebi-a-GCST90001524	finn-b-DM_NEPHROPATHY	Diabetic nephropathy || id:finn-b-DM_NEPHROPATHY	|| id:ebi-a-GCST90001524	Simple mode	17	-0.0267956	0.0738004	0.721296	-0.171444	0.117853	0.97356	0.842447	1.12508
670	ebi-a-GCST90001524	finn-b-DM_NEPHROPATHY	Diabetic nephropathy || id:finn-b-DM_NEPHROPATHY	|| id:ebi-a-GCST90001524	Weighted mode	17	0.00326414	0.0590495	0.956601	-0.112473	0.119001	1.00327	0.893622	1.12637
671	ebi-a-GCST90001525	finn-b-DM_NEPHROPATHY	Diabetic nephropathy || id:finn-b-DM_NEPHROPATHY	|| id:ebi-a-GCST90001525	MR Egger	23	0.0581275	0.0417584	0.178492	-0.023719	0.139974	1.05985	0.97656	1.15024
672	ebi-a-GCST90001525	finn-b-DM_NEPHROPATHY	Diabetic nephropathy || id:finn-b-DM_NEPHROPATHY	|| id:ebi-a-GCST90001525	Weighted median	23	0.07084	0.0386555	0.0668625	-0.00492482	0.146605	1.07341	0.995087	1.1579
673	ebi-a-GCST90001525	finn-b-DM_NEPHROPATHY	Diabetic nephropathy || id:finn-b-DM_NEPHROPATHY	|| id:ebi-a-GCST90001525	Inverse variance weighted	23	0.092344	0.0259561	0.000374119	0.04147	0.143218	1.09674	1.04234	1.15398
674	ebi-a-GCST90001525	finn-b-DM_NEPHROPATHY	Diabetic nephropathy || id:finn-b-DM_NEPHROPATHY	|| id:ebi-a-GCST90001525	Simple mode	23	0.211306	0.0658431	0.00404307	0.0822538	0.340359	1.23529	1.08573	1.40545
675	ebi-a-GCST90001525	finn-b-DM_NEPHROPATHY	Diabetic nephropathy || id:finn-b-DM_NEPHROPATHY	|| id:ebi-a-GCST90001525	Weighted mode	23	0.0607946	0.0417886	0.159841	-0.021111	0.1427	1.06268	0.97911	1.15338
676	ebi-a-GCST90001526	finn-b-DM_NEPHROPATHY	Diabetic nephropathy || id:finn-b-DM_NEPHROPATHY	|| id:ebi-a-GCST90001526	MR Egger	19	0.00512256	0.0273474	0.853632	-0.0484784	0.0587235	1.00514	0.952678	1.06048
677	ebi-a-GCST90001526	finn-b-DM_NEPHROPATHY	Diabetic nephropathy || id:finn-b-DM_NEPHROPATHY	|| id:ebi-a-GCST90001526	Weighted median	19	0.0097354	0.0257834	0.705739	-0.0408	0.0602708	1.00978	0.960021	1.06212
678	ebi-a-GCST90001526	finn-b-DM_NEPHROPATHY	Diabetic nephropathy || id:finn-b-DM_NEPHROPATHY	|| id:ebi-a-GCST90001526	Inverse variance weighted	19	0.0282239	0.0187264	0.131766	-0.0084798	0.0649275	1.02863	0.991556	1.06708
679	ebi-a-GCST90001526	finn-b-DM_NEPHROPATHY	Diabetic nephropathy || id:finn-b-DM_NEPHROPATHY	|| id:ebi-a-GCST90001526	Simple mode	19	0.0803724	0.0464972	0.101006	-0.0107622	0.171507	1.08369	0.989296	1.18709
680	ebi-a-GCST90001526	finn-b-DM_NEPHROPATHY	Diabetic nephropathy || id:finn-b-DM_NEPHROPATHY	|| id:ebi-a-GCST90001526	Weighted mode	19	0.0123843	0.02391	0.610797	-0.0344792	0.0592478	1.01246	0.966108	1.06104
681	ebi-a-GCST90001527	finn-b-DM_NEPHROPATHY	Diabetic nephropathy || id:finn-b-DM_NEPHROPATHY	|| id:ebi-a-GCST90001527	MR Egger	24	0.0186288	0.0268966	0.495804	-0.0340886	0.0713462	1.0188	0.966486	1.07395
682	ebi-a-GCST90001527	finn-b-DM_NEPHROPATHY	Diabetic nephropathy || id:finn-b-DM_NEPHROPATHY	|| id:ebi-a-GCST90001527	Weighted median	24	0.00997174	0.0236113	0.672785	-0.0363064	0.0562499	1.01002	0.964345	1.05786
683	ebi-a-GCST90001527	finn-b-DM_NEPHROPATHY	Diabetic nephropathy || id:finn-b-DM_NEPHROPATHY	|| id:ebi-a-GCST90001527	Inverse variance weighted	24	0.0270627	0.0218084	0.214632	-0.0156818	0.0698072	1.02743	0.984441	1.0723
684	ebi-a-GCST90001527	finn-b-DM_NEPHROPATHY	Diabetic nephropathy || id:finn-b-DM_NEPHROPATHY	|| id:ebi-a-GCST90001527	Simple mode	24	0.0794082	0.05699	0.176829	-0.0322923	0.191109	1.08265	0.968224	1.21059
685	ebi-a-GCST90001527	finn-b-DM_NEPHROPATHY	Diabetic nephropathy || id:finn-b-DM_NEPHROPATHY	|| id:ebi-a-GCST90001527	Weighted mode	24	0.0185332	0.0214326	0.396121	-0.0234746	0.060541	1.01871	0.976799	1.06241
686	ebi-a-GCST90001528	finn-b-DM_NEPHROPATHY	Diabetic nephropathy || id:finn-b-DM_NEPHROPATHY	|| id:ebi-a-GCST90001528	MR Egger	19	0.0157533	0.0311689	0.619755	-0.0453376	0.0768443	1.01588	0.955675	1.07987
687	ebi-a-GCST90001528	finn-b-DM_NEPHROPATHY	Diabetic nephropathy || id:finn-b-DM_NEPHROPATHY	|| id:ebi-a-GCST90001528	Weighted median	19	-0.00659732	0.0247196	0.789557	-0.0550478	0.0418532	0.993424	0.94644	1.04274
688	ebi-a-GCST90001528	finn-b-DM_NEPHROPATHY	Diabetic nephropathy || id:finn-b-DM_NEPHROPATHY	|| id:ebi-a-GCST90001528	Inverse variance weighted	19	-0.0038967	0.0212959	0.854815	-0.0456368	0.0378434	0.996111	0.955389	1.03857
689	ebi-a-GCST90001528	finn-b-DM_NEPHROPATHY	Diabetic nephropathy || id:finn-b-DM_NEPHROPATHY	|| id:ebi-a-GCST90001528	Simple mode	19	0.00764617	0.0507703	0.881964	-0.0918637	0.107156	1.00768	0.91223	1.11311
690	ebi-a-GCST90001528	finn-b-DM_NEPHROPATHY	Diabetic nephropathy || id:finn-b-DM_NEPHROPATHY	|| id:ebi-a-GCST90001528	Weighted mode	19	-0.00722452	0.0236522	0.763529	-0.0535827	0.0391337	0.992802	0.947828	1.03991
691	ebi-a-GCST90001529	finn-b-DM_NEPHROPATHY	Diabetic nephropathy || id:finn-b-DM_NEPHROPATHY	|| id:ebi-a-GCST90001529	MR Egger	14	-0.0912772	0.0606244	0.158026	-0.210101	0.0275467	0.912765	0.810502	1.02793
692	ebi-a-GCST90001529	finn-b-DM_NEPHROPATHY	Diabetic nephropathy || id:finn-b-DM_NEPHROPATHY	|| id:ebi-a-GCST90001529	Weighted median	14	-0.0433175	0.0483998	0.370791	-0.138181	0.0515461	0.957607	0.870941	1.0529
693	ebi-a-GCST90001529	finn-b-DM_NEPHROPATHY	Diabetic nephropathy || id:finn-b-DM_NEPHROPATHY	|| id:ebi-a-GCST90001529	Inverse variance weighted	14	-0.0144691	0.0363285	0.69042	-0.085673	0.0567348	0.985635	0.917894	1.05838
694	ebi-a-GCST90001529	finn-b-DM_NEPHROPATHY	Diabetic nephropathy || id:finn-b-DM_NEPHROPATHY	|| id:ebi-a-GCST90001529	Simple mode	14	-0.0446573	0.0669756	0.51658	-0.175929	0.086615	0.956325	0.838677	1.09048
695	ebi-a-GCST90001529	finn-b-DM_NEPHROPATHY	Diabetic nephropathy || id:finn-b-DM_NEPHROPATHY	|| id:ebi-a-GCST90001529	Weighted mode	14	-0.0498664	0.0587422	0.411295	-0.165001	0.0652683	0.951357	0.847893	1.06745
696	ebi-a-GCST90001530	finn-b-DM_NEPHROPATHY	Diabetic nephropathy || id:finn-b-DM_NEPHROPATHY	|| id:ebi-a-GCST90001530	MR Egger	17	-0.165782	0.0766802	0.0471889	-0.316075	-0.015489	0.847231	0.729005	0.98463
697	ebi-a-GCST90001530	finn-b-DM_NEPHROPATHY	Diabetic nephropathy || id:finn-b-DM_NEPHROPATHY	|| id:ebi-a-GCST90001530	Weighted median	17	-0.0551678	0.0425748	0.195049	-0.138614	0.0282788	0.946326	0.870564	1.02868
698	ebi-a-GCST90001530	finn-b-DM_NEPHROPATHY	Diabetic nephropathy || id:finn-b-DM_NEPHROPATHY	|| id:ebi-a-GCST90001530	Inverse variance weighted	17	-0.068128	0.0431827	0.114642	-0.152766	0.0165101	0.934141	0.85833	1.01665
699	ebi-a-GCST90001530	finn-b-DM_NEPHROPATHY	Diabetic nephropathy || id:finn-b-DM_NEPHROPATHY	|| id:ebi-a-GCST90001530	Simple mode	17	-0.0518709	0.0717692	0.480268	-0.192538	0.0887967	0.949451	0.824863	1.09286
700	ebi-a-GCST90001530	finn-b-DM_NEPHROPATHY	Diabetic nephropathy || id:finn-b-DM_NEPHROPATHY	|| id:ebi-a-GCST90001530	Weighted mode	17	-0.045797	0.044197	0.315516	-0.132423	0.0408292	0.955236	0.87597	1.04167
701	ebi-a-GCST90001531	finn-b-DM_NEPHROPATHY	Diabetic nephropathy || id:finn-b-DM_NEPHROPATHY	|| id:ebi-a-GCST90001531	MR Egger	22	0.0244835	0.0168249	0.161132	-0.0084933	0.0574604	1.02479	0.991543	1.05914
702	ebi-a-GCST90001531	finn-b-DM_NEPHROPATHY	Diabetic nephropathy || id:finn-b-DM_NEPHROPATHY	|| id:ebi-a-GCST90001531	Weighted median	22	0.0160247	0.0181761	0.377974	-0.0196004	0.0516498	1.01615	0.98059	1.05301
703	ebi-a-GCST90001531	finn-b-DM_NEPHROPATHY	Diabetic nephropathy || id:finn-b-DM_NEPHROPATHY	|| id:ebi-a-GCST90001531	Inverse variance weighted	22	0.0198148	0.0137347	0.149112	-0.00710532	0.0467349	1.02001	0.99292	1.04784
704	ebi-a-GCST90001531	finn-b-DM_NEPHROPATHY	Diabetic nephropathy || id:finn-b-DM_NEPHROPATHY	|| id:ebi-a-GCST90001531	Simple mode	22	0.00296549	0.0312353	0.925262	-0.0582557	0.0641867	1.00297	0.943409	1.06629
705	ebi-a-GCST90001531	finn-b-DM_NEPHROPATHY	Diabetic nephropathy || id:finn-b-DM_NEPHROPATHY	|| id:ebi-a-GCST90001531	Weighted mode	22	0.0234949	0.0164586	0.168133	-0.00876395	0.0557538	1.02377	0.991274	1.05734
706	ebi-a-GCST90001532	finn-b-DM_NEPHROPATHY	Diabetic nephropathy || id:finn-b-DM_NEPHROPATHY	|| id:ebi-a-GCST90001532	MR Egger	22	0.0190603	0.0166291	0.265242	-0.0135328	0.0516534	1.01924	0.986558	1.05301
707	ebi-a-GCST90001532	finn-b-DM_NEPHROPATHY	Diabetic nephropathy || id:finn-b-DM_NEPHROPATHY	|| id:ebi-a-GCST90001532	Weighted median	22	0.0159267	0.0177749	0.370239	-0.018912	0.0507654	1.01605	0.981266	1.05208
708	ebi-a-GCST90001532	finn-b-DM_NEPHROPATHY	Diabetic nephropathy || id:finn-b-DM_NEPHROPATHY	|| id:ebi-a-GCST90001532	Inverse variance weighted	22	0.0207418	0.0136871	0.129665	-0.00608496	0.0475686	1.02096	0.993934	1.04872
709	ebi-a-GCST90001532	finn-b-DM_NEPHROPATHY	Diabetic nephropathy || id:finn-b-DM_NEPHROPATHY	|| id:ebi-a-GCST90001532	Simple mode	22	0.00174994	0.0268068	0.948569	-0.0507914	0.0542913	1.00175	0.950477	1.05579
710	ebi-a-GCST90001532	finn-b-DM_NEPHROPATHY	Diabetic nephropathy || id:finn-b-DM_NEPHROPATHY	|| id:ebi-a-GCST90001532	Weighted mode	22	0.0208877	0.0162314	0.212145	-0.0109259	0.0527013	1.02111	0.989134	1.05411
711	ebi-a-GCST90001533	finn-b-DM_NEPHROPATHY	Diabetic nephropathy || id:finn-b-DM_NEPHROPATHY	|| id:ebi-a-GCST90001533	MR Egger	17	-0.0512153	0.065746	0.448103	-0.180077	0.0776468	0.950074	0.835206	1.08074
712	ebi-a-GCST90001533	finn-b-DM_NEPHROPATHY	Diabetic nephropathy || id:finn-b-DM_NEPHROPATHY	|| id:ebi-a-GCST90001533	Weighted median	17	0.00569858	0.0425015	0.89334	-0.0776043	0.0890015	1.00571	0.92533	1.09308
713	ebi-a-GCST90001533	finn-b-DM_NEPHROPATHY	Diabetic nephropathy || id:finn-b-DM_NEPHROPATHY	|| id:ebi-a-GCST90001533	Inverse variance weighted	17	0.000563415	0.0321179	0.986004	-0.0623876	0.0635144	1.00056	0.939519	1.06557
714	ebi-a-GCST90001533	finn-b-DM_NEPHROPATHY	Diabetic nephropathy || id:finn-b-DM_NEPHROPATHY	|| id:ebi-a-GCST90001533	Simple mode	17	0.0321146	0.0589588	0.593474	-0.0834446	0.147674	1.03264	0.919942	1.15913
715	ebi-a-GCST90001533	finn-b-DM_NEPHROPATHY	Diabetic nephropathy || id:finn-b-DM_NEPHROPATHY	|| id:ebi-a-GCST90001533	Weighted mode	17	0.0121554	0.0424768	0.778424	-0.0710991	0.0954098	1.01223	0.93137	1.10011
716	ebi-a-GCST90001534	finn-b-DM_NEPHROPATHY	Diabetic nephropathy || id:finn-b-DM_NEPHROPATHY	|| id:ebi-a-GCST90001534	MR Egger	13	-0.020193	0.0214509	0.366736	-0.0622368	0.0218509	0.98001	0.93966	1.02209
717	ebi-a-GCST90001534	finn-b-DM_NEPHROPATHY	Diabetic nephropathy || id:finn-b-DM_NEPHROPATHY	|| id:ebi-a-GCST90001534	Weighted median	13	-0.00628602	0.0227182	0.782014	-0.0508136	0.0382416	0.993734	0.950456	1.03898
718	ebi-a-GCST90001534	finn-b-DM_NEPHROPATHY	Diabetic nephropathy || id:finn-b-DM_NEPHROPATHY	|| id:ebi-a-GCST90001534	Inverse variance weighted	13	-0.0117783	0.0186518	0.527724	-0.0483359	0.0247792	0.988291	0.952814	1.02509
719	ebi-a-GCST90001534	finn-b-DM_NEPHROPATHY	Diabetic nephropathy || id:finn-b-DM_NEPHROPATHY	|| id:ebi-a-GCST90001534	Simple mode	13	0.0231868	0.0549869	0.680715	-0.0845876	0.130961	1.02346	0.918891	1.13992
720	ebi-a-GCST90001534	finn-b-DM_NEPHROPATHY	Diabetic nephropathy || id:finn-b-DM_NEPHROPATHY	|| id:ebi-a-GCST90001534	Weighted mode	13	-0.0076777	0.0214106	0.726129	-0.0496425	0.0342871	0.992352	0.95157	1.03488
721	ebi-a-GCST90001535	finn-b-DM_NEPHROPATHY	Diabetic nephropathy || id:finn-b-DM_NEPHROPATHY	|| id:ebi-a-GCST90001535	MR Egger	23	-0.0115085	0.0907118	0.900252	-0.189304	0.166287	0.988558	0.827535	1.18091
722	ebi-a-GCST90001535	finn-b-DM_NEPHROPATHY	Diabetic nephropathy || id:finn-b-DM_NEPHROPATHY	|| id:ebi-a-GCST90001535	Weighted median	23	-0.00344541	0.0431517	0.936361	-0.0880227	0.0811319	0.996561	0.91574	1.08451
723	ebi-a-GCST90001535	finn-b-DM_NEPHROPATHY	Diabetic nephropathy || id:finn-b-DM_NEPHROPATHY	|| id:ebi-a-GCST90001535	Inverse variance weighted	23	-0.0564696	0.0631694	0.371354	-0.180282	0.0673423	0.945095	0.835035	1.06966
724	ebi-a-GCST90001535	finn-b-DM_NEPHROPATHY	Diabetic nephropathy || id:finn-b-DM_NEPHROPATHY	|| id:ebi-a-GCST90001535	Simple mode	23	0.0140761	0.0775123	0.857561	-0.137848	0.166	1.01418	0.871231	1.18057
725	ebi-a-GCST90001535	finn-b-DM_NEPHROPATHY	Diabetic nephropathy || id:finn-b-DM_NEPHROPATHY	|| id:ebi-a-GCST90001535	Weighted mode	23	-0.0145826	0.04385	0.742617	-0.100529	0.0713634	0.985523	0.904359	1.07397
726	ebi-a-GCST90001536	finn-b-DM_NEPHROPATHY	Diabetic nephropathy || id:finn-b-DM_NEPHROPATHY	|| id:ebi-a-GCST90001536	MR Egger	25	0.00677394	0.0262241	0.798465	-0.0446252	0.0581731	1.0068	0.956356	1.0599
727	ebi-a-GCST90001536	finn-b-DM_NEPHROPATHY	Diabetic nephropathy || id:finn-b-DM_NEPHROPATHY	|| id:ebi-a-GCST90001536	Weighted median	25	-0.000453655	0.0148327	0.975601	-0.0295257	0.0286184	0.999546	0.970906	1.02903
728	ebi-a-GCST90001536	finn-b-DM_NEPHROPATHY	Diabetic nephropathy || id:finn-b-DM_NEPHROPATHY	|| id:ebi-a-GCST90001536	Inverse variance weighted	25	-0.00851146	0.0231385	0.712986	-0.0538628	0.0368399	0.991525	0.947562	1.03753
729	ebi-a-GCST90001536	finn-b-DM_NEPHROPATHY	Diabetic nephropathy || id:finn-b-DM_NEPHROPATHY	|| id:ebi-a-GCST90001536	Simple mode	25	-0.00630328	0.0440349	0.887372	-0.0926116	0.080005	0.993717	0.911547	1.08329
730	ebi-a-GCST90001536	finn-b-DM_NEPHROPATHY	Diabetic nephropathy || id:finn-b-DM_NEPHROPATHY	|| id:ebi-a-GCST90001536	Weighted mode	25	-0.00190699	0.0119757	0.874814	-0.0253794	0.0215655	0.998095	0.97494	1.0218
731	ebi-a-GCST90001537	finn-b-DM_NEPHROPATHY	Diabetic nephropathy || id:finn-b-DM_NEPHROPATHY	|| id:ebi-a-GCST90001537	MR Egger	23	-0.0206519	0.0809198	0.80104	-0.179255	0.137951	0.97956	0.835893	1.14792
732	ebi-a-GCST90001537	finn-b-DM_NEPHROPATHY	Diabetic nephropathy || id:finn-b-DM_NEPHROPATHY	|| id:ebi-a-GCST90001537	Weighted median	23	0.0104548	0.0396565	0.792062	-0.067272	0.0881815	1.01051	0.934941	1.09219
733	ebi-a-GCST90001537	finn-b-DM_NEPHROPATHY	Diabetic nephropathy || id:finn-b-DM_NEPHROPATHY	|| id:ebi-a-GCST90001537	Inverse variance weighted	23	0.0689048	0.0617443	0.264435	-0.0521141	0.189924	1.07133	0.949221	1.20916
734	ebi-a-GCST90001537	finn-b-DM_NEPHROPATHY	Diabetic nephropathy || id:finn-b-DM_NEPHROPATHY	|| id:ebi-a-GCST90001537	Simple mode	23	0.0318994	0.0819143	0.700707	-0.128653	0.192451	1.03241	0.879279	1.21222
735	ebi-a-GCST90001537	finn-b-DM_NEPHROPATHY	Diabetic nephropathy || id:finn-b-DM_NEPHROPATHY	|| id:ebi-a-GCST90001537	Weighted mode	23	0.00972339	0.0355615	0.787077	-0.0599771	0.0794239	1.00977	0.941786	1.08266
736	ebi-a-GCST90001538	finn-b-DM_NEPHROPATHY	Diabetic nephropathy || id:finn-b-DM_NEPHROPATHY	|| id:ebi-a-GCST90001538	MR Egger	29	-0.00433039	0.01151	0.709688	-0.02689	0.0182292	0.995679	0.973468	1.0184
737	ebi-a-GCST90001538	finn-b-DM_NEPHROPATHY	Diabetic nephropathy || id:finn-b-DM_NEPHROPATHY	|| id:ebi-a-GCST90001538	Weighted median	29	-0.00679265	0.01302	0.601874	-0.0323119	0.0187266	0.99323	0.968205	1.0189
738	ebi-a-GCST90001538	finn-b-DM_NEPHROPATHY	Diabetic nephropathy || id:finn-b-DM_NEPHROPATHY	|| id:ebi-a-GCST90001538	Inverse variance weighted	29	-0.00861451	0.0104812	0.411131	-0.0291576	0.0119286	0.991422	0.971263	1.012
739	ebi-a-GCST90001538	finn-b-DM_NEPHROPATHY	Diabetic nephropathy || id:finn-b-DM_NEPHROPATHY	|| id:ebi-a-GCST90001538	Simple mode	29	0.0105664	0.0506814	0.836358	-0.0887691	0.109902	1.01062	0.915057	1.11617
740	ebi-a-GCST90001538	finn-b-DM_NEPHROPATHY	Diabetic nephropathy || id:finn-b-DM_NEPHROPATHY	|| id:ebi-a-GCST90001538	Weighted mode	29	-0.00663401	0.0114738	0.56776	-0.0291227	0.0158547	0.993388	0.971297	1.01598
741	ebi-a-GCST90001539	finn-b-DM_NEPHROPATHY	Diabetic nephropathy || id:finn-b-DM_NEPHROPATHY	|| id:ebi-a-GCST90001539	MR Egger	21	0.0391232	0.0594386	0.518299	-0.0773765	0.155623	1.0399	0.925541	1.16839
742	ebi-a-GCST90001539	finn-b-DM_NEPHROPATHY	Diabetic nephropathy || id:finn-b-DM_NEPHROPATHY	|| id:ebi-a-GCST90001539	Weighted median	21	-0.00622705	0.0528135	0.906142	-0.109742	0.0972875	0.993792	0.896066	1.10218
743	ebi-a-GCST90001539	finn-b-DM_NEPHROPATHY	Diabetic nephropathy || id:finn-b-DM_NEPHROPATHY	|| id:ebi-a-GCST90001539	Inverse variance weighted	21	-0.0201819	0.0384369	0.599536	-0.0955182	0.0551543	0.98002	0.908902	1.0567
744	ebi-a-GCST90001539	finn-b-DM_NEPHROPATHY	Diabetic nephropathy || id:finn-b-DM_NEPHROPATHY	|| id:ebi-a-GCST90001539	Simple mode	21	-0.100097	0.104875	0.351257	-0.305652	0.105459	0.90475	0.736643	1.11122
745	ebi-a-GCST90001539	finn-b-DM_NEPHROPATHY	Diabetic nephropathy || id:finn-b-DM_NEPHROPATHY	|| id:ebi-a-GCST90001539	Weighted mode	21	-0.01575	0.0501413	0.756688	-0.114027	0.0825269	0.984373	0.892234	1.08603
746	ebi-a-GCST90001540	finn-b-DM_NEPHROPATHY	Diabetic nephropathy || id:finn-b-DM_NEPHROPATHY	|| id:ebi-a-GCST90001540	MR Egger	21	0.149703	0.222844	0.509808	-0.287072	0.586479	1.16149	0.750458	1.79765
747	ebi-a-GCST90001540	finn-b-DM_NEPHROPATHY	Diabetic nephropathy || id:finn-b-DM_NEPHROPATHY	|| id:ebi-a-GCST90001540	Weighted median	21	-0.0305502	0.0706108	0.665265	-0.168947	0.107847	0.969912	0.844553	1.11388
748	ebi-a-GCST90001540	finn-b-DM_NEPHROPATHY	Diabetic nephropathy || id:finn-b-DM_NEPHROPATHY	|| id:ebi-a-GCST90001540	Inverse variance weighted	21	0.161948	0.0976567	0.0972498	-0.0294596	0.353355	1.1758	0.97097	1.42384
749	ebi-a-GCST90001540	finn-b-DM_NEPHROPATHY	Diabetic nephropathy || id:finn-b-DM_NEPHROPATHY	|| id:ebi-a-GCST90001540	Simple mode	21	-0.0459184	0.0963521	0.638834	-0.234769	0.142932	0.95512	0.790754	1.15365
750	ebi-a-GCST90001540	finn-b-DM_NEPHROPATHY	Diabetic nephropathy || id:finn-b-DM_NEPHROPATHY	|| id:ebi-a-GCST90001540	Weighted mode	21	-0.0753527	0.087768	0.400765	-0.247378	0.0966726	0.927416	0.780846	1.1015
751	ebi-a-GCST90001541	finn-b-DM_NEPHROPATHY	Diabetic nephropathy || id:finn-b-DM_NEPHROPATHY	|| id:ebi-a-GCST90001541	MR Egger	23	0.0152339	0.0638208	0.813654	-0.109855	0.140323	1.01535	0.895964	1.15065
752	ebi-a-GCST90001541	finn-b-DM_NEPHROPATHY	Diabetic nephropathy || id:finn-b-DM_NEPHROPATHY	|| id:ebi-a-GCST90001541	Weighted median	23	0.0196221	0.0534101	0.713331	-0.0850617	0.124306	1.01982	0.918456	1.13236
753	ebi-a-GCST90001541	finn-b-DM_NEPHROPATHY	Diabetic nephropathy || id:finn-b-DM_NEPHROPATHY	|| id:ebi-a-GCST90001541	Inverse variance weighted	23	0.0384475	0.0413951	0.352996	-0.0426869	0.119582	1.0392	0.958211	1.12703
754	ebi-a-GCST90001541	finn-b-DM_NEPHROPATHY	Diabetic nephropathy || id:finn-b-DM_NEPHROPATHY	|| id:ebi-a-GCST90001541	Simple mode	23	0.0518851	0.0746636	0.494381	-0.0944555	0.198226	1.05325	0.909868	1.21924
755	ebi-a-GCST90001541	finn-b-DM_NEPHROPATHY	Diabetic nephropathy || id:finn-b-DM_NEPHROPATHY	|| id:ebi-a-GCST90001541	Weighted mode	23	0.0194979	0.0474327	0.685002	-0.0734703	0.112466	1.01969	0.929164	1.11903
756	ebi-a-GCST90001542	finn-b-DM_NEPHROPATHY	Diabetic nephropathy || id:finn-b-DM_NEPHROPATHY	|| id:ebi-a-GCST90001542	MR Egger	20	-0.00860274	0.022275	0.70387	-0.0522616	0.0350562	0.991434	0.949081	1.03568
757	ebi-a-GCST90001542	finn-b-DM_NEPHROPATHY	Diabetic nephropathy || id:finn-b-DM_NEPHROPATHY	|| id:ebi-a-GCST90001542	Weighted median	20	-0.0032067	0.0230043	0.889137	-0.048295	0.0418817	0.996798	0.952853	1.04277
758	ebi-a-GCST90001542	finn-b-DM_NEPHROPATHY	Diabetic nephropathy || id:finn-b-DM_NEPHROPATHY	|| id:ebi-a-GCST90001542	Inverse variance weighted	20	-0.00787028	0.0179208	0.660539	-0.0429951	0.0272546	0.992161	0.957916	1.02763
759	ebi-a-GCST90001542	finn-b-DM_NEPHROPATHY	Diabetic nephropathy || id:finn-b-DM_NEPHROPATHY	|| id:ebi-a-GCST90001542	Simple mode	20	-0.0212718	0.0628443	0.73871	-0.144447	0.101903	0.978953	0.865501	1.10728
760	ebi-a-GCST90001542	finn-b-DM_NEPHROPATHY	Diabetic nephropathy || id:finn-b-DM_NEPHROPATHY	|| id:ebi-a-GCST90001542	Weighted mode	20	-0.0052495	0.0186238	0.78109	-0.0417522	0.0312532	0.994764	0.959107	1.03175
761	ebi-a-GCST90001543	finn-b-DM_NEPHROPATHY	Diabetic nephropathy || id:finn-b-DM_NEPHROPATHY	|| id:ebi-a-GCST90001543	MR Egger	24	-0.0500028	0.0350574	0.167815	-0.118715	0.0187097	0.951227	0.888061	1.01889
762	ebi-a-GCST90001543	finn-b-DM_NEPHROPATHY	Diabetic nephropathy || id:finn-b-DM_NEPHROPATHY	|| id:ebi-a-GCST90001543	Weighted median	24	-0.0561667	0.0356675	0.115319	-0.126075	0.0137417	0.945382	0.881549	1.01384
763	ebi-a-GCST90001543	finn-b-DM_NEPHROPATHY	Diabetic nephropathy || id:finn-b-DM_NEPHROPATHY	|| id:ebi-a-GCST90001543	Inverse variance weighted	24	-0.0437679	0.0264814	0.0983758	-0.0956715	0.00813564	0.957176	0.908763	1.00817
764	ebi-a-GCST90001543	finn-b-DM_NEPHROPATHY	Diabetic nephropathy || id:finn-b-DM_NEPHROPATHY	|| id:ebi-a-GCST90001543	Simple mode	24	0.0243283	0.0653019	0.712894	-0.103664	0.15232	1.02463	0.901529	1.16453
765	ebi-a-GCST90001543	finn-b-DM_NEPHROPATHY	Diabetic nephropathy || id:finn-b-DM_NEPHROPATHY	|| id:ebi-a-GCST90001543	Weighted mode	24	-0.0292317	0.0330419	0.385482	-0.0939939	0.0355305	0.971191	0.910288	1.03617
766	ebi-a-GCST90001544	finn-b-DM_NEPHROPATHY	Diabetic nephropathy || id:finn-b-DM_NEPHROPATHY	|| id:ebi-a-GCST90001544	MR Egger	13	-0.0538389	0.0498047	0.302827	-0.151456	0.0437783	0.947585	0.859456	1.04475
767	ebi-a-GCST90001544	finn-b-DM_NEPHROPATHY	Diabetic nephropathy || id:finn-b-DM_NEPHROPATHY	|| id:ebi-a-GCST90001544	Weighted median	13	0.0135421	0.0442887	0.75978	-0.0732637	0.100348	1.01363	0.929356	1.10556
768	ebi-a-GCST90001544	finn-b-DM_NEPHROPATHY	Diabetic nephropathy || id:finn-b-DM_NEPHROPATHY	|| id:ebi-a-GCST90001544	Inverse variance weighted	13	-0.0178216	0.0336603	0.59649	-0.0837959	0.0481526	0.982336	0.919619	1.04933
769	ebi-a-GCST90001544	finn-b-DM_NEPHROPATHY	Diabetic nephropathy || id:finn-b-DM_NEPHROPATHY	|| id:ebi-a-GCST90001544	Simple mode	13	0.0429267	0.0711721	0.557644	-0.0965707	0.182424	1.04386	0.907946	1.20012
770	ebi-a-GCST90001544	finn-b-DM_NEPHROPATHY	Diabetic nephropathy || id:finn-b-DM_NEPHROPATHY	|| id:ebi-a-GCST90001544	Weighted mode	13	0.0217094	0.0461455	0.646466	-0.0687359	0.112155	1.02195	0.933573	1.11869
771	ebi-a-GCST90001545	finn-b-DM_NEPHROPATHY	Diabetic nephropathy || id:finn-b-DM_NEPHROPATHY	|| id:ebi-a-GCST90001545	MR Egger	10	-0.0712985	0.0921552	0.461369	-0.251923	0.109326	0.931184	0.777305	1.11553
772	ebi-a-GCST90001545	finn-b-DM_NEPHROPATHY	Diabetic nephropathy || id:finn-b-DM_NEPHROPATHY	|| id:ebi-a-GCST90001545	Weighted median	10	-0.0723456	0.0679453	0.286984	-0.205518	0.0608273	0.930209	0.814225	1.06272
773	ebi-a-GCST90001545	finn-b-DM_NEPHROPATHY	Diabetic nephropathy || id:finn-b-DM_NEPHROPATHY	|| id:ebi-a-GCST90001545	Inverse variance weighted	10	-0.0622257	0.0527621	0.238254	-0.165639	0.041188	0.939671	0.847352	1.04205
774	ebi-a-GCST90001545	finn-b-DM_NEPHROPATHY	Diabetic nephropathy || id:finn-b-DM_NEPHROPATHY	|| id:ebi-a-GCST90001545	Simple mode	10	-0.0556452	0.0886232	0.545679	-0.229347	0.118056	0.945875	0.795053	1.12531
775	ebi-a-GCST90001545	finn-b-DM_NEPHROPATHY	Diabetic nephropathy || id:finn-b-DM_NEPHROPATHY	|| id:ebi-a-GCST90001545	Weighted mode	10	-0.0787953	0.0794273	0.347097	-0.234473	0.0768821	0.924229	0.790988	1.07991
776	ebi-a-GCST90001546	finn-b-DM_NEPHROPATHY	Diabetic nephropathy || id:finn-b-DM_NEPHROPATHY	|| id:ebi-a-GCST90001546	MR Egger	16	0.0350122	0.130954	0.793088	-0.221657	0.291682	1.03563	0.80119	1.33868
777	ebi-a-GCST90001546	finn-b-DM_NEPHROPATHY	Diabetic nephropathy || id:finn-b-DM_NEPHROPATHY	|| id:ebi-a-GCST90001546	Weighted median	16	0.0225059	0.0847763	0.790645	-0.143656	0.188667	1.02276	0.866186	1.20764
778	ebi-a-GCST90001546	finn-b-DM_NEPHROPATHY	Diabetic nephropathy || id:finn-b-DM_NEPHROPATHY	|| id:ebi-a-GCST90001546	Inverse variance weighted	16	0.0165001	0.062448	0.791609	-0.105898	0.138898	1.01664	0.899516	1.14901
779	ebi-a-GCST90001546	finn-b-DM_NEPHROPATHY	Diabetic nephropathy || id:finn-b-DM_NEPHROPATHY	|| id:ebi-a-GCST90001546	Simple mode	16	0.0187969	0.122671	0.880259	-0.221637	0.259231	1.01897	0.801206	1.29593
780	ebi-a-GCST90001546	finn-b-DM_NEPHROPATHY	Diabetic nephropathy || id:finn-b-DM_NEPHROPATHY	|| id:ebi-a-GCST90001546	Weighted mode	16	0.0623766	0.105428	0.562896	-0.144262	0.269015	1.06436	0.865661	1.30868
781	ebi-a-GCST90001547	finn-b-DM_NEPHROPATHY	Diabetic nephropathy || id:finn-b-DM_NEPHROPATHY	|| id:ebi-a-GCST90001547	MR Egger	18	-0.0282637	0.051591	0.591362	-0.129382	0.0728546	0.972132	0.878638	1.07557
782	ebi-a-GCST90001547	finn-b-DM_NEPHROPATHY	Diabetic nephropathy || id:finn-b-DM_NEPHROPATHY	|| id:ebi-a-GCST90001547	Weighted median	18	-0.037298	0.0522152	0.475034	-0.13964	0.0650439	0.963389	0.869671	1.06721
783	ebi-a-GCST90001547	finn-b-DM_NEPHROPATHY	Diabetic nephropathy || id:finn-b-DM_NEPHROPATHY	|| id:ebi-a-GCST90001547	Inverse variance weighted	18	-0.0220976	0.0386864	0.567865	-0.0979231	0.0537278	0.978145	0.906719	1.0552
784	ebi-a-GCST90001547	finn-b-DM_NEPHROPATHY	Diabetic nephropathy || id:finn-b-DM_NEPHROPATHY	|| id:ebi-a-GCST90001547	Simple mode	18	-0.00717613	0.0959395	0.941248	-0.195218	0.180865	0.99285	0.822656	1.19825
785	ebi-a-GCST90001547	finn-b-DM_NEPHROPATHY	Diabetic nephropathy || id:finn-b-DM_NEPHROPATHY	|| id:ebi-a-GCST90001547	Weighted mode	18	-0.0210343	0.0473371	0.662394	-0.113815	0.0717464	0.979185	0.892423	1.07438
786	ebi-a-GCST90001548	finn-b-DM_NEPHROPATHY	Diabetic nephropathy || id:finn-b-DM_NEPHROPATHY	|| id:ebi-a-GCST90001548	MR Egger	22	0.127544	0.0979336	0.207593	-0.0644054	0.319494	1.13604	0.937625	1.37643
787	ebi-a-GCST90001548	finn-b-DM_NEPHROPATHY	Diabetic nephropathy || id:finn-b-DM_NEPHROPATHY	|| id:ebi-a-GCST90001548	Weighted median	22	0.00457829	0.0727184	0.949799	-0.13795	0.147106	1.00459	0.871142	1.15848
788	ebi-a-GCST90001548	finn-b-DM_NEPHROPATHY	Diabetic nephropathy || id:finn-b-DM_NEPHROPATHY	|| id:ebi-a-GCST90001548	Inverse variance weighted	22	0.0844406	0.0572536	0.140252	-0.0277764	0.196658	1.08811	0.972606	1.21733
789	ebi-a-GCST90001548	finn-b-DM_NEPHROPATHY	Diabetic nephropathy || id:finn-b-DM_NEPHROPATHY	|| id:ebi-a-GCST90001548	Simple mode	22	0.00822787	0.123163	0.947369	-0.233171	0.249626	1.00826	0.792018	1.28355
790	ebi-a-GCST90001548	finn-b-DM_NEPHROPATHY	Diabetic nephropathy || id:finn-b-DM_NEPHROPATHY	|| id:ebi-a-GCST90001548	Weighted mode	22	-0.0306573	0.104521	0.772162	-0.235518	0.174204	0.969808	0.790161	1.1903
791	ebi-a-GCST90001549	finn-b-DM_NEPHROPATHY	Diabetic nephropathy || id:finn-b-DM_NEPHROPATHY	|| id:ebi-a-GCST90001549	MR Egger	26	-0.00678956	0.0965678	0.94453	-0.196062	0.182483	0.993233	0.821961	1.20019
792	ebi-a-GCST90001549	finn-b-DM_NEPHROPATHY	Diabetic nephropathy || id:finn-b-DM_NEPHROPATHY	|| id:ebi-a-GCST90001549	Weighted median	26	0.0488486	0.060592	0.420134	-0.0699117	0.167609	1.05006	0.932476	1.18247
793	ebi-a-GCST90001549	finn-b-DM_NEPHROPATHY	Diabetic nephropathy || id:finn-b-DM_NEPHROPATHY	|| id:ebi-a-GCST90001549	Inverse variance weighted	26	-0.0127691	0.0475787	0.788409	-0.106023	0.0804853	0.987312	0.899404	1.08381
794	ebi-a-GCST90001549	finn-b-DM_NEPHROPATHY	Diabetic nephropathy || id:finn-b-DM_NEPHROPATHY	|| id:ebi-a-GCST90001549	Simple mode	26	0.132659	0.101835	0.204552	-0.0669364	0.332255	1.14186	0.935255	1.39411
795	ebi-a-GCST90001549	finn-b-DM_NEPHROPATHY	Diabetic nephropathy || id:finn-b-DM_NEPHROPATHY	|| id:ebi-a-GCST90001549	Weighted mode	26	0.0695514	0.0827907	0.408823	-0.0927185	0.231821	1.07203	0.91145	1.26089
796	ebi-a-GCST90001550	finn-b-DM_NEPHROPATHY	Diabetic nephropathy || id:finn-b-DM_NEPHROPATHY	|| id:ebi-a-GCST90001550	MR Egger	20	-0.010952	0.089924	0.904413	-0.187203	0.165299	0.989108	0.829275	1.17975
797	ebi-a-GCST90001550	finn-b-DM_NEPHROPATHY	Diabetic nephropathy || id:finn-b-DM_NEPHROPATHY	|| id:ebi-a-GCST90001550	Weighted median	20	-0.0315775	0.0707173	0.655213	-0.170183	0.107028	0.968916	0.84351	1.11297
798	ebi-a-GCST90001550	finn-b-DM_NEPHROPATHY	Diabetic nephropathy || id:finn-b-DM_NEPHROPATHY	|| id:ebi-a-GCST90001550	Inverse variance weighted	20	-0.00596543	0.0453354	0.895313	-0.0948227	0.0828919	0.994052	0.909534	1.08642
799	ebi-a-GCST90001550	finn-b-DM_NEPHROPATHY	Diabetic nephropathy || id:finn-b-DM_NEPHROPATHY	|| id:ebi-a-GCST90001550	Simple mode	20	0.101137	0.109666	0.36797	-0.113807	0.316082	1.10643	0.89243	1.37174
800	ebi-a-GCST90001550	finn-b-DM_NEPHROPATHY	Diabetic nephropathy || id:finn-b-DM_NEPHROPATHY	|| id:ebi-a-GCST90001550	Weighted mode	20	0.0136425	0.0909724	0.882375	-0.164663	0.191948	1.01374	0.848179	1.21161
801	ebi-a-GCST90001551	finn-b-DM_NEPHROPATHY	Diabetic nephropathy || id:finn-b-DM_NEPHROPATHY	|| id:ebi-a-GCST90001551	MR Egger	23	-0.00540285	0.00804168	0.509	-0.0211645	0.0103588	0.994612	0.979058	1.01041
802	ebi-a-GCST90001551	finn-b-DM_NEPHROPATHY	Diabetic nephropathy || id:finn-b-DM_NEPHROPATHY	|| id:ebi-a-GCST90001551	Weighted median	23	-0.00569211	0.00758168	0.45279	-0.0205522	0.00916798	0.994324	0.979658	1.00921
803	ebi-a-GCST90001551	finn-b-DM_NEPHROPATHY	Diabetic nephropathy || id:finn-b-DM_NEPHROPATHY	|| id:ebi-a-GCST90001551	Inverse variance weighted	23	-0.00585557	0.00768386	0.446024	-0.0209159	0.0092048	0.994162	0.979301	1.00925
804	ebi-a-GCST90001551	finn-b-DM_NEPHROPATHY	Diabetic nephropathy || id:finn-b-DM_NEPHROPATHY	|| id:ebi-a-GCST90001551	Simple mode	23	0.0169864	0.0708067	0.81263	-0.121795	0.155768	1.01713	0.88533	1.16855
805	ebi-a-GCST90001551	finn-b-DM_NEPHROPATHY	Diabetic nephropathy || id:finn-b-DM_NEPHROPATHY	|| id:ebi-a-GCST90001551	Weighted mode	23	-0.00764615	0.00769385	0.331125	-0.0227261	0.00743379	0.992383	0.97753	1.00746
806	ebi-a-GCST90001552	finn-b-DM_NEPHROPATHY	Diabetic nephropathy || id:finn-b-DM_NEPHROPATHY	|| id:ebi-a-GCST90001552	MR Egger	28	-0.00801358	0.00627116	0.212596	-0.0203051	0.0042779	0.992018	0.9799	1.00429
807	ebi-a-GCST90001552	finn-b-DM_NEPHROPATHY	Diabetic nephropathy || id:finn-b-DM_NEPHROPATHY	|| id:ebi-a-GCST90001552	Weighted median	28	-0.00600017	0.00688173	0.383264	-0.0194884	0.00748802	0.994018	0.9807	1.00752
808	ebi-a-GCST90001552	finn-b-DM_NEPHROPATHY	Diabetic nephropathy || id:finn-b-DM_NEPHROPATHY	|| id:ebi-a-GCST90001552	Inverse variance weighted	28	-0.00789927	0.00600136	0.188091	-0.0196619	0.0038634	0.992132	0.98053	1.00387
809	ebi-a-GCST90001552	finn-b-DM_NEPHROPATHY	Diabetic nephropathy || id:finn-b-DM_NEPHROPATHY	|| id:ebi-a-GCST90001552	Simple mode	28	0.000569152	0.0302817	0.985143	-0.0587829	0.0599212	1.00057	0.942911	1.06175
810	ebi-a-GCST90001552	finn-b-DM_NEPHROPATHY	Diabetic nephropathy || id:finn-b-DM_NEPHROPATHY	|| id:ebi-a-GCST90001552	Weighted mode	28	-0.00620916	0.00638857	0.33972	-0.0187308	0.00631245	0.99381	0.981444	1.00633
811	ebi-a-GCST90001553	finn-b-DM_NEPHROPATHY	Diabetic nephropathy || id:finn-b-DM_NEPHROPATHY	|| id:ebi-a-GCST90001553	MR Egger	23	-0.00570907	0.00693498	0.419629	-0.0193016	0.00788349	0.994307	0.980883	1.00791
812	ebi-a-GCST90001553	finn-b-DM_NEPHROPATHY	Diabetic nephropathy || id:finn-b-DM_NEPHROPATHY	|| id:ebi-a-GCST90001553	Weighted median	23	-0.00554199	0.00727751	0.446345	-0.0198059	0.00872193	0.994473	0.980389	1.00876
813	ebi-a-GCST90001553	finn-b-DM_NEPHROPATHY	Diabetic nephropathy || id:finn-b-DM_NEPHROPATHY	|| id:ebi-a-GCST90001553	Inverse variance weighted	23	-0.00356312	0.00691014	0.606109	-0.017107	0.00998075	0.996443	0.983039	1.01003
814	ebi-a-GCST90001553	finn-b-DM_NEPHROPATHY	Diabetic nephropathy || id:finn-b-DM_NEPHROPATHY	|| id:ebi-a-GCST90001553	Simple mode	23	0.0171747	0.0557229	0.760817	-0.0920421	0.126392	1.01732	0.912067	1.13473
815	ebi-a-GCST90001553	finn-b-DM_NEPHROPATHY	Diabetic nephropathy || id:finn-b-DM_NEPHROPATHY	|| id:ebi-a-GCST90001553	Weighted mode	23	-0.00263266	0.00676568	0.700928	-0.0158934	0.0106281	0.997371	0.984232	1.01068
816	ebi-a-GCST90001554	finn-b-DM_NEPHROPATHY	Diabetic nephropathy || id:finn-b-DM_NEPHROPATHY	|| id:ebi-a-GCST90001554	MR Egger	21	-0.0125664	0.0481463	0.796897	-0.106933	0.0818004	0.987512	0.898586	1.08524
817	ebi-a-GCST90001554	finn-b-DM_NEPHROPATHY	Diabetic nephropathy || id:finn-b-DM_NEPHROPATHY	|| id:ebi-a-GCST90001554	Weighted median	21	0.00267044	0.0234802	0.90945	-0.0433507	0.0486916	1.00267	0.957575	1.0499
818	ebi-a-GCST90001554	finn-b-DM_NEPHROPATHY	Diabetic nephropathy || id:finn-b-DM_NEPHROPATHY	|| id:ebi-a-GCST90001554	Inverse variance weighted	21	0.0314953	0.043149	0.465438	-0.0530766	0.116067	1.032	0.948307	1.12307
819	ebi-a-GCST90001554	finn-b-DM_NEPHROPATHY	Diabetic nephropathy || id:finn-b-DM_NEPHROPATHY	|| id:ebi-a-GCST90001554	Simple mode	21	0.087391	0.0665023	0.203684	-0.0429535	0.217735	1.09132	0.957956	1.24326
820	ebi-a-GCST90001554	finn-b-DM_NEPHROPATHY	Diabetic nephropathy || id:finn-b-DM_NEPHROPATHY	|| id:ebi-a-GCST90001554	Weighted mode	21	0.000661507	0.0211882	0.975403	-0.0408673	0.0421903	1.00066	0.959957	1.04309
821	ebi-a-GCST90001555	finn-b-DM_NEPHROPATHY	Diabetic nephropathy || id:finn-b-DM_NEPHROPATHY	|| id:ebi-a-GCST90001555	MR Egger	18	-0.000307383	0.0226839	0.989356	-0.0447679	0.0441531	0.999693	0.956219	1.04514
822	ebi-a-GCST90001555	finn-b-DM_NEPHROPATHY	Diabetic nephropathy || id:finn-b-DM_NEPHROPATHY	|| id:ebi-a-GCST90001555	Weighted median	18	-0.0102711	0.0200083	0.607712	-0.0494874	0.0289452	0.989781	0.951717	1.02937
823	ebi-a-GCST90001555	finn-b-DM_NEPHROPATHY	Diabetic nephropathy || id:finn-b-DM_NEPHROPATHY	|| id:ebi-a-GCST90001555	Inverse variance weighted	18	-0.00244023	0.0192714	0.899238	-0.0402122	0.0353318	0.997563	0.960586	1.03596
824	ebi-a-GCST90001555	finn-b-DM_NEPHROPATHY	Diabetic nephropathy || id:finn-b-DM_NEPHROPATHY	|| id:ebi-a-GCST90001555	Simple mode	18	0.132778	0.0521151	0.0208042	0.0306328	0.234924	1.142	1.03111	1.26481
825	ebi-a-GCST90001555	finn-b-DM_NEPHROPATHY	Diabetic nephropathy || id:finn-b-DM_NEPHROPATHY	|| id:ebi-a-GCST90001555	Weighted mode	18	-0.00967298	0.0149564	0.526434	-0.0389875	0.0196416	0.990374	0.961763	1.01984
826	ebi-a-GCST90001556	finn-b-DM_NEPHROPATHY	Diabetic nephropathy || id:finn-b-DM_NEPHROPATHY	|| id:ebi-a-GCST90001556	MR Egger	11	-0.00826404	0.0319272	0.801581	-0.0708414	0.0543133	0.99177	0.93161	1.05582
827	ebi-a-GCST90001556	finn-b-DM_NEPHROPATHY	Diabetic nephropathy || id:finn-b-DM_NEPHROPATHY	|| id:ebi-a-GCST90001556	Weighted median	11	-0.0140792	0.0336744	0.675875	-0.0800811	0.0519226	0.986019	0.923041	1.05329
828	ebi-a-GCST90001556	finn-b-DM_NEPHROPATHY	Diabetic nephropathy || id:finn-b-DM_NEPHROPATHY	|| id:ebi-a-GCST90001556	Inverse variance weighted	11	0.0120403	0.0266521	0.651444	-0.0401978	0.0642784	1.01211	0.960599	1.06639
829	ebi-a-GCST90001556	finn-b-DM_NEPHROPATHY	Diabetic nephropathy || id:finn-b-DM_NEPHROPATHY	|| id:ebi-a-GCST90001556	Simple mode	11	-0.00478294	0.0560033	0.933625	-0.114549	0.104984	0.995228	0.891768	1.11069
830	ebi-a-GCST90001556	finn-b-DM_NEPHROPATHY	Diabetic nephropathy || id:finn-b-DM_NEPHROPATHY	|| id:ebi-a-GCST90001556	Weighted mode	11	-0.0095363	0.0297371	0.755049	-0.067821	0.0487484	0.990509	0.934428	1.04996
831	ebi-a-GCST90001557	finn-b-DM_NEPHROPATHY	Diabetic nephropathy || id:finn-b-DM_NEPHROPATHY	|| id:ebi-a-GCST90001557	MR Egger	15	-0.136541	0.0706678	0.0754288	-0.27505	0.00196775	0.87237	0.759534	1.00197
832	ebi-a-GCST90001557	finn-b-DM_NEPHROPATHY	Diabetic nephropathy || id:finn-b-DM_NEPHROPATHY	|| id:ebi-a-GCST90001557	Weighted median	15	-0.0571506	0.0599544	0.340471	-0.174661	0.06036	0.944452	0.839741	1.06222
833	ebi-a-GCST90001557	finn-b-DM_NEPHROPATHY	Diabetic nephropathy || id:finn-b-DM_NEPHROPATHY	|| id:ebi-a-GCST90001557	Inverse variance weighted	15	0.000227765	0.0478792	0.996204	-0.0936154	0.0940709	1.00023	0.910633	1.09864
834	ebi-a-GCST90001557	finn-b-DM_NEPHROPATHY	Diabetic nephropathy || id:finn-b-DM_NEPHROPATHY	|| id:ebi-a-GCST90001557	Simple mode	15	-0.00791107	0.0885143	0.930049	-0.181399	0.165577	0.99212	0.834102	1.18007
835	ebi-a-GCST90001557	finn-b-DM_NEPHROPATHY	Diabetic nephropathy || id:finn-b-DM_NEPHROPATHY	|| id:ebi-a-GCST90001557	Weighted mode	15	-0.0681955	0.0535128	0.223277	-0.173081	0.0366896	0.934078	0.84107	1.03737
836	ebi-a-GCST90001558	finn-b-DM_NEPHROPATHY	Diabetic nephropathy || id:finn-b-DM_NEPHROPATHY	|| id:ebi-a-GCST90001558	MR Egger	22	0.0509365	0.0642557	0.437247	-0.0750047	0.176878	1.05226	0.927739	1.19349
837	ebi-a-GCST90001558	finn-b-DM_NEPHROPATHY	Diabetic nephropathy || id:finn-b-DM_NEPHROPATHY	|| id:ebi-a-GCST90001558	Weighted median	22	0.0177171	0.0417749	0.671487	-0.0641618	0.0995959	1.01787	0.937853	1.10472
838	ebi-a-GCST90001558	finn-b-DM_NEPHROPATHY	Diabetic nephropathy || id:finn-b-DM_NEPHROPATHY	|| id:ebi-a-GCST90001558	Inverse variance weighted	22	0.0306198	0.0410789	0.456037	-0.0498949	0.111134	1.03109	0.951329	1.11755
839	ebi-a-GCST90001558	finn-b-DM_NEPHROPATHY	Diabetic nephropathy || id:finn-b-DM_NEPHROPATHY	|| id:ebi-a-GCST90001558	Simple mode	22	0.0394225	0.0743881	0.601701	-0.106378	0.185223	1.04021	0.899085	1.20349
840	ebi-a-GCST90001558	finn-b-DM_NEPHROPATHY	Diabetic nephropathy || id:finn-b-DM_NEPHROPATHY	|| id:ebi-a-GCST90001558	Weighted mode	22	0.021626	0.0371604	0.566787	-0.0512084	0.0944604	1.02186	0.950081	1.09907
841	ebi-a-GCST90001559	finn-b-DM_NEPHROPATHY	Diabetic nephropathy || id:finn-b-DM_NEPHROPATHY	|| id:ebi-a-GCST90001559	MR Egger	16	0.0171038	0.0516394	0.745388	-0.0841095	0.118317	1.01725	0.919331	1.1256
842	ebi-a-GCST90001559	finn-b-DM_NEPHROPATHY	Diabetic nephropathy || id:finn-b-DM_NEPHROPATHY	|| id:ebi-a-GCST90001559	Weighted median	16	0.0287687	0.0486422	0.554228	-0.0665699	0.124107	1.02919	0.935598	1.13214
843	ebi-a-GCST90001559	finn-b-DM_NEPHROPATHY	Diabetic nephropathy || id:finn-b-DM_NEPHROPATHY	|| id:ebi-a-GCST90001559	Inverse variance weighted	16	0.0398451	0.0344709	0.24772	-0.0277179	0.107408	1.04065	0.972663	1.11339
844	ebi-a-GCST90001559	finn-b-DM_NEPHROPATHY	Diabetic nephropathy || id:finn-b-DM_NEPHROPATHY	|| id:ebi-a-GCST90001559	Simple mode	16	-0.011105	0.075925	0.885661	-0.159918	0.137708	0.988956	0.852214	1.14764
845	ebi-a-GCST90001559	finn-b-DM_NEPHROPATHY	Diabetic nephropathy || id:finn-b-DM_NEPHROPATHY	|| id:ebi-a-GCST90001559	Weighted mode	16	0.0166353	0.0452665	0.718382	-0.072087	0.105358	1.01677	0.93045	1.11111
846	ebi-a-GCST90001560	finn-b-DM_NEPHROPATHY	Diabetic nephropathy || id:finn-b-DM_NEPHROPATHY	|| id:ebi-a-GCST90001560	MR Egger	23	-0.0147069	0.0187931	0.442615	-0.0515414	0.0221276	0.985401	0.949764	1.02237
847	ebi-a-GCST90001560	finn-b-DM_NEPHROPATHY	Diabetic nephropathy || id:finn-b-DM_NEPHROPATHY	|| id:ebi-a-GCST90001560	Weighted median	23	0.00134376	0.00945018	0.886927	-0.0171786	0.0198661	1.00134	0.982968	1.02006
848	ebi-a-GCST90001560	finn-b-DM_NEPHROPATHY	Diabetic nephropathy || id:finn-b-DM_NEPHROPATHY	|| id:ebi-a-GCST90001560	Inverse variance weighted	23	0.00250654	0.0191663	0.895951	-0.0350595	0.0400726	1.00251	0.965548	1.04089
849	ebi-a-GCST90001560	finn-b-DM_NEPHROPATHY	Diabetic nephropathy || id:finn-b-DM_NEPHROPATHY	|| id:ebi-a-GCST90001560	Simple mode	23	0.00651369	0.0275381	0.815207	-0.0474609	0.0604883	1.00653	0.953648	1.06236
850	ebi-a-GCST90001560	finn-b-DM_NEPHROPATHY	Diabetic nephropathy || id:finn-b-DM_NEPHROPATHY	|| id:ebi-a-GCST90001560	Weighted mode	23	-0.00302498	0.00759805	0.694374	-0.0179172	0.0118672	0.99698	0.982242	1.01194
851	ebi-a-GCST90001561	finn-b-DM_NEPHROPATHY	Diabetic nephropathy || id:finn-b-DM_NEPHROPATHY	|| id:ebi-a-GCST90001561	MR Egger	23	-0.0151592	0.0149848	0.323227	-0.0445294	0.0142111	0.984955	0.956448	1.01431
852	ebi-a-GCST90001561	finn-b-DM_NEPHROPATHY	Diabetic nephropathy || id:finn-b-DM_NEPHROPATHY	|| id:ebi-a-GCST90001561	Weighted median	23	-0.0101473	0.0156115	0.515697	-0.0407458	0.0204511	0.989904	0.960073	1.02066
853	ebi-a-GCST90001561	finn-b-DM_NEPHROPATHY	Diabetic nephropathy || id:finn-b-DM_NEPHROPATHY	|| id:ebi-a-GCST90001561	Inverse variance weighted	23	-0.013419	0.0134274	0.317613	-0.0397367	0.0128987	0.986671	0.961042	1.01298
854	ebi-a-GCST90001561	finn-b-DM_NEPHROPATHY	Diabetic nephropathy || id:finn-b-DM_NEPHROPATHY	|| id:ebi-a-GCST90001561	Simple mode	23	-0.0196741	0.041129	0.637119	-0.100287	0.0609387	0.980518	0.904578	1.06283
855	ebi-a-GCST90001561	finn-b-DM_NEPHROPATHY	Diabetic nephropathy || id:finn-b-DM_NEPHROPATHY	|| id:ebi-a-GCST90001561	Weighted mode	23	-0.0121022	0.0137285	0.387559	-0.0390101	0.0148057	0.987971	0.961741	1.01492
856	ebi-a-GCST90001562	finn-b-DM_NEPHROPATHY	Diabetic nephropathy || id:finn-b-DM_NEPHROPATHY	|| id:ebi-a-GCST90001562	MR Egger	32	-0.00818793	0.00644269	0.213536	-0.0208156	0.00443975	0.991845	0.9794	1.00445
857	ebi-a-GCST90001562	finn-b-DM_NEPHROPATHY	Diabetic nephropathy || id:finn-b-DM_NEPHROPATHY	|| id:ebi-a-GCST90001562	Weighted median	32	-0.000305302	0.00638679	0.961874	-0.0128234	0.0122128	0.999695	0.987258	1.01229
858	ebi-a-GCST90001562	finn-b-DM_NEPHROPATHY	Diabetic nephropathy || id:finn-b-DM_NEPHROPATHY	|| id:ebi-a-GCST90001562	Inverse variance weighted	32	-0.00478008	0.00604217	0.428873	-0.0166227	0.00706256	0.995231	0.983515	1.00709
859	ebi-a-GCST90001562	finn-b-DM_NEPHROPATHY	Diabetic nephropathy || id:finn-b-DM_NEPHROPATHY	|| id:ebi-a-GCST90001562	Simple mode	32	-0.0216821	0.0222512	0.33739	-0.0652945	0.0219303	0.978551	0.936792	1.02217
860	ebi-a-GCST90001562	finn-b-DM_NEPHROPATHY	Diabetic nephropathy || id:finn-b-DM_NEPHROPATHY	|| id:ebi-a-GCST90001562	Weighted mode	32	-0.0034021	0.00572653	0.55676	-0.0146261	0.0078219	0.996604	0.98548	1.00785
861	ebi-a-GCST90001563	finn-b-DM_NEPHROPATHY	Diabetic nephropathy || id:finn-b-DM_NEPHROPATHY	|| id:ebi-a-GCST90001563	MR Egger	3	-0.00257569	0.0734471	0.977684	-0.146532	0.141381	0.997428	0.863698	1.15186
862	ebi-a-GCST90001563	finn-b-DM_NEPHROPATHY	Diabetic nephropathy || id:finn-b-DM_NEPHROPATHY	|| id:ebi-a-GCST90001563	Weighted median	3	-0.0137636	0.0372064	0.711438	-0.0866881	0.059161	0.986331	0.916963	1.06095
863	ebi-a-GCST90001563	finn-b-DM_NEPHROPATHY	Diabetic nephropathy || id:finn-b-DM_NEPHROPATHY	|| id:ebi-a-GCST90001563	Inverse variance weighted	3	-0.0141978	0.0347242	0.682633	-0.0822572	0.0538617	0.985903	0.921035	1.05534
864	ebi-a-GCST90001563	finn-b-DM_NEPHROPATHY	Diabetic nephropathy || id:finn-b-DM_NEPHROPATHY	|| id:ebi-a-GCST90001563	Simple mode	3	-0.012569	0.038613	0.775693	-0.0882505	0.0631124	0.98751	0.915532	1.06515
865	ebi-a-GCST90001563	finn-b-DM_NEPHROPATHY	Diabetic nephropathy || id:finn-b-DM_NEPHROPATHY	|| id:ebi-a-GCST90001563	Weighted mode	3	-0.0139238	0.0374283	0.745602	-0.0872832	0.0594356	0.986173	0.916418	1.06124
866	ebi-a-GCST90001564	finn-b-DM_NEPHROPATHY	Diabetic nephropathy || id:finn-b-DM_NEPHROPATHY	|| id:ebi-a-GCST90001564	MR Egger	14	-0.144069	0.050298	0.0142398	-0.242653	-0.0454844	0.865828	0.784544	0.955535
867	ebi-a-GCST90001564	finn-b-DM_NEPHROPATHY	Diabetic nephropathy || id:finn-b-DM_NEPHROPATHY	|| id:ebi-a-GCST90001564	Weighted median	14	-0.105566	0.0494819	0.0328896	-0.20255	-0.00858157	0.899815	0.816645	0.991455
868	ebi-a-GCST90001564	finn-b-DM_NEPHROPATHY	Diabetic nephropathy || id:finn-b-DM_NEPHROPATHY	|| id:ebi-a-GCST90001564	Inverse variance weighted	14	-0.0722422	0.0410092	0.0781352	-0.15262	0.00813582	0.930306	0.858456	1.00817
869	ebi-a-GCST90001564	finn-b-DM_NEPHROPATHY	Diabetic nephropathy || id:finn-b-DM_NEPHROPATHY	|| id:ebi-a-GCST90001564	Simple mode	14	-0.106255	0.0659462	0.131131	-0.235509	0.0229997	0.899196	0.790168	1.02327
870	ebi-a-GCST90001564	finn-b-DM_NEPHROPATHY	Diabetic nephropathy || id:finn-b-DM_NEPHROPATHY	|| id:ebi-a-GCST90001564	Weighted mode	14	-0.109019	0.0449041	0.0304554	-0.197031	-0.0210069	0.896713	0.821165	0.979212
871	ebi-a-GCST90001565	finn-b-DM_NEPHROPATHY	Diabetic nephropathy || id:finn-b-DM_NEPHROPATHY	|| id:ebi-a-GCST90001565	MR Egger	11	-0.0564718	0.0493663	0.282163	-0.15323	0.0402861	0.945093	0.857933	1.04111
872	ebi-a-GCST90001565	finn-b-DM_NEPHROPATHY	Diabetic nephropathy || id:finn-b-DM_NEPHROPATHY	|| id:ebi-a-GCST90001565	Weighted median	11	-0.0459353	0.0508289	0.366142	-0.14556	0.0536894	0.955104	0.864538	1.05516
873	ebi-a-GCST90001565	finn-b-DM_NEPHROPATHY	Diabetic nephropathy || id:finn-b-DM_NEPHROPATHY	|| id:ebi-a-GCST90001565	Inverse variance weighted	11	-0.0065523	0.0429488	0.878745	-0.090732	0.0776274	0.993469	0.913262	1.08072
874	ebi-a-GCST90001565	finn-b-DM_NEPHROPATHY	Diabetic nephropathy || id:finn-b-DM_NEPHROPATHY	|| id:ebi-a-GCST90001565	Simple mode	11	-0.0211441	0.0878165	0.814593	-0.193264	0.150976	0.979078	0.824264	1.16297
875	ebi-a-GCST90001565	finn-b-DM_NEPHROPATHY	Diabetic nephropathy || id:finn-b-DM_NEPHROPATHY	|| id:ebi-a-GCST90001565	Weighted mode	11	-0.0443655	0.0441892	0.339059	-0.130976	0.0422453	0.956604	0.877239	1.04315
876	ebi-a-GCST90001566	finn-b-DM_NEPHROPATHY	Diabetic nephropathy || id:finn-b-DM_NEPHROPATHY	|| id:ebi-a-GCST90001566	MR Egger	15	-0.0671941	0.0902474	0.469788	-0.244079	0.109691	0.935014	0.783426	1.11593
877	ebi-a-GCST90001566	finn-b-DM_NEPHROPATHY	Diabetic nephropathy || id:finn-b-DM_NEPHROPATHY	|| id:ebi-a-GCST90001566	Weighted median	15	-0.000177062	0.0699358	0.99798	-0.137251	0.136897	0.999823	0.871751	1.14671
878	ebi-a-GCST90001566	finn-b-DM_NEPHROPATHY	Diabetic nephropathy || id:finn-b-DM_NEPHROPATHY	|| id:ebi-a-GCST90001566	Inverse variance weighted	15	0.024166	0.0577469	0.675595	-0.0890179	0.13735	1.02446	0.914829	1.14723
879	ebi-a-GCST90001566	finn-b-DM_NEPHROPATHY	Diabetic nephropathy || id:finn-b-DM_NEPHROPATHY	|| id:ebi-a-GCST90001566	Simple mode	15	0.11815	0.123722	0.355798	-0.124346	0.360646	1.12541	0.883074	1.43426
880	ebi-a-GCST90001566	finn-b-DM_NEPHROPATHY	Diabetic nephropathy || id:finn-b-DM_NEPHROPATHY	|| id:ebi-a-GCST90001566	Weighted mode	15	-0.0459009	0.0681184	0.511386	-0.179413	0.0876112	0.955137	0.835761	1.09156
881	ebi-a-GCST90001567	finn-b-DM_NEPHROPATHY	Diabetic nephropathy || id:finn-b-DM_NEPHROPATHY	|| id:ebi-a-GCST90001567	MR Egger	19	-0.00914884	0.0531366	0.865332	-0.113297	0.0949988	0.990893	0.892886	1.09966
882	ebi-a-GCST90001567	finn-b-DM_NEPHROPATHY	Diabetic nephropathy || id:finn-b-DM_NEPHROPATHY	|| id:ebi-a-GCST90001567	Weighted median	19	0.013867	0.0524541	0.791499	-0.0889431	0.116677	1.01396	0.914898	1.12376
883	ebi-a-GCST90001567	finn-b-DM_NEPHROPATHY	Diabetic nephropathy || id:finn-b-DM_NEPHROPATHY	|| id:ebi-a-GCST90001567	Inverse variance weighted	19	0.0173928	0.0392144	0.657382	-0.0594675	0.0942531	1.01754	0.942266	1.09884
884	ebi-a-GCST90001567	finn-b-DM_NEPHROPATHY	Diabetic nephropathy || id:finn-b-DM_NEPHROPATHY	|| id:ebi-a-GCST90001567	Simple mode	19	0.0710463	0.104913	0.506896	-0.134584	0.276676	1.07363	0.87408	1.31874
885	ebi-a-GCST90001567	finn-b-DM_NEPHROPATHY	Diabetic nephropathy || id:finn-b-DM_NEPHROPATHY	|| id:ebi-a-GCST90001567	Weighted mode	19	0.0148359	0.0502485	0.77118	-0.0836511	0.113323	1.01495	0.919752	1.11999
886	ebi-a-GCST90001568	finn-b-DM_NEPHROPATHY	Diabetic nephropathy || id:finn-b-DM_NEPHROPATHY	|| id:ebi-a-GCST90001568	MR Egger	17	0.026208	0.0685701	0.707669	-0.108189	0.160605	1.02655	0.897458	1.17422
887	ebi-a-GCST90001568	finn-b-DM_NEPHROPATHY	Diabetic nephropathy || id:finn-b-DM_NEPHROPATHY	|| id:ebi-a-GCST90001568	Weighted median	17	-0.0109955	0.0622076	0.8597	-0.132922	0.110931	0.989065	0.875533	1.11732
888	ebi-a-GCST90001568	finn-b-DM_NEPHROPATHY	Diabetic nephropathy || id:finn-b-DM_NEPHROPATHY	|| id:ebi-a-GCST90001568	Inverse variance weighted	17	0.0489363	0.0460831	0.288274	-0.0413865	0.139259	1.05015	0.959458	1.14942
889	ebi-a-GCST90001568	finn-b-DM_NEPHROPATHY	Diabetic nephropathy || id:finn-b-DM_NEPHROPATHY	|| id:ebi-a-GCST90001568	Simple mode	17	0.052433	0.0934994	0.582713	-0.130826	0.235692	1.05383	0.877371	1.26578
890	ebi-a-GCST90001568	finn-b-DM_NEPHROPATHY	Diabetic nephropathy || id:finn-b-DM_NEPHROPATHY	|| id:ebi-a-GCST90001568	Weighted mode	17	0.00266112	0.0590525	0.964614	-0.113082	0.118404	1.00266	0.893078	1.1257
891	ebi-a-GCST90001569	finn-b-DM_NEPHROPATHY	Diabetic nephropathy || id:finn-b-DM_NEPHROPATHY	|| id:ebi-a-GCST90001569	MR Egger	18	-0.0146322	0.0854563	0.866194	-0.182127	0.152862	0.985474	0.833496	1.16516
892	ebi-a-GCST90001569	finn-b-DM_NEPHROPATHY	Diabetic nephropathy || id:finn-b-DM_NEPHROPATHY	|| id:ebi-a-GCST90001569	Weighted median	18	0.0843653	0.0651513	0.19535	-0.0433313	0.212062	1.08803	0.957594	1.23622
893	ebi-a-GCST90001569	finn-b-DM_NEPHROPATHY	Diabetic nephropathy || id:finn-b-DM_NEPHROPATHY	|| id:ebi-a-GCST90001569	Inverse variance weighted	18	0.0505691	0.0471018	0.282996	-0.0417505	0.142889	1.05187	0.959109	1.1536
894	ebi-a-GCST90001569	finn-b-DM_NEPHROPATHY	Diabetic nephropathy || id:finn-b-DM_NEPHROPATHY	|| id:ebi-a-GCST90001569	Simple mode	18	0.11758	0.112159	0.309159	-0.102251	0.337411	1.12477	0.902803	1.40131
895	ebi-a-GCST90001569	finn-b-DM_NEPHROPATHY	Diabetic nephropathy || id:finn-b-DM_NEPHROPATHY	|| id:ebi-a-GCST90001569	Weighted mode	18	0.11152	0.0896639	0.230469	-0.0642215	0.287261	1.11798	0.937797	1.33277
896	ebi-a-GCST90001570	finn-b-DM_NEPHROPATHY	Diabetic nephropathy || id:finn-b-DM_NEPHROPATHY	|| id:ebi-a-GCST90001570	MR Egger	24	-0.0117171	0.0215627	0.592323	-0.05398	0.0305459	0.988351	0.947451	1.03102
897	ebi-a-GCST90001570	finn-b-DM_NEPHROPATHY	Diabetic nephropathy || id:finn-b-DM_NEPHROPATHY	|| id:ebi-a-GCST90001570	Weighted median	24	-0.00242228	0.0103816	0.815508	-0.0227701	0.0179256	0.997581	0.977487	1.01809
898	ebi-a-GCST90001570	finn-b-DM_NEPHROPATHY	Diabetic nephropathy || id:finn-b-DM_NEPHROPATHY	|| id:ebi-a-GCST90001570	Inverse variance weighted	24	-0.00126347	0.0208565	0.951694	-0.0421422	0.0396153	0.998737	0.958733	1.04041
899	ebi-a-GCST90001570	finn-b-DM_NEPHROPATHY	Diabetic nephropathy || id:finn-b-DM_NEPHROPATHY	|| id:ebi-a-GCST90001570	Simple mode	24	-0.00653889	0.0557272	0.907611	-0.115764	0.102686	0.993482	0.890685	1.10814
900	ebi-a-GCST90001570	finn-b-DM_NEPHROPATHY	Diabetic nephropathy || id:finn-b-DM_NEPHROPATHY	|| id:ebi-a-GCST90001570	Weighted mode	24	-0.00152339	0.0098696	0.878679	-0.0208678	0.017821	0.998478	0.979348	1.01798
901	ebi-a-GCST90001571	finn-b-DM_NEPHROPATHY	Diabetic nephropathy || id:finn-b-DM_NEPHROPATHY	|| id:ebi-a-GCST90001571	MR Egger	22	0.0429955	0.0619662	0.495754	-0.0784583	0.164449	1.04393	0.924541	1.17874
902	ebi-a-GCST90001571	finn-b-DM_NEPHROPATHY	Diabetic nephropathy || id:finn-b-DM_NEPHROPATHY	|| id:ebi-a-GCST90001571	Weighted median	22	0.132612	0.0532723	0.0127985	0.0281985	0.237026	1.14181	1.0286	1.26747
903	ebi-a-GCST90001571	finn-b-DM_NEPHROPATHY	Diabetic nephropathy || id:finn-b-DM_NEPHROPATHY	|| id:ebi-a-GCST90001571	Inverse variance weighted	22	0.0960185	0.036721	0.00892769	0.0240453	0.167992	1.10078	1.02434	1.18293
904	ebi-a-GCST90001571	finn-b-DM_NEPHROPATHY	Diabetic nephropathy || id:finn-b-DM_NEPHROPATHY	|| id:ebi-a-GCST90001571	Simple mode	22	0.16482	0.0718389	0.0321836	0.0240161	0.305625	1.17918	1.02431	1.35747
905	ebi-a-GCST90001571	finn-b-DM_NEPHROPATHY	Diabetic nephropathy || id:finn-b-DM_NEPHROPATHY	|| id:ebi-a-GCST90001571	Weighted mode	22	0.128192	0.0533072	0.0254875	0.0237103	0.232675	1.13677	1.02399	1.26197
906	ebi-a-GCST90001572	finn-b-DM_NEPHROPATHY	Diabetic nephropathy || id:finn-b-DM_NEPHROPATHY	|| id:ebi-a-GCST90001572	MR Egger	19	0.00170857	0.00982466	0.863994	-0.0175478	0.0209649	1.00171	0.982605	1.02119
907	ebi-a-GCST90001572	finn-b-DM_NEPHROPATHY	Diabetic nephropathy || id:finn-b-DM_NEPHROPATHY	|| id:ebi-a-GCST90001572	Weighted median	19	0.00223111	0.0100976	0.825127	-0.0175601	0.0220224	1.00223	0.982593	1.02227
908	ebi-a-GCST90001572	finn-b-DM_NEPHROPATHY	Diabetic nephropathy || id:finn-b-DM_NEPHROPATHY	|| id:ebi-a-GCST90001572	Inverse variance weighted	19	0.00316565	0.0093584	0.735161	-0.0151768	0.0215081	1.00317	0.984938	1.02174
909	ebi-a-GCST90001572	finn-b-DM_NEPHROPATHY	Diabetic nephropathy || id:finn-b-DM_NEPHROPATHY	|| id:ebi-a-GCST90001572	Simple mode	19	0.0150179	0.0813481	0.855597	-0.144424	0.17446	1.01513	0.86552	1.1906
910	ebi-a-GCST90001572	finn-b-DM_NEPHROPATHY	Diabetic nephropathy || id:finn-b-DM_NEPHROPATHY	|| id:ebi-a-GCST90001572	Weighted mode	19	0.00333628	0.00892979	0.713057	-0.0141661	0.0208387	1.00334	0.985934	1.02106
911	ebi-a-GCST90001573	finn-b-DM_NEPHROPATHY	Diabetic nephropathy || id:finn-b-DM_NEPHROPATHY	|| id:ebi-a-GCST90001573	MR Egger	23	0.00401356	0.0131365	0.762971	-0.0217339	0.029761	1.00402	0.978501	1.03021
912	ebi-a-GCST90001573	finn-b-DM_NEPHROPATHY	Diabetic nephropathy || id:finn-b-DM_NEPHROPATHY	|| id:ebi-a-GCST90001573	Weighted median	23	0.00228692	0.0105436	0.828284	-0.0183784	0.0229523	1.00229	0.981789	1.02322
913	ebi-a-GCST90001573	finn-b-DM_NEPHROPATHY	Diabetic nephropathy || id:finn-b-DM_NEPHROPATHY	|| id:ebi-a-GCST90001573	Inverse variance weighted	23	0.00123727	0.0123109	0.919946	-0.0228921	0.0253666	1.00124	0.977368	1.02569
914	ebi-a-GCST90001573	finn-b-DM_NEPHROPATHY	Diabetic nephropathy || id:finn-b-DM_NEPHROPATHY	|| id:ebi-a-GCST90001573	Simple mode	23	-0.00826299	0.0670536	0.903044	-0.139688	0.123162	0.991771	0.869629	1.13107
915	ebi-a-GCST90001573	finn-b-DM_NEPHROPATHY	Diabetic nephropathy || id:finn-b-DM_NEPHROPATHY	|| id:ebi-a-GCST90001573	Weighted mode	23	0.00089265	0.00990093	0.928977	-0.0185132	0.0202985	1.00089	0.981657	1.02051
916	ebi-a-GCST90001574	finn-b-DM_NEPHROPATHY	Diabetic nephropathy || id:finn-b-DM_NEPHROPATHY	|| id:ebi-a-GCST90001574	MR Egger	19	0.0054537	0.0133356	0.687675	-0.020684	0.0315914	1.00547	0.979528	1.0321
917	ebi-a-GCST90001574	finn-b-DM_NEPHROPATHY	Diabetic nephropathy || id:finn-b-DM_NEPHROPATHY	|| id:ebi-a-GCST90001574	Weighted median	19	0.00389434	0.0105682	0.712504	-0.0168194	0.0246081	1.0039	0.983321	1.02491
918	ebi-a-GCST90001574	finn-b-DM_NEPHROPATHY	Diabetic nephropathy || id:finn-b-DM_NEPHROPATHY	|| id:ebi-a-GCST90001574	Inverse variance weighted	19	0.00614956	0.0123794	0.61936	-0.0181141	0.0304132	1.00617	0.982049	1.03088
919	ebi-a-GCST90001574	finn-b-DM_NEPHROPATHY	Diabetic nephropathy || id:finn-b-DM_NEPHROPATHY	|| id:ebi-a-GCST90001574	Simple mode	19	0.159031	0.0706278	0.0370706	0.0206001	0.297461	1.17237	1.02081	1.34644
920	ebi-a-GCST90001574	finn-b-DM_NEPHROPATHY	Diabetic nephropathy || id:finn-b-DM_NEPHROPATHY	|| id:ebi-a-GCST90001574	Weighted mode	19	0.00176277	0.00945763	0.854226	-0.0167742	0.0202997	1.00176	0.983366	1.02051
921	ebi-a-GCST90001575	finn-b-DM_NEPHROPATHY	Diabetic nephropathy || id:finn-b-DM_NEPHROPATHY	|| id:ebi-a-GCST90001575	MR Egger	28	0.0104167	0.038501	0.788868	-0.0650452	0.0858786	1.01047	0.937025	1.08967
922	ebi-a-GCST90001575	finn-b-DM_NEPHROPATHY	Diabetic nephropathy || id:finn-b-DM_NEPHROPATHY	|| id:ebi-a-GCST90001575	Weighted median	28	0.023458	0.0393884	0.551472	-0.0537433	0.100659	1.02374	0.947675	1.1059
923	ebi-a-GCST90001575	finn-b-DM_NEPHROPATHY	Diabetic nephropathy || id:finn-b-DM_NEPHROPATHY	|| id:ebi-a-GCST90001575	Inverse variance weighted	28	0.00302897	0.0278292	0.913328	-0.0515163	0.0575743	1.00303	0.949788	1.05926
924	ebi-a-GCST90001575	finn-b-DM_NEPHROPATHY	Diabetic nephropathy || id:finn-b-DM_NEPHROPATHY	|| id:ebi-a-GCST90001575	Simple mode	28	-0.0805246	0.0731222	0.280516	-0.223844	0.0627948	0.922632	0.79944	1.06481
925	ebi-a-GCST90001575	finn-b-DM_NEPHROPATHY	Diabetic nephropathy || id:finn-b-DM_NEPHROPATHY	|| id:ebi-a-GCST90001575	Weighted mode	28	0.0264571	0.036206	0.471234	-0.0445068	0.0974209	1.02681	0.956469	1.10232
926	ebi-a-GCST90001576	finn-b-DM_NEPHROPATHY	Diabetic nephropathy || id:finn-b-DM_NEPHROPATHY	|| id:ebi-a-GCST90001576	MR Egger	13	-0.0102736	0.349248	0.977059	-0.694799	0.674252	0.989779	0.499175	1.96256
927	ebi-a-GCST90001576	finn-b-DM_NEPHROPATHY	Diabetic nephropathy || id:finn-b-DM_NEPHROPATHY	|| id:ebi-a-GCST90001576	Weighted median	13	-0.0243543	0.0821102	0.766768	-0.18529	0.136582	0.97594	0.830863	1.14635
928	ebi-a-GCST90001576	finn-b-DM_NEPHROPATHY	Diabetic nephropathy || id:finn-b-DM_NEPHROPATHY	|| id:ebi-a-GCST90001576	Inverse variance weighted	13	-0.189977	0.176781	0.282534	-0.536468	0.156514	0.826978	0.58481	1.16943
929	ebi-a-GCST90001576	finn-b-DM_NEPHROPATHY	Diabetic nephropathy || id:finn-b-DM_NEPHROPATHY	|| id:ebi-a-GCST90001576	Simple mode	13	-0.104854	0.117116	0.388233	-0.334402	0.124694	0.900456	0.715766	1.1328
930	ebi-a-GCST90001576	finn-b-DM_NEPHROPATHY	Diabetic nephropathy || id:finn-b-DM_NEPHROPATHY	|| id:ebi-a-GCST90001576	Weighted mode	13	-0.0133565	0.087508	0.881225	-0.184872	0.158159	0.986732	0.831211	1.17135
931	ebi-a-GCST90001577	finn-b-DM_NEPHROPATHY	Diabetic nephropathy || id:finn-b-DM_NEPHROPATHY	|| id:ebi-a-GCST90001577	MR Egger	24	-0.00320632	0.0550315	0.954065	-0.111068	0.104655	0.996799	0.894878	1.11033
932	ebi-a-GCST90001577	finn-b-DM_NEPHROPATHY	Diabetic nephropathy || id:finn-b-DM_NEPHROPATHY	|| id:ebi-a-GCST90001577	Weighted median	24	0.00786141	0.0572303	0.890743	-0.10431	0.120033	1.00789	0.900946	1.12753
933	ebi-a-GCST90001577	finn-b-DM_NEPHROPATHY	Diabetic nephropathy || id:finn-b-DM_NEPHROPATHY	|| id:ebi-a-GCST90001577	Inverse variance weighted	24	-0.037379	0.0377491	0.322079	-0.111367	0.0366093	0.963311	0.89461	1.03729
934	ebi-a-GCST90001577	finn-b-DM_NEPHROPATHY	Diabetic nephropathy || id:finn-b-DM_NEPHROPATHY	|| id:ebi-a-GCST90001577	Simple mode	24	-0.0592111	0.114553	0.610169	-0.283735	0.165313	0.942508	0.752966	1.17976
935	ebi-a-GCST90001577	finn-b-DM_NEPHROPATHY	Diabetic nephropathy || id:finn-b-DM_NEPHROPATHY	|| id:ebi-a-GCST90001577	Weighted mode	24	0.0021783	0.0525956	0.967322	-0.100909	0.105266	1.00218	0.904015	1.11101
936	ebi-a-GCST90001578	finn-b-DM_NEPHROPATHY	Diabetic nephropathy || id:finn-b-DM_NEPHROPATHY	|| id:ebi-a-GCST90001578	MR Egger	23	-0.0434284	0.0850289	0.614854	-0.210085	0.123228	0.957501	0.810515	1.13114
937	ebi-a-GCST90001578	finn-b-DM_NEPHROPATHY	Diabetic nephropathy || id:finn-b-DM_NEPHROPATHY	|| id:ebi-a-GCST90001578	Weighted median	23	-0.0829375	0.0706591	0.240488	-0.221429	0.0555544	0.920409	0.801373	1.05713
938	ebi-a-GCST90001578	finn-b-DM_NEPHROPATHY	Diabetic nephropathy || id:finn-b-DM_NEPHROPATHY	|| id:ebi-a-GCST90001578	Inverse variance weighted	23	-0.0971287	0.0436078	0.0259254	-0.1826	-0.0116575	0.907439	0.833101	0.98841
939	ebi-a-GCST90001578	finn-b-DM_NEPHROPATHY	Diabetic nephropathy || id:finn-b-DM_NEPHROPATHY	|| id:ebi-a-GCST90001578	Simple mode	23	-0.237414	0.118705	0.0579923	-0.470076	-0.00475166	0.788665	0.624955	0.99526
940	ebi-a-GCST90001578	finn-b-DM_NEPHROPATHY	Diabetic nephropathy || id:finn-b-DM_NEPHROPATHY	|| id:ebi-a-GCST90001578	Weighted mode	23	-0.083159	0.0796612	0.307863	-0.239295	0.0729769	0.920205	0.787183	1.07571
941	ebi-a-GCST90001579	finn-b-DM_NEPHROPATHY	Diabetic nephropathy || id:finn-b-DM_NEPHROPATHY	|| id:ebi-a-GCST90001579	MR Egger	16	-0.0444819	0.0388473	0.271389	-0.120623	0.0316588	0.956493	0.886368	1.03217
942	ebi-a-GCST90001579	finn-b-DM_NEPHROPATHY	Diabetic nephropathy || id:finn-b-DM_NEPHROPATHY	|| id:ebi-a-GCST90001579	Weighted median	16	-0.0339988	0.0529611	0.5209	-0.137803	0.0698049	0.966573	0.871271	1.0723
943	ebi-a-GCST90001579	finn-b-DM_NEPHROPATHY	Diabetic nephropathy || id:finn-b-DM_NEPHROPATHY	|| id:ebi-a-GCST90001579	Inverse variance weighted	16	-0.0294683	0.0303107	0.330947	-0.0888772	0.0299406	0.970962	0.914958	1.03039
944	ebi-a-GCST90001579	finn-b-DM_NEPHROPATHY	Diabetic nephropathy || id:finn-b-DM_NEPHROPATHY	|| id:ebi-a-GCST90001579	Simple mode	16	-0.10218	0.0807848	0.225226	-0.260518	0.0561581	0.902867	0.770652	1.05776
945	ebi-a-GCST90001579	finn-b-DM_NEPHROPATHY	Diabetic nephropathy || id:finn-b-DM_NEPHROPATHY	|| id:ebi-a-GCST90001579	Weighted mode	16	-0.0340944	0.0340477	0.332528	-0.100828	0.0326391	0.96648	0.904089	1.03318
946	ebi-a-GCST90001580	finn-b-DM_NEPHROPATHY	Diabetic nephropathy || id:finn-b-DM_NEPHROPATHY	|| id:ebi-a-GCST90001580	MR Egger	17	0.0815874	0.0542552	0.153402	-0.0247529	0.187928	1.08501	0.975551	1.20675
947	ebi-a-GCST90001580	finn-b-DM_NEPHROPATHY	Diabetic nephropathy || id:finn-b-DM_NEPHROPATHY	|| id:ebi-a-GCST90001580	Weighted median	17	0.0277004	0.0539145	0.607403	-0.077972	0.133373	1.02809	0.92499	1.14268
948	ebi-a-GCST90001580	finn-b-DM_NEPHROPATHY	Diabetic nephropathy || id:finn-b-DM_NEPHROPATHY	|| id:ebi-a-GCST90001580	Inverse variance weighted	17	0.000915546	0.0373248	0.980431	-0.0722411	0.0740722	1.00092	0.930307	1.07688
949	ebi-a-GCST90001580	finn-b-DM_NEPHROPATHY	Diabetic nephropathy || id:finn-b-DM_NEPHROPATHY	|| id:ebi-a-GCST90001580	Simple mode	17	-0.0188753	0.0971196	0.848347	-0.20923	0.171479	0.981302	0.811209	1.18706
950	ebi-a-GCST90001580	finn-b-DM_NEPHROPATHY	Diabetic nephropathy || id:finn-b-DM_NEPHROPATHY	|| id:ebi-a-GCST90001580	Weighted mode	17	0.0427498	0.045139	0.357688	-0.0457226	0.131222	1.04368	0.955307	1.14022
951	ebi-a-GCST90001581	finn-b-DM_NEPHROPATHY	Diabetic nephropathy || id:finn-b-DM_NEPHROPATHY	|| id:ebi-a-GCST90001581	MR Egger	22	0.00114128	0.00378882	0.766355	-0.00628481	0.00856736	1.00114	0.993735	1.0086
952	ebi-a-GCST90001581	finn-b-DM_NEPHROPATHY	Diabetic nephropathy || id:finn-b-DM_NEPHROPATHY	|| id:ebi-a-GCST90001581	Weighted median	22	0.00150727	0.00429969	0.725923	-0.00692012	0.00993467	1.00151	0.993104	1.00998
953	ebi-a-GCST90001581	finn-b-DM_NEPHROPATHY	Diabetic nephropathy || id:finn-b-DM_NEPHROPATHY	|| id:ebi-a-GCST90001581	Inverse variance weighted	22	0.000902341	0.00370502	0.807583	-0.0063595	0.00816418	1.0009	0.993661	1.0082
954	ebi-a-GCST90001581	finn-b-DM_NEPHROPATHY	Diabetic nephropathy || id:finn-b-DM_NEPHROPATHY	|| id:ebi-a-GCST90001581	Simple mode	22	-0.0612596	0.0475785	0.211913	-0.154513	0.0319943	0.940579	0.856832	1.03251
955	ebi-a-GCST90001581	finn-b-DM_NEPHROPATHY	Diabetic nephropathy || id:finn-b-DM_NEPHROPATHY	|| id:ebi-a-GCST90001581	Weighted mode	22	0.00182204	0.00401505	0.654627	-0.00604747	0.00969154	1.00182	0.993971	1.00974
956	ebi-a-GCST90001582	finn-b-DM_NEPHROPATHY	Diabetic nephropathy || id:finn-b-DM_NEPHROPATHY	|| id:ebi-a-GCST90001582	MR Egger	22	-0.00465329	0.0267184	0.86349	-0.0570214	0.0477148	0.995358	0.944574	1.04887
957	ebi-a-GCST90001582	finn-b-DM_NEPHROPATHY	Diabetic nephropathy || id:finn-b-DM_NEPHROPATHY	|| id:ebi-a-GCST90001582	Weighted median	22	-0.0029844	0.0254715	0.906729	-0.0529086	0.0469398	0.99702	0.948467	1.04806
958	ebi-a-GCST90001582	finn-b-DM_NEPHROPATHY	Diabetic nephropathy || id:finn-b-DM_NEPHROPATHY	|| id:ebi-a-GCST90001582	Inverse variance weighted	22	-0.0312099	0.0242405	0.197917	-0.0787213	0.0163016	0.969272	0.924298	1.01644
959	ebi-a-GCST90001582	finn-b-DM_NEPHROPATHY	Diabetic nephropathy || id:finn-b-DM_NEPHROPATHY	|| id:ebi-a-GCST90001582	Simple mode	22	-0.139482	0.0802653	0.0968966	-0.296802	0.0178377	0.869808	0.743191	1.018
960	ebi-a-GCST90001582	finn-b-DM_NEPHROPATHY	Diabetic nephropathy || id:finn-b-DM_NEPHROPATHY	|| id:ebi-a-GCST90001582	Weighted mode	22	-0.00898602	0.0229921	0.699859	-0.0540505	0.0360785	0.991054	0.947384	1.03674
961	ebi-a-GCST90001583	finn-b-DM_NEPHROPATHY	Diabetic nephropathy || id:finn-b-DM_NEPHROPATHY	|| id:ebi-a-GCST90001583	MR Egger	21	-0.00405401	0.0218105	0.854513	-0.0468026	0.0386945	0.995954	0.954276	1.03945
962	ebi-a-GCST90001583	finn-b-DM_NEPHROPATHY	Diabetic nephropathy || id:finn-b-DM_NEPHROPATHY	|| id:ebi-a-GCST90001583	Weighted median	21	-0.00569675	0.0233985	0.807644	-0.0515578	0.0401643	0.994319	0.949749	1.04098
963	ebi-a-GCST90001583	finn-b-DM_NEPHROPATHY	Diabetic nephropathy || id:finn-b-DM_NEPHROPATHY	|| id:ebi-a-GCST90001583	Inverse variance weighted	21	-0.00616189	0.0188102	0.743227	-0.0430298	0.030706	0.993857	0.957883	1.03118
964	ebi-a-GCST90001583	finn-b-DM_NEPHROPATHY	Diabetic nephropathy || id:finn-b-DM_NEPHROPATHY	|| id:ebi-a-GCST90001583	Simple mode	21	-0.0624897	0.0697977	0.381277	-0.199293	0.0743137	0.939423	0.81931	1.07714
965	ebi-a-GCST90001583	finn-b-DM_NEPHROPATHY	Diabetic nephropathy || id:finn-b-DM_NEPHROPATHY	|| id:ebi-a-GCST90001583	Weighted mode	21	-0.00635151	0.020685	0.761973	-0.0468941	0.0341911	0.993669	0.954188	1.03478
966	ebi-a-GCST90001584	finn-b-DM_NEPHROPATHY	Diabetic nephropathy || id:finn-b-DM_NEPHROPATHY	|| id:ebi-a-GCST90001584	MR Egger	20	0.0105827	0.0634227	0.86934	-0.113726	0.134891	1.01064	0.892503	1.14441
967	ebi-a-GCST90001584	finn-b-DM_NEPHROPATHY	Diabetic nephropathy || id:finn-b-DM_NEPHROPATHY	|| id:ebi-a-GCST90001584	Weighted median	20	0.0234806	0.0542145	0.664939	-0.0827799	0.129741	1.02376	0.920554	1.13853
968	ebi-a-GCST90001584	finn-b-DM_NEPHROPATHY	Diabetic nephropathy || id:finn-b-DM_NEPHROPATHY	|| id:ebi-a-GCST90001584	Inverse variance weighted	20	0.0113701	0.0409973	0.78152	-0.0689845	0.0917248	1.01144	0.933341	1.09606
969	ebi-a-GCST90001584	finn-b-DM_NEPHROPATHY	Diabetic nephropathy || id:finn-b-DM_NEPHROPATHY	|| id:ebi-a-GCST90001584	Simple mode	20	0.0330442	0.0771427	0.673212	-0.118155	0.184244	1.0336	0.888558	1.20231
970	ebi-a-GCST90001584	finn-b-DM_NEPHROPATHY	Diabetic nephropathy || id:finn-b-DM_NEPHROPATHY	|| id:ebi-a-GCST90001584	Weighted mode	20	0.0218231	0.0581631	0.711663	-0.0921765	0.135823	1.02206	0.911944	1.14548
971	ebi-a-GCST90001585	finn-b-DM_NEPHROPATHY	Diabetic nephropathy || id:finn-b-DM_NEPHROPATHY	|| id:ebi-a-GCST90001585	MR Egger	19	0.0365126	0.0720699	0.618924	-0.104744	0.17777	1.03719	0.900555	1.19455
972	ebi-a-GCST90001585	finn-b-DM_NEPHROPATHY	Diabetic nephropathy || id:finn-b-DM_NEPHROPATHY	|| id:ebi-a-GCST90001585	Weighted median	19	0.0231927	0.0524833	0.658558	-0.0796746	0.12606	1.02346	0.923417	1.13435
973	ebi-a-GCST90001585	finn-b-DM_NEPHROPATHY	Diabetic nephropathy || id:finn-b-DM_NEPHROPATHY	|| id:ebi-a-GCST90001585	Inverse variance weighted	19	-0.0129595	0.0413168	0.753778	-0.0939404	0.0680214	0.987124	0.910337	1.07039
974	ebi-a-GCST90001585	finn-b-DM_NEPHROPATHY	Diabetic nephropathy || id:finn-b-DM_NEPHROPATHY	|| id:ebi-a-GCST90001585	Simple mode	19	-0.0255928	0.0955093	0.791776	-0.212791	0.161605	0.974732	0.808325	1.1754
975	ebi-a-GCST90001585	finn-b-DM_NEPHROPATHY	Diabetic nephropathy || id:finn-b-DM_NEPHROPATHY	|| id:ebi-a-GCST90001585	Weighted mode	19	0.0130092	0.0528924	0.808498	-0.0906598	0.116678	1.01309	0.913328	1.12376
976	ebi-a-GCST90001586	finn-b-DM_NEPHROPATHY	Diabetic nephropathy || id:finn-b-DM_NEPHROPATHY	|| id:ebi-a-GCST90001586	MR Egger	22	-0.0178262	0.0185715	0.348585	-0.0542264	0.018574	0.982332	0.947218	1.01875
977	ebi-a-GCST90001586	finn-b-DM_NEPHROPATHY	Diabetic nephropathy || id:finn-b-DM_NEPHROPATHY	|| id:ebi-a-GCST90001586	Weighted median	22	-0.0185355	0.0204022	0.363613	-0.0585239	0.0214529	0.981635	0.943156	1.02168
978	ebi-a-GCST90001586	finn-b-DM_NEPHROPATHY	Diabetic nephropathy || id:finn-b-DM_NEPHROPATHY	|| id:ebi-a-GCST90001586	Inverse variance weighted	22	-0.0234928	0.0164907	0.154271	-0.0558147	0.00882903	0.976781	0.945714	1.00887
979	ebi-a-GCST90001586	finn-b-DM_NEPHROPATHY	Diabetic nephropathy || id:finn-b-DM_NEPHROPATHY	|| id:ebi-a-GCST90001586	Simple mode	22	-0.0534974	0.0539204	0.332417	-0.159181	0.0521867	0.947908	0.852842	1.05357
980	ebi-a-GCST90001586	finn-b-DM_NEPHROPATHY	Diabetic nephropathy || id:finn-b-DM_NEPHROPATHY	|| id:ebi-a-GCST90001586	Weighted mode	22	-0.0182882	0.0182303	0.327196	-0.0540196	0.0174432	0.981878	0.947414	1.0176
981	ebi-a-GCST90001587	finn-b-DM_NEPHROPATHY	Diabetic nephropathy || id:finn-b-DM_NEPHROPATHY	|| id:ebi-a-GCST90001587	MR Egger	20	0.0646133	0.0861033	0.462701	-0.104149	0.233376	1.06675	0.901091	1.26286
982	ebi-a-GCST90001587	finn-b-DM_NEPHROPATHY	Diabetic nephropathy || id:finn-b-DM_NEPHROPATHY	|| id:ebi-a-GCST90001587	Weighted median	20	0.0678199	0.0642629	0.291265	-0.0581354	0.193775	1.07017	0.943522	1.21382
983	ebi-a-GCST90001587	finn-b-DM_NEPHROPATHY	Diabetic nephropathy || id:finn-b-DM_NEPHROPATHY	|| id:ebi-a-GCST90001587	Inverse variance weighted	20	0.0407999	0.0465779	0.381057	-0.0504928	0.132093	1.04164	0.950761	1.14121
984	ebi-a-GCST90001587	finn-b-DM_NEPHROPATHY	Diabetic nephropathy || id:finn-b-DM_NEPHROPATHY	|| id:ebi-a-GCST90001587	Simple mode	20	-0.0090178	0.0966582	0.926645	-0.198468	0.180432	0.991023	0.819986	1.19774
985	ebi-a-GCST90001587	finn-b-DM_NEPHROPATHY	Diabetic nephropathy || id:finn-b-DM_NEPHROPATHY	|| id:ebi-a-GCST90001587	Weighted mode	20	0.0402478	0.0762902	0.60391	-0.109281	0.189777	1.04107	0.896479	1.20898
986	ebi-a-GCST90001588	finn-b-DM_NEPHROPATHY	Diabetic nephropathy || id:finn-b-DM_NEPHROPATHY	|| id:ebi-a-GCST90001588	MR Egger	23	-0.0138702	0.0674763	0.839117	-0.146124	0.118383	0.986226	0.864051	1.12568
987	ebi-a-GCST90001588	finn-b-DM_NEPHROPATHY	Diabetic nephropathy || id:finn-b-DM_NEPHROPATHY	|| id:ebi-a-GCST90001588	Weighted median	23	-0.0166286	0.0499932	0.739423	-0.114615	0.081358	0.983509	0.891709	1.08476
988	ebi-a-GCST90001588	finn-b-DM_NEPHROPATHY	Diabetic nephropathy || id:finn-b-DM_NEPHROPATHY	|| id:ebi-a-GCST90001588	Inverse variance weighted	23	-0.00340157	0.0366608	0.926074	-0.0752567	0.0684536	0.996604	0.927505	1.07085
989	ebi-a-GCST90001588	finn-b-DM_NEPHROPATHY	Diabetic nephropathy || id:finn-b-DM_NEPHROPATHY	|| id:ebi-a-GCST90001588	Simple mode	23	-0.0336922	0.0892405	0.709387	-0.208604	0.141219	0.966869	0.811717	1.15168
990	ebi-a-GCST90001588	finn-b-DM_NEPHROPATHY	Diabetic nephropathy || id:finn-b-DM_NEPHROPATHY	|| id:ebi-a-GCST90001588	Weighted mode	23	-0.0437524	0.065235	0.509399	-0.171613	0.0841081	0.957191	0.842305	1.08775
991	ebi-a-GCST90001589	finn-b-DM_NEPHROPATHY	Diabetic nephropathy || id:finn-b-DM_NEPHROPATHY	|| id:ebi-a-GCST90001589	MR Egger	12	0.193595	0.187052	0.325058	-0.173027	0.560216	1.2136	0.841115	1.75105
992	ebi-a-GCST90001589	finn-b-DM_NEPHROPATHY	Diabetic nephropathy || id:finn-b-DM_NEPHROPATHY	|| id:ebi-a-GCST90001589	Weighted median	12	0.0255231	0.0784643	0.744967	-0.128267	0.179313	1.02585	0.879619	1.1964
993	ebi-a-GCST90001589	finn-b-DM_NEPHROPATHY	Diabetic nephropathy || id:finn-b-DM_NEPHROPATHY	|| id:ebi-a-GCST90001589	Inverse variance weighted	12	0.0285982	0.0976994	0.769739	-0.162893	0.220089	1.02901	0.849682	1.24619
994	ebi-a-GCST90001589	finn-b-DM_NEPHROPATHY	Diabetic nephropathy || id:finn-b-DM_NEPHROPATHY	|| id:ebi-a-GCST90001589	Simple mode	12	0.0825756	0.117241	0.495873	-0.147217	0.312368	1.08608	0.863107	1.36666
995	ebi-a-GCST90001589	finn-b-DM_NEPHROPATHY	Diabetic nephropathy || id:finn-b-DM_NEPHROPATHY	|| id:ebi-a-GCST90001589	Weighted mode	12	0.0677742	0.0841163	0.437476	-0.0970938	0.232642	1.07012	0.907471	1.26193
996	ebi-a-GCST90001590	finn-b-DM_NEPHROPATHY	Diabetic nephropathy || id:finn-b-DM_NEPHROPATHY	|| id:ebi-a-GCST90001590	MR Egger	18	0.103719	0.0951991	0.292072	-0.082871	0.29031	1.10929	0.92047	1.33684
997	ebi-a-GCST90001590	finn-b-DM_NEPHROPATHY	Diabetic nephropathy || id:finn-b-DM_NEPHROPATHY	|| id:ebi-a-GCST90001590	Weighted median	18	0.0879094	0.0475664	0.0645822	-0.00532083	0.18114	1.09189	0.994693	1.19858
998	ebi-a-GCST90001590	finn-b-DM_NEPHROPATHY	Diabetic nephropathy || id:finn-b-DM_NEPHROPATHY	|| id:ebi-a-GCST90001590	Inverse variance weighted	18	0.121635	0.0695502	0.0803122	-0.0146836	0.257953	1.12934	0.985424	1.29428
999	ebi-a-GCST90001590	finn-b-DM_NEPHROPATHY	Diabetic nephropathy || id:finn-b-DM_NEPHROPATHY	|| id:ebi-a-GCST90001590	Simple mode	18	0.0236585	0.0861539	0.786927	-0.145203	0.19252	1.02394	0.864847	1.2123
1000	ebi-a-GCST90001590	finn-b-DM_NEPHROPATHY	Diabetic nephropathy || id:finn-b-DM_NEPHROPATHY	|| id:ebi-a-GCST90001590	Weighted mode	18	0.094351	0.0440496	0.0469741	0.00801382	0.180688	1.09895	1.00805	1.19804
1001	ebi-a-GCST90001591	finn-b-DM_NEPHROPATHY	Diabetic nephropathy || id:finn-b-DM_NEPHROPATHY	|| id:ebi-a-GCST90001591	MR Egger	18	0.167062	0.0652336	0.0209332	0.0392039	0.29492	1.18183	1.03998	1.34302
1002	ebi-a-GCST90001591	finn-b-DM_NEPHROPATHY	Diabetic nephropathy || id:finn-b-DM_NEPHROPATHY	|| id:ebi-a-GCST90001591	Weighted median	18	0.0790461	0.0638166	0.215477	-0.0460344	0.204127	1.08225	0.955009	1.22645
1003	ebi-a-GCST90001591	finn-b-DM_NEPHROPATHY	Diabetic nephropathy || id:finn-b-DM_NEPHROPATHY	|| id:ebi-a-GCST90001591	Inverse variance weighted	18	0.0591543	0.0433076	0.171967	-0.0257286	0.144037	1.06094	0.9746	1.15493
1004	ebi-a-GCST90001591	finn-b-DM_NEPHROPATHY	Diabetic nephropathy || id:finn-b-DM_NEPHROPATHY	|| id:ebi-a-GCST90001591	Simple mode	18	0.14979	0.0934275	0.12729	-0.0333277	0.332908	1.16159	0.967222	1.39502
1005	ebi-a-GCST90001591	finn-b-DM_NEPHROPATHY	Diabetic nephropathy || id:finn-b-DM_NEPHROPATHY	|| id:ebi-a-GCST90001591	Weighted mode	18	0.105341	0.0654585	0.125966	-0.0229574	0.23364	1.11109	0.977304	1.26319
1006	ebi-a-GCST90001592	finn-b-DM_NEPHROPATHY	Diabetic nephropathy || id:finn-b-DM_NEPHROPATHY	|| id:ebi-a-GCST90001592	MR Egger	20	0.0231211	0.0221795	0.311003	-0.0203508	0.066593	1.02339	0.979855	1.06886
1007	ebi-a-GCST90001592	finn-b-DM_NEPHROPATHY	Diabetic nephropathy || id:finn-b-DM_NEPHROPATHY	|| id:ebi-a-GCST90001592	Weighted median	20	0.0235858	0.0249484	0.344464	-0.0253131	0.0724847	1.02387	0.975005	1.07518
1008	ebi-a-GCST90001592	finn-b-DM_NEPHROPATHY	Diabetic nephropathy || id:finn-b-DM_NEPHROPATHY	|| id:ebi-a-GCST90001592	Inverse variance weighted	20	0.0142559	0.0189868	0.452752	-0.0229581	0.05147	1.01436	0.977303	1.05282
1009	ebi-a-GCST90001592	finn-b-DM_NEPHROPATHY	Diabetic nephropathy || id:finn-b-DM_NEPHROPATHY	|| id:ebi-a-GCST90001592	Simple mode	20	0.0354179	0.0601024	0.562607	-0.0823827	0.153219	1.03605	0.920919	1.16558
1010	ebi-a-GCST90001592	finn-b-DM_NEPHROPATHY	Diabetic nephropathy || id:finn-b-DM_NEPHROPATHY	|| id:ebi-a-GCST90001592	Weighted mode	20	0.0215486	0.0206354	0.309472	-0.0188968	0.061994	1.02178	0.981281	1.06396
1011	ebi-a-GCST90001593	finn-b-DM_NEPHROPATHY	Diabetic nephropathy || id:finn-b-DM_NEPHROPATHY	|| id:ebi-a-GCST90001593	MR Egger	20	-0.0417471	0.0830575	0.621319	-0.20454	0.121046	0.959112	0.815022	1.12868
1012	ebi-a-GCST90001593	finn-b-DM_NEPHROPATHY	Diabetic nephropathy || id:finn-b-DM_NEPHROPATHY	|| id:ebi-a-GCST90001593	Weighted median	20	0.00430733	0.0466657	0.926458	-0.0871575	0.0957721	1.00432	0.916533	1.10051
1013	ebi-a-GCST90001593	finn-b-DM_NEPHROPATHY	Diabetic nephropathy || id:finn-b-DM_NEPHROPATHY	|| id:ebi-a-GCST90001593	Inverse variance weighted	20	0.0108943	0.0526327	0.83602	-0.0922658	0.114054	1.01095	0.911863	1.12081
1014	ebi-a-GCST90001593	finn-b-DM_NEPHROPATHY	Diabetic nephropathy || id:finn-b-DM_NEPHROPATHY	|| id:ebi-a-GCST90001593	Simple mode	20	-0.0460094	0.0861324	0.599419	-0.214829	0.12281	0.955033	0.806679	1.13067
1015	ebi-a-GCST90001593	finn-b-DM_NEPHROPATHY	Diabetic nephropathy || id:finn-b-DM_NEPHROPATHY	|| id:ebi-a-GCST90001593	Weighted mode	20	0.0102501	0.0454848	0.824111	-0.0789002	0.0994004	1.0103	0.924132	1.10451
1016	ebi-a-GCST90001594	finn-b-DM_NEPHROPATHY	Diabetic nephropathy || id:finn-b-DM_NEPHROPATHY	|| id:ebi-a-GCST90001594	MR Egger	17	-0.0613577	0.0830707	0.471538	-0.224176	0.101461	0.940487	0.799174	1.10679
1017	ebi-a-GCST90001594	finn-b-DM_NEPHROPATHY	Diabetic nephropathy || id:finn-b-DM_NEPHROPATHY	|| id:ebi-a-GCST90001594	Weighted median	17	-0.0123359	0.0593135	0.835245	-0.12859	0.103918	0.98774	0.879334	1.10951
1018	ebi-a-GCST90001594	finn-b-DM_NEPHROPATHY	Diabetic nephropathy || id:finn-b-DM_NEPHROPATHY	|| id:ebi-a-GCST90001594	Inverse variance weighted	17	-0.0525391	0.0446768	0.239602	-0.140106	0.0350274	0.948817	0.869266	1.03565
1019	ebi-a-GCST90001594	finn-b-DM_NEPHROPATHY	Diabetic nephropathy || id:finn-b-DM_NEPHROPATHY	|| id:ebi-a-GCST90001594	Simple mode	17	3.00087e-05	0.0924298	0.999745	-0.181132	0.181192	1.00003	0.834325	1.19865
1020	ebi-a-GCST90001594	finn-b-DM_NEPHROPATHY	Diabetic nephropathy || id:finn-b-DM_NEPHROPATHY	|| id:ebi-a-GCST90001594	Weighted mode	17	3.00087e-05	0.0659723	0.999643	-0.129276	0.129336	1.00003	0.878732	1.13807
1021	ebi-a-GCST90001595	finn-b-DM_NEPHROPATHY	Diabetic nephropathy || id:finn-b-DM_NEPHROPATHY	|| id:ebi-a-GCST90001595	MR Egger	7	-0.648631	0.312975	0.0929477	-1.26206	-0.0351992	0.522761	0.28307	0.965413
1022	ebi-a-GCST90001595	finn-b-DM_NEPHROPATHY	Diabetic nephropathy || id:finn-b-DM_NEPHROPATHY	|| id:ebi-a-GCST90001595	Weighted median	7	-0.219853	0.128377	0.0867935	-0.471472	0.0317656	0.802637	0.624083	1.03228
1023	ebi-a-GCST90001595	finn-b-DM_NEPHROPATHY	Diabetic nephropathy || id:finn-b-DM_NEPHROPATHY	|| id:ebi-a-GCST90001595	Inverse variance weighted	7	-0.190048	0.122131	0.119683	-0.429424	0.0493282	0.826919	0.650884	1.05057
1024	ebi-a-GCST90001595	finn-b-DM_NEPHROPATHY	Diabetic nephropathy || id:finn-b-DM_NEPHROPATHY	|| id:ebi-a-GCST90001595	Simple mode	7	-0.162626	0.170114	0.375997	-0.49605	0.170798	0.849909	0.608931	1.18625
1025	ebi-a-GCST90001595	finn-b-DM_NEPHROPATHY	Diabetic nephropathy || id:finn-b-DM_NEPHROPATHY	|| id:ebi-a-GCST90001595	Weighted mode	7	-0.169056	0.135805	0.259604	-0.435235	0.0971217	0.844461	0.647113	1.10199
1026	ebi-a-GCST90001596	finn-b-DM_NEPHROPATHY	Diabetic nephropathy || id:finn-b-DM_NEPHROPATHY	|| id:ebi-a-GCST90001596	MR Egger	22	0.0503305	0.0456981	0.283815	-0.0392378	0.139899	1.05162	0.961522	1.15016
1027	ebi-a-GCST90001596	finn-b-DM_NEPHROPATHY	Diabetic nephropathy || id:finn-b-DM_NEPHROPATHY	|| id:ebi-a-GCST90001596	Weighted median	22	0.0297092	0.0348692	0.394204	-0.0386344	0.0980529	1.03015	0.962102	1.10302
1028	ebi-a-GCST90001596	finn-b-DM_NEPHROPATHY	Diabetic nephropathy || id:finn-b-DM_NEPHROPATHY	|| id:ebi-a-GCST90001596	Inverse variance weighted	22	0.0256375	0.0335868	0.445272	-0.0401926	0.0914677	1.02597	0.960604	1.09578
1029	ebi-a-GCST90001596	finn-b-DM_NEPHROPATHY	Diabetic nephropathy || id:finn-b-DM_NEPHROPATHY	|| id:ebi-a-GCST90001596	Simple mode	22	0.00206973	0.0584357	0.97208	-0.112464	0.116604	1.00207	0.893629	1.12367
1030	ebi-a-GCST90001596	finn-b-DM_NEPHROPATHY	Diabetic nephropathy || id:finn-b-DM_NEPHROPATHY	|| id:ebi-a-GCST90001596	Weighted mode	22	0.022409	0.0281388	0.434727	-0.0327431	0.077561	1.02266	0.967787	1.08065
1031	ebi-a-GCST90001597	finn-b-DM_NEPHROPATHY	Diabetic nephropathy || id:finn-b-DM_NEPHROPATHY	|| id:ebi-a-GCST90001597	MR Egger	17	-0.0237222	0.121166	0.847409	-0.261208	0.213764	0.976557	0.77012	1.23833
1032	ebi-a-GCST90001597	finn-b-DM_NEPHROPATHY	Diabetic nephropathy || id:finn-b-DM_NEPHROPATHY	|| id:ebi-a-GCST90001597	Weighted median	17	0.0290712	0.0612463	0.635029	-0.0909716	0.149114	1.0295	0.913044	1.16081
1033	ebi-a-GCST90001597	finn-b-DM_NEPHROPATHY	Diabetic nephropathy || id:finn-b-DM_NEPHROPATHY	|| id:ebi-a-GCST90001597	Inverse variance weighted	17	0.0261502	0.0635036	0.680492	-0.0983168	0.150617	1.0265	0.906362	1.16255
1034	ebi-a-GCST90001597	finn-b-DM_NEPHROPATHY	Diabetic nephropathy || id:finn-b-DM_NEPHROPATHY	|| id:ebi-a-GCST90001597	Simple mode	17	0.052964	0.087443	0.553211	-0.118424	0.224352	1.05439	0.888319	1.25151
1035	ebi-a-GCST90001597	finn-b-DM_NEPHROPATHY	Diabetic nephropathy || id:finn-b-DM_NEPHROPATHY	|| id:ebi-a-GCST90001597	Weighted mode	17	0.0388153	0.0606665	0.531348	-0.080091	0.157722	1.03958	0.923032	1.17084
1036	ebi-a-GCST90001598	finn-b-DM_NEPHROPATHY	Diabetic nephropathy || id:finn-b-DM_NEPHROPATHY	|| id:ebi-a-GCST90001598	MR Egger	20	0.331114	0.111432	0.00817743	0.112707	0.549521	1.39252	1.1193	1.73242
1037	ebi-a-GCST90001598	finn-b-DM_NEPHROPATHY	Diabetic nephropathy || id:finn-b-DM_NEPHROPATHY	|| id:ebi-a-GCST90001598	Weighted median	20	0.0860807	0.0690086	0.212254	-0.0491762	0.221338	1.08989	0.952013	1.24774
1038	ebi-a-GCST90001598	finn-b-DM_NEPHROPATHY	Diabetic nephropathy || id:finn-b-DM_NEPHROPATHY	|| id:ebi-a-GCST90001598	Inverse variance weighted	20	0.100426	0.05631	0.0745146	-0.00994205	0.210793	1.10564	0.990107	1.23466
1039	ebi-a-GCST90001598	finn-b-DM_NEPHROPATHY	Diabetic nephropathy || id:finn-b-DM_NEPHROPATHY	|| id:ebi-a-GCST90001598	Simple mode	20	0.0373853	0.125947	0.769815	-0.209471	0.284242	1.03809	0.811013	1.32875
1040	ebi-a-GCST90001598	finn-b-DM_NEPHROPATHY	Diabetic nephropathy || id:finn-b-DM_NEPHROPATHY	|| id:ebi-a-GCST90001598	Weighted mode	20	0.0696531	0.117243	0.55946	-0.160144	0.29945	1.07214	0.852021	1.34912
1041	ebi-a-GCST90001599	finn-b-DM_NEPHROPATHY	Diabetic nephropathy || id:finn-b-DM_NEPHROPATHY	|| id:ebi-a-GCST90001599	MR Egger	13	0.180698	0.162247	0.289143	-0.137306	0.498703	1.19805	0.871703	1.64658
1042	ebi-a-GCST90001599	finn-b-DM_NEPHROPATHY	Diabetic nephropathy || id:finn-b-DM_NEPHROPATHY	|| id:ebi-a-GCST90001599	Weighted median	13	0.148443	0.0815205	0.0686181	-0.0113374	0.308223	1.16003	0.988727	1.361
1043	ebi-a-GCST90001599	finn-b-DM_NEPHROPATHY	Diabetic nephropathy || id:finn-b-DM_NEPHROPATHY	|| id:ebi-a-GCST90001599	Inverse variance weighted	13	0.103804	0.0626823	0.0977157	-0.0190535	0.226661	1.10938	0.981127	1.2544
1044	ebi-a-GCST90001599	finn-b-DM_NEPHROPATHY	Diabetic nephropathy || id:finn-b-DM_NEPHROPATHY	|| id:ebi-a-GCST90001599	Simple mode	13	0.215028	0.133431	0.133038	-0.0464968	0.476553	1.2399	0.954568	1.61051
1045	ebi-a-GCST90001599	finn-b-DM_NEPHROPATHY	Diabetic nephropathy || id:finn-b-DM_NEPHROPATHY	|| id:ebi-a-GCST90001599	Weighted mode	13	0.177966	0.103019	0.109699	-0.0239509	0.379883	1.19478	0.976334	1.46211
1046	ebi-a-GCST90001600	finn-b-DM_NEPHROPATHY	Diabetic nephropathy || id:finn-b-DM_NEPHROPATHY	|| id:ebi-a-GCST90001600	MR Egger	8	0.0435813	0.0419018	0.338387	-0.0385463	0.125709	1.04454	0.962187	1.13395
1047	ebi-a-GCST90001600	finn-b-DM_NEPHROPATHY	Diabetic nephropathy || id:finn-b-DM_NEPHROPATHY	|| id:ebi-a-GCST90001600	Weighted median	8	0.0254842	0.0338221	0.451163	-0.0408071	0.0917755	1.02581	0.960014	1.09612
1048	ebi-a-GCST90001600	finn-b-DM_NEPHROPATHY	Diabetic nephropathy || id:finn-b-DM_NEPHROPATHY	|| id:ebi-a-GCST90001600	Inverse variance weighted	8	0.0166104	0.0285465	0.560654	-0.0393408	0.0725616	1.01675	0.961423	1.07526
1049	ebi-a-GCST90001600	finn-b-DM_NEPHROPATHY	Diabetic nephropathy || id:finn-b-DM_NEPHROPATHY	|| id:ebi-a-GCST90001600	Simple mode	8	-0.00739661	0.0744289	0.923624	-0.153277	0.138484	0.992631	0.857892	1.14853
1050	ebi-a-GCST90001600	finn-b-DM_NEPHROPATHY	Diabetic nephropathy || id:finn-b-DM_NEPHROPATHY	|| id:ebi-a-GCST90001600	Weighted mode	8	0.0275602	0.0306292	0.398123	-0.0324731	0.0875934	1.02794	0.968049	1.09154
1051	ebi-a-GCST90001601	finn-b-DM_NEPHROPATHY	Diabetic nephropathy || id:finn-b-DM_NEPHROPATHY	|| id:ebi-a-GCST90001601	MR Egger	16	0.0365397	0.160612	0.823322	-0.278261	0.35134	1.03722	0.757099	1.42097
1052	ebi-a-GCST90001601	finn-b-DM_NEPHROPATHY	Diabetic nephropathy || id:finn-b-DM_NEPHROPATHY	|| id:ebi-a-GCST90001601	Weighted median	16	-0.0253218	0.0591284	0.668468	-0.141213	0.0905698	0.974996	0.868304	1.0948
1053	ebi-a-GCST90001601	finn-b-DM_NEPHROPATHY	Diabetic nephropathy || id:finn-b-DM_NEPHROPATHY	|| id:ebi-a-GCST90001601	Inverse variance weighted	16	0.119827	0.0995253	0.228597	-0.075243	0.314896	1.1273	0.927518	1.37012
1054	ebi-a-GCST90001601	finn-b-DM_NEPHROPATHY	Diabetic nephropathy || id:finn-b-DM_NEPHROPATHY	|| id:ebi-a-GCST90001601	Simple mode	16	0.0302997	0.0858518	0.729051	-0.13797	0.198569	1.03076	0.871125	1.21966
1055	ebi-a-GCST90001601	finn-b-DM_NEPHROPATHY	Diabetic nephropathy || id:finn-b-DM_NEPHROPATHY	|| id:ebi-a-GCST90001601	Weighted mode	16	-0.00471753	0.0604942	0.938872	-0.123286	0.113851	0.995294	0.884011	1.12059
1056	ebi-a-GCST90001602	finn-b-DM_NEPHROPATHY	Diabetic nephropathy || id:finn-b-DM_NEPHROPATHY	|| id:ebi-a-GCST90001602	MR Egger	19	0.0114387	0.0390698	0.773237	-0.0651381	0.0880155	1.0115	0.936938	1.09201
1057	ebi-a-GCST90001602	finn-b-DM_NEPHROPATHY	Diabetic nephropathy || id:finn-b-DM_NEPHROPATHY	|| id:ebi-a-GCST90001602	Weighted median	19	0.0111632	0.0348411	0.748662	-0.0571253	0.0794517	1.01123	0.944476	1.08269
1058	ebi-a-GCST90001602	finn-b-DM_NEPHROPATHY	Diabetic nephropathy || id:finn-b-DM_NEPHROPATHY	|| id:ebi-a-GCST90001602	Inverse variance weighted	19	0.036268	0.0321827	0.259767	-0.02681	0.0993461	1.03693	0.973546	1.10445
1059	ebi-a-GCST90001602	finn-b-DM_NEPHROPATHY	Diabetic nephropathy || id:finn-b-DM_NEPHROPATHY	|| id:ebi-a-GCST90001602	Simple mode	19	0.0367877	0.0899351	0.687331	-0.139485	0.21306	1.03747	0.869806	1.23746
1060	ebi-a-GCST90001602	finn-b-DM_NEPHROPATHY	Diabetic nephropathy || id:finn-b-DM_NEPHROPATHY	|| id:ebi-a-GCST90001602	Weighted mode	19	0.0077976	0.0318146	0.809155	-0.0545589	0.0701541	1.00783	0.946903	1.07267
1061	ebi-a-GCST90001603	finn-b-DM_NEPHROPATHY	Diabetic nephropathy || id:finn-b-DM_NEPHROPATHY	|| id:ebi-a-GCST90001603	MR Egger	15	0.0788432	0.198012	0.696964	-0.309261	0.466947	1.08203	0.733989	1.59512
1062	ebi-a-GCST90001603	finn-b-DM_NEPHROPATHY	Diabetic nephropathy || id:finn-b-DM_NEPHROPATHY	|| id:ebi-a-GCST90001603	Weighted median	15	-0.000411724	0.0686586	0.995215	-0.134983	0.134159	0.999588	0.873731	1.14357
1063	ebi-a-GCST90001603	finn-b-DM_NEPHROPATHY	Diabetic nephropathy || id:finn-b-DM_NEPHROPATHY	|| id:ebi-a-GCST90001603	Inverse variance weighted	15	0.159692	0.106599	0.134117	-0.0492419	0.368626	1.17315	0.951951	1.44575
1064	ebi-a-GCST90001603	finn-b-DM_NEPHROPATHY	Diabetic nephropathy || id:finn-b-DM_NEPHROPATHY	|| id:ebi-a-GCST90001603	Simple mode	15	0.127172	0.0963916	0.208233	-0.061756	0.316099	1.13561	0.940112	1.37177
1065	ebi-a-GCST90001603	finn-b-DM_NEPHROPATHY	Diabetic nephropathy || id:finn-b-DM_NEPHROPATHY	|| id:ebi-a-GCST90001603	Weighted mode	15	0.0262042	0.0656364	0.695746	-0.102443	0.154852	1.02655	0.902629	1.16748
1066	ebi-a-GCST90001604	finn-b-DM_NEPHROPATHY	Diabetic nephropathy || id:finn-b-DM_NEPHROPATHY	|| id:ebi-a-GCST90001604	MR Egger	15	0.124141	0.181259	0.505446	-0.231127	0.47941	1.13218	0.793639	1.61512
1067	ebi-a-GCST90001604	finn-b-DM_NEPHROPATHY	Diabetic nephropathy || id:finn-b-DM_NEPHROPATHY	|| id:ebi-a-GCST90001604	Weighted median	15	-0.0291708	0.073803	0.692656	-0.173825	0.115483	0.971251	0.840444	1.12242
1068	ebi-a-GCST90001604	finn-b-DM_NEPHROPATHY	Diabetic nephropathy || id:finn-b-DM_NEPHROPATHY	|| id:ebi-a-GCST90001604	Inverse variance weighted	15	-0.0216305	0.0598217	0.717664	-0.138881	0.0956201	0.978602	0.870332	1.10034
1069	ebi-a-GCST90001604	finn-b-DM_NEPHROPATHY	Diabetic nephropathy || id:finn-b-DM_NEPHROPATHY	|| id:ebi-a-GCST90001604	Simple mode	15	-0.0425261	0.116094	0.719613	-0.270071	0.185019	0.958365	0.763325	1.20324
1070	ebi-a-GCST90001604	finn-b-DM_NEPHROPATHY	Diabetic nephropathy || id:finn-b-DM_NEPHROPATHY	|| id:ebi-a-GCST90001604	Weighted mode	15	-0.0553049	0.106564	0.611879	-0.26417	0.15356	0.946197	0.767843	1.16598
1071	ebi-a-GCST90001605	finn-b-DM_NEPHROPATHY	Diabetic nephropathy || id:finn-b-DM_NEPHROPATHY	|| id:ebi-a-GCST90001605	MR Egger	14	-0.0125716	0.0377456	0.744835	-0.0865529	0.0614097	0.987507	0.917087	1.06333
1072	ebi-a-GCST90001605	finn-b-DM_NEPHROPATHY	Diabetic nephropathy || id:finn-b-DM_NEPHROPATHY	|| id:ebi-a-GCST90001605	Weighted median	14	-0.00871037	0.0357589	0.807551	-0.0787978	0.061377	0.991327	0.924227	1.0633
1073	ebi-a-GCST90001605	finn-b-DM_NEPHROPATHY	Diabetic nephropathy || id:finn-b-DM_NEPHROPATHY	|| id:ebi-a-GCST90001605	Inverse variance weighted	14	0.0160071	0.031309	0.609168	-0.0453585	0.0773728	1.01614	0.955655	1.08044
1074	ebi-a-GCST90001605	finn-b-DM_NEPHROPATHY	Diabetic nephropathy || id:finn-b-DM_NEPHROPATHY	|| id:ebi-a-GCST90001605	Simple mode	14	0.08077	0.0915403	0.393614	-0.098649	0.260189	1.08412	0.906061	1.29718
1075	ebi-a-GCST90001605	finn-b-DM_NEPHROPATHY	Diabetic nephropathy || id:finn-b-DM_NEPHROPATHY	|| id:ebi-a-GCST90001605	Weighted mode	14	-0.00675882	0.0358622	0.853421	-0.0770487	0.0635311	0.993264	0.925845	1.06559
1076	ebi-a-GCST90001606	finn-b-DM_NEPHROPATHY	Diabetic nephropathy || id:finn-b-DM_NEPHROPATHY	|| id:ebi-a-GCST90001606	MR Egger	12	0.125775	0.159382	0.448336	-0.186614	0.438164	1.13403	0.829764	1.54986
1077	ebi-a-GCST90001606	finn-b-DM_NEPHROPATHY	Diabetic nephropathy || id:finn-b-DM_NEPHROPATHY	|| id:ebi-a-GCST90001606	Weighted median	12	-0.129641	0.101631	0.202092	-0.328837	0.0695546	0.878411	0.71976	1.07203
1078	ebi-a-GCST90001606	finn-b-DM_NEPHROPATHY	Diabetic nephropathy || id:finn-b-DM_NEPHROPATHY	|| id:ebi-a-GCST90001606	Inverse variance weighted	12	-0.0907176	0.0740482	0.220532	-0.235852	0.0544169	0.913276	0.789897	1.05592
1079	ebi-a-GCST90001606	finn-b-DM_NEPHROPATHY	Diabetic nephropathy || id:finn-b-DM_NEPHROPATHY	|| id:ebi-a-GCST90001606	Simple mode	12	-0.0882138	0.158405	0.588755	-0.398687	0.22226	0.915565	0.6712	1.2489
1080	ebi-a-GCST90001606	finn-b-DM_NEPHROPATHY	Diabetic nephropathy || id:finn-b-DM_NEPHROPATHY	|| id:ebi-a-GCST90001606	Weighted mode	12	-0.080663	0.151559	0.605156	-0.377719	0.216393	0.922505	0.685423	1.24159
1081	ebi-a-GCST90001607	finn-b-DM_NEPHROPATHY	Diabetic nephropathy || id:finn-b-DM_NEPHROPATHY	|| id:ebi-a-GCST90001607	MR Egger	13	-0.101097	0.467143	0.832625	-1.0167	0.814504	0.903845	0.361787	2.25806
1082	ebi-a-GCST90001607	finn-b-DM_NEPHROPATHY	Diabetic nephropathy || id:finn-b-DM_NEPHROPATHY	|| id:ebi-a-GCST90001607	Weighted median	13	-0.068406	0.0731897	0.349974	-0.211858	0.0750457	0.933881	0.80908	1.07793
1083	ebi-a-GCST90001607	finn-b-DM_NEPHROPATHY	Diabetic nephropathy || id:finn-b-DM_NEPHROPATHY	|| id:ebi-a-GCST90001607	Inverse variance weighted	13	0.126193	0.174066	0.468469	-0.214976	0.467362	1.1345	0.806561	1.59578
1084	ebi-a-GCST90001607	finn-b-DM_NEPHROPATHY	Diabetic nephropathy || id:finn-b-DM_NEPHROPATHY	|| id:ebi-a-GCST90001607	Simple mode	13	-0.0466382	0.0959667	0.635732	-0.234733	0.141457	0.954433	0.790782	1.15195
1085	ebi-a-GCST90001607	finn-b-DM_NEPHROPATHY	Diabetic nephropathy || id:finn-b-DM_NEPHROPATHY	|| id:ebi-a-GCST90001607	Weighted mode	13	-0.0645199	0.0867275	0.471231	-0.234506	0.105466	0.937517	0.790962	1.11123
1086	ebi-a-GCST90001608	finn-b-DM_NEPHROPATHY	Diabetic nephropathy || id:finn-b-DM_NEPHROPATHY	|| id:ebi-a-GCST90001608	MR Egger	19	0.0614476	0.117844	0.608793	-0.169527	0.292422	1.06337	0.844064	1.33967
1087	ebi-a-GCST90001608	finn-b-DM_NEPHROPATHY	Diabetic nephropathy || id:finn-b-DM_NEPHROPATHY	|| id:ebi-a-GCST90001608	Weighted median	19	0.00497857	0.071519	0.944503	-0.135199	0.145156	1.00499	0.873542	1.15622
1088	ebi-a-GCST90001608	finn-b-DM_NEPHROPATHY	Diabetic nephropathy || id:finn-b-DM_NEPHROPATHY	|| id:ebi-a-GCST90001608	Inverse variance weighted	19	-0.0822381	0.0548676	0.133913	-0.189779	0.0253024	0.921053	0.827142	1.02563
1089	ebi-a-GCST90001608	finn-b-DM_NEPHROPATHY	Diabetic nephropathy || id:finn-b-DM_NEPHROPATHY	|| id:ebi-a-GCST90001608	Simple mode	19	-0.0121654	0.114977	0.916906	-0.237521	0.21319	0.987908	0.788581	1.23762
1090	ebi-a-GCST90001608	finn-b-DM_NEPHROPATHY	Diabetic nephropathy || id:finn-b-DM_NEPHROPATHY	|| id:ebi-a-GCST90001608	Weighted mode	19	0.0236598	0.0735001	0.751236	-0.1204	0.16772	1.02394	0.886565	1.18261
1091	ebi-a-GCST90001609	finn-b-DM_NEPHROPATHY	Diabetic nephropathy || id:finn-b-DM_NEPHROPATHY	|| id:ebi-a-GCST90001609	MR Egger	13	0.0320891	0.0630196	0.620676	-0.0914293	0.155608	1.03261	0.912626	1.16837
1092	ebi-a-GCST90001609	finn-b-DM_NEPHROPATHY	Diabetic nephropathy || id:finn-b-DM_NEPHROPATHY	|| id:ebi-a-GCST90001609	Weighted median	13	-0.0129244	0.0575649	0.822353	-0.125752	0.0999028	0.987159	0.881834	1.10506
1093	ebi-a-GCST90001609	finn-b-DM_NEPHROPATHY	Diabetic nephropathy || id:finn-b-DM_NEPHROPATHY	|| id:ebi-a-GCST90001609	Inverse variance weighted	13	-0.0415037	0.0445635	0.351678	-0.128848	0.0458408	0.959346	0.879107	1.04691
1094	ebi-a-GCST90001609	finn-b-DM_NEPHROPATHY	Diabetic nephropathy || id:finn-b-DM_NEPHROPATHY	|| id:ebi-a-GCST90001609	Simple mode	13	-0.0828475	0.137718	0.558652	-0.352775	0.18708	0.920492	0.702735	1.20572
1095	ebi-a-GCST90001609	finn-b-DM_NEPHROPATHY	Diabetic nephropathy || id:finn-b-DM_NEPHROPATHY	|| id:ebi-a-GCST90001609	Weighted mode	13	-0.00915105	0.0537989	0.867768	-0.114597	0.0962949	0.990891	0.891725	1.10108
1096	ebi-a-GCST90001610	finn-b-DM_NEPHROPATHY	Diabetic nephropathy || id:finn-b-DM_NEPHROPATHY	|| id:ebi-a-GCST90001610	MR Egger	16	0.0565469	0.134888	0.68142	-0.207833	0.320927	1.05818	0.812343	1.37841
1097	ebi-a-GCST90001610	finn-b-DM_NEPHROPATHY	Diabetic nephropathy || id:finn-b-DM_NEPHROPATHY	|| id:ebi-a-GCST90001610	Weighted median	16	-0.0108719	0.0840446	0.897074	-0.175599	0.153856	0.989187	0.838954	1.16632
1098	ebi-a-GCST90001610	finn-b-DM_NEPHROPATHY	Diabetic nephropathy || id:finn-b-DM_NEPHROPATHY	|| id:ebi-a-GCST90001610	Inverse variance weighted	16	-0.0451807	0.0700937	0.519202	-0.182564	0.092203	0.955825	0.833131	1.09659
1099	ebi-a-GCST90001610	finn-b-DM_NEPHROPATHY	Diabetic nephropathy || id:finn-b-DM_NEPHROPATHY	|| id:ebi-a-GCST90001610	Simple mode	16	-0.160815	0.150818	0.303159	-0.456419	0.134789	0.85145	0.633548	1.1443
1100	ebi-a-GCST90001610	finn-b-DM_NEPHROPATHY	Diabetic nephropathy || id:finn-b-DM_NEPHROPATHY	|| id:ebi-a-GCST90001610	Weighted mode	16	-0.182663	0.131258	0.184327	-0.439928	0.0746024	0.833049	0.644082	1.07746
1101	ebi-a-GCST90001611	finn-b-DM_NEPHROPATHY	Diabetic nephropathy || id:finn-b-DM_NEPHROPATHY	|| id:ebi-a-GCST90001611	MR Egger	12	-0.177347	0.260792	0.511919	-0.688499	0.333805	0.837489	0.50233	1.39627
1102	ebi-a-GCST90001611	finn-b-DM_NEPHROPATHY	Diabetic nephropathy || id:finn-b-DM_NEPHROPATHY	|| id:ebi-a-GCST90001611	Weighted median	12	-0.260222	0.0993964	0.00884423	-0.455039	-0.0654046	0.770881	0.634424	0.936688
1103	ebi-a-GCST90001611	finn-b-DM_NEPHROPATHY	Diabetic nephropathy || id:finn-b-DM_NEPHROPATHY	|| id:ebi-a-GCST90001611	Inverse variance weighted	12	-0.201279	0.0779949	0.00986089	-0.354149	-0.0484091	0.817684	0.70177	0.952744
1104	ebi-a-GCST90001611	finn-b-DM_NEPHROPATHY	Diabetic nephropathy || id:finn-b-DM_NEPHROPATHY	|| id:ebi-a-GCST90001611	Simple mode	12	-0.247075	0.149435	0.126476	-0.539966	0.0458172	0.781082	0.582768	1.04688
1105	ebi-a-GCST90001611	finn-b-DM_NEPHROPATHY	Diabetic nephropathy || id:finn-b-DM_NEPHROPATHY	|| id:ebi-a-GCST90001611	Weighted mode	12	-0.275175	0.124322	0.0489258	-0.518846	-0.0315047	0.759439	0.595207	0.968986
1106	ebi-a-GCST90001612	finn-b-DM_NEPHROPATHY	Diabetic nephropathy || id:finn-b-DM_NEPHROPATHY	|| id:ebi-a-GCST90001612	MR Egger	16	0.0108164	0.0564406	0.850774	-0.0998072	0.12144	1.01088	0.905012	1.12912
1107	ebi-a-GCST90001612	finn-b-DM_NEPHROPATHY	Diabetic nephropathy || id:finn-b-DM_NEPHROPATHY	|| id:ebi-a-GCST90001612	Weighted median	16	-0.00790923	0.0490616	0.871928	-0.10407	0.0882514	0.992122	0.901162	1.09226
1108	ebi-a-GCST90001612	finn-b-DM_NEPHROPATHY	Diabetic nephropathy || id:finn-b-DM_NEPHROPATHY	|| id:ebi-a-GCST90001612	Inverse variance weighted	16	0.0184126	0.0394203	0.640441	-0.0588513	0.0956764	1.01858	0.942847	1.1004
1109	ebi-a-GCST90001612	finn-b-DM_NEPHROPATHY	Diabetic nephropathy || id:finn-b-DM_NEPHROPATHY	|| id:ebi-a-GCST90001612	Simple mode	16	-0.0024351	0.0772937	0.975283	-0.153931	0.149061	0.997568	0.857331	1.16074
1110	ebi-a-GCST90001612	finn-b-DM_NEPHROPATHY	Diabetic nephropathy || id:finn-b-DM_NEPHROPATHY	|| id:ebi-a-GCST90001612	Weighted mode	16	0.005603	0.0453102	0.903227	-0.083205	0.094411	1.00562	0.920163	1.09901
1111	ebi-a-GCST90001613	finn-b-DM_NEPHROPATHY	Diabetic nephropathy || id:finn-b-DM_NEPHROPATHY	|| id:ebi-a-GCST90001613	MR Egger	19	-0.0397801	0.0365256	0.291307	-0.11137	0.03181	0.961001	0.894607	1.03232
1112	ebi-a-GCST90001613	finn-b-DM_NEPHROPATHY	Diabetic nephropathy || id:finn-b-DM_NEPHROPATHY	|| id:ebi-a-GCST90001613	Weighted median	19	-0.0453894	0.0320939	0.157283	-0.108293	0.0175147	0.955625	0.897364	1.01767
1113	ebi-a-GCST90001613	finn-b-DM_NEPHROPATHY	Diabetic nephropathy || id:finn-b-DM_NEPHROPATHY	|| id:ebi-a-GCST90001613	Inverse variance weighted	19	-0.0207592	0.0300306	0.489397	-0.0796193	0.0381008	0.979455	0.923468	1.03884
1114	ebi-a-GCST90001613	finn-b-DM_NEPHROPATHY	Diabetic nephropathy || id:finn-b-DM_NEPHROPATHY	|| id:ebi-a-GCST90001613	Simple mode	19	0.15795	0.093815	0.109515	-0.0259274	0.341828	1.17111	0.974406	1.40752
1115	ebi-a-GCST90001613	finn-b-DM_NEPHROPATHY	Diabetic nephropathy || id:finn-b-DM_NEPHROPATHY	|| id:ebi-a-GCST90001613	Weighted mode	19	-0.0365174	0.0277094	0.204075	-0.0908279	0.0177931	0.964141	0.913175	1.01795
1116	ebi-a-GCST90001614	finn-b-DM_NEPHROPATHY	Diabetic nephropathy || id:finn-b-DM_NEPHROPATHY	|| id:ebi-a-GCST90001614	MR Egger	14	0.109285	0.156865	0.499274	-0.19817	0.41674	1.11548	0.820231	1.51701
1117	ebi-a-GCST90001614	finn-b-DM_NEPHROPATHY	Diabetic nephropathy || id:finn-b-DM_NEPHROPATHY	|| id:ebi-a-GCST90001614	Weighted median	14	0.0392989	0.0831316	0.636405	-0.123639	0.202237	1.04008	0.883699	1.22414
1118	ebi-a-GCST90001614	finn-b-DM_NEPHROPATHY	Diabetic nephropathy || id:finn-b-DM_NEPHROPATHY	|| id:ebi-a-GCST90001614	Inverse variance weighted	14	0.0344602	0.0584736	0.555641	-0.0801481	0.149069	1.03506	0.92298	1.16075
1119	ebi-a-GCST90001614	finn-b-DM_NEPHROPATHY	Diabetic nephropathy || id:finn-b-DM_NEPHROPATHY	|| id:ebi-a-GCST90001614	Simple mode	14	-0.0278695	0.14079	0.846145	-0.303817	0.248078	0.972515	0.737996	1.28156
1120	ebi-a-GCST90001614	finn-b-DM_NEPHROPATHY	Diabetic nephropathy || id:finn-b-DM_NEPHROPATHY	|| id:ebi-a-GCST90001614	Weighted mode	14	0.169613	0.123745	0.193684	-0.0729283	0.412153	1.18485	0.929667	1.51007
1121	ebi-a-GCST90001615	finn-b-DM_NEPHROPATHY	Diabetic nephropathy || id:finn-b-DM_NEPHROPATHY	|| id:ebi-a-GCST90001615	MR Egger	18	-0.0240873	0.0685736	0.729975	-0.158492	0.110317	0.9762	0.85343	1.11663
1122	ebi-a-GCST90001615	finn-b-DM_NEPHROPATHY	Diabetic nephropathy || id:finn-b-DM_NEPHROPATHY	|| id:ebi-a-GCST90001615	Weighted median	18	-0.0413637	0.0588491	0.482132	-0.156708	0.0739806	0.95948	0.854954	1.07679
1123	ebi-a-GCST90001615	finn-b-DM_NEPHROPATHY	Diabetic nephropathy || id:finn-b-DM_NEPHROPATHY	|| id:ebi-a-GCST90001615	Inverse variance weighted	18	-0.0108582	0.0418416	0.795244	-0.0928677	0.0711514	0.989201	0.911314	1.07374
1124	ebi-a-GCST90001615	finn-b-DM_NEPHROPATHY	Diabetic nephropathy || id:finn-b-DM_NEPHROPATHY	|| id:ebi-a-GCST90001615	Simple mode	18	0.0594713	0.1094	0.593765	-0.154953	0.273895	1.06128	0.856456	1.31508
1125	ebi-a-GCST90001615	finn-b-DM_NEPHROPATHY	Diabetic nephropathy || id:finn-b-DM_NEPHROPATHY	|| id:ebi-a-GCST90001615	Weighted mode	18	-0.035239	0.0553653	0.532939	-0.143755	0.0732769	0.965375	0.8661	1.07603
1126	ebi-a-GCST90001616	finn-b-DM_NEPHROPATHY	Diabetic nephropathy || id:finn-b-DM_NEPHROPATHY	|| id:ebi-a-GCST90001616	MR Egger	15	-0.0379274	0.0326346	0.266053	-0.101891	0.0260364	0.962783	0.903128	1.02638
1127	ebi-a-GCST90001616	finn-b-DM_NEPHROPATHY	Diabetic nephropathy || id:finn-b-DM_NEPHROPATHY	|| id:ebi-a-GCST90001616	Weighted median	15	-0.0307219	0.0315052	0.329493	-0.0924721	0.0310284	0.969745	0.911675	1.03151
1128	ebi-a-GCST90001616	finn-b-DM_NEPHROPATHY	Diabetic nephropathy || id:finn-b-DM_NEPHROPATHY	|| id:ebi-a-GCST90001616	Inverse variance weighted	15	-0.00612052	0.0298107	0.837328	-0.0645494	0.0523084	0.993898	0.93749	1.0537
1129	ebi-a-GCST90001616	finn-b-DM_NEPHROPATHY	Diabetic nephropathy || id:finn-b-DM_NEPHROPATHY	|| id:ebi-a-GCST90001616	Simple mode	15	0.00104392	0.135839	0.993977	-0.265201	0.267289	1.00104	0.767052	1.30642
1130	ebi-a-GCST90001616	finn-b-DM_NEPHROPATHY	Diabetic nephropathy || id:finn-b-DM_NEPHROPATHY	|| id:ebi-a-GCST90001616	Weighted mode	15	-0.0332518	0.0269279	0.237212	-0.0860304	0.0195269	0.967295	0.917566	1.01972
1131	ebi-a-GCST90001617	finn-b-DM_NEPHROPATHY	Diabetic nephropathy || id:finn-b-DM_NEPHROPATHY	|| id:ebi-a-GCST90001617	MR Egger	16	-0.0220074	0.0228701	0.352237	-0.0668327	0.022818	0.978233	0.935352	1.02308
1132	ebi-a-GCST90001617	finn-b-DM_NEPHROPATHY	Diabetic nephropathy || id:finn-b-DM_NEPHROPATHY	|| id:ebi-a-GCST90001617	Weighted median	16	-0.0245036	0.0301444	0.41629	-0.0835865	0.0345794	0.975794	0.919811	1.03518
1133	ebi-a-GCST90001617	finn-b-DM_NEPHROPATHY	Diabetic nephropathy || id:finn-b-DM_NEPHROPATHY	|| id:ebi-a-GCST90001617	Inverse variance weighted	16	0.00521222	0.0198671	0.793048	-0.0337272	0.0441517	1.00523	0.966835	1.04514
1134	ebi-a-GCST90001617	finn-b-DM_NEPHROPATHY	Diabetic nephropathy || id:finn-b-DM_NEPHROPATHY	|| id:ebi-a-GCST90001617	Simple mode	16	0.0273854	0.0646939	0.678078	-0.0994147	0.154185	1.02776	0.905367	1.16671
1135	ebi-a-GCST90001617	finn-b-DM_NEPHROPATHY	Diabetic nephropathy || id:finn-b-DM_NEPHROPATHY	|| id:ebi-a-GCST90001617	Weighted mode	16	-0.0102837	0.0220195	0.647192	-0.053442	0.0328746	0.989769	0.947961	1.03342
1136	ebi-a-GCST90001618	finn-b-DM_NEPHROPATHY	Diabetic nephropathy || id:finn-b-DM_NEPHROPATHY	|| id:ebi-a-GCST90001618	MR Egger	26	-0.0180387	0.030216	0.556104	-0.0772621	0.0411847	0.982123	0.925647	1.04204
1137	ebi-a-GCST90001618	finn-b-DM_NEPHROPATHY	Diabetic nephropathy || id:finn-b-DM_NEPHROPATHY	|| id:ebi-a-GCST90001618	Weighted median	26	-0.029499	0.0290251	0.309474	-0.0863882	0.0273903	0.970932	0.917238	1.02777
1138	ebi-a-GCST90001618	finn-b-DM_NEPHROPATHY	Diabetic nephropathy || id:finn-b-DM_NEPHROPATHY	|| id:ebi-a-GCST90001618	Inverse variance weighted	26	-0.0257991	0.0208653	0.216287	-0.0666951	0.0150968	0.974531	0.93548	1.01521
1139	ebi-a-GCST90001618	finn-b-DM_NEPHROPATHY	Diabetic nephropathy || id:finn-b-DM_NEPHROPATHY	|| id:ebi-a-GCST90001618	Simple mode	26	-0.0418241	0.0434491	0.344967	-0.126984	0.0433361	0.959038	0.880747	1.04429
1140	ebi-a-GCST90001618	finn-b-DM_NEPHROPATHY	Diabetic nephropathy || id:finn-b-DM_NEPHROPATHY	|| id:ebi-a-GCST90001618	Weighted mode	26	-0.024594	0.0243977	0.323089	-0.0724134	0.0232254	0.975706	0.930146	1.0235
1141	ebi-a-GCST90001619	finn-b-DM_NEPHROPATHY	Diabetic nephropathy || id:finn-b-DM_NEPHROPATHY	|| id:ebi-a-GCST90001619	MR Egger	29	-0.0148357	0.0545795	0.787829	-0.121812	0.0921401	0.985274	0.885315	1.09652
1142	ebi-a-GCST90001619	finn-b-DM_NEPHROPATHY	Diabetic nephropathy || id:finn-b-DM_NEPHROPATHY	|| id:ebi-a-GCST90001619	Weighted median	29	-0.00507589	0.0260191	0.845328	-0.0560733	0.0459215	0.994937	0.94547	1.04699
1143	ebi-a-GCST90001619	finn-b-DM_NEPHROPATHY	Diabetic nephropathy || id:finn-b-DM_NEPHROPATHY	|| id:ebi-a-GCST90001619	Inverse variance weighted	29	0.0163393	0.0427698	0.70244	-0.0674895	0.100168	1.01647	0.934738	1.10536
1144	ebi-a-GCST90001619	finn-b-DM_NEPHROPATHY	Diabetic nephropathy || id:finn-b-DM_NEPHROPATHY	|| id:ebi-a-GCST90001619	Simple mode	29	-0.0456213	0.0405559	0.270183	-0.125111	0.0338683	0.955404	0.882399	1.03445
1145	ebi-a-GCST90001619	finn-b-DM_NEPHROPATHY	Diabetic nephropathy || id:finn-b-DM_NEPHROPATHY	|| id:ebi-a-GCST90001619	Weighted mode	29	-0.00861192	0.0214176	0.690666	-0.0505903	0.0333665	0.991425	0.950668	1.03393
1146	ebi-a-GCST90001620	finn-b-DM_NEPHROPATHY	Diabetic nephropathy || id:finn-b-DM_NEPHROPATHY	|| id:ebi-a-GCST90001620	MR Egger	23	-0.0278399	0.0341506	0.424101	-0.0947751	0.0390952	0.972544	0.909577	1.03987
1147	ebi-a-GCST90001620	finn-b-DM_NEPHROPATHY	Diabetic nephropathy || id:finn-b-DM_NEPHROPATHY	|| id:ebi-a-GCST90001620	Weighted median	23	-0.00607926	0.033656	0.856659	-0.0720451	0.0598866	0.993939	0.930489	1.06172
1148	ebi-a-GCST90001620	finn-b-DM_NEPHROPATHY	Diabetic nephropathy || id:finn-b-DM_NEPHROPATHY	|| id:ebi-a-GCST90001620	Inverse variance weighted	23	-0.00426055	0.0237152	0.857424	-0.0507424	0.0422213	0.995749	0.950524	1.04313
1149	ebi-a-GCST90001620	finn-b-DM_NEPHROPATHY	Diabetic nephropathy || id:finn-b-DM_NEPHROPATHY	|| id:ebi-a-GCST90001620	Simple mode	23	-0.0618163	0.0492882	0.222939	-0.158421	0.0347885	0.940056	0.85349	1.0354
1150	ebi-a-GCST90001620	finn-b-DM_NEPHROPATHY	Diabetic nephropathy || id:finn-b-DM_NEPHROPATHY	|| id:ebi-a-GCST90001620	Weighted mode	23	-0.0215457	0.0292413	0.469014	-0.0788586	0.0357672	0.978685	0.924171	1.03641
1151	ebi-a-GCST90001621	finn-b-DM_NEPHROPATHY	Diabetic nephropathy || id:finn-b-DM_NEPHROPATHY	|| id:ebi-a-GCST90001621	MR Egger	31	0.0394516	0.0580283	0.50198	-0.0742839	0.153187	1.04024	0.928408	1.16554
1152	ebi-a-GCST90001621	finn-b-DM_NEPHROPATHY	Diabetic nephropathy || id:finn-b-DM_NEPHROPATHY	|| id:ebi-a-GCST90001621	Weighted median	31	0.00646817	0.0473091	0.891251	-0.0862576	0.0991939	1.00649	0.917358	1.10428
1153	ebi-a-GCST90001621	finn-b-DM_NEPHROPATHY	Diabetic nephropathy || id:finn-b-DM_NEPHROPATHY	|| id:ebi-a-GCST90001621	Inverse variance weighted	31	0.043561	0.0337645	0.197001	-0.0226173	0.109739	1.04452	0.977637	1.11599
1154	ebi-a-GCST90001621	finn-b-DM_NEPHROPATHY	Diabetic nephropathy || id:finn-b-DM_NEPHROPATHY	|| id:ebi-a-GCST90001621	Simple mode	31	0.143628	0.0848351	0.100812	-0.0226489	0.309905	1.15445	0.977606	1.3633
1155	ebi-a-GCST90001621	finn-b-DM_NEPHROPATHY	Diabetic nephropathy || id:finn-b-DM_NEPHROPATHY	|| id:ebi-a-GCST90001621	Weighted mode	31	0.0109906	0.0497316	0.82659	-0.0864832	0.108465	1.01105	0.917151	1.11457
1156	ebi-a-GCST90001622	finn-b-DM_NEPHROPATHY	Diabetic nephropathy || id:finn-b-DM_NEPHROPATHY	|| id:ebi-a-GCST90001622	MR Egger	29	-0.00642066	0.0409953	0.87671	-0.0867714	0.0739301	0.9936	0.916887	1.07673
1157	ebi-a-GCST90001622	finn-b-DM_NEPHROPATHY	Diabetic nephropathy || id:finn-b-DM_NEPHROPATHY	|| id:ebi-a-GCST90001622	Weighted median	29	-0.0600031	0.0445613	0.178132	-0.147343	0.0273371	0.941762	0.862998	1.02771
1158	ebi-a-GCST90001622	finn-b-DM_NEPHROPATHY	Diabetic nephropathy || id:finn-b-DM_NEPHROPATHY	|| id:ebi-a-GCST90001622	Inverse variance weighted	29	0.00129508	0.0277197	0.962736	-0.0530355	0.0556257	1.0013	0.948346	1.0572
1159	ebi-a-GCST90001622	finn-b-DM_NEPHROPATHY	Diabetic nephropathy || id:finn-b-DM_NEPHROPATHY	|| id:ebi-a-GCST90001622	Simple mode	29	-0.0244078	0.0835882	0.772439	-0.188241	0.139425	0.975888	0.828415	1.14961
1160	ebi-a-GCST90001622	finn-b-DM_NEPHROPATHY	Diabetic nephropathy || id:finn-b-DM_NEPHROPATHY	|| id:ebi-a-GCST90001622	Weighted mode	29	-0.0493735	0.0434716	0.265684	-0.134578	0.0358309	0.951826	0.874085	1.03648
1161	ebi-a-GCST90001623	finn-b-DM_NEPHROPATHY	Diabetic nephropathy || id:finn-b-DM_NEPHROPATHY	|| id:ebi-a-GCST90001623	MR Egger	29	-0.0117613	0.0426384	0.784773	-0.0953326	0.0718101	0.988308	0.909071	1.07445
1162	ebi-a-GCST90001623	finn-b-DM_NEPHROPATHY	Diabetic nephropathy || id:finn-b-DM_NEPHROPATHY	|| id:ebi-a-GCST90001623	Weighted median	29	-0.0608199	0.0483407	0.208337	-0.155568	0.0339279	0.940993	0.855929	1.03451
1163	ebi-a-GCST90001623	finn-b-DM_NEPHROPATHY	Diabetic nephropathy || id:finn-b-DM_NEPHROPATHY	|| id:ebi-a-GCST90001623	Inverse variance weighted	29	-0.0227532	0.0289423	0.431775	-0.0794801	0.0339737	0.977504	0.923596	1.03456
1164	ebi-a-GCST90001623	finn-b-DM_NEPHROPATHY	Diabetic nephropathy || id:finn-b-DM_NEPHROPATHY	|| id:ebi-a-GCST90001623	Simple mode	29	-0.0238547	0.0847679	0.780464	-0.19	0.14229	0.976428	0.826959	1.15291
1165	ebi-a-GCST90001623	finn-b-DM_NEPHROPATHY	Diabetic nephropathy || id:finn-b-DM_NEPHROPATHY	|| id:ebi-a-GCST90001623	Weighted mode	29	-0.0476632	0.0444676	0.292934	-0.13482	0.0394933	0.953455	0.873874	1.04028
1166	ebi-a-GCST90001624	finn-b-DM_NEPHROPATHY	Diabetic nephropathy || id:finn-b-DM_NEPHROPATHY	|| id:ebi-a-GCST90001624	MR Egger	21	-0.0303337	0.0695222	0.667525	-0.166597	0.10593	0.970122	0.84654	1.11174
1167	ebi-a-GCST90001624	finn-b-DM_NEPHROPATHY	Diabetic nephropathy || id:finn-b-DM_NEPHROPATHY	|| id:ebi-a-GCST90001624	Weighted median	21	-0.0364418	0.0265549	0.169964	-0.0884894	0.0156058	0.964214	0.915313	1.01573
1168	ebi-a-GCST90001624	finn-b-DM_NEPHROPATHY	Diabetic nephropathy || id:finn-b-DM_NEPHROPATHY	|| id:ebi-a-GCST90001624	Inverse variance weighted	21	0.00330409	0.0534421	0.950702	-0.101442	0.108051	1.00331	0.903533	1.1141
1169	ebi-a-GCST90001624	finn-b-DM_NEPHROPATHY	Diabetic nephropathy || id:finn-b-DM_NEPHROPATHY	|| id:ebi-a-GCST90001624	Simple mode	21	-0.0438351	0.0528016	0.416234	-0.147326	0.059656	0.957112	0.863012	1.06147
1170	ebi-a-GCST90001624	finn-b-DM_NEPHROPATHY	Diabetic nephropathy || id:finn-b-DM_NEPHROPATHY	|| id:ebi-a-GCST90001624	Weighted mode	21	-0.0398603	0.0241559	0.114534	-0.0872058	0.00748523	0.960924	0.916488	1.00751
1171	ebi-a-GCST90001625	finn-b-DM_NEPHROPATHY	Diabetic nephropathy || id:finn-b-DM_NEPHROPATHY	|| id:ebi-a-GCST90001625	MR Egger	23	-0.136446	0.212544	0.527842	-0.553033	0.280141	0.872453	0.575203	1.32332
1172	ebi-a-GCST90001625	finn-b-DM_NEPHROPATHY	Diabetic nephropathy || id:finn-b-DM_NEPHROPATHY	|| id:ebi-a-GCST90001625	Weighted median	23	-0.0561213	0.064845	0.386782	-0.183218	0.0709749	0.945424	0.832587	1.07355
1173	ebi-a-GCST90001625	finn-b-DM_NEPHROPATHY	Diabetic nephropathy || id:finn-b-DM_NEPHROPATHY	|| id:ebi-a-GCST90001625	Inverse variance weighted	23	0.0159024	0.12067	0.895155	-0.22061	0.252415	1.01603	0.802029	1.28713
1174	ebi-a-GCST90001625	finn-b-DM_NEPHROPATHY	Diabetic nephropathy || id:finn-b-DM_NEPHROPATHY	|| id:ebi-a-GCST90001625	Simple mode	23	0.0478121	0.117984	0.689213	-0.183436	0.279061	1.04897	0.832405	1.32189
1175	ebi-a-GCST90001625	finn-b-DM_NEPHROPATHY	Diabetic nephropathy || id:finn-b-DM_NEPHROPATHY	|| id:ebi-a-GCST90001625	Weighted mode	23	-0.0519128	0.0759997	0.501696	-0.200872	0.0970467	0.949412	0.818017	1.10191
1176	ebi-a-GCST90001626	finn-b-DM_NEPHROPATHY	Diabetic nephropathy || id:finn-b-DM_NEPHROPATHY	|| id:ebi-a-GCST90001626	MR Egger	19	-0.114817	0.335842	0.736634	-0.773067	0.543434	0.89153	0.461595	1.72191
1177	ebi-a-GCST90001626	finn-b-DM_NEPHROPATHY	Diabetic nephropathy || id:finn-b-DM_NEPHROPATHY	|| id:ebi-a-GCST90001626	Weighted median	19	-0.0778666	0.0792985	0.326128	-0.233292	0.0775585	0.925088	0.791923	1.08065
1178	ebi-a-GCST90001626	finn-b-DM_NEPHROPATHY	Diabetic nephropathy || id:finn-b-DM_NEPHROPATHY	|| id:ebi-a-GCST90001626	Inverse variance weighted	19	0.0624505	0.151579	0.68034	-0.234644	0.359545	1.06444	0.790852	1.43268
1179	ebi-a-GCST90001626	finn-b-DM_NEPHROPATHY	Diabetic nephropathy || id:finn-b-DM_NEPHROPATHY	|| id:ebi-a-GCST90001626	Simple mode	19	-0.0127698	0.123147	0.918557	-0.254137	0.228597	0.987311	0.775586	1.25684
1180	ebi-a-GCST90001626	finn-b-DM_NEPHROPATHY	Diabetic nephropathy || id:finn-b-DM_NEPHROPATHY	|| id:ebi-a-GCST90001626	Weighted mode	19	-0.083526	0.0775348	0.295586	-0.235494	0.0684422	0.919867	0.79018	1.07084
1181	ebi-a-GCST90001627	finn-b-DM_NEPHROPATHY	Diabetic nephropathy || id:finn-b-DM_NEPHROPATHY	|| id:ebi-a-GCST90001627	MR Egger	33	-0.0565109	0.0278325	0.050971	-0.111063	-0.00195921	0.945056	0.894883	0.998043
1182	ebi-a-GCST90001627	finn-b-DM_NEPHROPATHY	Diabetic nephropathy || id:finn-b-DM_NEPHROPATHY	|| id:ebi-a-GCST90001627	Weighted median	33	-0.0286309	0.0303991	0.346278	-0.0882132	0.0309514	0.971775	0.915566	1.03144
1183	ebi-a-GCST90001627	finn-b-DM_NEPHROPATHY	Diabetic nephropathy || id:finn-b-DM_NEPHROPATHY	|| id:ebi-a-GCST90001627	Inverse variance weighted	33	-0.0112523	0.0213302	0.597825	-0.0530595	0.0305548	0.988811	0.948324	1.03103
1184	ebi-a-GCST90001627	finn-b-DM_NEPHROPATHY	Diabetic nephropathy || id:finn-b-DM_NEPHROPATHY	|| id:ebi-a-GCST90001627	Simple mode	33	0.0468584	0.0515535	0.370183	-0.0541865	0.147903	1.04797	0.947255	1.1594
1185	ebi-a-GCST90001627	finn-b-DM_NEPHROPATHY	Diabetic nephropathy || id:finn-b-DM_NEPHROPATHY	|| id:ebi-a-GCST90001627	Weighted mode	33	-0.0272607	0.024042	0.265269	-0.0743829	0.0198616	0.973108	0.928316	1.02006
1186	ebi-a-GCST90001628	finn-b-DM_NEPHROPATHY	Diabetic nephropathy || id:finn-b-DM_NEPHROPATHY	|| id:ebi-a-GCST90001628	MR Egger	24	-0.0759382	0.0297517	0.0181571	-0.134252	-0.0176247	0.926874	0.87437	0.98253
1187	ebi-a-GCST90001628	finn-b-DM_NEPHROPATHY	Diabetic nephropathy || id:finn-b-DM_NEPHROPATHY	|| id:ebi-a-GCST90001628	Weighted median	24	-0.043645	0.0290516	0.133012	-0.100586	0.013296	0.957294	0.904307	1.01338
1188	ebi-a-GCST90001628	finn-b-DM_NEPHROPATHY	Diabetic nephropathy || id:finn-b-DM_NEPHROPATHY	|| id:ebi-a-GCST90001628	Inverse variance weighted	24	-0.0310644	0.023159	0.179805	-0.0764559	0.0143272	0.969413	0.926394	1.01443
1189	ebi-a-GCST90001628	finn-b-DM_NEPHROPATHY	Diabetic nephropathy || id:finn-b-DM_NEPHROPATHY	|| id:ebi-a-GCST90001628	Simple mode	24	0.0267306	0.0552663	0.633194	-0.0815914	0.135053	1.02709	0.921648	1.1446
1190	ebi-a-GCST90001628	finn-b-DM_NEPHROPATHY	Diabetic nephropathy || id:finn-b-DM_NEPHROPATHY	|| id:ebi-a-GCST90001628	Weighted mode	24	-0.0454477	0.0248741	0.0806889	-0.0942008	0.00330548	0.95557	0.9101	1.00331
1191	ebi-a-GCST90001629	finn-b-DM_NEPHROPATHY	Diabetic nephropathy || id:finn-b-DM_NEPHROPATHY	|| id:ebi-a-GCST90001629	MR Egger	23	-0.0684874	0.0520937	0.20279	-0.170591	0.0336162	0.933805	0.843166	1.03419
1192	ebi-a-GCST90001629	finn-b-DM_NEPHROPATHY	Diabetic nephropathy || id:finn-b-DM_NEPHROPATHY	|| id:ebi-a-GCST90001629	Weighted median	23	-0.0272921	0.0438262	0.533459	-0.113191	0.0586073	0.973077	0.89298	1.06036
1193	ebi-a-GCST90001629	finn-b-DM_NEPHROPATHY	Diabetic nephropathy || id:finn-b-DM_NEPHROPATHY	|| id:ebi-a-GCST90001629	Inverse variance weighted	23	-0.00991729	0.032912	0.763165	-0.0744249	0.0545903	0.990132	0.928277	1.05611
1194	ebi-a-GCST90001629	finn-b-DM_NEPHROPATHY	Diabetic nephropathy || id:finn-b-DM_NEPHROPATHY	|| id:ebi-a-GCST90001629	Simple mode	23	-0.00336604	0.0665532	0.960119	-0.13381	0.127078	0.99664	0.874756	1.13551
1195	ebi-a-GCST90001629	finn-b-DM_NEPHROPATHY	Diabetic nephropathy || id:finn-b-DM_NEPHROPATHY	|| id:ebi-a-GCST90001629	Weighted mode	23	-0.0254007	0.0399636	0.531596	-0.103729	0.0529279	0.974919	0.901469	1.05435
1196	ebi-a-GCST90001630	finn-b-DM_NEPHROPATHY	Diabetic nephropathy || id:finn-b-DM_NEPHROPATHY	|| id:ebi-a-GCST90001630	MR Egger	21	0.220329	0.25967	0.406726	-0.288625	0.729282	1.24649	0.749293	2.07359
1197	ebi-a-GCST90001630	finn-b-DM_NEPHROPATHY	Diabetic nephropathy || id:finn-b-DM_NEPHROPATHY	|| id:ebi-a-GCST90001630	Weighted median	21	-7.05884e-05	0.0727022	0.999225	-0.142567	0.142426	0.999929	0.86713	1.15307
1198	ebi-a-GCST90001630	finn-b-DM_NEPHROPATHY	Diabetic nephropathy || id:finn-b-DM_NEPHROPATHY	|| id:ebi-a-GCST90001630	Inverse variance weighted	21	0.135383	0.108465	0.211969	-0.0772091	0.347976	1.14498	0.925696	1.4162
1199	ebi-a-GCST90001630	finn-b-DM_NEPHROPATHY	Diabetic nephropathy || id:finn-b-DM_NEPHROPATHY	|| id:ebi-a-GCST90001630	Simple mode	21	0.0192332	0.125496	0.879731	-0.22674	0.265206	1.01942	0.797128	1.3037
1200	ebi-a-GCST90001630	finn-b-DM_NEPHROPATHY	Diabetic nephropathy || id:finn-b-DM_NEPHROPATHY	|| id:ebi-a-GCST90001630	Weighted mode	21	0.0138689	0.0999343	0.891012	-0.182002	0.20974	1.01397	0.833599	1.23336
1201	ebi-a-GCST90001631	finn-b-DM_NEPHROPATHY	Diabetic nephropathy || id:finn-b-DM_NEPHROPATHY	|| id:ebi-a-GCST90001631	MR Egger	24	0.109621	0.0908087	0.240188	-0.068364	0.287606	1.11586	0.933921	1.33323
1202	ebi-a-GCST90001631	finn-b-DM_NEPHROPATHY	Diabetic nephropathy || id:finn-b-DM_NEPHROPATHY	|| id:ebi-a-GCST90001631	Weighted median	24	0.0123077	0.0620094	0.842668	-0.109231	0.133846	1.01238	0.896524	1.14322
1203	ebi-a-GCST90001631	finn-b-DM_NEPHROPATHY	Diabetic nephropathy || id:finn-b-DM_NEPHROPATHY	|| id:ebi-a-GCST90001631	Inverse variance weighted	24	-0.0432481	0.0453102	0.339837	-0.132056	0.04556	0.957674	0.876292	1.04661
1204	ebi-a-GCST90001631	finn-b-DM_NEPHROPATHY	Diabetic nephropathy || id:finn-b-DM_NEPHROPATHY	|| id:ebi-a-GCST90001631	Simple mode	24	0.00830474	0.0985082	0.933543	-0.184771	0.201381	1.00834	0.831294	1.22309
1205	ebi-a-GCST90001631	finn-b-DM_NEPHROPATHY	Diabetic nephropathy || id:finn-b-DM_NEPHROPATHY	|| id:ebi-a-GCST90001631	Weighted mode	24	0.014088	0.0801018	0.861931	-0.142912	0.171088	1.01419	0.866831	1.18659
1206	ebi-a-GCST90001632	finn-b-DM_NEPHROPATHY	Diabetic nephropathy || id:finn-b-DM_NEPHROPATHY	|| id:ebi-a-GCST90001632	MR Egger	22	0.100396	0.223736	0.658453	-0.338127	0.538919	1.10561	0.713105	1.71415
1207	ebi-a-GCST90001632	finn-b-DM_NEPHROPATHY	Diabetic nephropathy || id:finn-b-DM_NEPHROPATHY	|| id:ebi-a-GCST90001632	Weighted median	22	0.0135427	0.0731156	0.853054	-0.129764	0.156849	1.01363	0.878303	1.16982
1208	ebi-a-GCST90001632	finn-b-DM_NEPHROPATHY	Diabetic nephropathy || id:finn-b-DM_NEPHROPATHY	|| id:ebi-a-GCST90001632	Inverse variance weighted	22	0.048843	0.108895	0.653769	-0.164591	0.262277	1.05006	0.84824	1.29989
1209	ebi-a-GCST90001632	finn-b-DM_NEPHROPATHY	Diabetic nephropathy || id:finn-b-DM_NEPHROPATHY	|| id:ebi-a-GCST90001632	Simple mode	22	0.0181335	0.106888	0.866909	-0.191367	0.227634	1.0183	0.82583	1.25563
1210	ebi-a-GCST90001632	finn-b-DM_NEPHROPATHY	Diabetic nephropathy || id:finn-b-DM_NEPHROPATHY	|| id:ebi-a-GCST90001632	Weighted mode	22	0.0181335	0.0776639	0.817644	-0.134088	0.170355	1.0183	0.874513	1.18573
1211	ebi-a-GCST90001633	finn-b-DM_NEPHROPATHY	Diabetic nephropathy || id:finn-b-DM_NEPHROPATHY	|| id:ebi-a-GCST90001633	MR Egger	25	0.0261334	0.0472224	0.585322	-0.0664225	0.118689	1.02648	0.935735	1.12602
1212	ebi-a-GCST90001633	finn-b-DM_NEPHROPATHY	Diabetic nephropathy || id:finn-b-DM_NEPHROPATHY	|| id:ebi-a-GCST90001633	Weighted median	25	0.00624915	0.0419138	0.881479	-0.075902	0.0884003	1.00627	0.926907	1.09243
1213	ebi-a-GCST90001633	finn-b-DM_NEPHROPATHY	Diabetic nephropathy || id:finn-b-DM_NEPHROPATHY	|| id:ebi-a-GCST90001633	Inverse variance weighted	25	0.0330469	0.0330281	0.317035	-0.0316882	0.097782	1.0336	0.968809	1.10272
1214	ebi-a-GCST90001633	finn-b-DM_NEPHROPATHY	Diabetic nephropathy || id:finn-b-DM_NEPHROPATHY	|| id:ebi-a-GCST90001633	Simple mode	25	0.00443227	0.0639098	0.945284	-0.120831	0.129696	1.00444	0.886184	1.13848
1215	ebi-a-GCST90001633	finn-b-DM_NEPHROPATHY	Diabetic nephropathy || id:finn-b-DM_NEPHROPATHY	|| id:ebi-a-GCST90001633	Weighted mode	25	0.00995894	0.0367445	0.788684	-0.0620603	0.0819782	1.01001	0.939826	1.08543
1216	ebi-a-GCST90001634	finn-b-DM_NEPHROPATHY	Diabetic nephropathy || id:finn-b-DM_NEPHROPATHY	|| id:ebi-a-GCST90001634	MR Egger	18	-0.0122887	0.0612378	0.843484	-0.132315	0.107737	0.987787	0.876065	1.11376
1217	ebi-a-GCST90001634	finn-b-DM_NEPHROPATHY	Diabetic nephropathy || id:finn-b-DM_NEPHROPATHY	|| id:ebi-a-GCST90001634	Weighted median	18	0.0189162	0.0495601	0.702697	-0.0782215	0.116054	1.0191	0.92476	1.12306
1218	ebi-a-GCST90001634	finn-b-DM_NEPHROPATHY	Diabetic nephropathy || id:finn-b-DM_NEPHROPATHY	|| id:ebi-a-GCST90001634	Inverse variance weighted	18	0.0465003	0.0379061	0.219927	-0.0277957	0.120796	1.0476	0.972587	1.1284
1219	ebi-a-GCST90001634	finn-b-DM_NEPHROPATHY	Diabetic nephropathy || id:finn-b-DM_NEPHROPATHY	|| id:ebi-a-GCST90001634	Simple mode	18	0.133024	0.0782502	0.107354	-0.0203459	0.286395	1.14228	0.97986	1.33162
1220	ebi-a-GCST90001634	finn-b-DM_NEPHROPATHY	Diabetic nephropathy || id:finn-b-DM_NEPHROPATHY	|| id:ebi-a-GCST90001634	Weighted mode	18	0.00763959	0.0520619	0.885063	-0.0944017	0.109681	1.00767	0.909917	1.11592
1221	ebi-a-GCST90001635	finn-b-DM_NEPHROPATHY	Diabetic nephropathy || id:finn-b-DM_NEPHROPATHY	|| id:ebi-a-GCST90001635	MR Egger	23	-0.0108945	0.0604119	0.858617	-0.129302	0.107513	0.989165	0.878709	1.11351
1222	ebi-a-GCST90001635	finn-b-DM_NEPHROPATHY	Diabetic nephropathy || id:finn-b-DM_NEPHROPATHY	|| id:ebi-a-GCST90001635	Weighted median	23	0.0174479	0.0503546	0.728966	-0.0812471	0.116143	1.0176	0.921966	1.12316
1223	ebi-a-GCST90001635	finn-b-DM_NEPHROPATHY	Diabetic nephropathy || id:finn-b-DM_NEPHROPATHY	|| id:ebi-a-GCST90001635	Inverse variance weighted	23	0.0315589	0.0348251	0.364823	-0.0366982	0.099816	1.03206	0.963967	1.10497
1224	ebi-a-GCST90001635	finn-b-DM_NEPHROPATHY	Diabetic nephropathy || id:finn-b-DM_NEPHROPATHY	|| id:ebi-a-GCST90001635	Simple mode	23	0.0920511	0.0736968	0.224774	-0.0523946	0.236497	1.09642	0.948954	1.2668
1225	ebi-a-GCST90001635	finn-b-DM_NEPHROPATHY	Diabetic nephropathy || id:finn-b-DM_NEPHROPATHY	|| id:ebi-a-GCST90001635	Weighted mode	23	0.0105113	0.0560306	0.852911	-0.0993088	0.120331	1.01057	0.905463	1.12787
1226	ebi-a-GCST90001636	finn-b-DM_NEPHROPATHY	Diabetic nephropathy || id:finn-b-DM_NEPHROPATHY	|| id:ebi-a-GCST90001636	MR Egger	7	-0.386089	0.410868	0.390519	-1.19139	0.419213	0.67971	0.303798	1.52076
1227	ebi-a-GCST90001636	finn-b-DM_NEPHROPATHY	Diabetic nephropathy || id:finn-b-DM_NEPHROPATHY	|| id:ebi-a-GCST90001636	Weighted median	7	-0.0629417	0.117463	0.592066	-0.293169	0.167285	0.938998	0.745896	1.18209
1228	ebi-a-GCST90001636	finn-b-DM_NEPHROPATHY	Diabetic nephropathy || id:finn-b-DM_NEPHROPATHY	|| id:ebi-a-GCST90001636	Inverse variance weighted	7	-0.0227426	0.101288	0.822342	-0.221268	0.175782	0.977514	0.801502	1.19218
1229	ebi-a-GCST90001636	finn-b-DM_NEPHROPATHY	Diabetic nephropathy || id:finn-b-DM_NEPHROPATHY	|| id:ebi-a-GCST90001636	Simple mode	7	-0.0435602	0.176711	0.813508	-0.389913	0.302793	0.957375	0.677116	1.35363
1230	ebi-a-GCST90001636	finn-b-DM_NEPHROPATHY	Diabetic nephropathy || id:finn-b-DM_NEPHROPATHY	|| id:ebi-a-GCST90001636	Weighted mode	7	-0.0748928	0.152061	0.639855	-0.372933	0.223147	0.927843	0.688712	1.25
1231	ebi-a-GCST90001637	finn-b-DM_NEPHROPATHY	Diabetic nephropathy || id:finn-b-DM_NEPHROPATHY	|| id:ebi-a-GCST90001637	MR Egger	27	0.0667555	0.0758126	0.386958	-0.0818373	0.215348	1.06903	0.921422	1.24029
1232	ebi-a-GCST90001637	finn-b-DM_NEPHROPATHY	Diabetic nephropathy || id:finn-b-DM_NEPHROPATHY	|| id:ebi-a-GCST90001637	Weighted median	27	0.0108245	0.0604177	0.857811	-0.107594	0.129243	1.01088	0.897992	1.13797
1233	ebi-a-GCST90001637	finn-b-DM_NEPHROPATHY	Diabetic nephropathy || id:finn-b-DM_NEPHROPATHY	|| id:ebi-a-GCST90001637	Inverse variance weighted	27	0.028432	0.0400962	0.478266	-0.0501565	0.107021	1.02884	0.951081	1.11296
1234	ebi-a-GCST90001637	finn-b-DM_NEPHROPATHY	Diabetic nephropathy || id:finn-b-DM_NEPHROPATHY	|| id:ebi-a-GCST90001637	Simple mode	27	0.107513	0.105712	0.318507	-0.0996824	0.314708	1.11351	0.905125	1.36986
1235	ebi-a-GCST90001637	finn-b-DM_NEPHROPATHY	Diabetic nephropathy || id:finn-b-DM_NEPHROPATHY	|| id:ebi-a-GCST90001637	Weighted mode	27	0.00770903	0.0700216	0.913179	-0.129533	0.144951	1.00774	0.878505	1.15598
1236	ebi-a-GCST90001638	finn-b-DM_NEPHROPATHY	Diabetic nephropathy || id:finn-b-DM_NEPHROPATHY	|| id:ebi-a-GCST90001638	MR Egger	25	-0.0832629	0.0778189	0.295739	-0.235788	0.0692622	0.920109	0.789948	1.07172
1237	ebi-a-GCST90001638	finn-b-DM_NEPHROPATHY	Diabetic nephropathy || id:finn-b-DM_NEPHROPATHY	|| id:ebi-a-GCST90001638	Weighted median	25	0.0112926	0.0613694	0.854005	-0.108991	0.131577	1.01136	0.896738	1.14063
1238	ebi-a-GCST90001638	finn-b-DM_NEPHROPATHY	Diabetic nephropathy || id:finn-b-DM_NEPHROPATHY	|| id:ebi-a-GCST90001638	Inverse variance weighted	25	0.0449861	0.0436518	0.302744	-0.0405714	0.130544	1.04601	0.960241	1.13945
1239	ebi-a-GCST90001638	finn-b-DM_NEPHROPATHY	Diabetic nephropathy || id:finn-b-DM_NEPHROPATHY	|| id:ebi-a-GCST90001638	Simple mode	25	0.184219	0.123516	0.14887	-0.0578729	0.426311	1.20228	0.94377	1.5316
1240	ebi-a-GCST90001638	finn-b-DM_NEPHROPATHY	Diabetic nephropathy || id:finn-b-DM_NEPHROPATHY	|| id:ebi-a-GCST90001638	Weighted mode	25	-0.0177768	0.068738	0.798136	-0.152503	0.11695	0.98238	0.858556	1.12406
1241	ebi-a-GCST90001639	finn-b-DM_NEPHROPATHY	Diabetic nephropathy || id:finn-b-DM_NEPHROPATHY	|| id:ebi-a-GCST90001639	MR Egger	13	0.0589343	0.119474	0.631513	-0.175234	0.293103	1.06071	0.83926	1.34058
1242	ebi-a-GCST90001639	finn-b-DM_NEPHROPATHY	Diabetic nephropathy || id:finn-b-DM_NEPHROPATHY	|| id:ebi-a-GCST90001639	Weighted median	13	0.0332442	0.0767704	0.66499	-0.117226	0.183714	1.0338	0.889384	1.20167
1243	ebi-a-GCST90001639	finn-b-DM_NEPHROPATHY	Diabetic nephropathy || id:finn-b-DM_NEPHROPATHY	|| id:ebi-a-GCST90001639	Inverse variance weighted	13	-0.0262644	0.0610407	0.666994	-0.145904	0.0933754	0.974077	0.86424	1.09787
1244	ebi-a-GCST90001639	finn-b-DM_NEPHROPATHY	Diabetic nephropathy || id:finn-b-DM_NEPHROPATHY	|| id:ebi-a-GCST90001639	Simple mode	13	0.0851921	0.116191	0.477512	-0.142542	0.312927	1.08893	0.867151	1.36742
1245	ebi-a-GCST90001639	finn-b-DM_NEPHROPATHY	Diabetic nephropathy || id:finn-b-DM_NEPHROPATHY	|| id:ebi-a-GCST90001639	Weighted mode	13	0.0652597	0.0888559	0.476785	-0.108898	0.239417	1.06744	0.896822	1.27051
1246	ebi-a-GCST90001640	finn-b-DM_NEPHROPATHY	Diabetic nephropathy || id:finn-b-DM_NEPHROPATHY	|| id:ebi-a-GCST90001640	MR Egger	5	0.258935	0.5016	0.64134	-0.7242	1.24207	1.29555	0.484712	3.46278
1247	ebi-a-GCST90001640	finn-b-DM_NEPHROPATHY	Diabetic nephropathy || id:finn-b-DM_NEPHROPATHY	|| id:ebi-a-GCST90001640	Weighted median	5	0.137251	0.129984	0.291012	-0.117518	0.392019	1.14712	0.889124	1.47997
1248	ebi-a-GCST90001640	finn-b-DM_NEPHROPATHY	Diabetic nephropathy || id:finn-b-DM_NEPHROPATHY	|| id:ebi-a-GCST90001640	Inverse variance weighted	5	0.046927	0.119562	0.694697	-0.187415	0.281269	1.04805	0.829099	1.32481
1249	ebi-a-GCST90001640	finn-b-DM_NEPHROPATHY	Diabetic nephropathy || id:finn-b-DM_NEPHROPATHY	|| id:ebi-a-GCST90001640	Simple mode	5	0.146848	0.159883	0.410345	-0.166523	0.460219	1.15818	0.846603	1.58442
1250	ebi-a-GCST90001640	finn-b-DM_NEPHROPATHY	Diabetic nephropathy || id:finn-b-DM_NEPHROPATHY	|| id:ebi-a-GCST90001640	Weighted mode	5	0.156666	0.13129	0.298696	-0.100663	0.413996	1.16961	0.904238	1.51285
1251	ebi-a-GCST90001641	finn-b-DM_NEPHROPATHY	Diabetic nephropathy || id:finn-b-DM_NEPHROPATHY	|| id:ebi-a-GCST90001641	MR Egger	18	0.00756066	0.0793786	0.9253	-0.148021	0.163143	1.00759	0.862413	1.1772
1252	ebi-a-GCST90001641	finn-b-DM_NEPHROPATHY	Diabetic nephropathy || id:finn-b-DM_NEPHROPATHY	|| id:ebi-a-GCST90001641	Weighted median	18	-0.00934667	0.0585515	0.873171	-0.124108	0.105414	0.990697	0.883285	1.11117
1253	ebi-a-GCST90001641	finn-b-DM_NEPHROPATHY	Diabetic nephropathy || id:finn-b-DM_NEPHROPATHY	|| id:ebi-a-GCST90001641	Inverse variance weighted	18	0.00564072	0.0507191	0.911446	-0.0937688	0.10505	1.00566	0.910493	1.11077
1254	ebi-a-GCST90001641	finn-b-DM_NEPHROPATHY	Diabetic nephropathy || id:finn-b-DM_NEPHROPATHY	|| id:ebi-a-GCST90001641	Simple mode	18	-0.0487265	0.0797196	0.549138	-0.204977	0.107524	0.952442	0.814666	1.11352
1255	ebi-a-GCST90001641	finn-b-DM_NEPHROPATHY	Diabetic nephropathy || id:finn-b-DM_NEPHROPATHY	|| id:ebi-a-GCST90001641	Weighted mode	18	-0.00340963	0.0516786	0.948165	-0.1047	0.0978805	0.996596	0.900595	1.10283
1256	ebi-a-GCST90001642	finn-b-DM_NEPHROPATHY	Diabetic nephropathy || id:finn-b-DM_NEPHROPATHY	|| id:ebi-a-GCST90001642	MR Egger	26	0.121806	0.0671732	0.0823092	-0.00985332	0.253466	1.12954	0.990195	1.28848
1257	ebi-a-GCST90001642	finn-b-DM_NEPHROPATHY	Diabetic nephropathy || id:finn-b-DM_NEPHROPATHY	|| id:ebi-a-GCST90001642	Weighted median	26	0.0115979	0.0550761	0.833216	-0.0963513	0.119547	1.01167	0.908145	1.12699
1258	ebi-a-GCST90001642	finn-b-DM_NEPHROPATHY	Diabetic nephropathy || id:finn-b-DM_NEPHROPATHY	|| id:ebi-a-GCST90001642	Inverse variance weighted	26	-0.0145208	0.0375256	0.698789	-0.088071	0.0590295	0.985584	0.915696	1.06081
1259	ebi-a-GCST90001642	finn-b-DM_NEPHROPATHY	Diabetic nephropathy || id:finn-b-DM_NEPHROPATHY	|| id:ebi-a-GCST90001642	Simple mode	26	0.000970259	0.0908533	0.991564	-0.177102	0.179043	1.00097	0.837694	1.19607
1260	ebi-a-GCST90001642	finn-b-DM_NEPHROPATHY	Diabetic nephropathy || id:finn-b-DM_NEPHROPATHY	|| id:ebi-a-GCST90001642	Weighted mode	26	0.044963	0.0630674	0.482488	-0.0786492	0.168575	1.04599	0.924364	1.18362
1261	ebi-a-GCST90001643	finn-b-DM_NEPHROPATHY	Diabetic nephropathy || id:finn-b-DM_NEPHROPATHY	|| id:ebi-a-GCST90001643	MR Egger	25	0.00541975	0.0299022	0.85776	-0.0531886	0.0640281	1.00543	0.948201	1.06612
1262	ebi-a-GCST90001643	finn-b-DM_NEPHROPATHY	Diabetic nephropathy || id:finn-b-DM_NEPHROPATHY	|| id:ebi-a-GCST90001643	Weighted median	25	0.0120313	0.0283716	0.67152	-0.043577	0.0676397	1.0121	0.957359	1.06998
1263	ebi-a-GCST90001643	finn-b-DM_NEPHROPATHY	Diabetic nephropathy || id:finn-b-DM_NEPHROPATHY	|| id:ebi-a-GCST90001643	Inverse variance weighted	25	0.0111668	0.0228363	0.624846	-0.0335924	0.055926	1.01123	0.966966	1.05752
1264	ebi-a-GCST90001643	finn-b-DM_NEPHROPATHY	Diabetic nephropathy || id:finn-b-DM_NEPHROPATHY	|| id:ebi-a-GCST90001643	Simple mode	25	-0.0157383	0.0507601	0.759197	-0.115228	0.0837514	0.984385	0.891163	1.08736
1265	ebi-a-GCST90001643	finn-b-DM_NEPHROPATHY	Diabetic nephropathy || id:finn-b-DM_NEPHROPATHY	|| id:ebi-a-GCST90001643	Weighted mode	25	-0.00405416	0.023347	0.863599	-0.0498144	0.0417061	0.995954	0.951406	1.04259
1266	ebi-a-GCST90001644	finn-b-DM_NEPHROPATHY	Diabetic nephropathy || id:finn-b-DM_NEPHROPATHY	|| id:ebi-a-GCST90001644	MR Egger	29	-0.0604362	0.0614456	0.334058	-0.18087	0.0599972	0.941354	0.834544	1.06183
1267	ebi-a-GCST90001644	finn-b-DM_NEPHROPATHY	Diabetic nephropathy || id:finn-b-DM_NEPHROPATHY	|| id:ebi-a-GCST90001644	Weighted median	29	-0.0518617	0.0497444	0.29715	-0.149361	0.0456374	0.94946	0.861258	1.04669
1268	ebi-a-GCST90001644	finn-b-DM_NEPHROPATHY	Diabetic nephropathy || id:finn-b-DM_NEPHROPATHY	|| id:ebi-a-GCST90001644	Inverse variance weighted	29	-0.0105831	0.0366713	0.772892	-0.0824588	0.0612925	0.989473	0.920849	1.06321
1269	ebi-a-GCST90001644	finn-b-DM_NEPHROPATHY	Diabetic nephropathy || id:finn-b-DM_NEPHROPATHY	|| id:ebi-a-GCST90001644	Simple mode	29	-0.0415252	0.0801445	0.608438	-0.198608	0.115558	0.959325	0.819871	1.1225
1270	ebi-a-GCST90001644	finn-b-DM_NEPHROPATHY	Diabetic nephropathy || id:finn-b-DM_NEPHROPATHY	|| id:ebi-a-GCST90001644	Weighted mode	29	-0.0299166	0.0643271	0.645479	-0.155998	0.0961647	0.970527	0.855561	1.10094
1271	ebi-a-GCST90001645	finn-b-DM_NEPHROPATHY	Diabetic nephropathy || id:finn-b-DM_NEPHROPATHY	|| id:ebi-a-GCST90001645	MR Egger	19	-0.0272134	0.0694093	0.699877	-0.163256	0.108829	0.973154	0.849374	1.11497
1272	ebi-a-GCST90001645	finn-b-DM_NEPHROPATHY	Diabetic nephropathy || id:finn-b-DM_NEPHROPATHY	|| id:ebi-a-GCST90001645	Weighted median	19	-0.00382266	0.0569539	0.946487	-0.115452	0.107807	0.996185	0.890963	1.11383
1273	ebi-a-GCST90001645	finn-b-DM_NEPHROPATHY	Diabetic nephropathy || id:finn-b-DM_NEPHROPATHY	|| id:ebi-a-GCST90001645	Inverse variance weighted	19	-0.00825299	0.0416471	0.842916	-0.0898813	0.0733753	0.991781	0.91404	1.07613
1274	ebi-a-GCST90001645	finn-b-DM_NEPHROPATHY	Diabetic nephropathy || id:finn-b-DM_NEPHROPATHY	|| id:ebi-a-GCST90001645	Simple mode	19	0.11086	0.0883561	0.225637	-0.062318	0.284038	1.11724	0.939584	1.32848
1275	ebi-a-GCST90001645	finn-b-DM_NEPHROPATHY	Diabetic nephropathy || id:finn-b-DM_NEPHROPATHY	|| id:ebi-a-GCST90001645	Weighted mode	19	0.0117119	0.0634234	0.855558	-0.112598	0.136022	1.01178	0.89351	1.14571
1276	ebi-a-GCST90001646	finn-b-DM_NEPHROPATHY	Diabetic nephropathy || id:finn-b-DM_NEPHROPATHY	|| id:ebi-a-GCST90001646	MR Egger	24	-0.0128057	0.0260668	0.628103	-0.0638966	0.0382851	0.987276	0.938102	1.03903
1277	ebi-a-GCST90001646	finn-b-DM_NEPHROPATHY	Diabetic nephropathy || id:finn-b-DM_NEPHROPATHY	|| id:ebi-a-GCST90001646	Weighted median	24	-0.0132178	0.0286114	0.644098	-0.0692961	0.0428605	0.986869	0.93305	1.04379
1278	ebi-a-GCST90001646	finn-b-DM_NEPHROPATHY	Diabetic nephropathy || id:finn-b-DM_NEPHROPATHY	|| id:ebi-a-GCST90001646	Inverse variance weighted	24	-0.025187	0.0194661	0.195704	-0.0633406	0.0129666	0.975128	0.938624	1.01305
1279	ebi-a-GCST90001646	finn-b-DM_NEPHROPATHY	Diabetic nephropathy || id:finn-b-DM_NEPHROPATHY	|| id:ebi-a-GCST90001646	Simple mode	24	-0.00532568	0.0399552	0.895122	-0.0836378	0.0729865	0.994688	0.919764	1.07572
1280	ebi-a-GCST90001646	finn-b-DM_NEPHROPATHY	Diabetic nephropathy || id:finn-b-DM_NEPHROPATHY	|| id:ebi-a-GCST90001646	Weighted mode	24	-0.00874877	0.0244193	0.723407	-0.0566107	0.0391131	0.991289	0.944962	1.03989
1281	ebi-a-GCST90001647	finn-b-DM_NEPHROPATHY	Diabetic nephropathy || id:finn-b-DM_NEPHROPATHY	|| id:ebi-a-GCST90001647	MR Egger	24	0.0112115	0.0396632	0.780075	-0.0665284	0.0889513	1.01127	0.935636	1.09303
1282	ebi-a-GCST90001647	finn-b-DM_NEPHROPATHY	Diabetic nephropathy || id:finn-b-DM_NEPHROPATHY	|| id:ebi-a-GCST90001647	Weighted median	24	0.00878458	0.0424462	0.836043	-0.07441	0.0919791	1.00882	0.928291	1.09634
1283	ebi-a-GCST90001647	finn-b-DM_NEPHROPATHY	Diabetic nephropathy || id:finn-b-DM_NEPHROPATHY	|| id:ebi-a-GCST90001647	Inverse variance weighted	24	-0.0213315	0.0277378	0.441869	-0.0756977	0.0330346	0.978894	0.927096	1.03359
1284	ebi-a-GCST90001647	finn-b-DM_NEPHROPATHY	Diabetic nephropathy || id:finn-b-DM_NEPHROPATHY	|| id:ebi-a-GCST90001647	Simple mode	24	-0.148483	0.0706532	0.0467466	-0.286963	-0.0100025	0.862015	0.750539	0.990047
1285	ebi-a-GCST90001647	finn-b-DM_NEPHROPATHY	Diabetic nephropathy || id:finn-b-DM_NEPHROPATHY	|| id:ebi-a-GCST90001647	Weighted mode	24	0.0358133	0.0486306	0.468912	-0.0595028	0.131129	1.03646	0.942233	1.14012
1286	ebi-a-GCST90001648	finn-b-DM_NEPHROPATHY	Diabetic nephropathy || id:finn-b-DM_NEPHROPATHY	|| id:ebi-a-GCST90001648	MR Egger	15	-0.0280327	0.0996405	0.782879	-0.223328	0.167263	0.972357	0.799852	1.18206
1287	ebi-a-GCST90001648	finn-b-DM_NEPHROPATHY	Diabetic nephropathy || id:finn-b-DM_NEPHROPATHY	|| id:ebi-a-GCST90001648	Weighted median	15	0.0258632	0.0563722	0.646383	-0.0846264	0.136353	1.0262	0.918856	1.14609
1288	ebi-a-GCST90001648	finn-b-DM_NEPHROPATHY	Diabetic nephropathy || id:finn-b-DM_NEPHROPATHY	|| id:ebi-a-GCST90001648	Inverse variance weighted	15	0.0146021	0.0581074	0.801586	-0.0992885	0.128493	1.01471	0.905481	1.13711
1289	ebi-a-GCST90001648	finn-b-DM_NEPHROPATHY	Diabetic nephropathy || id:finn-b-DM_NEPHROPATHY	|| id:ebi-a-GCST90001648	Simple mode	15	0.0268369	0.0960801	0.784085	-0.16148	0.215154	1.0272	0.850884	1.24005
1290	ebi-a-GCST90001648	finn-b-DM_NEPHROPATHY	Diabetic nephropathy || id:finn-b-DM_NEPHROPATHY	|| id:ebi-a-GCST90001648	Weighted mode	15	0.0268369	0.0574901	0.647818	-0.0858437	0.139518	1.0272	0.917738	1.14972
1291	ebi-a-GCST90001649	finn-b-DM_NEPHROPATHY	Diabetic nephropathy || id:finn-b-DM_NEPHROPATHY	|| id:ebi-a-GCST90001649	MR Egger	19	0.0726842	0.0541901	0.197475	-0.0335284	0.178897	1.07539	0.967027	1.1959
1292	ebi-a-GCST90001649	finn-b-DM_NEPHROPATHY	Diabetic nephropathy || id:finn-b-DM_NEPHROPATHY	|| id:ebi-a-GCST90001649	Weighted median	19	0.027	0.0466421	0.562672	-0.0644184	0.118418	1.02737	0.937613	1.12572
1293	ebi-a-GCST90001649	finn-b-DM_NEPHROPATHY	Diabetic nephropathy || id:finn-b-DM_NEPHROPATHY	|| id:ebi-a-GCST90001649	Inverse variance weighted	19	0.00304727	0.0336756	0.927899	-0.0629568	0.0690514	1.00305	0.938984	1.07149
1294	ebi-a-GCST90001649	finn-b-DM_NEPHROPATHY	Diabetic nephropathy || id:finn-b-DM_NEPHROPATHY	|| id:ebi-a-GCST90001649	Simple mode	19	0.00950524	0.0679274	0.890267	-0.123632	0.142643	1.00955	0.883705	1.15332
1295	ebi-a-GCST90001649	finn-b-DM_NEPHROPATHY	Diabetic nephropathy || id:finn-b-DM_NEPHROPATHY	|| id:ebi-a-GCST90001649	Weighted mode	19	0.0168012	0.0491593	0.736482	-0.079551	0.113153	1.01694	0.923531	1.1198
1296	ebi-a-GCST90001650	finn-b-DM_NEPHROPATHY	Diabetic nephropathy || id:finn-b-DM_NEPHROPATHY	|| id:ebi-a-GCST90001650	MR Egger	16	-0.0132654	0.0627455	0.83561	-0.136247	0.109716	0.986822	0.872627	1.11596
1297	ebi-a-GCST90001650	finn-b-DM_NEPHROPATHY	Diabetic nephropathy || id:finn-b-DM_NEPHROPATHY	|| id:ebi-a-GCST90001650	Weighted median	16	0.0179747	0.0485369	0.711137	-0.0771577	0.113107	1.01814	0.925744	1.11975
1298	ebi-a-GCST90001650	finn-b-DM_NEPHROPATHY	Diabetic nephropathy || id:finn-b-DM_NEPHROPATHY	|| id:ebi-a-GCST90001650	Inverse variance weighted	16	0.0229249	0.0405675	0.572003	-0.0565875	0.102437	1.02319	0.944984	1.10787
1299	ebi-a-GCST90001650	finn-b-DM_NEPHROPATHY	Diabetic nephropathy || id:finn-b-DM_NEPHROPATHY	|| id:ebi-a-GCST90001650	Simple mode	16	0.000775137	0.0703704	0.991357	-0.137151	0.138701	1.00078	0.871839	1.14878
1300	ebi-a-GCST90001650	finn-b-DM_NEPHROPATHY	Diabetic nephropathy || id:finn-b-DM_NEPHROPATHY	|| id:ebi-a-GCST90001650	Weighted mode	16	0.0154274	0.0452154	0.737687	-0.0731947	0.104049	1.01555	0.92942	1.10966
1301	ebi-a-GCST90001651	finn-b-DM_NEPHROPATHY	Diabetic nephropathy || id:finn-b-DM_NEPHROPATHY	|| id:ebi-a-GCST90001651	MR Egger	23	-0.0952254	0.0647097	0.155962	-0.222056	0.0316055	0.909168	0.80087	1.03211
1302	ebi-a-GCST90001651	finn-b-DM_NEPHROPATHY	Diabetic nephropathy || id:finn-b-DM_NEPHROPATHY	|| id:ebi-a-GCST90001651	Weighted median	23	-0.076256	0.0593246	0.198652	-0.192532	0.0400202	0.926579	0.824868	1.04083
1303	ebi-a-GCST90001651	finn-b-DM_NEPHROPATHY	Diabetic nephropathy || id:finn-b-DM_NEPHROPATHY	|| id:ebi-a-GCST90001651	Inverse variance weighted	23	-0.0392562	0.0407886	0.335834	-0.119202	0.0406896	0.961504	0.887629	1.04153
1304	ebi-a-GCST90001651	finn-b-DM_NEPHROPATHY	Diabetic nephropathy || id:finn-b-DM_NEPHROPATHY	|| id:ebi-a-GCST90001651	Simple mode	23	0.0215315	0.089324	0.811749	-0.153543	0.196607	1.02177	0.857664	1.21726
1305	ebi-a-GCST90001651	finn-b-DM_NEPHROPATHY	Diabetic nephropathy || id:finn-b-DM_NEPHROPATHY	|| id:ebi-a-GCST90001651	Weighted mode	23	-0.0854759	0.0643333	0.197584	-0.211569	0.0406173	0.918075	0.809313	1.04145
1306	ebi-a-GCST90001652	finn-b-DM_NEPHROPATHY	Diabetic nephropathy || id:finn-b-DM_NEPHROPATHY	|| id:ebi-a-GCST90001652	MR Egger	24	0.014017	0.0450524	0.758633	-0.0742856	0.10232	1.01412	0.928406	1.10774
1307	ebi-a-GCST90001652	finn-b-DM_NEPHROPATHY	Diabetic nephropathy || id:finn-b-DM_NEPHROPATHY	|| id:ebi-a-GCST90001652	Weighted median	24	0.0185843	0.0468109	0.691361	-0.073165	0.110334	1.01876	0.929447	1.11665
1308	ebi-a-GCST90001652	finn-b-DM_NEPHROPATHY	Diabetic nephropathy || id:finn-b-DM_NEPHROPATHY	|| id:ebi-a-GCST90001652	Inverse variance weighted	24	-0.0136587	0.0310612	0.660129	-0.0745387	0.0472213	0.986434	0.928172	1.04835
1309	ebi-a-GCST90001652	finn-b-DM_NEPHROPATHY	Diabetic nephropathy || id:finn-b-DM_NEPHROPATHY	|| id:ebi-a-GCST90001652	Simple mode	24	0.0194518	0.0803382	0.81083	-0.138011	0.176915	1.01964	0.871089	1.19353
1310	ebi-a-GCST90001652	finn-b-DM_NEPHROPATHY	Diabetic nephropathy || id:finn-b-DM_NEPHROPATHY	|| id:ebi-a-GCST90001652	Weighted mode	24	0.0224103	0.0432437	0.609247	-0.0623475	0.107168	1.02266	0.939556	1.11312
1311	ebi-a-GCST90001653	finn-b-DM_NEPHROPATHY	Diabetic nephropathy || id:finn-b-DM_NEPHROPATHY	|| id:ebi-a-GCST90001653	MR Egger	25	-0.0735959	0.0578444	0.215977	-0.186971	0.0397791	0.929047	0.829468	1.04058
1312	ebi-a-GCST90001653	finn-b-DM_NEPHROPATHY	Diabetic nephropathy || id:finn-b-DM_NEPHROPATHY	|| id:ebi-a-GCST90001653	Weighted median	25	-0.0502045	0.0504094	0.319282	-0.149007	0.048598	0.951035	0.861563	1.0498
1313	ebi-a-GCST90001653	finn-b-DM_NEPHROPATHY	Diabetic nephropathy || id:finn-b-DM_NEPHROPATHY	|| id:ebi-a-GCST90001653	Inverse variance weighted	25	-0.00783292	0.0408757	0.848034	-0.0879494	0.0722835	0.992198	0.915807	1.07496
1314	ebi-a-GCST90001653	finn-b-DM_NEPHROPATHY	Diabetic nephropathy || id:finn-b-DM_NEPHROPATHY	|| id:ebi-a-GCST90001653	Simple mode	25	-0.04259	0.0794707	0.596946	-0.198353	0.113173	0.958304	0.820081	1.11983
1315	ebi-a-GCST90001653	finn-b-DM_NEPHROPATHY	Diabetic nephropathy || id:finn-b-DM_NEPHROPATHY	|| id:ebi-a-GCST90001653	Weighted mode	25	-0.0747113	0.0416599	0.0855274	-0.156365	0.00694216	0.928011	0.855247	1.00697
1316	ebi-a-GCST90001654	finn-b-DM_NEPHROPATHY	Diabetic nephropathy || id:finn-b-DM_NEPHROPATHY	|| id:ebi-a-GCST90001654	MR Egger	27	-0.113977	0.060962	0.0732893	-0.233463	0.00550814	0.892278	0.791787	1.00552
1317	ebi-a-GCST90001654	finn-b-DM_NEPHROPATHY	Diabetic nephropathy || id:finn-b-DM_NEPHROPATHY	|| id:ebi-a-GCST90001654	Weighted median	27	-0.105726	0.0552343	0.0556033	-0.213985	0.00253351	0.899671	0.80736	1.00254
1318	ebi-a-GCST90001654	finn-b-DM_NEPHROPATHY	Diabetic nephropathy || id:finn-b-DM_NEPHROPATHY	|| id:ebi-a-GCST90001654	Inverse variance weighted	27	0.0111276	0.0448118	0.803887	-0.0767036	0.0989588	1.01119	0.926164	1.10402
1319	ebi-a-GCST90001654	finn-b-DM_NEPHROPATHY	Diabetic nephropathy || id:finn-b-DM_NEPHROPATHY	|| id:ebi-a-GCST90001654	Simple mode	27	0.0591908	0.127204	0.645574	-0.190128	0.30851	1.06098	0.826853	1.36139
1320	ebi-a-GCST90001654	finn-b-DM_NEPHROPATHY	Diabetic nephropathy || id:finn-b-DM_NEPHROPATHY	|| id:ebi-a-GCST90001654	Weighted mode	27	-0.0893031	0.0539256	0.109735	-0.194997	0.0163912	0.914568	0.822837	1.01653
1321	ebi-a-GCST90001655	finn-b-DM_NEPHROPATHY	Diabetic nephropathy || id:finn-b-DM_NEPHROPATHY	|| id:ebi-a-GCST90001655	MR Egger	22	-0.0455757	0.0669602	0.503904	-0.176818	0.0856662	0.955447	0.837933	1.08944
1322	ebi-a-GCST90001655	finn-b-DM_NEPHROPATHY	Diabetic nephropathy || id:finn-b-DM_NEPHROPATHY	|| id:ebi-a-GCST90001655	Weighted median	22	-0.00548688	0.0622206	0.92973	-0.127439	0.116465	0.994528	0.880347	1.12352
1323	ebi-a-GCST90001655	finn-b-DM_NEPHROPATHY	Diabetic nephropathy || id:finn-b-DM_NEPHROPATHY	|| id:ebi-a-GCST90001655	Inverse variance weighted	22	0.0152351	0.0418364	0.71574	-0.0667644	0.0972345	1.01535	0.935416	1.10212
1324	ebi-a-GCST90001655	finn-b-DM_NEPHROPATHY	Diabetic nephropathy || id:finn-b-DM_NEPHROPATHY	|| id:ebi-a-GCST90001655	Simple mode	22	0.177519	0.112412	0.129238	-0.0428075	0.397846	1.19425	0.958096	1.48861
1325	ebi-a-GCST90001655	finn-b-DM_NEPHROPATHY	Diabetic nephropathy || id:finn-b-DM_NEPHROPATHY	|| id:ebi-a-GCST90001655	Weighted mode	22	-0.0115309	0.0639761	0.858694	-0.136924	0.113862	0.988535	0.872037	1.1206
1326	ebi-a-GCST90001656	finn-b-DM_NEPHROPATHY	Diabetic nephropathy || id:finn-b-DM_NEPHROPATHY	|| id:ebi-a-GCST90001656	MR Egger	25	0.0735959	0.0578444	0.215977	-0.0397791	0.186971	1.07637	0.961002	1.20559
1327	ebi-a-GCST90001656	finn-b-DM_NEPHROPATHY	Diabetic nephropathy || id:finn-b-DM_NEPHROPATHY	|| id:ebi-a-GCST90001656	Weighted median	25	0.0502045	0.0496601	0.312035	-0.0471293	0.147538	1.05149	0.953964	1.15898
1328	ebi-a-GCST90001656	finn-b-DM_NEPHROPATHY	Diabetic nephropathy || id:finn-b-DM_NEPHROPATHY	|| id:ebi-a-GCST90001656	Inverse variance weighted	25	0.00783292	0.0408757	0.848034	-0.0722835	0.0879494	1.00786	0.930267	1.09193
1329	ebi-a-GCST90001656	finn-b-DM_NEPHROPATHY	Diabetic nephropathy || id:finn-b-DM_NEPHROPATHY	|| id:ebi-a-GCST90001656	Simple mode	25	0.04259	0.0860331	0.625073	-0.126035	0.211215	1.04351	0.881584	1.23518
1330	ebi-a-GCST90001656	finn-b-DM_NEPHROPATHY	Diabetic nephropathy || id:finn-b-DM_NEPHROPATHY	|| id:ebi-a-GCST90001656	Weighted mode	25	0.0747113	0.043203	0.0965977	-0.00996655	0.159389	1.07757	0.990083	1.17279
1331	ebi-a-GCST90001657	finn-b-DM_NEPHROPATHY	Diabetic nephropathy || id:finn-b-DM_NEPHROPATHY	|| id:ebi-a-GCST90001657	MR Egger	9	0.164612	0.110774	0.180863	-0.0525056	0.381729	1.17894	0.948849	1.46481
1332	ebi-a-GCST90001657	finn-b-DM_NEPHROPATHY	Diabetic nephropathy || id:finn-b-DM_NEPHROPATHY	|| id:ebi-a-GCST90001657	Weighted median	9	0.127921	0.0952269	0.179165	-0.0587235	0.314566	1.13646	0.942967	1.36966
1333	ebi-a-GCST90001657	finn-b-DM_NEPHROPATHY	Diabetic nephropathy || id:finn-b-DM_NEPHROPATHY	|| id:ebi-a-GCST90001657	Inverse variance weighted	9	0.136974	0.070531	0.0521323	-0.00126678	0.275215	1.1468	0.998734	1.31681
1334	ebi-a-GCST90001657	finn-b-DM_NEPHROPATHY	Diabetic nephropathy || id:finn-b-DM_NEPHROPATHY	|| id:ebi-a-GCST90001657	Simple mode	9	0.0888822	0.146414	0.560642	-0.19809	0.375854	1.09295	0.820296	1.45624
1335	ebi-a-GCST90001657	finn-b-DM_NEPHROPATHY	Diabetic nephropathy || id:finn-b-DM_NEPHROPATHY	|| id:ebi-a-GCST90001657	Weighted mode	9	0.120426	0.106362	0.290332	-0.0880438	0.328896	1.12798	0.915721	1.38943
1336	ebi-a-GCST90001658	finn-b-DM_NEPHROPATHY	Diabetic nephropathy || id:finn-b-DM_NEPHROPATHY	|| id:ebi-a-GCST90001658	MR Egger	27	0.0196096	0.0228636	0.399218	-0.0252031	0.0644223	1.0198	0.975112	1.06654
1337	ebi-a-GCST90001658	finn-b-DM_NEPHROPATHY	Diabetic nephropathy || id:finn-b-DM_NEPHROPATHY	|| id:ebi-a-GCST90001658	Weighted median	27	0.0419832	0.0315443	0.183213	-0.0198437	0.10381	1.04288	0.980352	1.10939
1338	ebi-a-GCST90001658	finn-b-DM_NEPHROPATHY	Diabetic nephropathy || id:finn-b-DM_NEPHROPATHY	|| id:ebi-a-GCST90001658	Inverse variance weighted	27	0.00456336	0.0188907	0.809116	-0.0324624	0.0415891	1.00457	0.968059	1.04247
1339	ebi-a-GCST90001658	finn-b-DM_NEPHROPATHY	Diabetic nephropathy || id:finn-b-DM_NEPHROPATHY	|| id:ebi-a-GCST90001658	Simple mode	27	-0.0782549	0.0539513	0.158884	-0.183999	0.0274896	0.924729	0.831936	1.02787
1340	ebi-a-GCST90001658	finn-b-DM_NEPHROPATHY	Diabetic nephropathy || id:finn-b-DM_NEPHROPATHY	|| id:ebi-a-GCST90001658	Weighted mode	27	0.0221109	0.0249945	0.384464	-0.0268783	0.0711001	1.02236	0.97348	1.07369
1341	ebi-a-GCST90001659	finn-b-DM_NEPHROPATHY	Diabetic nephropathy || id:finn-b-DM_NEPHROPATHY	|| id:ebi-a-GCST90001659	MR Egger	23	0.0193945	0.0272968	0.485208	-0.0341073	0.0728963	1.01958	0.966468	1.07562
1342	ebi-a-GCST90001659	finn-b-DM_NEPHROPATHY	Diabetic nephropathy || id:finn-b-DM_NEPHROPATHY	|| id:ebi-a-GCST90001659	Weighted median	23	0.0146095	0.0277159	0.598113	-0.0397136	0.0689326	1.01472	0.961065	1.07136
1343	ebi-a-GCST90001659	finn-b-DM_NEPHROPATHY	Diabetic nephropathy || id:finn-b-DM_NEPHROPATHY	|| id:ebi-a-GCST90001659	Inverse variance weighted	23	0.000533726	0.0206915	0.979421	-0.0400217	0.0410891	1.00053	0.960769	1.04194
1344	ebi-a-GCST90001659	finn-b-DM_NEPHROPATHY	Diabetic nephropathy || id:finn-b-DM_NEPHROPATHY	|| id:ebi-a-GCST90001659	Simple mode	23	0.0354163	0.0556767	0.53127	-0.07371	0.144543	1.03605	0.928941	1.15551
1345	ebi-a-GCST90001659	finn-b-DM_NEPHROPATHY	Diabetic nephropathy || id:finn-b-DM_NEPHROPATHY	|| id:ebi-a-GCST90001659	Weighted mode	23	0.019459	0.0270834	0.48002	-0.0336244	0.0725424	1.01965	0.966935	1.07524
1346	ebi-a-GCST90001660	finn-b-DM_NEPHROPATHY	Diabetic nephropathy || id:finn-b-DM_NEPHROPATHY	|| id:ebi-a-GCST90001660	MR Egger	26	-0.00417506	0.0289374	0.886485	-0.0608923	0.0525422	0.995834	0.940925	1.05395
1347	ebi-a-GCST90001660	finn-b-DM_NEPHROPATHY	Diabetic nephropathy || id:finn-b-DM_NEPHROPATHY	|| id:ebi-a-GCST90001660	Weighted median	26	0.00206481	0.0339054	0.95144	-0.0643899	0.0685195	1.00207	0.937639	1.07092
1348	ebi-a-GCST90001660	finn-b-DM_NEPHROPATHY	Diabetic nephropathy || id:finn-b-DM_NEPHROPATHY	|| id:ebi-a-GCST90001660	Inverse variance weighted	26	0.00167969	0.0208144	0.935682	-0.0391165	0.0424759	1.00168	0.961639	1.04339
1349	ebi-a-GCST90001660	finn-b-DM_NEPHROPATHY	Diabetic nephropathy || id:finn-b-DM_NEPHROPATHY	|| id:ebi-a-GCST90001660	Simple mode	26	0.0240418	0.0530675	0.654427	-0.0799706	0.128054	1.02433	0.923143	1.13661
1350	ebi-a-GCST90001660	finn-b-DM_NEPHROPATHY	Diabetic nephropathy || id:finn-b-DM_NEPHROPATHY	|| id:ebi-a-GCST90001660	Weighted mode	26	0.0052238	0.0298487	0.862482	-0.0532797	0.0637273	1.00524	0.948115	1.0658
1351	ebi-a-GCST90001661	finn-b-DM_NEPHROPATHY	Diabetic nephropathy || id:finn-b-DM_NEPHROPATHY	|| id:ebi-a-GCST90001661	MR Egger	20	-0.0154353	0.0538889	0.777821	-0.121058	0.090187	0.984683	0.885983	1.09438
1352	ebi-a-GCST90001661	finn-b-DM_NEPHROPATHY	Diabetic nephropathy || id:finn-b-DM_NEPHROPATHY	|| id:ebi-a-GCST90001661	Weighted median	20	-0.0240285	0.0471639	0.610423	-0.11647	0.0684126	0.976258	0.890057	1.07081
1353	ebi-a-GCST90001661	finn-b-DM_NEPHROPATHY	Diabetic nephropathy || id:finn-b-DM_NEPHROPATHY	|| id:ebi-a-GCST90001661	Inverse variance weighted	20	-0.0102292	0.0353842	0.772514	-0.0795823	0.0591239	0.989823	0.923502	1.06091
1354	ebi-a-GCST90001661	finn-b-DM_NEPHROPATHY	Diabetic nephropathy || id:finn-b-DM_NEPHROPATHY	|| id:ebi-a-GCST90001661	Simple mode	20	-0.0218924	0.066419	0.7453	-0.152074	0.108289	0.978345	0.858925	1.11437
1355	ebi-a-GCST90001661	finn-b-DM_NEPHROPATHY	Diabetic nephropathy || id:finn-b-DM_NEPHROPATHY	|| id:ebi-a-GCST90001661	Weighted mode	20	-0.0218924	0.0415135	0.60405	-0.103259	0.059474	0.978345	0.901893	1.06128
1356	ebi-a-GCST90001662	finn-b-DM_NEPHROPATHY	Diabetic nephropathy || id:finn-b-DM_NEPHROPATHY	|| id:ebi-a-GCST90001662	MR Egger	13	-0.0462207	0.016462	0.0170376	-0.0784861	-0.0139553	0.954831	0.924515	0.986142
1357	ebi-a-GCST90001662	finn-b-DM_NEPHROPATHY	Diabetic nephropathy || id:finn-b-DM_NEPHROPATHY	|| id:ebi-a-GCST90001662	Weighted median	13	-0.0415298	0.0181667	0.0222518	-0.0771364	-0.00592311	0.959321	0.925764	0.994094
1358	ebi-a-GCST90001662	finn-b-DM_NEPHROPATHY	Diabetic nephropathy || id:finn-b-DM_NEPHROPATHY	|| id:ebi-a-GCST90001662	Inverse variance weighted	13	-0.0414529	0.0149389	0.00552313	-0.0707332	-0.0121726	0.959394	0.93171	0.987901
1359	ebi-a-GCST90001662	finn-b-DM_NEPHROPATHY	Diabetic nephropathy || id:finn-b-DM_NEPHROPATHY	|| id:ebi-a-GCST90001662	Simple mode	13	-0.0374634	0.0776153	0.638008	-0.18959	0.114663	0.96323	0.827299	1.12149
1360	ebi-a-GCST90001662	finn-b-DM_NEPHROPATHY	Diabetic nephropathy || id:finn-b-DM_NEPHROPATHY	|| id:ebi-a-GCST90001662	Weighted mode	13	-0.0427659	0.0160769	0.0207881	-0.0742766	-0.0112552	0.958136	0.928415	0.988808
1361	ebi-a-GCST90001663	finn-b-DM_NEPHROPATHY	Diabetic nephropathy || id:finn-b-DM_NEPHROPATHY	|| id:ebi-a-GCST90001663	MR Egger	26	0.0252375	0.0358226	0.487895	-0.0449749	0.0954498	1.02556	0.956022	1.10015
1362	ebi-a-GCST90001663	finn-b-DM_NEPHROPATHY	Diabetic nephropathy || id:finn-b-DM_NEPHROPATHY	|| id:ebi-a-GCST90001663	Weighted median	26	-0.00141986	0.0377301	0.969981	-0.0753708	0.0725311	0.998581	0.9274	1.07523
1363	ebi-a-GCST90001663	finn-b-DM_NEPHROPATHY	Diabetic nephropathy || id:finn-b-DM_NEPHROPATHY	|| id:ebi-a-GCST90001663	Inverse variance weighted	26	0.0145929	0.0249528	0.558671	-0.0343147	0.0635004	1.0147	0.966267	1.06556
1364	ebi-a-GCST90001663	finn-b-DM_NEPHROPATHY	Diabetic nephropathy || id:finn-b-DM_NEPHROPATHY	|| id:ebi-a-GCST90001663	Simple mode	26	0.00770048	0.0597557	0.898495	-0.109421	0.124822	1.00773	0.896353	1.13295
1365	ebi-a-GCST90001663	finn-b-DM_NEPHROPATHY	Diabetic nephropathy || id:finn-b-DM_NEPHROPATHY	|| id:ebi-a-GCST90001663	Weighted mode	26	-0.0027862	0.0379596	0.942073	-0.0771871	0.0716147	0.997218	0.925717	1.07424
1366	ebi-a-GCST90001664	finn-b-DM_NEPHROPATHY	Diabetic nephropathy || id:finn-b-DM_NEPHROPATHY	|| id:ebi-a-GCST90001664	MR Egger	38	-0.00258085	0.00493302	0.604056	-0.0122496	0.00708787	0.997422	0.987825	1.00711
1367	ebi-a-GCST90001664	finn-b-DM_NEPHROPATHY	Diabetic nephropathy || id:finn-b-DM_NEPHROPATHY	|| id:ebi-a-GCST90001664	Weighted median	38	-0.00121275	0.00585861	0.836007	-0.0126956	0.0102701	0.998788	0.987385	1.01032
1368	ebi-a-GCST90001664	finn-b-DM_NEPHROPATHY	Diabetic nephropathy || id:finn-b-DM_NEPHROPATHY	|| id:ebi-a-GCST90001664	Inverse variance weighted	38	-0.000528898	0.00456779	0.90782	-0.00948177	0.00842397	0.999471	0.990563	1.00846
1369	ebi-a-GCST90001664	finn-b-DM_NEPHROPATHY	Diabetic nephropathy || id:finn-b-DM_NEPHROPATHY	|| id:ebi-a-GCST90001664	Simple mode	38	-6.22134e-05	0.0163828	0.99699	-0.0321725	0.0320481	0.999938	0.96834	1.03257
1370	ebi-a-GCST90001664	finn-b-DM_NEPHROPATHY	Diabetic nephropathy || id:finn-b-DM_NEPHROPATHY	|| id:ebi-a-GCST90001664	Weighted mode	38	-6.22134e-05	0.00522645	0.990566	-0.0103061	0.0101816	0.999938	0.989747	1.01023
1371	ebi-a-GCST90001665	finn-b-DM_NEPHROPATHY	Diabetic nephropathy || id:finn-b-DM_NEPHROPATHY	|| id:ebi-a-GCST90001665	MR Egger	21	0.0276687	0.0348371	0.436869	-0.0406119	0.0959493	1.02806	0.960202	1.1007
1372	ebi-a-GCST90001665	finn-b-DM_NEPHROPATHY	Diabetic nephropathy || id:finn-b-DM_NEPHROPATHY	|| id:ebi-a-GCST90001665	Weighted median	21	0.0204072	0.0213061	0.338158	-0.0213527	0.0621671	1.02062	0.978874	1.06414
1373	ebi-a-GCST90001665	finn-b-DM_NEPHROPATHY	Diabetic nephropathy || id:finn-b-DM_NEPHROPATHY	|| id:ebi-a-GCST90001665	Inverse variance weighted	21	0.0148292	0.030168	0.623034	-0.0443	0.0739584	1.01494	0.956667	1.07676
1374	ebi-a-GCST90001665	finn-b-DM_NEPHROPATHY	Diabetic nephropathy || id:finn-b-DM_NEPHROPATHY	|| id:ebi-a-GCST90001665	Simple mode	21	0.0414595	0.0414307	0.328929	-0.0397447	0.122664	1.04233	0.961035	1.1305
1375	ebi-a-GCST90001665	finn-b-DM_NEPHROPATHY	Diabetic nephropathy || id:finn-b-DM_NEPHROPATHY	|| id:ebi-a-GCST90001665	Weighted mode	21	0.0231498	0.0182147	0.218333	-0.012551	0.0588506	1.02342	0.987527	1.06062
1376	ebi-a-GCST90001666	finn-b-DM_NEPHROPATHY	Diabetic nephropathy || id:finn-b-DM_NEPHROPATHY	|| id:ebi-a-GCST90001666	MR Egger	45	0.000922642	0.00352967	0.795035	-0.0059955	0.00784079	1.00092	0.994022	1.00787
1377	ebi-a-GCST90001666	finn-b-DM_NEPHROPATHY	Diabetic nephropathy || id:finn-b-DM_NEPHROPATHY	|| id:ebi-a-GCST90001666	Weighted median	45	0.00176605	0.00442292	0.689675	-0.00690287	0.010435	1.00177	0.993121	1.01049
1378	ebi-a-GCST90001666	finn-b-DM_NEPHROPATHY	Diabetic nephropathy || id:finn-b-DM_NEPHROPATHY	|| id:ebi-a-GCST90001666	Inverse variance weighted	45	0.00314844	0.00323493	0.330421	-0.00319201	0.0094889	1.00315	0.996813	1.00953
1379	ebi-a-GCST90001666	finn-b-DM_NEPHROPATHY	Diabetic nephropathy || id:finn-b-DM_NEPHROPATHY	|| id:ebi-a-GCST90001666	Simple mode	45	0.0027365	0.00938764	0.772039	-0.0156633	0.0211363	1.00274	0.984459	1.02136
1380	ebi-a-GCST90001666	finn-b-DM_NEPHROPATHY	Diabetic nephropathy || id:finn-b-DM_NEPHROPATHY	|| id:ebi-a-GCST90001666	Weighted mode	45	0.0027365	0.00374068	0.468321	-0.00459523	0.0100682	1.00274	0.995415	1.01012
1381	ebi-a-GCST90001667	finn-b-DM_NEPHROPATHY	Diabetic nephropathy || id:finn-b-DM_NEPHROPATHY	|| id:ebi-a-GCST90001667	MR Egger	28	-0.0194421	0.0130153	0.147269	-0.0449522	0.00606791	0.980746	0.956043	1.00609
1382	ebi-a-GCST90001667	finn-b-DM_NEPHROPATHY	Diabetic nephropathy || id:finn-b-DM_NEPHROPATHY	|| id:ebi-a-GCST90001667	Weighted median	28	-0.0281425	0.0143684	0.050156	-0.0563046	1.96659e-05	0.97225	0.945251	1.00002
1383	ebi-a-GCST90001667	finn-b-DM_NEPHROPATHY	Diabetic nephropathy || id:finn-b-DM_NEPHROPATHY	|| id:ebi-a-GCST90001667	Inverse variance weighted	28	-0.0220773	0.0113444	0.0516437	-0.0443124	0.00015778	0.978165	0.956655	1.00016
1384	ebi-a-GCST90001667	finn-b-DM_NEPHROPATHY	Diabetic nephropathy || id:finn-b-DM_NEPHROPATHY	|| id:ebi-a-GCST90001667	Simple mode	28	-0.0405621	0.0346275	0.251679	-0.108432	0.0273079	0.96025	0.89724	1.02768
1385	ebi-a-GCST90001667	finn-b-DM_NEPHROPATHY	Diabetic nephropathy || id:finn-b-DM_NEPHROPATHY	|| id:ebi-a-GCST90001667	Weighted mode	28	-0.0248341	0.0121874	0.0514893	-0.0487214	-0.000946849	0.975472	0.952446	0.999054
1386	ebi-a-GCST90001668	finn-b-DM_NEPHROPATHY	Diabetic nephropathy || id:finn-b-DM_NEPHROPATHY	|| id:ebi-a-GCST90001668	MR Egger	23	0.0418208	0.0307086	0.187675	-0.0183682	0.10201	1.04271	0.981799	1.10739
1387	ebi-a-GCST90001668	finn-b-DM_NEPHROPATHY	Diabetic nephropathy || id:finn-b-DM_NEPHROPATHY	|| id:ebi-a-GCST90001668	Weighted median	23	0.0013771	0.0304375	0.963913	-0.0582805	0.0610347	1.00138	0.943385	1.06294
1388	ebi-a-GCST90001668	finn-b-DM_NEPHROPATHY	Diabetic nephropathy || id:finn-b-DM_NEPHROPATHY	|| id:ebi-a-GCST90001668	Inverse variance weighted	23	-0.00113121	0.0277689	0.967506	-0.0555583	0.0532959	0.998869	0.945957	1.05474
1389	ebi-a-GCST90001668	finn-b-DM_NEPHROPATHY	Diabetic nephropathy || id:finn-b-DM_NEPHROPATHY	|| id:ebi-a-GCST90001668	Simple mode	23	0.00835023	0.052818	0.875825	-0.0951731	0.111874	1.00839	0.909216	1.11837
1390	ebi-a-GCST90001668	finn-b-DM_NEPHROPATHY	Diabetic nephropathy || id:finn-b-DM_NEPHROPATHY	|| id:ebi-a-GCST90001668	Weighted mode	23	0.0145127	0.0254356	0.574075	-0.035341	0.0643664	1.01462	0.965276	1.06648
1391	ebi-a-GCST90001669	finn-b-DM_NEPHROPATHY	Diabetic nephropathy || id:finn-b-DM_NEPHROPATHY	|| id:ebi-a-GCST90001669	MR Egger	35	-0.000136237	0.00617047	0.982518	-0.0122304	0.0119579	0.999864	0.987844	1.01203
1392	ebi-a-GCST90001669	finn-b-DM_NEPHROPATHY	Diabetic nephropathy || id:finn-b-DM_NEPHROPATHY	|| id:ebi-a-GCST90001669	Weighted median	35	0.000788774	0.00762105	0.917567	-0.0141485	0.015726	1.00079	0.985951	1.01585
1393	ebi-a-GCST90001669	finn-b-DM_NEPHROPATHY	Diabetic nephropathy || id:finn-b-DM_NEPHROPATHY	|| id:ebi-a-GCST90001669	Inverse variance weighted	35	-0.000104199	0.00539564	0.984592	-0.0106797	0.0104713	0.999896	0.989377	1.01053
1394	ebi-a-GCST90001669	finn-b-DM_NEPHROPATHY	Diabetic nephropathy || id:finn-b-DM_NEPHROPATHY	|| id:ebi-a-GCST90001669	Simple mode	35	0.000162172	0.0127045	0.98989	-0.0247386	0.0250629	1.00016	0.975565	1.02538
1395	ebi-a-GCST90001669	finn-b-DM_NEPHROPATHY	Diabetic nephropathy || id:finn-b-DM_NEPHROPATHY	|| id:ebi-a-GCST90001669	Weighted mode	35	0.000162172	0.0061892	0.979249	-0.0119687	0.012293	1.00016	0.988103	1.01237
1396	ebi-a-GCST90001670	finn-b-DM_NEPHROPATHY	Diabetic nephropathy || id:finn-b-DM_NEPHROPATHY	|| id:ebi-a-GCST90001670	MR Egger	19	0.132678	0.0706934	0.0778163	-0.00588075	0.271238	1.14188	0.994137	1.31159
1397	ebi-a-GCST90001670	finn-b-DM_NEPHROPATHY	Diabetic nephropathy || id:finn-b-DM_NEPHROPATHY	|| id:ebi-a-GCST90001670	Weighted median	19	0.0451283	0.0600347	0.452229	-0.0725397	0.162796	1.04616	0.930029	1.1768
1398	ebi-a-GCST90001670	finn-b-DM_NEPHROPATHY	Diabetic nephropathy || id:finn-b-DM_NEPHROPATHY	|| id:ebi-a-GCST90001670	Inverse variance weighted	19	0.0302048	0.0422552	0.474721	-0.0526154	0.113025	1.03067	0.948745	1.11966
1399	ebi-a-GCST90001670	finn-b-DM_NEPHROPATHY	Diabetic nephropathy || id:finn-b-DM_NEPHROPATHY	|| id:ebi-a-GCST90001670	Simple mode	19	0.0193644	0.0850764	0.822514	-0.147385	0.186114	1.01955	0.862961	1.20456
1400	ebi-a-GCST90001670	finn-b-DM_NEPHROPATHY	Diabetic nephropathy || id:finn-b-DM_NEPHROPATHY	|| id:ebi-a-GCST90001670	Weighted mode	19	0.0436145	0.0586687	0.46683	-0.0713761	0.158605	1.04458	0.931112	1.17188
1401	ebi-a-GCST90001671	finn-b-DM_NEPHROPATHY	Diabetic nephropathy || id:finn-b-DM_NEPHROPATHY	|| id:ebi-a-GCST90001671	MR Egger	19	0.0312488	0.0385941	0.429313	-0.0443957	0.106893	1.03174	0.956575	1.11282
1402	ebi-a-GCST90001671	finn-b-DM_NEPHROPATHY	Diabetic nephropathy || id:finn-b-DM_NEPHROPATHY	|| id:ebi-a-GCST90001671	Weighted median	19	0.00941244	0.0364931	0.796466	-0.062114	0.0809389	1.00946	0.939776	1.0843
1403	ebi-a-GCST90001671	finn-b-DM_NEPHROPATHY	Diabetic nephropathy || id:finn-b-DM_NEPHROPATHY	|| id:ebi-a-GCST90001671	Inverse variance weighted	19	0.0108669	0.0276025	0.693807	-0.043234	0.0649679	1.01093	0.957687	1.06712
1404	ebi-a-GCST90001671	finn-b-DM_NEPHROPATHY	Diabetic nephropathy || id:finn-b-DM_NEPHROPATHY	|| id:ebi-a-GCST90001671	Simple mode	19	0.00559058	0.0555734	0.920982	-0.103333	0.114514	1.00561	0.901826	1.12133
1405	ebi-a-GCST90001671	finn-b-DM_NEPHROPATHY	Diabetic nephropathy || id:finn-b-DM_NEPHROPATHY	|| id:ebi-a-GCST90001671	Weighted mode	19	0.00559058	0.0333697	0.868817	-0.0598141	0.0709952	1.00561	0.94194	1.07358
1406	ebi-a-GCST90001672	finn-b-DM_NEPHROPATHY	Diabetic nephropathy || id:finn-b-DM_NEPHROPATHY	|| id:ebi-a-GCST90001672	MR Egger	22	-0.0173503	0.0394868	0.665086	-0.0947444	0.0600438	0.982799	0.909605	1.06188
1407	ebi-a-GCST90001672	finn-b-DM_NEPHROPATHY	Diabetic nephropathy || id:finn-b-DM_NEPHROPATHY	|| id:ebi-a-GCST90001672	Weighted median	22	-0.0345784	0.039082	0.376284	-0.111179	0.0420224	0.966013	0.894778	1.04292
1408	ebi-a-GCST90001672	finn-b-DM_NEPHROPATHY	Diabetic nephropathy || id:finn-b-DM_NEPHROPATHY	|| id:ebi-a-GCST90001672	Inverse variance weighted	22	0.0192096	0.0278044	0.489639	-0.035287	0.0737061	1.0194	0.965328	1.07649
1409	ebi-a-GCST90001672	finn-b-DM_NEPHROPATHY	Diabetic nephropathy || id:finn-b-DM_NEPHROPATHY	|| id:ebi-a-GCST90001672	Simple mode	22	-0.0106367	0.0689182	0.878817	-0.145716	0.124443	0.98942	0.864403	1.13252
1410	ebi-a-GCST90001672	finn-b-DM_NEPHROPATHY	Diabetic nephropathy || id:finn-b-DM_NEPHROPATHY	|| id:ebi-a-GCST90001672	Weighted mode	22	-0.0261905	0.0358402	0.473003	-0.0964374	0.0440564	0.974149	0.908067	1.04504
1411	ebi-a-GCST90001673	finn-b-DM_NEPHROPATHY	Diabetic nephropathy || id:finn-b-DM_NEPHROPATHY	|| id:ebi-a-GCST90001673	MR Egger	13	0.0399796	0.0408661	0.348948	-0.040118	0.120077	1.04079	0.960676	1.12758
1412	ebi-a-GCST90001673	finn-b-DM_NEPHROPATHY	Diabetic nephropathy || id:finn-b-DM_NEPHROPATHY	|| id:ebi-a-GCST90001673	Weighted median	13	0.0379732	0.0408156	0.352185	-0.0420254	0.117972	1.0387	0.958845	1.12521
1413	ebi-a-GCST90001673	finn-b-DM_NEPHROPATHY	Diabetic nephropathy || id:finn-b-DM_NEPHROPATHY	|| id:ebi-a-GCST90001673	Inverse variance weighted	13	0.0293596	0.0326707	0.368838	-0.034675	0.0933941	1.02979	0.965919	1.09789
1414	ebi-a-GCST90001673	finn-b-DM_NEPHROPATHY	Diabetic nephropathy || id:finn-b-DM_NEPHROPATHY	|| id:ebi-a-GCST90001673	Simple mode	13	0.0705807	0.0901795	0.448991	-0.106171	0.247333	1.07313	0.899271	1.2806
1415	ebi-a-GCST90001673	finn-b-DM_NEPHROPATHY	Diabetic nephropathy || id:finn-b-DM_NEPHROPATHY	|| id:ebi-a-GCST90001673	Weighted mode	13	0.0371445	0.0361256	0.324134	-0.0336617	0.107951	1.03784	0.966899	1.11399
1416	ebi-a-GCST90001674	finn-b-DM_NEPHROPATHY	Diabetic nephropathy || id:finn-b-DM_NEPHROPATHY	|| id:ebi-a-GCST90001674	MR Egger	13	0.0298729	0.0424815	0.496546	-0.0533908	0.113137	1.03032	0.948009	1.11978
1417	ebi-a-GCST90001674	finn-b-DM_NEPHROPATHY	Diabetic nephropathy || id:finn-b-DM_NEPHROPATHY	|| id:ebi-a-GCST90001674	Weighted median	13	0.0111421	0.0367533	0.761767	-0.0608943	0.0831786	1.0112	0.940923	1.08674
1418	ebi-a-GCST90001674	finn-b-DM_NEPHROPATHY	Diabetic nephropathy || id:finn-b-DM_NEPHROPATHY	|| id:ebi-a-GCST90001674	Inverse variance weighted	13	0.00232521	0.0331524	0.944085	-0.0626535	0.0673039	1.00233	0.939269	1.06962
1419	ebi-a-GCST90001674	finn-b-DM_NEPHROPATHY	Diabetic nephropathy || id:finn-b-DM_NEPHROPATHY	|| id:ebi-a-GCST90001674	Simple mode	13	0.0514414	0.0982548	0.610123	-0.141138	0.244021	1.05279	0.86837	1.27637
1420	ebi-a-GCST90001674	finn-b-DM_NEPHROPATHY	Diabetic nephropathy || id:finn-b-DM_NEPHROPATHY	|| id:ebi-a-GCST90001674	Weighted mode	13	0.0232395	0.0385043	0.557377	-0.052229	0.0987079	1.02351	0.949111	1.10374
1421	ebi-a-GCST90001675	finn-b-DM_NEPHROPATHY	Diabetic nephropathy || id:finn-b-DM_NEPHROPATHY	|| id:ebi-a-GCST90001675	MR Egger	24	0.0101319	0.0684197	0.883625	-0.123971	0.144235	1.01018	0.883406	1.15516
1422	ebi-a-GCST90001675	finn-b-DM_NEPHROPATHY	Diabetic nephropathy || id:finn-b-DM_NEPHROPATHY	|| id:ebi-a-GCST90001675	Weighted median	24	0.0200504	0.0309373	0.516922	-0.0405867	0.0806876	1.02025	0.960226	1.08403
1423	ebi-a-GCST90001675	finn-b-DM_NEPHROPATHY	Diabetic nephropathy || id:finn-b-DM_NEPHROPATHY	|| id:ebi-a-GCST90001675	Inverse variance weighted	24	0.0329743	0.0550759	0.549368	-0.0749744	0.140923	1.03352	0.927767	1.15134
1424	ebi-a-GCST90001675	finn-b-DM_NEPHROPATHY	Diabetic nephropathy || id:finn-b-DM_NEPHROPATHY	|| id:ebi-a-GCST90001675	Simple mode	24	0.0352209	0.0613182	0.571276	-0.0849628	0.155405	1.03585	0.918546	1.16813
1425	ebi-a-GCST90001675	finn-b-DM_NEPHROPATHY	Diabetic nephropathy || id:finn-b-DM_NEPHROPATHY	|| id:ebi-a-GCST90001675	Weighted mode	24	0.00740084	0.0249772	0.769657	-0.0415545	0.0563562	1.00743	0.959297	1.05797
1426	ebi-a-GCST90001676	finn-b-DM_NEPHROPATHY	Diabetic nephropathy || id:finn-b-DM_NEPHROPATHY	|| id:ebi-a-GCST90001676	MR Egger	7	-0.324047	0.178728	0.12956	-0.674354	0.0262606	0.723217	0.509486	1.02661
1427	ebi-a-GCST90001676	finn-b-DM_NEPHROPATHY	Diabetic nephropathy || id:finn-b-DM_NEPHROPATHY	|| id:ebi-a-GCST90001676	Weighted median	7	-0.109199	0.113563	0.336265	-0.331784	0.113385	0.896552	0.717642	1.12006
1428	ebi-a-GCST90001676	finn-b-DM_NEPHROPATHY	Diabetic nephropathy || id:finn-b-DM_NEPHROPATHY	|| id:ebi-a-GCST90001676	Inverse variance weighted	7	-0.106871	0.0921062	0.245926	-0.287399	0.0736573	0.898642	0.750212	1.07644
1429	ebi-a-GCST90001676	finn-b-DM_NEPHROPATHY	Diabetic nephropathy || id:finn-b-DM_NEPHROPATHY	|| id:ebi-a-GCST90001676	Simple mode	7	-0.116778	0.169681	0.517023	-0.449352	0.215796	0.889783	0.638042	1.24085
1430	ebi-a-GCST90001676	finn-b-DM_NEPHROPATHY	Diabetic nephropathy || id:finn-b-DM_NEPHROPATHY	|| id:ebi-a-GCST90001676	Weighted mode	7	-0.12021	0.173393	0.514063	-0.460061	0.219642	0.886734	0.631245	1.24563
1431	ebi-a-GCST90001677	finn-b-DM_NEPHROPATHY	Diabetic nephropathy || id:finn-b-DM_NEPHROPATHY	|| id:ebi-a-GCST90001677	MR Egger	19	-0.000266888	0.0766945	0.997264	-0.150588	0.150054	0.999733	0.860202	1.1619
1432	ebi-a-GCST90001677	finn-b-DM_NEPHROPATHY	Diabetic nephropathy || id:finn-b-DM_NEPHROPATHY	|| id:ebi-a-GCST90001677	Weighted median	19	0.0302021	0.0637194	0.63551	-0.0946879	0.155092	1.03066	0.909657	1.16777
1433	ebi-a-GCST90001677	finn-b-DM_NEPHROPATHY	Diabetic nephropathy || id:finn-b-DM_NEPHROPATHY	|| id:ebi-a-GCST90001677	Inverse variance weighted	19	0.00142211	0.0491063	0.976897	-0.0948262	0.0976704	1.00142	0.909531	1.1026
1434	ebi-a-GCST90001677	finn-b-DM_NEPHROPATHY	Diabetic nephropathy || id:finn-b-DM_NEPHROPATHY	|| id:ebi-a-GCST90001677	Simple mode	19	-0.0138772	0.102613	0.893925	-0.214999	0.187245	0.986219	0.806542	1.20592
1435	ebi-a-GCST90001677	finn-b-DM_NEPHROPATHY	Diabetic nephropathy || id:finn-b-DM_NEPHROPATHY	|| id:ebi-a-GCST90001677	Weighted mode	19	0.00166813	0.0638136	0.979433	-0.123406	0.126743	1.00167	0.883904	1.13512
1436	ebi-a-GCST90001678	finn-b-DM_NEPHROPATHY	Diabetic nephropathy || id:finn-b-DM_NEPHROPATHY	|| id:ebi-a-GCST90001678	MR Egger	19	0.00255364	0.0797866	0.97484	-0.153828	0.158935	1.00256	0.857419	1.17226
1437	ebi-a-GCST90001678	finn-b-DM_NEPHROPATHY	Diabetic nephropathy || id:finn-b-DM_NEPHROPATHY	|| id:ebi-a-GCST90001678	Weighted median	19	0.0047011	0.0346855	0.892189	-0.0632826	0.0726848	1.00471	0.938678	1.07539
1438	ebi-a-GCST90001678	finn-b-DM_NEPHROPATHY	Diabetic nephropathy || id:finn-b-DM_NEPHROPATHY	|| id:ebi-a-GCST90001678	Inverse variance weighted	19	0.0239049	0.0629534	0.704151	-0.0994839	0.147294	1.02419	0.905305	1.15869
1439	ebi-a-GCST90001678	finn-b-DM_NEPHROPATHY	Diabetic nephropathy || id:finn-b-DM_NEPHROPATHY	|| id:ebi-a-GCST90001678	Simple mode	19	-0.00148513	0.0580624	0.979875	-0.115288	0.112317	0.998516	0.89111	1.11887
1440	ebi-a-GCST90001678	finn-b-DM_NEPHROPATHY	Diabetic nephropathy || id:finn-b-DM_NEPHROPATHY	|| id:ebi-a-GCST90001678	Weighted mode	19	0.00408872	0.0286003	0.887909	-0.0519678	0.0601452	1.0041	0.949359	1.06199
1441	ebi-a-GCST90001679	finn-b-DM_NEPHROPATHY	Diabetic nephropathy || id:finn-b-DM_NEPHROPATHY	|| id:ebi-a-GCST90001679	MR Egger	14	0.136142	0.0716572	0.0817376	-0.00430617	0.27659	1.14584	0.995703	1.31863
1442	ebi-a-GCST90001679	finn-b-DM_NEPHROPATHY	Diabetic nephropathy || id:finn-b-DM_NEPHROPATHY	|| id:ebi-a-GCST90001679	Weighted median	14	0.0276851	0.0624036	0.657299	-0.094626	0.149996	1.02807	0.909713	1.16183
1443	ebi-a-GCST90001679	finn-b-DM_NEPHROPATHY	Diabetic nephropathy || id:finn-b-DM_NEPHROPATHY	|| id:ebi-a-GCST90001679	Inverse variance weighted	14	0.0517866	0.04774	0.278026	-0.0417838	0.145357	1.05315	0.959077	1.15645
1444	ebi-a-GCST90001679	finn-b-DM_NEPHROPATHY	Diabetic nephropathy || id:finn-b-DM_NEPHROPATHY	|| id:ebi-a-GCST90001679	Simple mode	14	0.116397	0.101501	0.272149	-0.0825442	0.315339	1.12344	0.920771	1.37072
1445	ebi-a-GCST90001679	finn-b-DM_NEPHROPATHY	Diabetic nephropathy || id:finn-b-DM_NEPHROPATHY	|| id:ebi-a-GCST90001679	Weighted mode	14	0.0608936	0.0694041	0.396207	-0.0751385	0.196926	1.06279	0.927615	1.21765
1446	ebi-a-GCST90001680	finn-b-DM_NEPHROPATHY	Diabetic nephropathy || id:finn-b-DM_NEPHROPATHY	|| id:ebi-a-GCST90001680	MR Egger	18	-0.0336214	0.0736848	0.654317	-0.178043	0.110801	0.966938	0.836906	1.11717
1447	ebi-a-GCST90001680	finn-b-DM_NEPHROPATHY	Diabetic nephropathy || id:finn-b-DM_NEPHROPATHY	|| id:ebi-a-GCST90001680	Weighted median	18	-0.120321	0.0583799	0.0393033	-0.234745	-0.0058962	0.886636	0.790772	0.994121
1448	ebi-a-GCST90001680	finn-b-DM_NEPHROPATHY	Diabetic nephropathy || id:finn-b-DM_NEPHROPATHY	|| id:ebi-a-GCST90001680	Inverse variance weighted	18	-0.0736895	0.0463908	0.112184	-0.164615	0.0172363	0.92896	0.84822	1.01739
1449	ebi-a-GCST90001680	finn-b-DM_NEPHROPATHY	Diabetic nephropathy || id:finn-b-DM_NEPHROPATHY	|| id:ebi-a-GCST90001680	Simple mode	18	-0.176174	0.0951892	0.0816577	-0.362744	0.0103972	0.838472	0.695764	1.01045
1450	ebi-a-GCST90001680	finn-b-DM_NEPHROPATHY	Diabetic nephropathy || id:finn-b-DM_NEPHROPATHY	|| id:ebi-a-GCST90001680	Weighted mode	18	-0.110504	0.058711	0.0770462	-0.225578	0.00456944	0.895383	0.798055	1.00458
1451	ebi-a-GCST90001681	finn-b-DM_NEPHROPATHY	Diabetic nephropathy || id:finn-b-DM_NEPHROPATHY	|| id:ebi-a-GCST90001681	MR Egger	17	0.0748653	0.073144	0.32228	-0.0684968	0.218228	1.07774	0.933796	1.24387
1452	ebi-a-GCST90001681	finn-b-DM_NEPHROPATHY	Diabetic nephropathy || id:finn-b-DM_NEPHROPATHY	|| id:ebi-a-GCST90001681	Weighted median	17	0.0234877	0.0592116	0.691607	-0.0925669	0.139542	1.02377	0.911588	1.14975
1453	ebi-a-GCST90001681	finn-b-DM_NEPHROPATHY	Diabetic nephropathy || id:finn-b-DM_NEPHROPATHY	|| id:ebi-a-GCST90001681	Inverse variance weighted	17	0.0185823	0.0405702	0.646931	-0.0609352	0.0980998	1.01876	0.940884	1.10307
1454	ebi-a-GCST90001681	finn-b-DM_NEPHROPATHY	Diabetic nephropathy || id:finn-b-DM_NEPHROPATHY	|| id:ebi-a-GCST90001681	Simple mode	17	0.0133862	0.0952624	0.890003	-0.173328	0.200101	1.01348	0.840862	1.22153
1455	ebi-a-GCST90001681	finn-b-DM_NEPHROPATHY	Diabetic nephropathy || id:finn-b-DM_NEPHROPATHY	|| id:ebi-a-GCST90001681	Weighted mode	17	0.00926305	0.0611785	0.881545	-0.110647	0.129173	1.00931	0.895255	1.13789
1456	ebi-a-GCST90001682	finn-b-DM_NEPHROPATHY	Diabetic nephropathy || id:finn-b-DM_NEPHROPATHY	|| id:ebi-a-GCST90001682	MR Egger	13	-0.0330145	0.18283	0.859986	-0.391362	0.325333	0.967525	0.676135	1.38449
1457	ebi-a-GCST90001682	finn-b-DM_NEPHROPATHY	Diabetic nephropathy || id:finn-b-DM_NEPHROPATHY	|| id:ebi-a-GCST90001682	Weighted median	13	-0.0052433	0.0725657	0.942398	-0.147472	0.136985	0.99477	0.862887	1.14681
1458	ebi-a-GCST90001682	finn-b-DM_NEPHROPATHY	Diabetic nephropathy || id:finn-b-DM_NEPHROPATHY	|| id:ebi-a-GCST90001682	Inverse variance weighted	13	0.063358	0.0813185	0.435901	-0.0960262	0.222742	1.06541	0.90844	1.2495
1459	ebi-a-GCST90001682	finn-b-DM_NEPHROPATHY	Diabetic nephropathy || id:finn-b-DM_NEPHROPATHY	|| id:ebi-a-GCST90001682	Simple mode	13	-0.0531687	0.0935822	0.58041	-0.23659	0.130252	0.94822	0.789315	1.13912
1460	ebi-a-GCST90001682	finn-b-DM_NEPHROPATHY	Diabetic nephropathy || id:finn-b-DM_NEPHROPATHY	|| id:ebi-a-GCST90001682	Weighted mode	13	-0.0310543	0.0786652	0.699943	-0.185238	0.12313	0.969423	0.830906	1.13103
1461	ebi-a-GCST90001683	finn-b-DM_NEPHROPATHY	Diabetic nephropathy || id:finn-b-DM_NEPHROPATHY	|| id:ebi-a-GCST90001683	MR Egger	12	-0.104589	0.12202	0.411434	-0.343748	0.13457	0.900695	0.709108	1.14404
1462	ebi-a-GCST90001683	finn-b-DM_NEPHROPATHY	Diabetic nephropathy || id:finn-b-DM_NEPHROPATHY	|| id:ebi-a-GCST90001683	Weighted median	12	-0.0628678	0.0822693	0.444765	-0.224116	0.09838	0.939068	0.799223	1.10338
1463	ebi-a-GCST90001683	finn-b-DM_NEPHROPATHY	Diabetic nephropathy || id:finn-b-DM_NEPHROPATHY	|| id:ebi-a-GCST90001683	Inverse variance weighted	12	-0.0220704	0.0671354	0.742349	-0.153656	0.109515	0.978171	0.857567	1.11574
1464	ebi-a-GCST90001683	finn-b-DM_NEPHROPATHY	Diabetic nephropathy || id:finn-b-DM_NEPHROPATHY	|| id:ebi-a-GCST90001683	Simple mode	12	-0.00744674	0.124553	0.953397	-0.251571	0.236677	0.992581	0.777578	1.26703
1465	ebi-a-GCST90001683	finn-b-DM_NEPHROPATHY	Diabetic nephropathy || id:finn-b-DM_NEPHROPATHY	|| id:ebi-a-GCST90001683	Weighted mode	12	-0.0860252	0.0949235	0.384221	-0.272075	0.100025	0.917571	0.761797	1.1052
1466	ebi-a-GCST90001684	finn-b-DM_NEPHROPATHY	Diabetic nephropathy || id:finn-b-DM_NEPHROPATHY	|| id:ebi-a-GCST90001684	MR Egger	12	0.0388829	0.0803502	0.638867	-0.118604	0.196369	1.03965	0.88816	1.21698
1467	ebi-a-GCST90001684	finn-b-DM_NEPHROPATHY	Diabetic nephropathy || id:finn-b-DM_NEPHROPATHY	|| id:ebi-a-GCST90001684	Weighted median	12	0.00586524	0.0593968	0.921339	-0.110553	0.122283	1.00588	0.895339	1.13007
1468	ebi-a-GCST90001684	finn-b-DM_NEPHROPATHY	Diabetic nephropathy || id:finn-b-DM_NEPHROPATHY	|| id:ebi-a-GCST90001684	Inverse variance weighted	12	-0.047212	0.041543	0.255764	-0.128636	0.0342123	0.953885	0.879294	1.0348
1469	ebi-a-GCST90001684	finn-b-DM_NEPHROPATHY	Diabetic nephropathy || id:finn-b-DM_NEPHROPATHY	|| id:ebi-a-GCST90001684	Simple mode	12	-0.10342	0.0961792	0.305265	-0.291932	0.0850909	0.901748	0.74682	1.08882
1470	ebi-a-GCST90001684	finn-b-DM_NEPHROPATHY	Diabetic nephropathy || id:finn-b-DM_NEPHROPATHY	|| id:ebi-a-GCST90001684	Weighted mode	12	0.00119614	0.0598276	0.984407	-0.116066	0.118458	1.0012	0.890417	1.12576
1471	ebi-a-GCST90001685	finn-b-DM_NEPHROPATHY	Diabetic nephropathy || id:finn-b-DM_NEPHROPATHY	|| id:ebi-a-GCST90001685	MR Egger	14	-0.129676	0.619363	0.837672	-1.34363	1.08428	0.87838	0.260898	2.9573
1472	ebi-a-GCST90001685	finn-b-DM_NEPHROPATHY	Diabetic nephropathy || id:finn-b-DM_NEPHROPATHY	|| id:ebi-a-GCST90001685	Weighted median	14	-0.0135907	0.0981564	0.889877	-0.205977	0.178796	0.986501	0.813852	1.19578
1473	ebi-a-GCST90001685	finn-b-DM_NEPHROPATHY	Diabetic nephropathy || id:finn-b-DM_NEPHROPATHY	|| id:ebi-a-GCST90001685	Inverse variance weighted	14	0.135438	0.166427	0.415761	-0.190759	0.461634	1.14504	0.826332	1.58666
1474	ebi-a-GCST90001685	finn-b-DM_NEPHROPATHY	Diabetic nephropathy || id:finn-b-DM_NEPHROPATHY	|| id:ebi-a-GCST90001685	Simple mode	14	-0.166177	0.163692	0.328543	-0.487014	0.15466	0.846896	0.614459	1.16726
1475	ebi-a-GCST90001685	finn-b-DM_NEPHROPATHY	Diabetic nephropathy || id:finn-b-DM_NEPHROPATHY	|| id:ebi-a-GCST90001685	Weighted mode	14	-0.0536659	0.13874	0.705155	-0.325596	0.218265	0.947749	0.722097	1.24392
1476	ebi-a-GCST90001686	finn-b-DM_NEPHROPATHY	Diabetic nephropathy || id:finn-b-DM_NEPHROPATHY	|| id:ebi-a-GCST90001686	MR Egger	20	0.084482	0.116224	0.476642	-0.143317	0.312281	1.08815	0.866479	1.36654
1477	ebi-a-GCST90001686	finn-b-DM_NEPHROPATHY	Diabetic nephropathy || id:finn-b-DM_NEPHROPATHY	|| id:ebi-a-GCST90001686	Weighted median	20	0.0617199	0.0777198	0.427118	-0.0906109	0.214051	1.06366	0.913373	1.23869
1478	ebi-a-GCST90001686	finn-b-DM_NEPHROPATHY	Diabetic nephropathy || id:finn-b-DM_NEPHROPATHY	|| id:ebi-a-GCST90001686	Inverse variance weighted	20	0.0352035	0.0540603	0.514924	-0.0707547	0.141162	1.03583	0.93169	1.15161
1479	ebi-a-GCST90001686	finn-b-DM_NEPHROPATHY	Diabetic nephropathy || id:finn-b-DM_NEPHROPATHY	|| id:ebi-a-GCST90001686	Simple mode	20	0.135812	0.121618	0.278042	-0.102559	0.374183	1.14547	0.902525	1.4538
1480	ebi-a-GCST90001686	finn-b-DM_NEPHROPATHY	Diabetic nephropathy || id:finn-b-DM_NEPHROPATHY	|| id:ebi-a-GCST90001686	Weighted mode	20	0.110763	0.0894822	0.23086	-0.064622	0.286148	1.11713	0.937422	1.33129
1481	ebi-a-GCST90001687	finn-b-DM_NEPHROPATHY	Diabetic nephropathy || id:finn-b-DM_NEPHROPATHY	|| id:ebi-a-GCST90001687	MR Egger	14	-0.129543	0.244308	0.605616	-0.608386	0.3493	0.878497	0.544229	1.41807
1482	ebi-a-GCST90001687	finn-b-DM_NEPHROPATHY	Diabetic nephropathy || id:finn-b-DM_NEPHROPATHY	|| id:ebi-a-GCST90001687	Weighted median	14	-0.0329161	0.0897899	0.713924	-0.208904	0.143072	0.96762	0.811473	1.15381
1483	ebi-a-GCST90001687	finn-b-DM_NEPHROPATHY	Diabetic nephropathy || id:finn-b-DM_NEPHROPATHY	|| id:ebi-a-GCST90001687	Inverse variance weighted	14	0.0166874	0.0798223	0.834404	-0.139764	0.173139	1.01683	0.869563	1.18903
1484	ebi-a-GCST90001687	finn-b-DM_NEPHROPATHY	Diabetic nephropathy || id:finn-b-DM_NEPHROPATHY	|| id:ebi-a-GCST90001687	Simple mode	14	-0.215113	0.132718	0.129046	-0.475241	0.0450144	0.80645	0.621735	1.04604
1485	ebi-a-GCST90001687	finn-b-DM_NEPHROPATHY	Diabetic nephropathy || id:finn-b-DM_NEPHROPATHY	|| id:ebi-a-GCST90001687	Weighted mode	14	-0.0743263	0.111964	0.518393	-0.293776	0.145123	0.928369	0.745444	1.15618
1486	ebi-a-GCST90001688	finn-b-DM_NEPHROPATHY	Diabetic nephropathy || id:finn-b-DM_NEPHROPATHY	|| id:ebi-a-GCST90001688	MR Egger	91	0.00171491	0.00221367	0.440574	-0.00262388	0.0060537	1.00172	0.99738	1.00607
1487	ebi-a-GCST90001688	finn-b-DM_NEPHROPATHY	Diabetic nephropathy || id:finn-b-DM_NEPHROPATHY	|| id:ebi-a-GCST90001688	Weighted median	91	0.00360014	0.00266404	0.176573	-0.00162138	0.00882167	1.00361	0.99838	1.00886
1488	ebi-a-GCST90001688	finn-b-DM_NEPHROPATHY	Diabetic nephropathy || id:finn-b-DM_NEPHROPATHY	|| id:ebi-a-GCST90001688	Inverse variance weighted	91	0.00387098	0.00176404	0.0282084	0.000413449	0.0073285	1.00388	1.00041	1.00736
1489	ebi-a-GCST90001688	finn-b-DM_NEPHROPATHY	Diabetic nephropathy || id:finn-b-DM_NEPHROPATHY	|| id:ebi-a-GCST90001688	Simple mode	91	0.0069409	0.00404741	0.089805	-0.000992021	0.0148738	1.00697	0.999008	1.01498
1490	ebi-a-GCST90001688	finn-b-DM_NEPHROPATHY	Diabetic nephropathy || id:finn-b-DM_NEPHROPATHY	|| id:ebi-a-GCST90001688	Weighted mode	91	0.00280233	0.00252898	0.270777	-0.00215448	0.00775913	1.00281	0.997848	1.00779
1491	ebi-a-GCST90001689	finn-b-DM_NEPHROPATHY	Diabetic nephropathy || id:finn-b-DM_NEPHROPATHY	|| id:ebi-a-GCST90001689	MR Egger	37	-0.0023581	0.00433475	0.589891	-0.0108542	0.006138	0.997645	0.989204	1.00616
1492	ebi-a-GCST90001689	finn-b-DM_NEPHROPATHY	Diabetic nephropathy || id:finn-b-DM_NEPHROPATHY	|| id:ebi-a-GCST90001689	Weighted median	37	-0.000594078	0.00547153	0.913539	-0.0113183	0.0101301	0.999406	0.988746	1.01018
1493	ebi-a-GCST90001689	finn-b-DM_NEPHROPATHY	Diabetic nephropathy || id:finn-b-DM_NEPHROPATHY	|| id:ebi-a-GCST90001689	Inverse variance weighted	37	-0.00248126	0.0040819	0.543274	-0.0104818	0.00551927	0.997522	0.989573	1.00553
1494	ebi-a-GCST90001689	finn-b-DM_NEPHROPATHY	Diabetic nephropathy || id:finn-b-DM_NEPHROPATHY	|| id:ebi-a-GCST90001689	Simple mode	37	-0.010053	0.0131983	0.451209	-0.0359216	0.0158157	0.989997	0.964716	1.01594
1495	ebi-a-GCST90001689	finn-b-DM_NEPHROPATHY	Diabetic nephropathy || id:finn-b-DM_NEPHROPATHY	|| id:ebi-a-GCST90001689	Weighted mode	37	-0.00267089	0.00438598	0.546373	-0.0112674	0.00592562	0.997333	0.988796	1.00594
1496	ebi-a-GCST90001690	finn-b-DM_NEPHROPATHY	Diabetic nephropathy || id:finn-b-DM_NEPHROPATHY	|| id:ebi-a-GCST90001690	MR Egger	49	0.00160491	0.00450731	0.723383	-0.00722941	0.0104392	1.00161	0.992797	1.01049
1497	ebi-a-GCST90001690	finn-b-DM_NEPHROPATHY	Diabetic nephropathy || id:finn-b-DM_NEPHROPATHY	|| id:ebi-a-GCST90001690	Weighted median	49	0.00461988	0.00640126	0.47047	-0.00792659	0.0171664	1.00463	0.992105	1.01731
1498	ebi-a-GCST90001690	finn-b-DM_NEPHROPATHY	Diabetic nephropathy || id:finn-b-DM_NEPHROPATHY	|| id:ebi-a-GCST90001690	Inverse variance weighted	49	0.00309681	0.00409529	0.449537	-0.00492996	0.0111236	1.0031	0.995082	1.01119
1499	ebi-a-GCST90001690	finn-b-DM_NEPHROPATHY	Diabetic nephropathy || id:finn-b-DM_NEPHROPATHY	|| id:ebi-a-GCST90001690	Simple mode	49	-0.000682922	0.00842258	0.935714	-0.0171912	0.0158253	0.999317	0.982956	1.01595
1500	ebi-a-GCST90001690	finn-b-DM_NEPHROPATHY	Diabetic nephropathy || id:finn-b-DM_NEPHROPATHY	|| id:ebi-a-GCST90001690	Weighted mode	49	0.0044083	0.00501004	0.383301	-0.00541137	0.014228	1.00442	0.994603	1.01433
1501	ebi-a-GCST90001691	finn-b-DM_NEPHROPATHY	Diabetic nephropathy || id:finn-b-DM_NEPHROPATHY	|| id:ebi-a-GCST90001691	MR Egger	23	-0.0191174	0.0144667	0.200562	-0.0474722	0.00923744	0.981064	0.953637	1.00928
1502	ebi-a-GCST90001691	finn-b-DM_NEPHROPATHY	Diabetic nephropathy || id:finn-b-DM_NEPHROPATHY	|| id:ebi-a-GCST90001691	Weighted median	23	-0.0189545	0.0163826	0.247275	-0.0510644	0.0131553	0.981224	0.950217	1.01324
1503	ebi-a-GCST90001691	finn-b-DM_NEPHROPATHY	Diabetic nephropathy || id:finn-b-DM_NEPHROPATHY	|| id:ebi-a-GCST90001691	Inverse variance weighted	23	-0.0113781	0.0130969	0.384974	-0.037048	0.0142917	0.988686	0.96363	1.01439
1504	ebi-a-GCST90001691	finn-b-DM_NEPHROPATHY	Diabetic nephropathy || id:finn-b-DM_NEPHROPATHY	|| id:ebi-a-GCST90001691	Simple mode	23	-0.00193744	0.0380058	0.959804	-0.0764288	0.0725539	0.998064	0.926419	1.07525
1505	ebi-a-GCST90001691	finn-b-DM_NEPHROPATHY	Diabetic nephropathy || id:finn-b-DM_NEPHROPATHY	|| id:ebi-a-GCST90001691	Weighted mode	23	-0.0164024	0.0134504	0.235578	-0.0427651	0.00996036	0.983731	0.958136	1.01001
1506	ebi-a-GCST90001692	finn-b-DM_NEPHROPATHY	Diabetic nephropathy || id:finn-b-DM_NEPHROPATHY	|| id:ebi-a-GCST90001692	MR Egger	22	-0.00321007	0.0061366	0.606651	-0.0152378	0.00881766	0.996795	0.984878	1.00886
1507	ebi-a-GCST90001692	finn-b-DM_NEPHROPATHY	Diabetic nephropathy || id:finn-b-DM_NEPHROPATHY	|| id:ebi-a-GCST90001692	Weighted median	22	0.00134831	0.00649328	0.835504	-0.0113785	0.0140751	1.00135	0.988686	1.01417
1508	ebi-a-GCST90001692	finn-b-DM_NEPHROPATHY	Diabetic nephropathy || id:finn-b-DM_NEPHROPATHY	|| id:ebi-a-GCST90001692	Inverse variance weighted	22	-0.00137232	0.00554621	0.804573	-0.0122429	0.00949825	0.998629	0.987832	1.00954
1509	ebi-a-GCST90001692	finn-b-DM_NEPHROPATHY	Diabetic nephropathy || id:finn-b-DM_NEPHROPATHY	|| id:ebi-a-GCST90001692	Simple mode	22	0.000994546	0.0200659	0.960938	-0.0383346	0.0403237	1.001	0.962391	1.04115
1510	ebi-a-GCST90001692	finn-b-DM_NEPHROPATHY	Diabetic nephropathy || id:finn-b-DM_NEPHROPATHY	|| id:ebi-a-GCST90001692	Weighted mode	22	-0.00161958	0.00550031	0.771303	-0.0124002	0.00916102	0.998382	0.987676	1.0092
1511	ebi-a-GCST90001693	finn-b-DM_NEPHROPATHY	Diabetic nephropathy || id:finn-b-DM_NEPHROPATHY	|| id:ebi-a-GCST90001693	MR Egger	21	-0.0191653	0.014032	0.187943	-0.046668	0.00833734	0.981017	0.954404	1.00837
1512	ebi-a-GCST90001693	finn-b-DM_NEPHROPATHY	Diabetic nephropathy || id:finn-b-DM_NEPHROPATHY	|| id:ebi-a-GCST90001693	Weighted median	21	-0.0126904	0.0164281	0.439831	-0.0448895	0.0195087	0.98739	0.956103	1.0197
1513	ebi-a-GCST90001693	finn-b-DM_NEPHROPATHY	Diabetic nephropathy || id:finn-b-DM_NEPHROPATHY	|| id:ebi-a-GCST90001693	Inverse variance weighted	21	-0.0101821	0.0123828	0.410923	-0.0344524	0.0140883	0.98987	0.966134	1.01419
1514	ebi-a-GCST90001693	finn-b-DM_NEPHROPATHY	Diabetic nephropathy || id:finn-b-DM_NEPHROPATHY	|| id:ebi-a-GCST90001693	Simple mode	21	-0.0384107	0.044746	0.400834	-0.126113	0.0492915	0.962318	0.881515	1.05053
1515	ebi-a-GCST90001693	finn-b-DM_NEPHROPATHY	Diabetic nephropathy || id:finn-b-DM_NEPHROPATHY	|| id:ebi-a-GCST90001693	Weighted mode	21	-0.0125747	0.0124236	0.323553	-0.036925	0.0117757	0.987504	0.963748	1.01185
1516	ebi-a-GCST90001694	finn-b-DM_NEPHROPATHY	Diabetic nephropathy || id:finn-b-DM_NEPHROPATHY	|| id:ebi-a-GCST90001694	MR Egger	21	-0.121095	0.0532186	0.0346508	-0.225404	-0.0167868	0.885949	0.798194	0.983353
1517	ebi-a-GCST90001694	finn-b-DM_NEPHROPATHY	Diabetic nephropathy || id:finn-b-DM_NEPHROPATHY	|| id:ebi-a-GCST90001694	Weighted median	21	-0.0695802	0.0509391	0.171955	-0.169421	0.0302605	0.932785	0.844154	1.03072
1518	ebi-a-GCST90001694	finn-b-DM_NEPHROPATHY	Diabetic nephropathy || id:finn-b-DM_NEPHROPATHY	|| id:ebi-a-GCST90001694	Inverse variance weighted	21	-0.0150337	0.0405152	0.71059	-0.0944435	0.0643761	0.985079	0.909879	1.06649
1519	ebi-a-GCST90001694	finn-b-DM_NEPHROPATHY	Diabetic nephropathy || id:finn-b-DM_NEPHROPATHY	|| id:ebi-a-GCST90001694	Simple mode	21	-0.0463128	0.105493	0.665357	-0.253078	0.160453	0.954743	0.776407	1.17404
1520	ebi-a-GCST90001694	finn-b-DM_NEPHROPATHY	Diabetic nephropathy || id:finn-b-DM_NEPHROPATHY	|| id:ebi-a-GCST90001694	Weighted mode	21	-0.0956653	0.0501874	0.0711028	-0.194033	0.00270205	0.908768	0.823631	1.00271
1521	ebi-a-GCST90001695	finn-b-DM_NEPHROPATHY	Diabetic nephropathy || id:finn-b-DM_NEPHROPATHY	|| id:ebi-a-GCST90001695	MR Egger	295	-8.07204e-06	1.53996e-05	0.600555	-3.82552e-05	2.21111e-05	0.999992	0.999962	1.00002
1522	ebi-a-GCST90001695	finn-b-DM_NEPHROPATHY	Diabetic nephropathy || id:finn-b-DM_NEPHROPATHY	|| id:ebi-a-GCST90001695	Weighted median	295	3.64878e-06	1.95259e-05	0.851763	-3.46219e-05	4.19195e-05	1	0.999965	1.00004
1523	ebi-a-GCST90001695	finn-b-DM_NEPHROPATHY	Diabetic nephropathy || id:finn-b-DM_NEPHROPATHY	|| id:ebi-a-GCST90001695	Inverse variance weighted	295	-5.81869e-07	1.22555e-05	0.962132	-2.46027e-05	2.3439e-05	0.999999	0.999975	1.00002
1524	ebi-a-GCST90001695	finn-b-DM_NEPHROPATHY	Diabetic nephropathy || id:finn-b-DM_NEPHROPATHY	|| id:ebi-a-GCST90001695	Simple mode	295	2.86717e-05	4.04057e-05	0.478518	-5.05236e-05	0.000107867	1.00003	0.999949	1.00011
1525	ebi-a-GCST90001695	finn-b-DM_NEPHROPATHY	Diabetic nephropathy || id:finn-b-DM_NEPHROPATHY	|| id:ebi-a-GCST90001695	Weighted mode	295	-1.74231e-05	2.70188e-05	0.519528	-7.03799e-05	3.55338e-05	0.999983	0.99993	1.00004
1526	ebi-a-GCST90001696	finn-b-DM_NEPHROPATHY	Diabetic nephropathy || id:finn-b-DM_NEPHROPATHY	|| id:ebi-a-GCST90001696	MR Egger	43	0.00014104	0.00071295	0.844159	-0.00125634	0.00153842	1.00014	0.998744	1.00154
1527	ebi-a-GCST90001696	finn-b-DM_NEPHROPATHY	Diabetic nephropathy || id:finn-b-DM_NEPHROPATHY	|| id:ebi-a-GCST90001696	Weighted median	43	-8.03704e-05	0.000805459	0.920517	-0.00165907	0.00149833	0.99992	0.998342	1.0015
1528	ebi-a-GCST90001696	finn-b-DM_NEPHROPATHY	Diabetic nephropathy || id:finn-b-DM_NEPHROPATHY	|| id:ebi-a-GCST90001696	Inverse variance weighted	43	2.27514e-05	0.000589512	0.969214	-0.00113269	0.0011782	1.00002	0.998868	1.00118
1529	ebi-a-GCST90001696	finn-b-DM_NEPHROPATHY	Diabetic nephropathy || id:finn-b-DM_NEPHROPATHY	|| id:ebi-a-GCST90001696	Simple mode	43	0.000283072	0.00121616	0.817079	-0.0021006	0.00266674	1.00028	0.997902	1.00267
1530	ebi-a-GCST90001696	finn-b-DM_NEPHROPATHY	Diabetic nephropathy || id:finn-b-DM_NEPHROPATHY	|| id:ebi-a-GCST90001696	Weighted mode	43	7.79743e-05	0.000737652	0.916319	-0.00136782	0.00152377	1.00008	0.998633	1.00152
1531	ebi-a-GCST90001697	finn-b-DM_NEPHROPATHY	Diabetic nephropathy || id:finn-b-DM_NEPHROPATHY	|| id:ebi-a-GCST90001697	MR Egger	149	-0.00112002	0.00057473	0.0532269	-0.00224649	6.45295e-06	0.998881	0.997756	1.00001
1532	ebi-a-GCST90001697	finn-b-DM_NEPHROPATHY	Diabetic nephropathy || id:finn-b-DM_NEPHROPATHY	|| id:ebi-a-GCST90001697	Weighted median	149	-0.000790623	0.000683593	0.247448	-0.00213047	0.000549219	0.99921	0.997872	1.00055
1533	ebi-a-GCST90001697	finn-b-DM_NEPHROPATHY	Diabetic nephropathy || id:finn-b-DM_NEPHROPATHY	|| id:ebi-a-GCST90001697	Inverse variance weighted	149	-0.000429519	0.000430816	0.318769	-0.00127392	0.00041488	0.999571	0.998727	1.00041
1534	ebi-a-GCST90001697	finn-b-DM_NEPHROPATHY	Diabetic nephropathy || id:finn-b-DM_NEPHROPATHY	|| id:ebi-a-GCST90001697	Simple mode	149	-1.28251e-05	0.0011411	0.991048	-0.00224937	0.00222372	0.999987	0.997753	1.00223
1535	ebi-a-GCST90001697	finn-b-DM_NEPHROPATHY	Diabetic nephropathy || id:finn-b-DM_NEPHROPATHY	|| id:ebi-a-GCST90001697	Weighted mode	149	-0.000447571	0.00055462	0.420969	-0.00153463	0.000639483	0.999553	0.998467	1.00064
1536	ebi-a-GCST90001698	finn-b-DM_NEPHROPATHY	Diabetic nephropathy || id:finn-b-DM_NEPHROPATHY	|| id:ebi-a-GCST90001698	MR Egger	594	1.11981e-05	1.02447e-05	0.27481	-8.88147e-06	3.12777e-05	1.00001	0.999991	1.00003
1537	ebi-a-GCST90001698	finn-b-DM_NEPHROPATHY	Diabetic nephropathy || id:finn-b-DM_NEPHROPATHY	|| id:ebi-a-GCST90001698	Weighted median	594	6.49792e-06	1.25317e-05	0.604096	-1.80642e-05	3.106e-05	1.00001	0.999982	1.00003
1538	ebi-a-GCST90001698	finn-b-DM_NEPHROPATHY	Diabetic nephropathy || id:finn-b-DM_NEPHROPATHY	|| id:ebi-a-GCST90001698	Inverse variance weighted	594	4.79381e-06	7.72652e-06	0.534971	-1.03502e-05	1.99378e-05	1	0.99999	1.00002
1539	ebi-a-GCST90001698	finn-b-DM_NEPHROPATHY	Diabetic nephropathy || id:finn-b-DM_NEPHROPATHY	|| id:ebi-a-GCST90001698	Simple mode	594	-2.48134e-05	2.76971e-05	0.370679	-7.90998e-05	2.9473e-05	0.999975	0.999921	1.00003
1540	ebi-a-GCST90001698	finn-b-DM_NEPHROPATHY	Diabetic nephropathy || id:finn-b-DM_NEPHROPATHY	|| id:ebi-a-GCST90001698	Weighted mode	594	1.42432e-05	2.04175e-05	0.485702	-2.57751e-05	5.42614e-05	1.00001	0.999974	1.00005
1541	ebi-a-GCST90001699	finn-b-DM_NEPHROPATHY	Diabetic nephropathy || id:finn-b-DM_NEPHROPATHY	|| id:ebi-a-GCST90001699	MR Egger	27	4.0965e-05	0.00056177	0.942449	-0.0010601	0.00114203	1.00004	0.99894	1.00114
1542	ebi-a-GCST90001699	finn-b-DM_NEPHROPATHY	Diabetic nephropathy || id:finn-b-DM_NEPHROPATHY	|| id:ebi-a-GCST90001699	Weighted median	27	0.000193372	0.000599146	0.746888	-0.000980955	0.0013677	1.00019	0.99902	1.00137
1543	ebi-a-GCST90001699	finn-b-DM_NEPHROPATHY	Diabetic nephropathy || id:finn-b-DM_NEPHROPATHY	|| id:ebi-a-GCST90001699	Inverse variance weighted	27	0.000552079	0.000565726	0.329125	-0.000556743	0.0016609	1.00055	0.999443	1.00166
1544	ebi-a-GCST90001699	finn-b-DM_NEPHROPATHY	Diabetic nephropathy || id:finn-b-DM_NEPHROPATHY	|| id:ebi-a-GCST90001699	Simple mode	27	0.00146886	0.00163445	0.377068	-0.00173467	0.00467238	1.00147	0.998267	1.00468
1545	ebi-a-GCST90001699	finn-b-DM_NEPHROPATHY	Diabetic nephropathy || id:finn-b-DM_NEPHROPATHY	|| id:ebi-a-GCST90001699	Weighted mode	27	0.000148348	0.00047504	0.757315	-0.000782731	0.00107943	1.00015	0.999218	1.00108
1546	ebi-a-GCST90001700	finn-b-DM_NEPHROPATHY	Diabetic nephropathy || id:finn-b-DM_NEPHROPATHY	|| id:ebi-a-GCST90001700	MR Egger	165	0.000300467	0.000445928	0.501392	-0.000573552	0.00117449	1.0003	0.999427	1.00118
1547	ebi-a-GCST90001700	finn-b-DM_NEPHROPATHY	Diabetic nephropathy || id:finn-b-DM_NEPHROPATHY	|| id:ebi-a-GCST90001700	Weighted median	165	0.000253586	0.000552841	0.646453	-0.000829983	0.00133715	1.00025	0.99917	1.00134
1548	ebi-a-GCST90001700	finn-b-DM_NEPHROPATHY	Diabetic nephropathy || id:finn-b-DM_NEPHROPATHY	|| id:ebi-a-GCST90001700	Inverse variance weighted	165	0.000225997	0.000317651	0.476797	-0.000396599	0.000848593	1.00023	0.999603	1.00085
1549	ebi-a-GCST90001700	finn-b-DM_NEPHROPATHY	Diabetic nephropathy || id:finn-b-DM_NEPHROPATHY	|| id:ebi-a-GCST90001700	Simple mode	165	8.11886e-05	0.000833857	0.922555	-0.00155317	0.00171555	1.00008	0.998448	1.00172
1550	ebi-a-GCST90001700	finn-b-DM_NEPHROPATHY	Diabetic nephropathy || id:finn-b-DM_NEPHROPATHY	|| id:ebi-a-GCST90001700	Weighted mode	165	0.000506064	0.000456328	0.269057	-0.000388339	0.00140047	1.00051	0.999612	1.0014
1551	ebi-a-GCST90001701	finn-b-DM_NEPHROPATHY	Diabetic nephropathy || id:finn-b-DM_NEPHROPATHY	|| id:ebi-a-GCST90001701	MR Egger	11	-0.00473927	0.0802971	0.954225	-0.162122	0.152643	0.995272	0.850338	1.16491
1552	ebi-a-GCST90001701	finn-b-DM_NEPHROPATHY	Diabetic nephropathy || id:finn-b-DM_NEPHROPATHY	|| id:ebi-a-GCST90001701	Weighted median	11	-0.0612848	0.0568902	0.28137	-0.172789	0.05022	0.940555	0.841315	1.0515
1553	ebi-a-GCST90001701	finn-b-DM_NEPHROPATHY	Diabetic nephropathy || id:finn-b-DM_NEPHROPATHY	|| id:ebi-a-GCST90001701	Inverse variance weighted	11	-0.0357085	0.0447685	0.425088	-0.123455	0.0520378	0.964922	0.883862	1.05342
1554	ebi-a-GCST90001701	finn-b-DM_NEPHROPATHY	Diabetic nephropathy || id:finn-b-DM_NEPHROPATHY	|| id:ebi-a-GCST90001701	Simple mode	11	-0.0919115	0.0843785	0.301585	-0.257293	0.0734703	0.912186	0.773141	1.07624
1555	ebi-a-GCST90001701	finn-b-DM_NEPHROPATHY	Diabetic nephropathy || id:finn-b-DM_NEPHROPATHY	|| id:ebi-a-GCST90001701	Weighted mode	11	-0.0694833	0.0703358	0.346511	-0.207341	0.0683749	0.932876	0.812742	1.07077
1556	ebi-a-GCST90001702	finn-b-DM_NEPHROPATHY	Diabetic nephropathy || id:finn-b-DM_NEPHROPATHY	|| id:ebi-a-GCST90001702	MR Egger	16	0.0155889	0.0340571	0.654171	-0.0511631	0.0823409	1.01571	0.950124	1.08583
1557	ebi-a-GCST90001702	finn-b-DM_NEPHROPATHY	Diabetic nephropathy || id:finn-b-DM_NEPHROPATHY	|| id:ebi-a-GCST90001702	Weighted median	16	-0.0105833	0.0293401	0.718316	-0.0680898	0.0469233	0.989473	0.934177	1.04804
1558	ebi-a-GCST90001702	finn-b-DM_NEPHROPATHY	Diabetic nephropathy || id:finn-b-DM_NEPHROPATHY	|| id:ebi-a-GCST90001702	Inverse variance weighted	16	0.0117421	0.0248116	0.636034	-0.0368887	0.060373	1.01181	0.963783	1.06223
1559	ebi-a-GCST90001702	finn-b-DM_NEPHROPATHY	Diabetic nephropathy || id:finn-b-DM_NEPHROPATHY	|| id:ebi-a-GCST90001702	Simple mode	16	0.095399	0.0548166	0.10227	-0.0120416	0.20284	1.1001	0.988031	1.22488
1560	ebi-a-GCST90001702	finn-b-DM_NEPHROPATHY	Diabetic nephropathy || id:finn-b-DM_NEPHROPATHY	|| id:ebi-a-GCST90001702	Weighted mode	16	-0.0028674	0.0268953	0.916508	-0.0555821	0.0498473	0.997137	0.945934	1.05111
1561	ebi-a-GCST90001703	finn-b-DM_NEPHROPATHY	Diabetic nephropathy || id:finn-b-DM_NEPHROPATHY	|| id:ebi-a-GCST90001703	MR Egger	14	0.0105102	0.0358609	0.774466	-0.0597771	0.0807976	1.01057	0.941974	1.08415
1562	ebi-a-GCST90001703	finn-b-DM_NEPHROPATHY	Diabetic nephropathy || id:finn-b-DM_NEPHROPATHY	|| id:ebi-a-GCST90001703	Weighted median	14	-0.0113665	0.0282666	0.687598	-0.0667689	0.044036	0.988698	0.935411	1.04502
1563	ebi-a-GCST90001703	finn-b-DM_NEPHROPATHY	Diabetic nephropathy || id:finn-b-DM_NEPHROPATHY	|| id:ebi-a-GCST90001703	Inverse variance weighted	14	0.0179515	0.0259713	0.489436	-0.0329522	0.0688552	1.01811	0.967585	1.07128
1564	ebi-a-GCST90001703	finn-b-DM_NEPHROPATHY	Diabetic nephropathy || id:finn-b-DM_NEPHROPATHY	|| id:ebi-a-GCST90001703	Simple mode	14	0.104861	0.0585336	0.0965145	-0.00986466	0.219587	1.11056	0.990184	1.24556
1565	ebi-a-GCST90001703	finn-b-DM_NEPHROPATHY	Diabetic nephropathy || id:finn-b-DM_NEPHROPATHY	|| id:ebi-a-GCST90001703	Weighted mode	14	-0.0222015	0.0286497	0.452247	-0.0783548	0.0339519	0.978043	0.924636	1.03453
1566	ebi-a-GCST90001704	finn-b-DM_NEPHROPATHY	Diabetic nephropathy || id:finn-b-DM_NEPHROPATHY	|| id:ebi-a-GCST90001704	MR Egger	20	0.0148217	0.0286343	0.611027	-0.0413016	0.0709449	1.01493	0.95954	1.07352
1567	ebi-a-GCST90001704	finn-b-DM_NEPHROPATHY	Diabetic nephropathy || id:finn-b-DM_NEPHROPATHY	|| id:ebi-a-GCST90001704	Weighted median	20	-0.00911908	0.027537	0.740526	-0.0630917	0.0448535	0.990922	0.938857	1.04587
1568	ebi-a-GCST90001704	finn-b-DM_NEPHROPATHY	Diabetic nephropathy || id:finn-b-DM_NEPHROPATHY	|| id:ebi-a-GCST90001704	Inverse variance weighted	20	0.00985251	0.0214019	0.645259	-0.0320951	0.0518002	1.0099	0.968414	1.05317
1569	ebi-a-GCST90001704	finn-b-DM_NEPHROPATHY	Diabetic nephropathy || id:finn-b-DM_NEPHROPATHY	|| id:ebi-a-GCST90001704	Simple mode	20	0.0196628	0.0522812	0.711012	-0.0828084	0.122134	1.01986	0.920527	1.12991
1570	ebi-a-GCST90001704	finn-b-DM_NEPHROPATHY	Diabetic nephropathy || id:finn-b-DM_NEPHROPATHY	|| id:ebi-a-GCST90001704	Weighted mode	20	-0.00895282	0.0248454	0.722567	-0.0576498	0.0397442	0.991087	0.94398	1.04054
1571	ebi-a-GCST90001705	finn-b-DM_NEPHROPATHY	Diabetic nephropathy || id:finn-b-DM_NEPHROPATHY	|| id:ebi-a-GCST90001705	MR Egger	20	0.0220323	0.0329146	0.51175	-0.0424804	0.086545	1.02228	0.958409	1.0904
1572	ebi-a-GCST90001705	finn-b-DM_NEPHROPATHY	Diabetic nephropathy || id:finn-b-DM_NEPHROPATHY	|| id:ebi-a-GCST90001705	Weighted median	20	-0.0147703	0.0286173	0.605763	-0.0708601	0.0413196	0.985338	0.931592	1.04219
1573	ebi-a-GCST90001705	finn-b-DM_NEPHROPATHY	Diabetic nephropathy || id:finn-b-DM_NEPHROPATHY	|| id:ebi-a-GCST90001705	Inverse variance weighted	20	0.0175422	0.0247416	0.478314	-0.0309513	0.0660357	1.0177	0.969523	1.06826
1574	ebi-a-GCST90001705	finn-b-DM_NEPHROPATHY	Diabetic nephropathy || id:finn-b-DM_NEPHROPATHY	|| id:ebi-a-GCST90001705	Simple mode	20	0.138017	0.0654672	0.0485208	0.00970129	0.266333	1.148	1.00975	1.30517
1575	ebi-a-GCST90001705	finn-b-DM_NEPHROPATHY	Diabetic nephropathy || id:finn-b-DM_NEPHROPATHY	|| id:ebi-a-GCST90001705	Weighted mode	20	-0.0138098	0.0256124	0.596023	-0.06401	0.0363905	0.986285	0.937996	1.03706
1576	ebi-a-GCST90001706	finn-b-DM_NEPHROPATHY	Diabetic nephropathy || id:finn-b-DM_NEPHROPATHY	|| id:ebi-a-GCST90001706	MR Egger	22	0.0784005	0.0634393	0.230839	-0.0459405	0.202742	1.08156	0.955099	1.22476
1577	ebi-a-GCST90001706	finn-b-DM_NEPHROPATHY	Diabetic nephropathy || id:finn-b-DM_NEPHROPATHY	|| id:ebi-a-GCST90001706	Weighted median	22	-0.00495659	0.0458566	0.913925	-0.0948355	0.0849223	0.995056	0.909523	1.08863
1578	ebi-a-GCST90001706	finn-b-DM_NEPHROPATHY	Diabetic nephropathy || id:finn-b-DM_NEPHROPATHY	|| id:ebi-a-GCST90001706	Inverse variance weighted	22	0.0406532	0.0313122	0.194178	-0.0207187	0.102025	1.04149	0.979494	1.10741
1579	ebi-a-GCST90001706	finn-b-DM_NEPHROPATHY	Diabetic nephropathy || id:finn-b-DM_NEPHROPATHY	|| id:ebi-a-GCST90001706	Simple mode	22	0.212353	0.0823115	0.0174684	0.0510225	0.373683	1.23658	1.05235	1.45308
1580	ebi-a-GCST90001706	finn-b-DM_NEPHROPATHY	Diabetic nephropathy || id:finn-b-DM_NEPHROPATHY	|| id:ebi-a-GCST90001706	Weighted mode	22	-0.0344662	0.056161	0.546001	-0.144542	0.0756092	0.966121	0.865419	1.07854
1581	ebi-a-GCST90001707	finn-b-DM_NEPHROPATHY	Diabetic nephropathy || id:finn-b-DM_NEPHROPATHY	|| id:ebi-a-GCST90001707	MR Egger	15	-0.0285159	0.0403523	0.492242	-0.107606	0.0505746	0.971887	0.897981	1.05188
1582	ebi-a-GCST90001707	finn-b-DM_NEPHROPATHY	Diabetic nephropathy || id:finn-b-DM_NEPHROPATHY	|| id:ebi-a-GCST90001707	Weighted median	15	-0.024352	0.0284691	0.392339	-0.0801514	0.0314475	0.975942	0.922977	1.03195
1583	ebi-a-GCST90001707	finn-b-DM_NEPHROPATHY	Diabetic nephropathy || id:finn-b-DM_NEPHROPATHY	|| id:ebi-a-GCST90001707	Inverse variance weighted	15	0.00283213	0.0289691	0.92212	-0.0539473	0.0596115	1.00284	0.947482	1.06142
1584	ebi-a-GCST90001707	finn-b-DM_NEPHROPATHY	Diabetic nephropathy || id:finn-b-DM_NEPHROPATHY	|| id:ebi-a-GCST90001707	Simple mode	15	0.0117206	0.0711522	0.871514	-0.127738	0.151179	1.01179	0.880084	1.1632
1585	ebi-a-GCST90001707	finn-b-DM_NEPHROPATHY	Diabetic nephropathy || id:finn-b-DM_NEPHROPATHY	|| id:ebi-a-GCST90001707	Weighted mode	15	-0.0205	0.0287647	0.487754	-0.0768788	0.0358789	0.979709	0.926002	1.03653
1586	ebi-a-GCST90001708	finn-b-DM_NEPHROPATHY	Diabetic nephropathy || id:finn-b-DM_NEPHROPATHY	|| id:ebi-a-GCST90001708	MR Egger	23	0.019129	0.0299598	0.530057	-0.0395921	0.0778502	1.01931	0.961181	1.08096
1587	ebi-a-GCST90001708	finn-b-DM_NEPHROPATHY	Diabetic nephropathy || id:finn-b-DM_NEPHROPATHY	|| id:ebi-a-GCST90001708	Weighted median	23	-0.00962399	0.0294854	0.744123	-0.0674153	0.0481674	0.990422	0.934807	1.04935
1588	ebi-a-GCST90001708	finn-b-DM_NEPHROPATHY	Diabetic nephropathy || id:finn-b-DM_NEPHROPATHY	|| id:ebi-a-GCST90001708	Inverse variance weighted	23	0.0150324	0.0214757	0.483944	-0.0270599	0.0571247	1.01515	0.973303	1.05879
1589	ebi-a-GCST90001708	finn-b-DM_NEPHROPATHY	Diabetic nephropathy || id:finn-b-DM_NEPHROPATHY	|| id:ebi-a-GCST90001708	Simple mode	23	0.131612	0.0596696	0.0381545	0.0146592	0.248564	1.14067	1.01477	1.28218
1590	ebi-a-GCST90001708	finn-b-DM_NEPHROPATHY	Diabetic nephropathy || id:finn-b-DM_NEPHROPATHY	|| id:ebi-a-GCST90001708	Weighted mode	23	-0.0073588	0.0290935	0.802666	-0.064382	0.0496644	0.992668	0.937647	1.05092
1591	ebi-a-GCST90001709	finn-b-DM_NEPHROPATHY	Diabetic nephropathy || id:finn-b-DM_NEPHROPATHY	|| id:ebi-a-GCST90001709	MR Egger	21	0.03416	0.0304321	0.275635	-0.0254869	0.093807	1.03475	0.974835	1.09835
1592	ebi-a-GCST90001709	finn-b-DM_NEPHROPATHY	Diabetic nephropathy || id:finn-b-DM_NEPHROPATHY	|| id:ebi-a-GCST90001709	Weighted median	21	-0.00530209	0.0265674	0.841816	-0.0573742	0.04677	0.994712	0.944241	1.04788
1593	ebi-a-GCST90001709	finn-b-DM_NEPHROPATHY	Diabetic nephropathy || id:finn-b-DM_NEPHROPATHY	|| id:ebi-a-GCST90001709	Inverse variance weighted	21	0.0169218	0.0227131	0.456258	-0.027596	0.0614396	1.01707	0.972781	1.06337
1594	ebi-a-GCST90001709	finn-b-DM_NEPHROPATHY	Diabetic nephropathy || id:finn-b-DM_NEPHROPATHY	|| id:ebi-a-GCST90001709	Simple mode	21	0.0548238	0.0486182	0.27282	-0.0404679	0.150115	1.05635	0.96034	1.16197
1595	ebi-a-GCST90001709	finn-b-DM_NEPHROPATHY	Diabetic nephropathy || id:finn-b-DM_NEPHROPATHY	|| id:ebi-a-GCST90001709	Weighted mode	21	0.0038821	0.02487	0.877523	-0.0448631	0.0526273	1.00389	0.956128	1.05404
1596	ebi-a-GCST90001710	finn-b-DM_NEPHROPATHY	Diabetic nephropathy || id:finn-b-DM_NEPHROPATHY	|| id:ebi-a-GCST90001710	MR Egger	19	-0.000676257	0.0326521	0.983717	-0.0646744	0.0633219	0.999324	0.937373	1.06537
1597	ebi-a-GCST90001710	finn-b-DM_NEPHROPATHY	Diabetic nephropathy || id:finn-b-DM_NEPHROPATHY	|| id:ebi-a-GCST90001710	Weighted median	19	-0.0266705	0.0290969	0.359347	-0.0837004	0.0303594	0.973682	0.919707	1.03082
1598	ebi-a-GCST90001710	finn-b-DM_NEPHROPATHY	Diabetic nephropathy || id:finn-b-DM_NEPHROPATHY	|| id:ebi-a-GCST90001710	Inverse variance weighted	19	-0.0162547	0.0254567	0.523135	-0.0661499	0.0336406	0.983877	0.935991	1.03421
1599	ebi-a-GCST90001710	finn-b-DM_NEPHROPATHY	Diabetic nephropathy || id:finn-b-DM_NEPHROPATHY	|| id:ebi-a-GCST90001710	Simple mode	19	-0.000453155	0.0729996	0.995115	-0.143532	0.142626	0.999547	0.866293	1.1533
1600	ebi-a-GCST90001710	finn-b-DM_NEPHROPATHY	Diabetic nephropathy || id:finn-b-DM_NEPHROPATHY	|| id:ebi-a-GCST90001710	Weighted mode	19	-0.0192945	0.0308651	0.539735	-0.0797902	0.0412011	0.98089	0.92331	1.04206
1601	ebi-a-GCST90001711	finn-b-DM_NEPHROPATHY	Diabetic nephropathy || id:finn-b-DM_NEPHROPATHY	|| id:ebi-a-GCST90001711	MR Egger	16	0.0109877	0.0305512	0.724478	-0.0488927	0.070868	1.01105	0.952283	1.07344
1602	ebi-a-GCST90001711	finn-b-DM_NEPHROPATHY	Diabetic nephropathy || id:finn-b-DM_NEPHROPATHY	|| id:ebi-a-GCST90001711	Weighted median	16	-0.0153235	0.0289737	0.596891	-0.0721119	0.0414649	0.984793	0.930427	1.04234
1603	ebi-a-GCST90001711	finn-b-DM_NEPHROPATHY	Diabetic nephropathy || id:finn-b-DM_NEPHROPATHY	|| id:ebi-a-GCST90001711	Inverse variance weighted	16	-0.00797251	0.023713	0.736714	-0.0544501	0.038505	0.992059	0.947006	1.03926
1604	ebi-a-GCST90001711	finn-b-DM_NEPHROPATHY	Diabetic nephropathy || id:finn-b-DM_NEPHROPATHY	|| id:ebi-a-GCST90001711	Simple mode	16	0.0999219	0.0576319	0.103453	-0.0130365	0.21288	1.10508	0.987048	1.23724
1605	ebi-a-GCST90001711	finn-b-DM_NEPHROPATHY	Diabetic nephropathy || id:finn-b-DM_NEPHROPATHY	|| id:ebi-a-GCST90001711	Weighted mode	16	-0.0085681	0.0275265	0.759882	-0.0625201	0.0453839	0.991469	0.939394	1.04643
1606	ebi-a-GCST90001712	finn-b-DM_NEPHROPATHY	Diabetic nephropathy || id:finn-b-DM_NEPHROPATHY	|| id:ebi-a-GCST90001712	MR Egger	15	0.032584	0.03575	0.378654	-0.0374859	0.102654	1.03312	0.963208	1.10811
1607	ebi-a-GCST90001712	finn-b-DM_NEPHROPATHY	Diabetic nephropathy || id:finn-b-DM_NEPHROPATHY	|| id:ebi-a-GCST90001712	Weighted median	15	-0.0105732	0.0288858	0.71434	-0.0671894	0.046043	0.989483	0.935018	1.04712
1608	ebi-a-GCST90001712	finn-b-DM_NEPHROPATHY	Diabetic nephropathy || id:finn-b-DM_NEPHROPATHY	|| id:ebi-a-GCST90001712	Inverse variance weighted	15	0.00601812	0.0259896	0.816881	-0.0449216	0.0569578	1.00604	0.956072	1.05861
1609	ebi-a-GCST90001712	finn-b-DM_NEPHROPATHY	Diabetic nephropathy || id:finn-b-DM_NEPHROPATHY	|| id:ebi-a-GCST90001712	Simple mode	15	0.0790183	0.0513904	0.146434	-0.0217068	0.179743	1.08222	0.978527	1.19691
1610	ebi-a-GCST90001712	finn-b-DM_NEPHROPATHY	Diabetic nephropathy || id:finn-b-DM_NEPHROPATHY	|| id:ebi-a-GCST90001712	Weighted mode	15	-0.00612164	0.0275476	0.827351	-0.060115	0.0478717	0.993897	0.941656	1.04904
1611	ebi-a-GCST90001713	finn-b-DM_NEPHROPATHY	Diabetic nephropathy || id:finn-b-DM_NEPHROPATHY	|| id:ebi-a-GCST90001713	MR Egger	14	-0.0835191	0.083368	0.336208	-0.24692	0.0798821	0.919873	0.781203	1.08316
1612	ebi-a-GCST90001713	finn-b-DM_NEPHROPATHY	Diabetic nephropathy || id:finn-b-DM_NEPHROPATHY	|| id:ebi-a-GCST90001713	Weighted median	14	0.0729457	0.0663119	0.271315	-0.0570257	0.202917	1.07567	0.94457	1.22497
1613	ebi-a-GCST90001713	finn-b-DM_NEPHROPATHY	Diabetic nephropathy || id:finn-b-DM_NEPHROPATHY	|| id:ebi-a-GCST90001713	Inverse variance weighted	14	0.0468271	0.0460915	0.309649	-0.0435122	0.137166	1.04794	0.957421	1.14702
1614	ebi-a-GCST90001713	finn-b-DM_NEPHROPATHY	Diabetic nephropathy || id:finn-b-DM_NEPHROPATHY	|| id:ebi-a-GCST90001713	Simple mode	14	0.180076	0.123994	0.170126	-0.0629525	0.423104	1.19731	0.938988	1.52669
1615	ebi-a-GCST90001713	finn-b-DM_NEPHROPATHY	Diabetic nephropathy || id:finn-b-DM_NEPHROPATHY	|| id:ebi-a-GCST90001713	Weighted mode	14	0.0236089	0.0661443	0.726871	-0.106034	0.153252	1.02389	0.899394	1.16562
1616	ebi-a-GCST90001714	finn-b-DM_NEPHROPATHY	Diabetic nephropathy || id:finn-b-DM_NEPHROPATHY	|| id:ebi-a-GCST90001714	MR Egger	4	0.120711	0.126036	0.439256	-0.126318	0.367741	1.1283	0.881334	1.44447
1617	ebi-a-GCST90001714	finn-b-DM_NEPHROPATHY	Diabetic nephropathy || id:finn-b-DM_NEPHROPATHY	|| id:ebi-a-GCST90001714	Weighted median	4	0.0386652	0.0670441	0.564133	-0.0927412	0.170072	1.03942	0.911429	1.18539
1618	ebi-a-GCST90001714	finn-b-DM_NEPHROPATHY	Diabetic nephropathy || id:finn-b-DM_NEPHROPATHY	|| id:ebi-a-GCST90001714	Inverse variance weighted	4	0.0131252	0.11114	0.905992	-0.20471	0.23096	1.01321	0.814884	1.25981
1619	ebi-a-GCST90001714	finn-b-DM_NEPHROPATHY	Diabetic nephropathy || id:finn-b-DM_NEPHROPATHY	|| id:ebi-a-GCST90001714	Simple mode	4	0.0985452	0.232842	0.700638	-0.357825	0.554916	1.10356	0.699195	1.74179
1620	ebi-a-GCST90001714	finn-b-DM_NEPHROPATHY	Diabetic nephropathy || id:finn-b-DM_NEPHROPATHY	|| id:ebi-a-GCST90001714	Weighted mode	4	0.0907381	0.0683084	0.276071	-0.0431465	0.224623	1.09498	0.957771	1.25185
1621	ebi-a-GCST90001715	finn-b-DM_NEPHROPATHY	Diabetic nephropathy || id:finn-b-DM_NEPHROPATHY	|| id:ebi-a-GCST90001715	MR Egger	12	0.0136073	0.0395809	0.738128	-0.0639713	0.0911858	1.0137	0.938032	1.09547
1622	ebi-a-GCST90001715	finn-b-DM_NEPHROPATHY	Diabetic nephropathy || id:finn-b-DM_NEPHROPATHY	|| id:ebi-a-GCST90001715	Weighted median	12	-0.0150753	0.0284335	0.595976	-0.070805	0.0406543	0.985038	0.931644	1.04149
1623	ebi-a-GCST90001715	finn-b-DM_NEPHROPATHY	Diabetic nephropathy || id:finn-b-DM_NEPHROPATHY	|| id:ebi-a-GCST90001715	Inverse variance weighted	12	0.0107583	0.0283822	0.704649	-0.0448708	0.0663874	1.01082	0.956121	1.06864
1624	ebi-a-GCST90001715	finn-b-DM_NEPHROPATHY	Diabetic nephropathy || id:finn-b-DM_NEPHROPATHY	|| id:ebi-a-GCST90001715	Simple mode	12	0.114306	0.0673734	0.117852	-0.0177461	0.246357	1.12109	0.98241	1.27936
1625	ebi-a-GCST90001715	finn-b-DM_NEPHROPATHY	Diabetic nephropathy || id:finn-b-DM_NEPHROPATHY	|| id:ebi-a-GCST90001715	Weighted mode	12	-0.00825576	0.0262482	0.759006	-0.0597023	0.0431907	0.991778	0.942045	1.04414
1626	ebi-a-GCST90001716	finn-b-DM_NEPHROPATHY	Diabetic nephropathy || id:finn-b-DM_NEPHROPATHY	|| id:ebi-a-GCST90001716	MR Egger	20	0.0254282	0.0373794	0.504988	-0.0478354	0.0986918	1.02575	0.953291	1.10373
1627	ebi-a-GCST90001716	finn-b-DM_NEPHROPATHY	Diabetic nephropathy || id:finn-b-DM_NEPHROPATHY	|| id:ebi-a-GCST90001716	Weighted median	20	-0.0173446	0.0283515	0.54069	-0.0729135	0.0382243	0.982805	0.929681	1.03896
1628	ebi-a-GCST90001716	finn-b-DM_NEPHROPATHY	Diabetic nephropathy || id:finn-b-DM_NEPHROPATHY	|| id:ebi-a-GCST90001716	Inverse variance weighted	20	-0.00106336	0.0272588	0.968883	-0.0544906	0.0523639	0.998937	0.946967	1.05376
1629	ebi-a-GCST90001716	finn-b-DM_NEPHROPATHY	Diabetic nephropathy || id:finn-b-DM_NEPHROPATHY	|| id:ebi-a-GCST90001716	Simple mode	20	0.124549	0.0644936	0.0685182	-0.0018587	0.250956	1.13264	0.998143	1.28525
1630	ebi-a-GCST90001716	finn-b-DM_NEPHROPATHY	Diabetic nephropathy || id:finn-b-DM_NEPHROPATHY	|| id:ebi-a-GCST90001716	Weighted mode	20	-0.00730065	0.0284504	0.800238	-0.0630635	0.0484622	0.992726	0.938884	1.04966
1631	ebi-a-GCST90001717	finn-b-DM_NEPHROPATHY	Diabetic nephropathy || id:finn-b-DM_NEPHROPATHY	|| id:ebi-a-GCST90001717	MR Egger	20	0.0283304	0.0291719	0.344342	-0.0288465	0.0855073	1.02874	0.971566	1.08927
1632	ebi-a-GCST90001717	finn-b-DM_NEPHROPATHY	Diabetic nephropathy || id:finn-b-DM_NEPHROPATHY	|| id:ebi-a-GCST90001717	Weighted median	20	-0.00167914	0.0272205	0.950812	-0.0550313	0.051673	0.998322	0.946456	1.05303
1633	ebi-a-GCST90001717	finn-b-DM_NEPHROPATHY	Diabetic nephropathy || id:finn-b-DM_NEPHROPATHY	|| id:ebi-a-GCST90001717	Inverse variance weighted	20	0.0182914	0.0222698	0.411445	-0.0253575	0.0619403	1.01846	0.974961	1.0639
1634	ebi-a-GCST90001717	finn-b-DM_NEPHROPATHY	Diabetic nephropathy || id:finn-b-DM_NEPHROPATHY	|| id:ebi-a-GCST90001717	Simple mode	20	0.0867557	0.0484671	0.089406	-0.00823985	0.181751	1.09063	0.991794	1.19932
1635	ebi-a-GCST90001717	finn-b-DM_NEPHROPATHY	Diabetic nephropathy || id:finn-b-DM_NEPHROPATHY	|| id:ebi-a-GCST90001717	Weighted mode	20	0.00717496	0.0253115	0.779885	-0.0424356	0.0567855	1.0072	0.958452	1.05843
1636	ebi-a-GCST90001718	finn-b-DM_NEPHROPATHY	Diabetic nephropathy || id:finn-b-DM_NEPHROPATHY	|| id:ebi-a-GCST90001718	MR Egger	17	0.0205152	0.0333486	0.547659	-0.044848	0.0858785	1.02073	0.956143	1.08967
1637	ebi-a-GCST90001718	finn-b-DM_NEPHROPATHY	Diabetic nephropathy || id:finn-b-DM_NEPHROPATHY	|| id:ebi-a-GCST90001718	Weighted median	17	-0.0101905	0.0290308	0.725571	-0.0670909	0.0467099	0.989861	0.93511	1.04782
1638	ebi-a-GCST90001718	finn-b-DM_NEPHROPATHY	Diabetic nephropathy || id:finn-b-DM_NEPHROPATHY	|| id:ebi-a-GCST90001718	Inverse variance weighted	17	0.00825292	0.0239013	0.729876	-0.0385937	0.0550996	1.00829	0.962142	1.05665
1639	ebi-a-GCST90001718	finn-b-DM_NEPHROPATHY	Diabetic nephropathy || id:finn-b-DM_NEPHROPATHY	|| id:ebi-a-GCST90001718	Simple mode	17	0.0910056	0.0521995	0.10044	-0.0113053	0.193317	1.09528	0.988758	1.21327
1640	ebi-a-GCST90001718	finn-b-DM_NEPHROPATHY	Diabetic nephropathy || id:finn-b-DM_NEPHROPATHY	|| id:ebi-a-GCST90001718	Weighted mode	17	-0.00638781	0.0285726	0.825926	-0.0623901	0.0496145	0.993633	0.939516	1.05087
1641	ebi-a-GCST90001719	finn-b-DM_NEPHROPATHY	Diabetic nephropathy || id:finn-b-DM_NEPHROPATHY	|| id:ebi-a-GCST90001719	MR Egger	21	0.0279302	0.0318099	0.390894	-0.0344173	0.0902776	1.02832	0.966168	1.09448
1642	ebi-a-GCST90001719	finn-b-DM_NEPHROPATHY	Diabetic nephropathy || id:finn-b-DM_NEPHROPATHY	|| id:ebi-a-GCST90001719	Weighted median	21	-0.0143785	0.0273442	0.599004	-0.0679731	0.0392162	0.985724	0.934286	1.04
1643	ebi-a-GCST90001719	finn-b-DM_NEPHROPATHY	Diabetic nephropathy || id:finn-b-DM_NEPHROPATHY	|| id:ebi-a-GCST90001719	Inverse variance weighted	21	0.00863911	0.0240895	0.719875	-0.0385763	0.0558545	1.00868	0.962158	1.05744
1644	ebi-a-GCST90001719	finn-b-DM_NEPHROPATHY	Diabetic nephropathy || id:finn-b-DM_NEPHROPATHY	|| id:ebi-a-GCST90001719	Simple mode	21	0.068665	0.0686466	0.32913	-0.0658823	0.203212	1.07108	0.936241	1.22533
1645	ebi-a-GCST90001719	finn-b-DM_NEPHROPATHY	Diabetic nephropathy || id:finn-b-DM_NEPHROPATHY	|| id:ebi-a-GCST90001719	Weighted mode	21	-0.0110432	0.0290513	0.707858	-0.0679837	0.0458973	0.989018	0.934276	1.04697
1646	ebi-a-GCST90001720	finn-b-DM_NEPHROPATHY	Diabetic nephropathy || id:finn-b-DM_NEPHROPATHY	|| id:ebi-a-GCST90001720	MR Egger	22	0.00583586	0.0326472	0.859928	-0.0581527	0.0698244	1.00585	0.943506	1.07232
1647	ebi-a-GCST90001720	finn-b-DM_NEPHROPATHY	Diabetic nephropathy || id:finn-b-DM_NEPHROPATHY	|| id:ebi-a-GCST90001720	Weighted median	22	-0.0242364	0.0285886	0.396569	-0.0802701	0.0317972	0.976055	0.922867	1.03231
1648	ebi-a-GCST90001720	finn-b-DM_NEPHROPATHY	Diabetic nephropathy || id:finn-b-DM_NEPHROPATHY	|| id:ebi-a-GCST90001720	Inverse variance weighted	22	0.00374565	0.023675	0.87429	-0.0426573	0.0501486	1.00375	0.95824	1.05143
1649	ebi-a-GCST90001720	finn-b-DM_NEPHROPATHY	Diabetic nephropathy || id:finn-b-DM_NEPHROPATHY	|| id:ebi-a-GCST90001720	Simple mode	22	0.185419	0.0671653	0.0117175	0.0537749	0.317063	1.20372	1.05525	1.37309
1650	ebi-a-GCST90001720	finn-b-DM_NEPHROPATHY	Diabetic nephropathy || id:finn-b-DM_NEPHROPATHY	|| id:ebi-a-GCST90001720	Weighted mode	22	-0.0245354	0.0295217	0.41527	-0.0823979	0.0333272	0.975763	0.920905	1.03389
1651	ebi-a-GCST90001721	finn-b-DM_NEPHROPATHY	Diabetic nephropathy || id:finn-b-DM_NEPHROPATHY	|| id:ebi-a-GCST90001721	MR Egger	19	0.00594373	0.0510954	0.908757	-0.0942032	0.106091	1.00596	0.910098	1.11192
1652	ebi-a-GCST90001721	finn-b-DM_NEPHROPATHY	Diabetic nephropathy || id:finn-b-DM_NEPHROPATHY	|| id:ebi-a-GCST90001721	Weighted median	19	-0.0485642	0.0588065	0.4089	-0.163825	0.0666966	0.952596	0.848891	1.06897
1653	ebi-a-GCST90001721	finn-b-DM_NEPHROPATHY	Diabetic nephropathy || id:finn-b-DM_NEPHROPATHY	|| id:ebi-a-GCST90001721	Inverse variance weighted	19	-0.0033625	0.0371601	0.9279	-0.0761963	0.0694713	0.996643	0.926634	1.07194
1654	ebi-a-GCST90001721	finn-b-DM_NEPHROPATHY	Diabetic nephropathy || id:finn-b-DM_NEPHROPATHY	|| id:ebi-a-GCST90001721	Simple mode	19	-0.0926271	0.103078	0.380721	-0.294659	0.109405	0.911533	0.744785	1.11561
1655	ebi-a-GCST90001721	finn-b-DM_NEPHROPATHY	Diabetic nephropathy || id:finn-b-DM_NEPHROPATHY	|| id:ebi-a-GCST90001721	Weighted mode	19	-0.0373252	0.0546844	0.503577	-0.144507	0.0698562	0.963363	0.865449	1.07235
1656	ebi-a-GCST90001722	finn-b-DM_NEPHROPATHY	Diabetic nephropathy || id:finn-b-DM_NEPHROPATHY	|| id:ebi-a-GCST90001722	MR Egger	18	0.0760506	0.0821276	0.368201	-0.0849195	0.237021	1.07902	0.918586	1.26747
1657	ebi-a-GCST90001722	finn-b-DM_NEPHROPATHY	Diabetic nephropathy || id:finn-b-DM_NEPHROPATHY	|| id:ebi-a-GCST90001722	Weighted median	18	-0.0308115	0.0609629	0.613269	-0.150299	0.0886759	0.969658	0.860451	1.09273
1658	ebi-a-GCST90001722	finn-b-DM_NEPHROPATHY	Diabetic nephropathy || id:finn-b-DM_NEPHROPATHY	|| id:ebi-a-GCST90001722	Inverse variance weighted	18	0.00681639	0.0484194	0.888045	-0.0880856	0.101718	1.00684	0.915682	1.10707
1659	ebi-a-GCST90001722	finn-b-DM_NEPHROPATHY	Diabetic nephropathy || id:finn-b-DM_NEPHROPATHY	|| id:ebi-a-GCST90001722	Simple mode	18	0.0142115	0.106424	0.895338	-0.19438	0.222803	1.01431	0.823345	1.24957
1660	ebi-a-GCST90001722	finn-b-DM_NEPHROPATHY	Diabetic nephropathy || id:finn-b-DM_NEPHROPATHY	|| id:ebi-a-GCST90001722	Weighted mode	18	-0.0343839	0.0616617	0.584372	-0.155241	0.0864731	0.966201	0.856209	1.09032
1661	ebi-a-GCST90001723	finn-b-DM_NEPHROPATHY	Diabetic nephropathy || id:finn-b-DM_NEPHROPATHY	|| id:ebi-a-GCST90001723	MR Egger	25	-0.0124398	0.0494097	0.803455	-0.109283	0.0844031	0.987637	0.896477	1.08807
1662	ebi-a-GCST90001723	finn-b-DM_NEPHROPATHY	Diabetic nephropathy || id:finn-b-DM_NEPHROPATHY	|| id:ebi-a-GCST90001723	Weighted median	25	-0.00197609	0.0454605	0.965328	-0.0910787	0.0871265	0.998026	0.912946	1.09103
1663	ebi-a-GCST90001723	finn-b-DM_NEPHROPATHY	Diabetic nephropathy || id:finn-b-DM_NEPHROPATHY	|| id:ebi-a-GCST90001723	Inverse variance weighted	25	-0.00448798	0.0323249	0.889577	-0.0678447	0.0588688	0.995522	0.934406	1.06064
1664	ebi-a-GCST90001723	finn-b-DM_NEPHROPATHY	Diabetic nephropathy || id:finn-b-DM_NEPHROPATHY	|| id:ebi-a-GCST90001723	Simple mode	25	-0.00909407	0.0688393	0.896002	-0.144019	0.125831	0.990947	0.865871	1.13409
1665	ebi-a-GCST90001723	finn-b-DM_NEPHROPATHY	Diabetic nephropathy || id:finn-b-DM_NEPHROPATHY	|| id:ebi-a-GCST90001723	Weighted mode	25	-0.0133971	0.0466128	0.776263	-0.104758	0.077964	0.986692	0.900542	1.08108
1666	ebi-a-GCST90001724	finn-b-DM_NEPHROPATHY	Diabetic nephropathy || id:finn-b-DM_NEPHROPATHY	|| id:ebi-a-GCST90001724	MR Egger	27	-0.00835946	0.027843	0.76648	-0.0629317	0.0462128	0.991675	0.939008	1.0473
1667	ebi-a-GCST90001724	finn-b-DM_NEPHROPATHY	Diabetic nephropathy || id:finn-b-DM_NEPHROPATHY	|| id:ebi-a-GCST90001724	Weighted median	27	-0.0105928	0.0322265	0.742383	-0.0737568	0.0525712	0.989463	0.928898	1.05398
1668	ebi-a-GCST90001724	finn-b-DM_NEPHROPATHY	Diabetic nephropathy || id:finn-b-DM_NEPHROPATHY	|| id:ebi-a-GCST90001724	Inverse variance weighted	27	-0.00422986	0.022294	0.84952	-0.0479261	0.0394663	0.995779	0.953204	1.04026
1669	ebi-a-GCST90001724	finn-b-DM_NEPHROPATHY	Diabetic nephropathy || id:finn-b-DM_NEPHROPATHY	|| id:ebi-a-GCST90001724	Simple mode	27	-0.00617988	0.0566284	0.913937	-0.117171	0.104812	0.993839	0.889433	1.1105
1670	ebi-a-GCST90001724	finn-b-DM_NEPHROPATHY	Diabetic nephropathy || id:finn-b-DM_NEPHROPATHY	|| id:ebi-a-GCST90001724	Weighted mode	27	-0.0101687	0.0276167	0.715698	-0.0642975	0.04396	0.989883	0.937726	1.04494
1671	ebi-a-GCST90001725	finn-b-DM_NEPHROPATHY	Diabetic nephropathy || id:finn-b-DM_NEPHROPATHY	|| id:ebi-a-GCST90001725	MR Egger	22	0.00701621	0.0218611	0.751582	-0.0358316	0.049864	1.00704	0.964803	1.05113
1672	ebi-a-GCST90001725	finn-b-DM_NEPHROPATHY	Diabetic nephropathy || id:finn-b-DM_NEPHROPATHY	|| id:ebi-a-GCST90001725	Weighted median	22	0.00418199	0.021305	0.844382	-0.0375758	0.0459398	1.00419	0.963121	1.04701
1673	ebi-a-GCST90001725	finn-b-DM_NEPHROPATHY	Diabetic nephropathy || id:finn-b-DM_NEPHROPATHY	|| id:ebi-a-GCST90001725	Inverse variance weighted	22	0.00172049	0.0185942	0.926278	-0.0347241	0.0381651	1.00172	0.965872	1.0389
1674	ebi-a-GCST90001725	finn-b-DM_NEPHROPATHY	Diabetic nephropathy || id:finn-b-DM_NEPHROPATHY	|| id:ebi-a-GCST90001725	Simple mode	22	-0.0513971	0.0637506	0.429151	-0.176348	0.073554	0.949901	0.838326	1.07633
1675	ebi-a-GCST90001725	finn-b-DM_NEPHROPATHY	Diabetic nephropathy || id:finn-b-DM_NEPHROPATHY	|| id:ebi-a-GCST90001725	Weighted mode	22	0.00113395	0.0197983	0.954868	-0.0376707	0.0399386	1.00113	0.96303	1.04075
1676	ebi-a-GCST90001726	finn-b-DM_NEPHROPATHY	Diabetic nephropathy || id:finn-b-DM_NEPHROPATHY	|| id:ebi-a-GCST90001726	MR Egger	27	-0.00570438	0.0236571	0.811423	-0.0520722	0.0406634	0.994312	0.94926	1.0415
1677	ebi-a-GCST90001726	finn-b-DM_NEPHROPATHY	Diabetic nephropathy || id:finn-b-DM_NEPHROPATHY	|| id:ebi-a-GCST90001726	Weighted median	27	0.00536629	0.0228753	0.814528	-0.0394694	0.050202	1.00538	0.961299	1.05148
1678	ebi-a-GCST90001726	finn-b-DM_NEPHROPATHY	Diabetic nephropathy || id:finn-b-DM_NEPHROPATHY	|| id:ebi-a-GCST90001726	Inverse variance weighted	27	0.00783954	0.0199054	0.693699	-0.031175	0.0468541	1.00787	0.969306	1.04797
1679	ebi-a-GCST90001726	finn-b-DM_NEPHROPATHY	Diabetic nephropathy || id:finn-b-DM_NEPHROPATHY	|| id:ebi-a-GCST90001726	Simple mode	27	0.0360135	0.0554187	0.521493	-0.0726071	0.144634	1.03667	0.929966	1.15562
1680	ebi-a-GCST90001726	finn-b-DM_NEPHROPATHY	Diabetic nephropathy || id:finn-b-DM_NEPHROPATHY	|| id:ebi-a-GCST90001726	Weighted mode	27	0.00428706	0.019001	0.823259	-0.0329549	0.041529	1.0043	0.967582	1.0424
1681	ebi-a-GCST90001727	finn-b-DM_NEPHROPATHY	Diabetic nephropathy || id:finn-b-DM_NEPHROPATHY	|| id:ebi-a-GCST90001727	MR Egger	18	0.000675386	0.0212993	0.975096	-0.0410712	0.042422	1.00068	0.959761	1.04333
1682	ebi-a-GCST90001727	finn-b-DM_NEPHROPATHY	Diabetic nephropathy || id:finn-b-DM_NEPHROPATHY	|| id:ebi-a-GCST90001727	Weighted median	18	0.00490019	0.0200037	0.806484	-0.0343071	0.0441075	1.00491	0.966275	1.04509
1683	ebi-a-GCST90001727	finn-b-DM_NEPHROPATHY	Diabetic nephropathy || id:finn-b-DM_NEPHROPATHY	|| id:ebi-a-GCST90001727	Inverse variance weighted	18	-0.0024445	0.0177162	0.890256	-0.0371682	0.0322792	0.997558	0.963514	1.03281
1684	ebi-a-GCST90001727	finn-b-DM_NEPHROPATHY	Diabetic nephropathy || id:finn-b-DM_NEPHROPATHY	|| id:ebi-a-GCST90001727	Simple mode	18	-0.00954784	0.0646182	0.884272	-0.136199	0.117104	0.990498	0.872669	1.12424
1685	ebi-a-GCST90001727	finn-b-DM_NEPHROPATHY	Diabetic nephropathy || id:finn-b-DM_NEPHROPATHY	|| id:ebi-a-GCST90001727	Weighted mode	18	0.00571701	0.016546	0.733941	-0.0267132	0.0381472	1.00573	0.97364	1.03888
1686	ebi-a-GCST90001728	finn-b-DM_NEPHROPATHY	Diabetic nephropathy || id:finn-b-DM_NEPHROPATHY	|| id:ebi-a-GCST90001728	MR Egger	17	0.00808152	0.0316559	0.801964	-0.053964	0.0701271	1.00811	0.947466	1.07264
1687	ebi-a-GCST90001728	finn-b-DM_NEPHROPATHY	Diabetic nephropathy || id:finn-b-DM_NEPHROPATHY	|| id:ebi-a-GCST90001728	Weighted median	17	0.00787151	0.0301738	0.794191	-0.0512691	0.0670122	1.0079	0.950023	1.06931
1688	ebi-a-GCST90001728	finn-b-DM_NEPHROPATHY	Diabetic nephropathy || id:finn-b-DM_NEPHROPATHY	|| id:ebi-a-GCST90001728	Inverse variance weighted	17	0.0245592	0.0209512	0.241114	-0.0165052	0.0656236	1.02486	0.98363	1.06782
1689	ebi-a-GCST90001728	finn-b-DM_NEPHROPATHY	Diabetic nephropathy || id:finn-b-DM_NEPHROPATHY	|| id:ebi-a-GCST90001728	Simple mode	17	0.0362593	0.0572799	0.535664	-0.0760093	0.148528	1.03692	0.926808	1.16013
1690	ebi-a-GCST90001728	finn-b-DM_NEPHROPATHY	Diabetic nephropathy || id:finn-b-DM_NEPHROPATHY	|| id:ebi-a-GCST90001728	Weighted mode	17	0.0140256	0.0259338	0.59608	-0.0368047	0.0648559	1.01412	0.963864	1.06701
1691	ebi-a-GCST90001729	finn-b-DM_NEPHROPATHY	Diabetic nephropathy || id:finn-b-DM_NEPHROPATHY	|| id:ebi-a-GCST90001729	MR Egger	20	-0.00670117	0.00585122	0.267101	-0.0181696	0.00476723	0.993321	0.981995	1.00478
1692	ebi-a-GCST90001729	finn-b-DM_NEPHROPATHY	Diabetic nephropathy || id:finn-b-DM_NEPHROPATHY	|| id:ebi-a-GCST90001729	Weighted median	20	-0.00798756	0.00536329	0.136407	-0.0184996	0.00252448	0.992044	0.98167	1.00253
1693	ebi-a-GCST90001729	finn-b-DM_NEPHROPATHY	Diabetic nephropathy || id:finn-b-DM_NEPHROPATHY	|| id:ebi-a-GCST90001729	Inverse variance weighted	20	-0.00880637	0.00637228	0.166977	-0.021296	0.00368329	0.991232	0.978929	1.00369
1694	ebi-a-GCST90001729	finn-b-DM_NEPHROPATHY	Diabetic nephropathy || id:finn-b-DM_NEPHROPATHY	|| id:ebi-a-GCST90001729	Simple mode	20	0.0249531	0.0747921	0.74231	-0.121639	0.171546	1.02527	0.885468	1.18714
1695	ebi-a-GCST90001729	finn-b-DM_NEPHROPATHY	Diabetic nephropathy || id:finn-b-DM_NEPHROPATHY	|| id:ebi-a-GCST90001729	Weighted mode	20	-0.00714246	0.00533069	0.196092	-0.0175906	0.0033057	0.992883	0.982563	1.00331
1696	ebi-a-GCST90001730	finn-b-DM_NEPHROPATHY	Diabetic nephropathy || id:finn-b-DM_NEPHROPATHY	|| id:ebi-a-GCST90001730	MR Egger	21	0.00299527	0.02002	0.882646	-0.0362439	0.0422345	1.003	0.964405	1.04314
1697	ebi-a-GCST90001730	finn-b-DM_NEPHROPATHY	Diabetic nephropathy || id:finn-b-DM_NEPHROPATHY	|| id:ebi-a-GCST90001730	Weighted median	21	0.00347103	0.0218077	0.873538	-0.039272	0.046214	1.00348	0.961489	1.0473
1698	ebi-a-GCST90001730	finn-b-DM_NEPHROPATHY	Diabetic nephropathy || id:finn-b-DM_NEPHROPATHY	|| id:ebi-a-GCST90001730	Inverse variance weighted	21	-0.00346238	0.016919	0.83785	-0.0366235	0.0296988	0.996544	0.964039	1.03014
1699	ebi-a-GCST90001730	finn-b-DM_NEPHROPATHY	Diabetic nephropathy || id:finn-b-DM_NEPHROPATHY	|| id:ebi-a-GCST90001730	Simple mode	21	-0.0417005	0.0459519	0.374957	-0.131766	0.0483653	0.959157	0.876546	1.04955
1700	ebi-a-GCST90001730	finn-b-DM_NEPHROPATHY	Diabetic nephropathy || id:finn-b-DM_NEPHROPATHY	|| id:ebi-a-GCST90001730	Weighted mode	21	0.000410434	0.0174467	0.981465	-0.033785	0.0346059	1.00041	0.966779	1.03521
1701	ebi-a-GCST90001731	finn-b-DM_NEPHROPATHY	Diabetic nephropathy || id:finn-b-DM_NEPHROPATHY	|| id:ebi-a-GCST90001731	MR Egger	21	-0.0336562	0.0977201	0.734318	-0.225188	0.157875	0.966904	0.798366	1.17102
1702	ebi-a-GCST90001731	finn-b-DM_NEPHROPATHY	Diabetic nephropathy || id:finn-b-DM_NEPHROPATHY	|| id:ebi-a-GCST90001731	Weighted median	21	-0.0905355	0.0669406	0.176223	-0.221739	0.040668	0.913442	0.801124	1.04151
1703	ebi-a-GCST90001731	finn-b-DM_NEPHROPATHY	Diabetic nephropathy || id:finn-b-DM_NEPHROPATHY	|| id:ebi-a-GCST90001731	Inverse variance weighted	21	-0.0314114	0.0459316	0.494055	-0.121437	0.0586145	0.969077	0.885647	1.06037
1704	ebi-a-GCST90001731	finn-b-DM_NEPHROPATHY	Diabetic nephropathy || id:finn-b-DM_NEPHROPATHY	|| id:ebi-a-GCST90001731	Simple mode	21	-0.193226	0.142773	0.191033	-0.47306	0.0866081	0.824296	0.623092	1.09047
1705	ebi-a-GCST90001731	finn-b-DM_NEPHROPATHY	Diabetic nephropathy || id:finn-b-DM_NEPHROPATHY	|| id:ebi-a-GCST90001731	Weighted mode	21	-0.150088	0.133309	0.273554	-0.411374	0.111199	0.860632	0.662739	1.11762
1706	ebi-a-GCST90001732	finn-b-DM_NEPHROPATHY	Diabetic nephropathy || id:finn-b-DM_NEPHROPATHY	|| id:ebi-a-GCST90001732	MR Egger	21	-0.141952	0.150228	0.356569	-0.436399	0.152496	0.867663	0.646359	1.16474
1707	ebi-a-GCST90001732	finn-b-DM_NEPHROPATHY	Diabetic nephropathy || id:finn-b-DM_NEPHROPATHY	|| id:ebi-a-GCST90001732	Weighted median	21	0.0565289	0.076598	0.460518	-0.0936032	0.206661	1.05816	0.910644	1.22957
1708	ebi-a-GCST90001732	finn-b-DM_NEPHROPATHY	Diabetic nephropathy || id:finn-b-DM_NEPHROPATHY	|| id:ebi-a-GCST90001732	Inverse variance weighted	21	-0.00336291	0.0546098	0.950897	-0.110398	0.103672	0.996643	0.895478	1.10924
1709	ebi-a-GCST90001732	finn-b-DM_NEPHROPATHY	Diabetic nephropathy || id:finn-b-DM_NEPHROPATHY	|| id:ebi-a-GCST90001732	Simple mode	21	0.105135	0.129137	0.425153	-0.147973	0.358244	1.11086	0.862454	1.43081
1710	ebi-a-GCST90001732	finn-b-DM_NEPHROPATHY	Diabetic nephropathy || id:finn-b-DM_NEPHROPATHY	|| id:ebi-a-GCST90001732	Weighted mode	21	0.0950985	0.128526	0.467949	-0.156813	0.34701	1.09977	0.854864	1.41483
1711	ebi-a-GCST90001733	finn-b-DM_NEPHROPATHY	Diabetic nephropathy || id:finn-b-DM_NEPHROPATHY	|| id:ebi-a-GCST90001733	MR Egger	18	-0.085464	0.0774097	0.2859	-0.237187	0.066259	0.918086	0.788844	1.0685
1712	ebi-a-GCST90001733	finn-b-DM_NEPHROPATHY	Diabetic nephropathy || id:finn-b-DM_NEPHROPATHY	|| id:ebi-a-GCST90001733	Weighted median	18	-0.0383182	0.0600767	0.52359	-0.156069	0.0794322	0.962407	0.855501	1.08267
1713	ebi-a-GCST90001733	finn-b-DM_NEPHROPATHY	Diabetic nephropathy || id:finn-b-DM_NEPHROPATHY	|| id:ebi-a-GCST90001733	Inverse variance weighted	18	-0.0130528	0.0447242	0.7704	-0.100712	0.0746067	0.987032	0.904193	1.07746
1714	ebi-a-GCST90001733	finn-b-DM_NEPHROPATHY	Diabetic nephropathy || id:finn-b-DM_NEPHROPATHY	|| id:ebi-a-GCST90001733	Simple mode	18	-0.0465062	0.0846648	0.589945	-0.212449	0.119437	0.954559	0.808601	1.12686
1715	ebi-a-GCST90001733	finn-b-DM_NEPHROPATHY	Diabetic nephropathy || id:finn-b-DM_NEPHROPATHY	|| id:ebi-a-GCST90001733	Weighted mode	18	-0.0359456	0.0742693	0.634569	-0.181513	0.109622	0.964693	0.834007	1.11586
1716	ebi-a-GCST90001734	finn-b-DM_NEPHROPATHY	Diabetic nephropathy || id:finn-b-DM_NEPHROPATHY	|| id:ebi-a-GCST90001734	MR Egger	16	0.00181651	0.0788236	0.981939	-0.152678	0.156311	1.00182	0.858406	1.16919
1717	ebi-a-GCST90001734	finn-b-DM_NEPHROPATHY	Diabetic nephropathy || id:finn-b-DM_NEPHROPATHY	|| id:ebi-a-GCST90001734	Weighted median	16	-0.0927971	0.0616922	0.132531	-0.213714	0.0281195	0.911378	0.80758	1.02852
1718	ebi-a-GCST90001734	finn-b-DM_NEPHROPATHY	Diabetic nephropathy || id:finn-b-DM_NEPHROPATHY	|| id:ebi-a-GCST90001734	Inverse variance weighted	16	-0.0935408	0.0533241	0.0793974	-0.198056	0.0109744	0.910701	0.820324	1.01103
1719	ebi-a-GCST90001734	finn-b-DM_NEPHROPATHY	Diabetic nephropathy || id:finn-b-DM_NEPHROPATHY	|| id:ebi-a-GCST90001734	Simple mode	16	-0.108206	0.131734	0.424282	-0.366405	0.149992	0.897443	0.693222	1.16183
1720	ebi-a-GCST90001734	finn-b-DM_NEPHROPATHY	Diabetic nephropathy || id:finn-b-DM_NEPHROPATHY	|| id:ebi-a-GCST90001734	Weighted mode	16	-0.0931789	0.0597465	0.139708	-0.210282	0.0239243	0.91103	0.810356	1.02421
1721	ebi-a-GCST90001735	finn-b-DM_NEPHROPATHY	Diabetic nephropathy || id:finn-b-DM_NEPHROPATHY	|| id:ebi-a-GCST90001735	MR Egger	23	-0.0961128	0.0705134	0.187306	-0.234319	0.0420934	0.908362	0.791109	1.04299
1722	ebi-a-GCST90001735	finn-b-DM_NEPHROPATHY	Diabetic nephropathy || id:finn-b-DM_NEPHROPATHY	|| id:ebi-a-GCST90001735	Weighted median	23	-0.0696123	0.0559499	0.21343	-0.179274	0.0400495	0.932755	0.835877	1.04086
1723	ebi-a-GCST90001735	finn-b-DM_NEPHROPATHY	Diabetic nephropathy || id:finn-b-DM_NEPHROPATHY	|| id:ebi-a-GCST90001735	Inverse variance weighted	23	-0.0541154	0.0371495	0.145201	-0.126928	0.0186975	0.947323	0.880797	1.01887
1724	ebi-a-GCST90001735	finn-b-DM_NEPHROPATHY	Diabetic nephropathy || id:finn-b-DM_NEPHROPATHY	|| id:ebi-a-GCST90001735	Simple mode	23	-0.0251286	0.0877128	0.777186	-0.197046	0.146789	0.975185	0.821153	1.15811
1725	ebi-a-GCST90001735	finn-b-DM_NEPHROPATHY	Diabetic nephropathy || id:finn-b-DM_NEPHROPATHY	|| id:ebi-a-GCST90001735	Weighted mode	23	-0.0457334	0.0635877	0.479578	-0.170365	0.0788986	0.955297	0.843357	1.08209
1726	ebi-a-GCST90001736	finn-b-DM_NEPHROPATHY	Diabetic nephropathy || id:finn-b-DM_NEPHROPATHY	|| id:ebi-a-GCST90001736	MR Egger	21	-0.0391448	0.0713421	0.589608	-0.178975	0.100686	0.961611	0.836127	1.10593
1727	ebi-a-GCST90001736	finn-b-DM_NEPHROPATHY	Diabetic nephropathy || id:finn-b-DM_NEPHROPATHY	|| id:ebi-a-GCST90001736	Weighted median	21	-0.0368001	0.0625719	0.556448	-0.159441	0.0858408	0.963869	0.85262	1.08963
1728	ebi-a-GCST90001736	finn-b-DM_NEPHROPATHY	Diabetic nephropathy || id:finn-b-DM_NEPHROPATHY	|| id:ebi-a-GCST90001736	Inverse variance weighted	21	0.00256416	0.0414756	0.950704	-0.0787281	0.0838564	1.00257	0.924291	1.08747
1729	ebi-a-GCST90001736	finn-b-DM_NEPHROPATHY	Diabetic nephropathy || id:finn-b-DM_NEPHROPATHY	|| id:ebi-a-GCST90001736	Simple mode	21	0.00908969	0.0863248	0.91719	-0.160107	0.178286	1.00913	0.852053	1.19517
1730	ebi-a-GCST90001736	finn-b-DM_NEPHROPATHY	Diabetic nephropathy || id:finn-b-DM_NEPHROPATHY	|| id:ebi-a-GCST90001736	Weighted mode	21	-0.0403404	0.0661011	0.548547	-0.169898	0.0892177	0.960462	0.84375	1.09332
1731	ebi-a-GCST90001737	finn-b-DM_NEPHROPATHY	Diabetic nephropathy || id:finn-b-DM_NEPHROPATHY	|| id:ebi-a-GCST90001737	MR Egger	25	0.0015747	0.0210986	0.941151	-0.0397786	0.042928	1.00158	0.961002	1.04386
1732	ebi-a-GCST90001737	finn-b-DM_NEPHROPATHY	Diabetic nephropathy || id:finn-b-DM_NEPHROPATHY	|| id:ebi-a-GCST90001737	Weighted median	25	0.00871987	0.0225911	0.699506	-0.0355587	0.0529984	1.00876	0.965066	1.05443
1733	ebi-a-GCST90001737	finn-b-DM_NEPHROPATHY	Diabetic nephropathy || id:finn-b-DM_NEPHROPATHY	|| id:ebi-a-GCST90001737	Inverse variance weighted	25	0.0172397	0.0176192	0.327845	-0.0172939	0.0517734	1.01739	0.982855	1.05314
1734	ebi-a-GCST90001737	finn-b-DM_NEPHROPATHY	Diabetic nephropathy || id:finn-b-DM_NEPHROPATHY	|| id:ebi-a-GCST90001737	Simple mode	25	0.0093261	0.0635462	0.884547	-0.115225	0.133877	1.00937	0.891166	1.14325
1735	ebi-a-GCST90001737	finn-b-DM_NEPHROPATHY	Diabetic nephropathy || id:finn-b-DM_NEPHROPATHY	|| id:ebi-a-GCST90001737	Weighted mode	25	0.0093261	0.0190101	0.628174	-0.0279337	0.0465859	1.00937	0.972453	1.04769
1736	ebi-a-GCST90001738	finn-b-DM_NEPHROPATHY	Diabetic nephropathy || id:finn-b-DM_NEPHROPATHY	|| id:ebi-a-GCST90001738	MR Egger	17	-0.022233	0.0359788	0.545879	-0.0927514	0.0482855	0.978012	0.91142	1.04947
1737	ebi-a-GCST90001738	finn-b-DM_NEPHROPATHY	Diabetic nephropathy || id:finn-b-DM_NEPHROPATHY	|| id:ebi-a-GCST90001738	Weighted median	17	-0.0184667	0.0350322	0.5981	-0.0871299	0.0501965	0.981703	0.916558	1.05148
1738	ebi-a-GCST90001738	finn-b-DM_NEPHROPATHY	Diabetic nephropathy || id:finn-b-DM_NEPHROPATHY	|| id:ebi-a-GCST90001738	Inverse variance weighted	17	-0.0210309	0.0289817	0.468047	-0.0778351	0.0357733	0.979189	0.925117	1.03642
1739	ebi-a-GCST90001738	finn-b-DM_NEPHROPATHY	Diabetic nephropathy || id:finn-b-DM_NEPHROPATHY	|| id:ebi-a-GCST90001738	Simple mode	17	0.0305824	0.0826775	0.716308	-0.131465	0.19263	1.03105	0.87681	1.21243
1740	ebi-a-GCST90001738	finn-b-DM_NEPHROPATHY	Diabetic nephropathy || id:finn-b-DM_NEPHROPATHY	|| id:ebi-a-GCST90001738	Weighted mode	17	-0.0199237	0.0305583	0.523665	-0.079818	0.0399706	0.980273	0.923284	1.04078
1741	ebi-a-GCST90001739	finn-b-DM_NEPHROPATHY	Diabetic nephropathy || id:finn-b-DM_NEPHROPATHY	|| id:ebi-a-GCST90001739	MR Egger	18	0.00698388	0.101886	0.946201	-0.192713	0.206681	1.00701	0.824718	1.22959
1742	ebi-a-GCST90001739	finn-b-DM_NEPHROPATHY	Diabetic nephropathy || id:finn-b-DM_NEPHROPATHY	|| id:ebi-a-GCST90001739	Weighted median	18	0.121133	0.0738316	0.100868	-0.0235774	0.265842	1.12877	0.976698	1.30453
1743	ebi-a-GCST90001739	finn-b-DM_NEPHROPATHY	Diabetic nephropathy || id:finn-b-DM_NEPHROPATHY	|| id:ebi-a-GCST90001739	Inverse variance weighted	18	0.0396684	0.0551315	0.471818	-0.0683893	0.147726	1.04047	0.933897	1.1592
1744	ebi-a-GCST90001739	finn-b-DM_NEPHROPATHY	Diabetic nephropathy || id:finn-b-DM_NEPHROPATHY	|| id:ebi-a-GCST90001739	Simple mode	18	0.118249	0.109828	0.296668	-0.0970139	0.333513	1.12552	0.907543	1.39586
1745	ebi-a-GCST90001739	finn-b-DM_NEPHROPATHY	Diabetic nephropathy || id:finn-b-DM_NEPHROPATHY	|| id:ebi-a-GCST90001739	Weighted mode	18	0.118249	0.0813941	0.164488	-0.0412829	0.277782	1.12552	0.959558	1.3202
1746	ebi-a-GCST90001740	finn-b-DM_NEPHROPATHY	Diabetic nephropathy || id:finn-b-DM_NEPHROPATHY	|| id:ebi-a-GCST90001740	MR Egger	22	-0.0965177	0.0693682	0.179394	-0.232479	0.0394441	0.907994	0.792566	1.04023
1747	ebi-a-GCST90001740	finn-b-DM_NEPHROPATHY	Diabetic nephropathy || id:finn-b-DM_NEPHROPATHY	|| id:ebi-a-GCST90001740	Weighted median	22	-0.0502876	0.0551959	0.362256	-0.158471	0.0578964	0.950956	0.853447	1.05961
1748	ebi-a-GCST90001740	finn-b-DM_NEPHROPATHY	Diabetic nephropathy || id:finn-b-DM_NEPHROPATHY	|| id:ebi-a-GCST90001740	Inverse variance weighted	22	-0.0178265	0.0373156	0.632848	-0.0909651	0.0553121	0.982331	0.91305	1.05687
1749	ebi-a-GCST90001740	finn-b-DM_NEPHROPATHY	Diabetic nephropathy || id:finn-b-DM_NEPHROPATHY	|| id:ebi-a-GCST90001740	Simple mode	22	-0.00287891	0.0879138	0.974186	-0.17519	0.169432	0.997125	0.839298	1.18463
1750	ebi-a-GCST90001740	finn-b-DM_NEPHROPATHY	Diabetic nephropathy || id:finn-b-DM_NEPHROPATHY	|| id:ebi-a-GCST90001740	Weighted mode	22	-0.030111	0.0592731	0.616745	-0.146286	0.0860643	0.970338	0.86391	1.08988
1751	ebi-a-GCST90001741	finn-b-DM_NEPHROPATHY	Diabetic nephropathy || id:finn-b-DM_NEPHROPATHY	|| id:ebi-a-GCST90001741	MR Egger	21	0.00256575	0.0196135	0.897296	-0.0358766	0.0410081	1.00257	0.964759	1.04186
1752	ebi-a-GCST90001741	finn-b-DM_NEPHROPATHY	Diabetic nephropathy || id:finn-b-DM_NEPHROPATHY	|| id:ebi-a-GCST90001741	Weighted median	21	0.00592943	0.0216488	0.784168	-0.0365023	0.0483611	1.00595	0.964156	1.04955
1753	ebi-a-GCST90001741	finn-b-DM_NEPHROPATHY	Diabetic nephropathy || id:finn-b-DM_NEPHROPATHY	|| id:ebi-a-GCST90001741	Inverse variance weighted	21	0.00664207	0.0166426	0.689819	-0.0259775	0.0392616	1.00666	0.974357	1.04004
1754	ebi-a-GCST90001741	finn-b-DM_NEPHROPATHY	Diabetic nephropathy || id:finn-b-DM_NEPHROPATHY	|| id:ebi-a-GCST90001741	Simple mode	21	-0.0197964	0.0489565	0.690235	-0.115751	0.0761584	0.980398	0.890697	1.07913
1755	ebi-a-GCST90001741	finn-b-DM_NEPHROPATHY	Diabetic nephropathy || id:finn-b-DM_NEPHROPATHY	|| id:ebi-a-GCST90001741	Weighted mode	21	0.00266895	0.018123	0.884395	-0.0328522	0.0381901	1.00267	0.967682	1.03893
1756	ebi-a-GCST90001742	finn-b-DM_NEPHROPATHY	Diabetic nephropathy || id:finn-b-DM_NEPHROPATHY	|| id:ebi-a-GCST90001742	MR Egger	25	0.0245897	0.0442027	0.583381	-0.0620475	0.111227	1.02489	0.939838	1.11765
1757	ebi-a-GCST90001742	finn-b-DM_NEPHROPATHY	Diabetic nephropathy || id:finn-b-DM_NEPHROPATHY	|| id:ebi-a-GCST90001742	Weighted median	25	0.0455672	0.0451797	0.313178	-0.042985	0.134119	1.04662	0.957926	1.14353
1758	ebi-a-GCST90001742	finn-b-DM_NEPHROPATHY	Diabetic nephropathy || id:finn-b-DM_NEPHROPATHY	|| id:ebi-a-GCST90001742	Inverse variance weighted	25	0.00220585	0.0307824	0.942873	-0.0581277	0.0625394	1.00221	0.943529	1.06454
1759	ebi-a-GCST90001742	finn-b-DM_NEPHROPATHY	Diabetic nephropathy || id:finn-b-DM_NEPHROPATHY	|| id:ebi-a-GCST90001742	Simple mode	25	0.0548531	0.083397	0.516968	-0.108605	0.218311	1.05639	0.897085	1.24397
1760	ebi-a-GCST90001742	finn-b-DM_NEPHROPATHY	Diabetic nephropathy || id:finn-b-DM_NEPHROPATHY	|| id:ebi-a-GCST90001742	Weighted mode	25	0.0377546	0.048083	0.440021	-0.0564881	0.131997	1.03848	0.945078	1.14111
1761	ebi-a-GCST90001743	finn-b-DM_NEPHROPATHY	Diabetic nephropathy || id:finn-b-DM_NEPHROPATHY	|| id:ebi-a-GCST90001743	MR Egger	19	0.0996153	0.275096	0.721731	-0.439572	0.638803	1.10475	0.644312	1.89421
1762	ebi-a-GCST90001743	finn-b-DM_NEPHROPATHY	Diabetic nephropathy || id:finn-b-DM_NEPHROPATHY	|| id:ebi-a-GCST90001743	Weighted median	19	-0.00161492	0.0540836	0.976179	-0.107619	0.104389	0.998386	0.89797	1.11003
1763	ebi-a-GCST90001743	finn-b-DM_NEPHROPATHY	Diabetic nephropathy || id:finn-b-DM_NEPHROPATHY	|| id:ebi-a-GCST90001743	Inverse variance weighted	19	0.11805	0.12362	0.339608	-0.124246	0.360346	1.1253	0.883163	1.43383
1764	ebi-a-GCST90001743	finn-b-DM_NEPHROPATHY	Diabetic nephropathy || id:finn-b-DM_NEPHROPATHY	|| id:ebi-a-GCST90001743	Simple mode	19	-0.00436985	0.0759431	0.954748	-0.153218	0.144479	0.99564	0.857942	1.15544
1765	ebi-a-GCST90001743	finn-b-DM_NEPHROPATHY	Diabetic nephropathy || id:finn-b-DM_NEPHROPATHY	|| id:ebi-a-GCST90001743	Weighted mode	19	0.00291627	0.0676536	0.966092	-0.129685	0.135517	1.00292	0.878372	1.14513
1766	ebi-a-GCST90001744	finn-b-DM_NEPHROPATHY	Diabetic nephropathy || id:finn-b-DM_NEPHROPATHY	|| id:ebi-a-GCST90001744	MR Egger	9	-0.0769811	0.0713024	0.316091	-0.216734	0.0627717	0.925907	0.805144	1.06478
1767	ebi-a-GCST90001744	finn-b-DM_NEPHROPATHY	Diabetic nephropathy || id:finn-b-DM_NEPHROPATHY	|| id:ebi-a-GCST90001744	Weighted median	9	-0.0523899	0.0570272	0.358261	-0.164163	0.0593834	0.948959	0.848604	1.06118
1768	ebi-a-GCST90001744	finn-b-DM_NEPHROPATHY	Diabetic nephropathy || id:finn-b-DM_NEPHROPATHY	|| id:ebi-a-GCST90001744	Inverse variance weighted	9	-0.0181552	0.0529706	0.731793	-0.121978	0.0856672	0.982009	0.885168	1.08944
1769	ebi-a-GCST90001744	finn-b-DM_NEPHROPATHY	Diabetic nephropathy || id:finn-b-DM_NEPHROPATHY	|| id:ebi-a-GCST90001744	Simple mode	9	-0.0578058	0.125774	0.658034	-0.304322	0.18871	0.943833	0.737623	1.20769
1770	ebi-a-GCST90001744	finn-b-DM_NEPHROPATHY	Diabetic nephropathy || id:finn-b-DM_NEPHROPATHY	|| id:ebi-a-GCST90001744	Weighted mode	9	-0.0578058	0.0522903	0.301087	-0.160295	0.0446832	0.943833	0.851893	1.0457
1771	ebi-a-GCST90001745	finn-b-DM_NEPHROPATHY	Diabetic nephropathy || id:finn-b-DM_NEPHROPATHY	|| id:ebi-a-GCST90001745	MR Egger	29	0.0126821	0.0548668	0.818946	-0.0948568	0.120221	1.01276	0.909503	1.12775
1772	ebi-a-GCST90001745	finn-b-DM_NEPHROPATHY	Diabetic nephropathy || id:finn-b-DM_NEPHROPATHY	|| id:ebi-a-GCST90001745	Weighted median	29	0.0665394	0.0485111	0.170178	-0.0285424	0.161621	1.0688	0.971861	1.17541
1773	ebi-a-GCST90001745	finn-b-DM_NEPHROPATHY	Diabetic nephropathy || id:finn-b-DM_NEPHROPATHY	|| id:ebi-a-GCST90001745	Inverse variance weighted	29	0.0596393	0.0322445	0.064372	-0.00355996	0.122839	1.06145	0.996446	1.1307
1774	ebi-a-GCST90001745	finn-b-DM_NEPHROPATHY	Diabetic nephropathy || id:finn-b-DM_NEPHROPATHY	|| id:ebi-a-GCST90001745	Simple mode	29	0.134572	0.0794274	0.101309	-0.0211054	0.29025	1.14405	0.979116	1.33676
1775	ebi-a-GCST90001745	finn-b-DM_NEPHROPATHY	Diabetic nephropathy || id:finn-b-DM_NEPHROPATHY	|| id:ebi-a-GCST90001745	Weighted mode	29	0.0478174	0.0482561	0.330217	-0.0467646	0.142399	1.04898	0.954312	1.15304
1776	ebi-a-GCST90001746	finn-b-DM_NEPHROPATHY	Diabetic nephropathy || id:finn-b-DM_NEPHROPATHY	|| id:ebi-a-GCST90001746	MR Egger	19	0.103514	0.136983	0.460191	-0.164973	0.372001	1.10906	0.847916	1.45064
1777	ebi-a-GCST90001746	finn-b-DM_NEPHROPATHY	Diabetic nephropathy || id:finn-b-DM_NEPHROPATHY	|| id:ebi-a-GCST90001746	Weighted median	19	-0.00569731	0.0528499	0.914153	-0.109283	0.0978885	0.994319	0.896477	1.10284
1778	ebi-a-GCST90001746	finn-b-DM_NEPHROPATHY	Diabetic nephropathy || id:finn-b-DM_NEPHROPATHY	|| id:ebi-a-GCST90001746	Inverse variance weighted	19	-0.0112935	0.0879373	0.897811	-0.183651	0.161064	0.98877	0.832227	1.17476
1779	ebi-a-GCST90001746	finn-b-DM_NEPHROPATHY	Diabetic nephropathy || id:finn-b-DM_NEPHROPATHY	|| id:ebi-a-GCST90001746	Simple mode	19	-7.29442e-05	0.0719983	0.999203	-0.14119	0.141044	0.999927	0.868325	1.15147
1780	ebi-a-GCST90001746	finn-b-DM_NEPHROPATHY	Diabetic nephropathy || id:finn-b-DM_NEPHROPATHY	|| id:ebi-a-GCST90001746	Weighted mode	19	0.00620688	0.0495324	0.901668	-0.0908767	0.10329	1.00623	0.91313	1.10881
1781	ebi-a-GCST90001747	finn-b-DM_NEPHROPATHY	Diabetic nephropathy || id:finn-b-DM_NEPHROPATHY	|| id:ebi-a-GCST90001747	MR Egger	20	-0.00978712	0.0271837	0.723009	-0.0630671	0.0434929	0.990261	0.93888	1.04445
1782	ebi-a-GCST90001747	finn-b-DM_NEPHROPATHY	Diabetic nephropathy || id:finn-b-DM_NEPHROPATHY	|| id:ebi-a-GCST90001747	Weighted median	20	-0.00244204	0.0222686	0.912677	-0.0460885	0.0412044	0.997561	0.954957	1.04207
1783	ebi-a-GCST90001747	finn-b-DM_NEPHROPATHY	Diabetic nephropathy || id:finn-b-DM_NEPHROPATHY	|| id:ebi-a-GCST90001747	Inverse variance weighted	20	-0.000874107	0.0225242	0.969044	-0.0450215	0.0432733	0.999126	0.955977	1.04422
1784	ebi-a-GCST90001747	finn-b-DM_NEPHROPATHY	Diabetic nephropathy || id:finn-b-DM_NEPHROPATHY	|| id:ebi-a-GCST90001747	Simple mode	20	-0.017194	0.0560243	0.762256	-0.127002	0.0926136	0.982953	0.880732	1.09704
1785	ebi-a-GCST90001747	finn-b-DM_NEPHROPATHY	Diabetic nephropathy || id:finn-b-DM_NEPHROPATHY	|| id:ebi-a-GCST90001747	Weighted mode	20	-0.00812282	0.0197336	0.685222	-0.0468007	0.0305551	0.99191	0.954278	1.03103
1786	ebi-a-GCST90001748	finn-b-DM_NEPHROPATHY	Diabetic nephropathy || id:finn-b-DM_NEPHROPATHY	|| id:ebi-a-GCST90001748	MR Egger	25	0.0626387	0.0432136	0.160693	-0.0220599	0.147337	1.06464	0.978182	1.15874
1787	ebi-a-GCST90001748	finn-b-DM_NEPHROPATHY	Diabetic nephropathy || id:finn-b-DM_NEPHROPATHY	|| id:ebi-a-GCST90001748	Weighted median	25	0.0557042	0.0410553	0.174842	-0.0247642	0.136173	1.05728	0.97554	1.14588
1788	ebi-a-GCST90001748	finn-b-DM_NEPHROPATHY	Diabetic nephropathy || id:finn-b-DM_NEPHROPATHY	|| id:ebi-a-GCST90001748	Inverse variance weighted	25	0.0524661	0.03054	0.0858063	-0.00739229	0.112324	1.05387	0.992635	1.11888
1789	ebi-a-GCST90001748	finn-b-DM_NEPHROPATHY	Diabetic nephropathy || id:finn-b-DM_NEPHROPATHY	|| id:ebi-a-GCST90001748	Simple mode	25	0.0796853	0.0712656	0.274573	-0.0599952	0.219366	1.08295	0.941769	1.24529
1790	ebi-a-GCST90001748	finn-b-DM_NEPHROPATHY	Diabetic nephropathy || id:finn-b-DM_NEPHROPATHY	|| id:ebi-a-GCST90001748	Weighted mode	25	0.0619817	0.0369611	0.106532	-0.0104619	0.134425	1.06394	0.989593	1.14388
1791	ebi-a-GCST90001749	finn-b-DM_NEPHROPATHY	Diabetic nephropathy || id:finn-b-DM_NEPHROPATHY	|| id:ebi-a-GCST90001749	MR Egger	13	0.00532027	0.0720864	0.942491	-0.135969	0.14661	1.00533	0.87287	1.1579
1792	ebi-a-GCST90001749	finn-b-DM_NEPHROPATHY	Diabetic nephropathy || id:finn-b-DM_NEPHROPATHY	|| id:ebi-a-GCST90001749	Weighted median	13	-0.0751167	0.0522337	0.150409	-0.177495	0.0272614	0.927635	0.837365	1.02764
1793	ebi-a-GCST90001749	finn-b-DM_NEPHROPATHY	Diabetic nephropathy || id:finn-b-DM_NEPHROPATHY	|| id:ebi-a-GCST90001749	Inverse variance weighted	13	-0.0539112	0.0371833	0.147093	-0.12679	0.018968	0.947516	0.880918	1.01915
1794	ebi-a-GCST90001749	finn-b-DM_NEPHROPATHY	Diabetic nephropathy || id:finn-b-DM_NEPHROPATHY	|| id:ebi-a-GCST90001749	Simple mode	13	-0.132425	0.0828468	0.135929	-0.294805	0.0299546	0.875969	0.744677	1.03041
1795	ebi-a-GCST90001749	finn-b-DM_NEPHROPATHY	Diabetic nephropathy || id:finn-b-DM_NEPHROPATHY	|| id:ebi-a-GCST90001749	Weighted mode	13	-0.10018	0.0696039	0.175639	-0.236604	0.0362431	0.904674	0.789304	1.03691
1796	ebi-a-GCST90001750	finn-b-DM_NEPHROPATHY	Diabetic nephropathy || id:finn-b-DM_NEPHROPATHY	|| id:ebi-a-GCST90001750	MR Egger	18	0.112964	0.105578	0.300516	-0.093969	0.319896	1.11959	0.910311	1.37699
1797	ebi-a-GCST90001750	finn-b-DM_NEPHROPATHY	Diabetic nephropathy || id:finn-b-DM_NEPHROPATHY	|| id:ebi-a-GCST90001750	Weighted median	18	0.0172426	0.0515159	0.737848	-0.0837286	0.118214	1.01739	0.919681	1.12548
1798	ebi-a-GCST90001750	finn-b-DM_NEPHROPATHY	Diabetic nephropathy || id:finn-b-DM_NEPHROPATHY	|| id:ebi-a-GCST90001750	Inverse variance weighted	18	0.0110522	0.0381052	0.771783	-0.063634	0.0857384	1.01111	0.938348	1.08952
1799	ebi-a-GCST90001750	finn-b-DM_NEPHROPATHY	Diabetic nephropathy || id:finn-b-DM_NEPHROPATHY	|| id:ebi-a-GCST90001750	Simple mode	18	0.01785	0.0818353	0.829932	-0.142547	0.178247	1.01801	0.867147	1.19512
1800	ebi-a-GCST90001750	finn-b-DM_NEPHROPATHY	Diabetic nephropathy || id:finn-b-DM_NEPHROPATHY	|| id:ebi-a-GCST90001750	Weighted mode	18	0.0194038	0.0666301	0.774409	-0.111191	0.149999	1.01959	0.894768	1.16183
1801	ebi-a-GCST90001751	finn-b-DM_NEPHROPATHY	Diabetic nephropathy || id:finn-b-DM_NEPHROPATHY	|| id:ebi-a-GCST90001751	MR Egger	24	0.00744706	0.0510233	0.885287	-0.0925586	0.107453	1.00747	0.911596	1.11344
1802	ebi-a-GCST90001751	finn-b-DM_NEPHROPATHY	Diabetic nephropathy || id:finn-b-DM_NEPHROPATHY	|| id:ebi-a-GCST90001751	Weighted median	24	0.0230369	0.0413297	0.577259	-0.0579694	0.104043	1.0233	0.943679	1.10965
1803	ebi-a-GCST90001751	finn-b-DM_NEPHROPATHY	Diabetic nephropathy || id:finn-b-DM_NEPHROPATHY	|| id:ebi-a-GCST90001751	Inverse variance weighted	24	0.0138281	0.0348992	0.691935	-0.0545743	0.0822305	1.01392	0.946888	1.08571
1804	ebi-a-GCST90001751	finn-b-DM_NEPHROPATHY	Diabetic nephropathy || id:finn-b-DM_NEPHROPATHY	|| id:ebi-a-GCST90001751	Simple mode	24	-0.0175615	0.073526	0.813339	-0.161672	0.126549	0.982592	0.85072	1.13491
1805	ebi-a-GCST90001751	finn-b-DM_NEPHROPATHY	Diabetic nephropathy || id:finn-b-DM_NEPHROPATHY	|| id:ebi-a-GCST90001751	Weighted mode	24	0.0214048	0.0360631	0.558614	-0.0492789	0.0920885	1.02164	0.951916	1.09646
1806	ebi-a-GCST90001752	finn-b-DM_NEPHROPATHY	Diabetic nephropathy || id:finn-b-DM_NEPHROPATHY	|| id:ebi-a-GCST90001752	MR Egger	21	-0.0501462	0.062344	0.431147	-0.172341	0.0720481	0.95109	0.841692	1.07471
1807	ebi-a-GCST90001752	finn-b-DM_NEPHROPATHY	Diabetic nephropathy || id:finn-b-DM_NEPHROPATHY	|| id:ebi-a-GCST90001752	Weighted median	21	-0.068041	0.0481955	0.158017	-0.162504	0.0264222	0.934222	0.850013	1.02677
1808	ebi-a-GCST90001752	finn-b-DM_NEPHROPATHY	Diabetic nephropathy || id:finn-b-DM_NEPHROPATHY	|| id:ebi-a-GCST90001752	Inverse variance weighted	21	-0.0308837	0.0412995	0.454582	-0.111831	0.0500633	0.969588	0.894196	1.05134
1809	ebi-a-GCST90001752	finn-b-DM_NEPHROPATHY	Diabetic nephropathy || id:finn-b-DM_NEPHROPATHY	|| id:ebi-a-GCST90001752	Simple mode	21	-0.0827423	0.0834936	0.333524	-0.24639	0.0809051	0.920588	0.781618	1.08427
1810	ebi-a-GCST90001752	finn-b-DM_NEPHROPATHY	Diabetic nephropathy || id:finn-b-DM_NEPHROPATHY	|| id:ebi-a-GCST90001752	Weighted mode	21	-0.0689006	0.0424666	0.120362	-0.152135	0.0143339	0.933419	0.858872	1.01444
1811	ebi-a-GCST90001753	finn-b-DM_NEPHROPATHY	Diabetic nephropathy || id:finn-b-DM_NEPHROPATHY	|| id:ebi-a-GCST90001753	MR Egger	22	-0.0151203	0.0562608	0.790872	-0.125392	0.0951509	0.984993	0.882151	1.09982
1812	ebi-a-GCST90001753	finn-b-DM_NEPHROPATHY	Diabetic nephropathy || id:finn-b-DM_NEPHROPATHY	|| id:ebi-a-GCST90001753	Weighted median	22	-0.0216993	0.0519559	0.676204	-0.123533	0.0801342	0.978534	0.883793	1.08343
1813	ebi-a-GCST90001753	finn-b-DM_NEPHROPATHY	Diabetic nephropathy || id:finn-b-DM_NEPHROPATHY	|| id:ebi-a-GCST90001753	Inverse variance weighted	22	-0.0214583	0.0398058	0.589834	-0.0994776	0.056561	0.97877	0.90531	1.05819
1814	ebi-a-GCST90001753	finn-b-DM_NEPHROPATHY	Diabetic nephropathy || id:finn-b-DM_NEPHROPATHY	|| id:ebi-a-GCST90001753	Simple mode	22	0.0416314	0.092703	0.657971	-0.140066	0.223329	1.04251	0.8693	1.25023
1815	ebi-a-GCST90001753	finn-b-DM_NEPHROPATHY	Diabetic nephropathy || id:finn-b-DM_NEPHROPATHY	|| id:ebi-a-GCST90001753	Weighted mode	22	-0.0189575	0.0464882	0.687555	-0.110074	0.0721594	0.981221	0.895768	1.07483
1816	ebi-a-GCST90001754	finn-b-DM_NEPHROPATHY	Diabetic nephropathy || id:finn-b-DM_NEPHROPATHY	|| id:ebi-a-GCST90001754	MR Egger	13	0.132144	0.258907	0.619863	-0.375314	0.639602	1.14127	0.687074	1.89573
1817	ebi-a-GCST90001754	finn-b-DM_NEPHROPATHY	Diabetic nephropathy || id:finn-b-DM_NEPHROPATHY	|| id:ebi-a-GCST90001754	Weighted median	13	0.0882427	0.0838903	0.292854	-0.0761824	0.252668	1.09225	0.926647	1.28746
1818	ebi-a-GCST90001754	finn-b-DM_NEPHROPATHY	Diabetic nephropathy || id:finn-b-DM_NEPHROPATHY	|| id:ebi-a-GCST90001754	Inverse variance weighted	13	0.01502	0.0627284	0.810761	-0.107928	0.137968	1.01513	0.897693	1.14794
1819	ebi-a-GCST90001754	finn-b-DM_NEPHROPATHY	Diabetic nephropathy || id:finn-b-DM_NEPHROPATHY	|| id:ebi-a-GCST90001754	Simple mode	13	0.123663	0.152589	0.433469	-0.175411	0.422738	1.13163	0.839112	1.52613
1820	ebi-a-GCST90001754	finn-b-DM_NEPHROPATHY	Diabetic nephropathy || id:finn-b-DM_NEPHROPATHY	|| id:ebi-a-GCST90001754	Weighted mode	13	0.140464	0.129179	0.298236	-0.112726	0.393654	1.15081	0.893395	1.48239
1821	ebi-a-GCST90001755	finn-b-DM_NEPHROPATHY	Diabetic nephropathy || id:finn-b-DM_NEPHROPATHY	|| id:ebi-a-GCST90001755	MR Egger	26	0.0425587	0.148944	0.777532	-0.249372	0.33449	1.04348	0.77929	1.39723
1822	ebi-a-GCST90001755	finn-b-DM_NEPHROPATHY	Diabetic nephropathy || id:finn-b-DM_NEPHROPATHY	|| id:ebi-a-GCST90001755	Weighted median	26	-0.0132513	0.0590072	0.822314	-0.128905	0.102403	0.986836	0.879057	1.10783
1823	ebi-a-GCST90001755	finn-b-DM_NEPHROPATHY	Diabetic nephropathy || id:finn-b-DM_NEPHROPATHY	|| id:ebi-a-GCST90001755	Inverse variance weighted	26	-0.0556766	0.0783512	0.477331	-0.209245	0.0978918	0.945845	0.811197	1.10284
1824	ebi-a-GCST90001755	finn-b-DM_NEPHROPATHY	Diabetic nephropathy || id:finn-b-DM_NEPHROPATHY	|| id:ebi-a-GCST90001755	Simple mode	26	0.104606	0.092877	0.27074	-0.0774329	0.286645	1.11027	0.925489	1.33195
1825	ebi-a-GCST90001755	finn-b-DM_NEPHROPATHY	Diabetic nephropathy || id:finn-b-DM_NEPHROPATHY	|| id:ebi-a-GCST90001755	Weighted mode	26	-0.0066503	0.0643549	0.918519	-0.132786	0.119485	0.993372	0.875653	1.12692
1826	ebi-a-GCST90001756	finn-b-DM_NEPHROPATHY	Diabetic nephropathy || id:finn-b-DM_NEPHROPATHY	|| id:ebi-a-GCST90001756	MR Egger	13	-0.0250087	0.0258431	0.353984	-0.0756613	0.0256438	0.975301	0.92713	1.02598
1827	ebi-a-GCST90001756	finn-b-DM_NEPHROPATHY	Diabetic nephropathy || id:finn-b-DM_NEPHROPATHY	|| id:ebi-a-GCST90001756	Weighted median	13	-0.0217099	0.027437	0.42879	-0.0754865	0.0320667	0.978524	0.927292	1.03259
1828	ebi-a-GCST90001756	finn-b-DM_NEPHROPATHY	Diabetic nephropathy || id:finn-b-DM_NEPHROPATHY	|| id:ebi-a-GCST90001756	Inverse variance weighted	13	-0.00831944	0.0220708	0.706216	-0.0515782	0.0349394	0.991715	0.949729	1.03556
1829	ebi-a-GCST90001756	finn-b-DM_NEPHROPATHY	Diabetic nephropathy || id:finn-b-DM_NEPHROPATHY	|| id:ebi-a-GCST90001756	Simple mode	13	0.0316492	0.0604055	0.609858	-0.0867456	0.150044	1.03216	0.91691	1.16189
1830	ebi-a-GCST90001756	finn-b-DM_NEPHROPATHY	Diabetic nephropathy || id:finn-b-DM_NEPHROPATHY	|| id:ebi-a-GCST90001756	Weighted mode	13	-0.0202007	0.0260499	0.453078	-0.0712585	0.0308571	0.980002	0.931221	1.03134
1831	ebi-a-GCST90001757	finn-b-DM_NEPHROPATHY	Diabetic nephropathy || id:finn-b-DM_NEPHROPATHY	|| id:ebi-a-GCST90001757	MR Egger	28	0.0324581	0.0208751	0.132067	-0.00845717	0.0733734	1.03299	0.991578	1.07613
1832	ebi-a-GCST90001757	finn-b-DM_NEPHROPATHY	Diabetic nephropathy || id:finn-b-DM_NEPHROPATHY	|| id:ebi-a-GCST90001757	Weighted median	28	0.0274859	0.0133009	0.0387842	0.00141613	0.0535556	1.02787	1.00142	1.05502
1833	ebi-a-GCST90001757	finn-b-DM_NEPHROPATHY	Diabetic nephropathy || id:finn-b-DM_NEPHROPATHY	|| id:ebi-a-GCST90001757	Inverse variance weighted	28	0.0201197	0.0198612	0.311053	-0.0188082	0.0590476	1.02032	0.981368	1.06083
1834	ebi-a-GCST90001757	finn-b-DM_NEPHROPATHY	Diabetic nephropathy || id:finn-b-DM_NEPHROPATHY	|| id:ebi-a-GCST90001757	Simple mode	28	0.0384609	0.049652	0.445301	-0.0588571	0.135779	1.03921	0.942842	1.14543
1835	ebi-a-GCST90001757	finn-b-DM_NEPHROPATHY	Diabetic nephropathy || id:finn-b-DM_NEPHROPATHY	|| id:ebi-a-GCST90001757	Weighted mode	28	0.0288833	0.0115158	0.0184485	0.00631227	0.0514544	1.0293	1.00633	1.0528
1836	ebi-a-GCST90001758	finn-b-DM_NEPHROPATHY	Diabetic nephropathy || id:finn-b-DM_NEPHROPATHY	|| id:ebi-a-GCST90001758	MR Egger	27	0.0460278	0.0466826	0.333593	-0.04547	0.137526	1.0471	0.955548	1.14743
1837	ebi-a-GCST90001758	finn-b-DM_NEPHROPATHY	Diabetic nephropathy || id:finn-b-DM_NEPHROPATHY	|| id:ebi-a-GCST90001758	Weighted median	27	0.0518099	0.0433698	0.23224	-0.0331949	0.136815	1.05318	0.96735	1.14662
1838	ebi-a-GCST90001758	finn-b-DM_NEPHROPATHY	Diabetic nephropathy || id:finn-b-DM_NEPHROPATHY	|| id:ebi-a-GCST90001758	Inverse variance weighted	27	0.0239707	0.0341172	0.482305	-0.042899	0.0908405	1.02426	0.958008	1.09509
1839	ebi-a-GCST90001758	finn-b-DM_NEPHROPATHY	Diabetic nephropathy || id:finn-b-DM_NEPHROPATHY	|| id:ebi-a-GCST90001758	Simple mode	27	0.122247	0.0972537	0.21993	-0.0683697	0.312865	1.13003	0.933915	1.36734
1840	ebi-a-GCST90001758	finn-b-DM_NEPHROPATHY	Diabetic nephropathy || id:finn-b-DM_NEPHROPATHY	|| id:ebi-a-GCST90001758	Weighted mode	27	0.0434356	0.0361958	0.240954	-0.0275083	0.114379	1.04439	0.972867	1.12118
1841	ebi-a-GCST90001759	finn-b-DM_NEPHROPATHY	Diabetic nephropathy || id:finn-b-DM_NEPHROPATHY	|| id:ebi-a-GCST90001759	MR Egger	20	-0.00764067	0.0295536	0.798926	-0.0655657	0.0502843	0.992388	0.936538	1.05157
1842	ebi-a-GCST90001759	finn-b-DM_NEPHROPATHY	Diabetic nephropathy || id:finn-b-DM_NEPHROPATHY	|| id:ebi-a-GCST90001759	Weighted median	20	-0.00557465	0.0216299	0.796616	-0.0479693	0.03682	0.994441	0.953163	1.03751
1843	ebi-a-GCST90001759	finn-b-DM_NEPHROPATHY	Diabetic nephropathy || id:finn-b-DM_NEPHROPATHY	|| id:ebi-a-GCST90001759	Inverse variance weighted	20	0.00214888	0.0249814	0.931451	-0.0468147	0.0511125	1.00215	0.954264	1.05244
1844	ebi-a-GCST90001759	finn-b-DM_NEPHROPATHY	Diabetic nephropathy || id:finn-b-DM_NEPHROPATHY	|| id:ebi-a-GCST90001759	Simple mode	20	-0.0378003	0.049205	0.451799	-0.134242	0.0586414	0.962905	0.874378	1.06039
1845	ebi-a-GCST90001759	finn-b-DM_NEPHROPATHY	Diabetic nephropathy || id:finn-b-DM_NEPHROPATHY	|| id:ebi-a-GCST90001759	Weighted mode	20	-0.0139182	0.0180891	0.451103	-0.0493729	0.0215365	0.986178	0.951826	1.02177
1846	ebi-a-GCST90001760	finn-b-DM_NEPHROPATHY	Diabetic nephropathy || id:finn-b-DM_NEPHROPATHY	|| id:ebi-a-GCST90001760	MR Egger	19	0.0179768	0.038279	0.64459	-0.0570501	0.0930037	1.01814	0.944547	1.09747
1847	ebi-a-GCST90001760	finn-b-DM_NEPHROPATHY	Diabetic nephropathy || id:finn-b-DM_NEPHROPATHY	|| id:ebi-a-GCST90001760	Weighted median	19	0.0207059	0.0403481	0.607825	-0.0583764	0.0997882	1.02092	0.943295	1.10494
1848	ebi-a-GCST90001760	finn-b-DM_NEPHROPATHY	Diabetic nephropathy || id:finn-b-DM_NEPHROPATHY	|| id:ebi-a-GCST90001760	Inverse variance weighted	19	0.00922695	0.0287361	0.74814	-0.0470957	0.0655496	1.00927	0.953996	1.06775
1849	ebi-a-GCST90001760	finn-b-DM_NEPHROPATHY	Diabetic nephropathy || id:finn-b-DM_NEPHROPATHY	|| id:ebi-a-GCST90001760	Simple mode	19	0.0309733	0.0650997	0.639953	-0.0966221	0.158569	1.03146	0.907899	1.17183
1850	ebi-a-GCST90001760	finn-b-DM_NEPHROPATHY	Diabetic nephropathy || id:finn-b-DM_NEPHROPATHY	|| id:ebi-a-GCST90001760	Weighted mode	19	0.0272089	0.035152	0.448956	-0.0416889	0.0961068	1.02758	0.959168	1.10088
1851	ebi-a-GCST90001761	finn-b-DM_NEPHROPATHY	Diabetic nephropathy || id:finn-b-DM_NEPHROPATHY	|| id:ebi-a-GCST90001761	MR Egger	27	0.0291574	0.101707	0.776719	-0.170188	0.228503	1.02959	0.843506	1.25672
1852	ebi-a-GCST90001761	finn-b-DM_NEPHROPATHY	Diabetic nephropathy || id:finn-b-DM_NEPHROPATHY	|| id:ebi-a-GCST90001761	Weighted median	27	-0.0371878	0.0476799	0.435422	-0.13064	0.0562648	0.963495	0.877533	1.05788
1853	ebi-a-GCST90001761	finn-b-DM_NEPHROPATHY	Diabetic nephropathy || id:finn-b-DM_NEPHROPATHY	|| id:ebi-a-GCST90001761	Inverse variance weighted	27	-0.0351718	0.0612686	0.565928	-0.155258	0.0849147	0.96544	0.856194	1.08862
1854	ebi-a-GCST90001761	finn-b-DM_NEPHROPATHY	Diabetic nephropathy || id:finn-b-DM_NEPHROPATHY	|| id:ebi-a-GCST90001761	Simple mode	27	-0.0616581	0.0911828	0.504883	-0.240376	0.11706	0.940204	0.786332	1.12419
1855	ebi-a-GCST90001761	finn-b-DM_NEPHROPATHY	Diabetic nephropathy || id:finn-b-DM_NEPHROPATHY	|| id:ebi-a-GCST90001761	Weighted mode	27	-0.0562703	0.0449418	0.221691	-0.144356	0.0318156	0.945284	0.865579	1.03233
1856	ebi-a-GCST90001762	finn-b-DM_NEPHROPATHY	Diabetic nephropathy || id:finn-b-DM_NEPHROPATHY	|| id:ebi-a-GCST90001762	MR Egger	16	-0.00632488	0.0317364	0.844898	-0.0685283	0.0558786	0.993695	0.933767	1.05747
1857	ebi-a-GCST90001762	finn-b-DM_NEPHROPATHY	Diabetic nephropathy || id:finn-b-DM_NEPHROPATHY	|| id:ebi-a-GCST90001762	Weighted median	16	0.000682457	0.0220066	0.97526	-0.0424505	0.0438155	1.00068	0.958438	1.04479
1858	ebi-a-GCST90001762	finn-b-DM_NEPHROPATHY	Diabetic nephropathy || id:finn-b-DM_NEPHROPATHY	|| id:ebi-a-GCST90001762	Inverse variance weighted	16	0.0103193	0.026097	0.692532	-0.0408308	0.0614694	1.01037	0.959992	1.0634
1859	ebi-a-GCST90001762	finn-b-DM_NEPHROPATHY	Diabetic nephropathy || id:finn-b-DM_NEPHROPATHY	|| id:ebi-a-GCST90001762	Simple mode	16	-0.0346603	0.0698447	0.626912	-0.171556	0.102235	0.965933	0.842353	1.10764
1860	ebi-a-GCST90001762	finn-b-DM_NEPHROPATHY	Diabetic nephropathy || id:finn-b-DM_NEPHROPATHY	|| id:ebi-a-GCST90001762	Weighted mode	16	0.000236831	0.0218097	0.991479	-0.0425101	0.0429838	1.00024	0.958381	1.04392
1861	ebi-a-GCST90001763	finn-b-DM_NEPHROPATHY	Diabetic nephropathy || id:finn-b-DM_NEPHROPATHY	|| id:ebi-a-GCST90001763	MR Egger	18	0.0127912	0.0157562	0.428808	-0.0180909	0.0436733	1.01287	0.982072	1.04464
1862	ebi-a-GCST90001763	finn-b-DM_NEPHROPATHY	Diabetic nephropathy || id:finn-b-DM_NEPHROPATHY	|| id:ebi-a-GCST90001763	Weighted median	18	0.00836213	0.0181688	0.645339	-0.0272487	0.043973	1.0084	0.973119	1.04495
[truncated: 1,793 more rows]
