# Supplementary material for: Causal role of immune cells in diabetic nephropathy: a bidirectional Mendelian randomization study
Source: Front Endocrinol (Lausanne). 2024 Sep 13;15:1357642. doi: 10.3389/fendo.2024.1357642 (PMC11427287; doi:10.3389/fendo.2024.1357642)
Supplement: Supplementary file 5 [file Table4.xlsx]

## Sheet: Supplementary Table4
	Supplementary Table4. MR-Egger intercept tests Results
	id.exposure	id.outcome	outcome	exposure	egger_intercept	se	pval
1	ebi-a-GCST90001391	finn-b-DM_NEPHROPATHY	Diabetic nephropathy || id:finn-b-DM_NEPHROPATHY	|| id:ebi-a-GCST90001391	-0.01036	0.0187431	0.592586
2	ebi-a-GCST90001392	finn-b-DM_NEPHROPATHY	Diabetic nephropathy || id:finn-b-DM_NEPHROPATHY	|| id:ebi-a-GCST90001392	-0.00411382	0.0118225	0.73078
3	ebi-a-GCST90001393	finn-b-DM_NEPHROPATHY	Diabetic nephropathy || id:finn-b-DM_NEPHROPATHY	|| id:ebi-a-GCST90001393	-0.0284324	0.0238006	0.257363
4	ebi-a-GCST90001394	finn-b-DM_NEPHROPATHY	Diabetic nephropathy || id:finn-b-DM_NEPHROPATHY	|| id:ebi-a-GCST90001394	-0.00676185	0.0119428	0.577269
5	ebi-a-GCST90001395	finn-b-DM_NEPHROPATHY	Diabetic nephropathy || id:finn-b-DM_NEPHROPATHY	|| id:ebi-a-GCST90001395	-0.00818525	0.0123531	0.517634
6	ebi-a-GCST90001396	finn-b-DM_NEPHROPATHY	Diabetic nephropathy || id:finn-b-DM_NEPHROPATHY	|| id:ebi-a-GCST90001396	-0.0333115	0.0295321	0.281377
7	ebi-a-GCST90001397	finn-b-DM_NEPHROPATHY	Diabetic nephropathy || id:finn-b-DM_NEPHROPATHY	|| id:ebi-a-GCST90001397	0.00431699	0.0130091	0.742773
8	ebi-a-GCST90001398	finn-b-DM_NEPHROPATHY	Diabetic nephropathy || id:finn-b-DM_NEPHROPATHY	|| id:ebi-a-GCST90001398	0.0137185	0.0323505	0.678457
9	ebi-a-GCST90001399	finn-b-DM_NEPHROPATHY	Diabetic nephropathy || id:finn-b-DM_NEPHROPATHY	|| id:ebi-a-GCST90001399	-0.00323863	0.0218813	0.884793
10	ebi-a-GCST90001400	finn-b-DM_NEPHROPATHY	Diabetic nephropathy || id:finn-b-DM_NEPHROPATHY	|| id:ebi-a-GCST90001400	-0.0241106	0.0146122	0.12995
11	ebi-a-GCST90001401	finn-b-DM_NEPHROPATHY	Diabetic nephropathy || id:finn-b-DM_NEPHROPATHY	|| id:ebi-a-GCST90001401	-0.00883282	0.0200448	0.66471
12	ebi-a-GCST90001402	finn-b-DM_NEPHROPATHY	Diabetic nephropathy || id:finn-b-DM_NEPHROPATHY	|| id:ebi-a-GCST90001402	0.0329767	0.0220563	0.169096
13	ebi-a-GCST90001403	finn-b-DM_NEPHROPATHY	Diabetic nephropathy || id:finn-b-DM_NEPHROPATHY	|| id:ebi-a-GCST90001403	0.00625942	0.0154819	0.692561
14	ebi-a-GCST90001404	finn-b-DM_NEPHROPATHY	Diabetic nephropathy || id:finn-b-DM_NEPHROPATHY	|| id:ebi-a-GCST90001404	-0.00497116	0.0118285	0.678558
15	ebi-a-GCST90001405	finn-b-DM_NEPHROPATHY	Diabetic nephropathy || id:finn-b-DM_NEPHROPATHY	|| id:ebi-a-GCST90001405	0.00389585	0.0119455	0.748082
16	ebi-a-GCST90001406	finn-b-DM_NEPHROPATHY	Diabetic nephropathy || id:finn-b-DM_NEPHROPATHY	|| id:ebi-a-GCST90001406	0.0181678	0.0151289	0.242573
17	ebi-a-GCST90001407	finn-b-DM_NEPHROPATHY	Diabetic nephropathy || id:finn-b-DM_NEPHROPATHY	|| id:ebi-a-GCST90001407	-0.00821102	0.013354	0.551145
18	ebi-a-GCST90001408	finn-b-DM_NEPHROPATHY	Diabetic nephropathy || id:finn-b-DM_NEPHROPATHY	|| id:ebi-a-GCST90001408	-0.0130697	0.0147838	0.386225
19	ebi-a-GCST90001409	finn-b-DM_NEPHROPATHY	Diabetic nephropathy || id:finn-b-DM_NEPHROPATHY	|| id:ebi-a-GCST90001409	-0.00750393	0.0111032	0.507738
20	ebi-a-GCST90001410	finn-b-DM_NEPHROPATHY	Diabetic nephropathy || id:finn-b-DM_NEPHROPATHY	|| id:ebi-a-GCST90001410	0.0383981	0.0228492	0.123779
21	ebi-a-GCST90001411	finn-b-DM_NEPHROPATHY	Diabetic nephropathy || id:finn-b-DM_NEPHROPATHY	|| id:ebi-a-GCST90001411	-0.0406109	0.0229467	0.104438
22	ebi-a-GCST90001412	finn-b-DM_NEPHROPATHY	Diabetic nephropathy || id:finn-b-DM_NEPHROPATHY	|| id:ebi-a-GCST90001412	-0.00199392	0.0255265	0.938651
23	ebi-a-GCST90001413	finn-b-DM_NEPHROPATHY	Diabetic nephropathy || id:finn-b-DM_NEPHROPATHY	|| id:ebi-a-GCST90001413	-0.0130865	0.021017	0.545157
24	ebi-a-GCST90001414	finn-b-DM_NEPHROPATHY	Diabetic nephropathy || id:finn-b-DM_NEPHROPATHY	|| id:ebi-a-GCST90001414	-0.0319607	0.0174223	0.0895662
25	ebi-a-GCST90001415	finn-b-DM_NEPHROPATHY	Diabetic nephropathy || id:finn-b-DM_NEPHROPATHY	|| id:ebi-a-GCST90001415	-0.0131567	0.0145757	0.381983
26	ebi-a-GCST90001416	finn-b-DM_NEPHROPATHY	Diabetic nephropathy || id:finn-b-DM_NEPHROPATHY	|| id:ebi-a-GCST90001416	0.0139953	0.0127817	0.287975
27	ebi-a-GCST90001417	finn-b-DM_NEPHROPATHY	Diabetic nephropathy || id:finn-b-DM_NEPHROPATHY	|| id:ebi-a-GCST90001417	-0.000715623	0.0185007	0.969528
28	ebi-a-GCST90001418	finn-b-DM_NEPHROPATHY	Diabetic nephropathy || id:finn-b-DM_NEPHROPATHY	|| id:ebi-a-GCST90001418	-0.00740549	0.0116212	0.530854
29	ebi-a-GCST90001419	finn-b-DM_NEPHROPATHY	Diabetic nephropathy || id:finn-b-DM_NEPHROPATHY	|| id:ebi-a-GCST90001419	0.0386721	0.0445314	0.399805
30	ebi-a-GCST90001420	finn-b-DM_NEPHROPATHY	Diabetic nephropathy || id:finn-b-DM_NEPHROPATHY	|| id:ebi-a-GCST90001420	-0.0238286	0.022123	0.302616
31	ebi-a-GCST90001421	finn-b-DM_NEPHROPATHY	Diabetic nephropathy || id:finn-b-DM_NEPHROPATHY	|| id:ebi-a-GCST90001421	-0.00540549	0.0116905	0.652077
32	ebi-a-GCST90001422	finn-b-DM_NEPHROPATHY	Diabetic nephropathy || id:finn-b-DM_NEPHROPATHY	|| id:ebi-a-GCST90001422	0.0156509	0.0116525	0.195052
33	ebi-a-GCST90001423	finn-b-DM_NEPHROPATHY	Diabetic nephropathy || id:finn-b-DM_NEPHROPATHY	|| id:ebi-a-GCST90001423	-0.0129295	0.021221	0.554715
34	ebi-a-GCST90001424	finn-b-DM_NEPHROPATHY	Diabetic nephropathy || id:finn-b-DM_NEPHROPATHY	|| id:ebi-a-GCST90001424	0.00491539	0.015934	0.763478
35	ebi-a-GCST90001425	finn-b-DM_NEPHROPATHY	Diabetic nephropathy || id:finn-b-DM_NEPHROPATHY	|| id:ebi-a-GCST90001425	-0.00177364	0.0144103	0.903213
36	ebi-a-GCST90001426	finn-b-DM_NEPHROPATHY	Diabetic nephropathy || id:finn-b-DM_NEPHROPATHY	|| id:ebi-a-GCST90001426	-0.00859167	0.0131803	0.523209
37	ebi-a-GCST90001427	finn-b-DM_NEPHROPATHY	Diabetic nephropathy || id:finn-b-DM_NEPHROPATHY	|| id:ebi-a-GCST90001427	0.00186639	0.0194426	0.92448
38	ebi-a-GCST90001428	finn-b-DM_NEPHROPATHY	Diabetic nephropathy || id:finn-b-DM_NEPHROPATHY	|| id:ebi-a-GCST90001428	0.00905782	0.0106342	0.40443
39	ebi-a-GCST90001429	finn-b-DM_NEPHROPATHY	Diabetic nephropathy || id:finn-b-DM_NEPHROPATHY	|| id:ebi-a-GCST90001429	-0.0215798	0.0133303	0.121959
40	ebi-a-GCST90001430	finn-b-DM_NEPHROPATHY	Diabetic nephropathy || id:finn-b-DM_NEPHROPATHY	|| id:ebi-a-GCST90001430	-0.0103357	0.0112382	0.366882
41	ebi-a-GCST90001431	finn-b-DM_NEPHROPATHY	Diabetic nephropathy || id:finn-b-DM_NEPHROPATHY	|| id:ebi-a-GCST90001431	0.0175349	0.0184349	0.358865
42	ebi-a-GCST90001432	finn-b-DM_NEPHROPATHY	Diabetic nephropathy || id:finn-b-DM_NEPHROPATHY	|| id:ebi-a-GCST90001432	0.000999783	0.0294885	0.973373
43	ebi-a-GCST90001433	finn-b-DM_NEPHROPATHY	Diabetic nephropathy || id:finn-b-DM_NEPHROPATHY	|| id:ebi-a-GCST90001433	0.021614	0.0239979	0.384151
44	ebi-a-GCST90001434	finn-b-DM_NEPHROPATHY	Diabetic nephropathy || id:finn-b-DM_NEPHROPATHY	|| id:ebi-a-GCST90001434	0.00474076	0.0149856	0.756401
45	ebi-a-GCST90001435	finn-b-DM_NEPHROPATHY	Diabetic nephropathy || id:finn-b-DM_NEPHROPATHY	|| id:ebi-a-GCST90001435	-0.00436695	0.0106073	0.686026
46	ebi-a-GCST90001436	finn-b-DM_NEPHROPATHY	Diabetic nephropathy || id:finn-b-DM_NEPHROPATHY	|| id:ebi-a-GCST90001436	-0.0114642	0.010653	0.294674
47	ebi-a-GCST90001437	finn-b-DM_NEPHROPATHY	Diabetic nephropathy || id:finn-b-DM_NEPHROPATHY	|| id:ebi-a-GCST90001437	0.0136586	0.0249072	0.591001
48	ebi-a-GCST90001438	finn-b-DM_NEPHROPATHY	Diabetic nephropathy || id:finn-b-DM_NEPHROPATHY	|| id:ebi-a-GCST90001438	-0.0290986	0.0174013	0.122653
49	ebi-a-GCST90001439	finn-b-DM_NEPHROPATHY	Diabetic nephropathy || id:finn-b-DM_NEPHROPATHY	|| id:ebi-a-GCST90001439	-0.000529256	0.0341516	0.987913
50	ebi-a-GCST90001440	finn-b-DM_NEPHROPATHY	Diabetic nephropathy || id:finn-b-DM_NEPHROPATHY	|| id:ebi-a-GCST90001440	-0.00958966	0.0125903	0.454726
51	ebi-a-GCST90001441	finn-b-DM_NEPHROPATHY	Diabetic nephropathy || id:finn-b-DM_NEPHROPATHY	|| id:ebi-a-GCST90001441	0.00367647	0.0293013	0.90207
52	ebi-a-GCST90001442	finn-b-DM_NEPHROPATHY	Diabetic nephropathy || id:finn-b-DM_NEPHROPATHY	|| id:ebi-a-GCST90001442	-0.00918657	0.0121125	0.458006
53	ebi-a-GCST90001443	finn-b-DM_NEPHROPATHY	Diabetic nephropathy || id:finn-b-DM_NEPHROPATHY	|| id:ebi-a-GCST90001443	-0.0302057	0.0172137	0.109834
54	ebi-a-GCST90001444	finn-b-DM_NEPHROPATHY	Diabetic nephropathy || id:finn-b-DM_NEPHROPATHY	|| id:ebi-a-GCST90001444	0.008478	0.0128563	0.517526
55	ebi-a-GCST90001445	finn-b-DM_NEPHROPATHY	Diabetic nephropathy || id:finn-b-DM_NEPHROPATHY	|| id:ebi-a-GCST90001445	-0.0302397	0.0429283	0.503923
56	ebi-a-GCST90001446	finn-b-DM_NEPHROPATHY	Diabetic nephropathy || id:finn-b-DM_NEPHROPATHY	|| id:ebi-a-GCST90001446	-0.0916224	0.0460196	0.0776782
57	ebi-a-GCST90001447	finn-b-DM_NEPHROPATHY	Diabetic nephropathy || id:finn-b-DM_NEPHROPATHY	|| id:ebi-a-GCST90001447	-0.0201248	0.0202997	0.335401
58	ebi-a-GCST90001448	finn-b-DM_NEPHROPATHY	Diabetic nephropathy || id:finn-b-DM_NEPHROPATHY	|| id:ebi-a-GCST90001448	-0.0181375	0.0230583	0.446776
59	ebi-a-GCST90001449	finn-b-DM_NEPHROPATHY	Diabetic nephropathy || id:finn-b-DM_NEPHROPATHY	|| id:ebi-a-GCST90001449	-0.0171688	0.0190259	0.383264
60	ebi-a-GCST90001450	finn-b-DM_NEPHROPATHY	Diabetic nephropathy || id:finn-b-DM_NEPHROPATHY	|| id:ebi-a-GCST90001450	-0.00228955	0.0126867	0.859371
61	ebi-a-GCST90001451	finn-b-DM_NEPHROPATHY	Diabetic nephropathy || id:finn-b-DM_NEPHROPATHY	|| id:ebi-a-GCST90001451	-0.00332485	0.019841	0.869314
62	ebi-a-GCST90001452	finn-b-DM_NEPHROPATHY	Diabetic nephropathy || id:finn-b-DM_NEPHROPATHY	|| id:ebi-a-GCST90001452	-0.011176	0.0141067	0.43913
63	ebi-a-GCST90001453	finn-b-DM_NEPHROPATHY	Diabetic nephropathy || id:finn-b-DM_NEPHROPATHY	|| id:ebi-a-GCST90001453	0.00438622	0.0244023	0.860123
64	ebi-a-GCST90001454	finn-b-DM_NEPHROPATHY	Diabetic nephropathy || id:finn-b-DM_NEPHROPATHY	|| id:ebi-a-GCST90001454	-0.0294885	0.0229315	0.219327
65	ebi-a-GCST90001455	finn-b-DM_NEPHROPATHY	Diabetic nephropathy || id:finn-b-DM_NEPHROPATHY	|| id:ebi-a-GCST90001455	0.0358246	0.0399804	0.404738
66	ebi-a-GCST90001456	finn-b-DM_NEPHROPATHY	Diabetic nephropathy || id:finn-b-DM_NEPHROPATHY	|| id:ebi-a-GCST90001456	-0.0171767	0.0179015	0.353579
67	ebi-a-GCST90001457	finn-b-DM_NEPHROPATHY	Diabetic nephropathy || id:finn-b-DM_NEPHROPATHY	|| id:ebi-a-GCST90001457	-0.00555044	0.0131636	0.680168
68	ebi-a-GCST90001458	finn-b-DM_NEPHROPATHY	Diabetic nephropathy || id:finn-b-DM_NEPHROPATHY	|| id:ebi-a-GCST90001458	-0.015256	0.0118293	0.213487
69	ebi-a-GCST90001459	finn-b-DM_NEPHROPATHY	Diabetic nephropathy || id:finn-b-DM_NEPHROPATHY	|| id:ebi-a-GCST90001459	0.0148771	0.0159616	0.361898
70	ebi-a-GCST90001460	finn-b-DM_NEPHROPATHY	Diabetic nephropathy || id:finn-b-DM_NEPHROPATHY	|| id:ebi-a-GCST90001460	-0.0165922	0.0123314	0.19216
71	ebi-a-GCST90001461	finn-b-DM_NEPHROPATHY	Diabetic nephropathy || id:finn-b-DM_NEPHROPATHY	|| id:ebi-a-GCST90001461	0.00636459	0.0167103	0.709011
72	ebi-a-GCST90001462	finn-b-DM_NEPHROPATHY	Diabetic nephropathy || id:finn-b-DM_NEPHROPATHY	|| id:ebi-a-GCST90001462	-0.00105361	0.0136014	0.939351
73	ebi-a-GCST90001463	finn-b-DM_NEPHROPATHY	Diabetic nephropathy || id:finn-b-DM_NEPHROPATHY	|| id:ebi-a-GCST90001463	-0.00857253	0.0133301	0.528742
74	ebi-a-GCST90001464	finn-b-DM_NEPHROPATHY	Diabetic nephropathy || id:finn-b-DM_NEPHROPATHY	|| id:ebi-a-GCST90001464	0.0157899	0.0148077	0.302102
75	ebi-a-GCST90001465	finn-b-DM_NEPHROPATHY	Diabetic nephropathy || id:finn-b-DM_NEPHROPATHY	|| id:ebi-a-GCST90001465	0.0118341	0.0146024	0.427733
76	ebi-a-GCST90001466	finn-b-DM_NEPHROPATHY	Diabetic nephropathy || id:finn-b-DM_NEPHROPATHY	|| id:ebi-a-GCST90001466	0.026104	0.02227	0.259413
77	ebi-a-GCST90001467	finn-b-DM_NEPHROPATHY	Diabetic nephropathy || id:finn-b-DM_NEPHROPATHY	|| id:ebi-a-GCST90001467	0.0219445	0.0208115	0.304908
78	ebi-a-GCST90001468	finn-b-DM_NEPHROPATHY	Diabetic nephropathy || id:finn-b-DM_NEPHROPATHY	|| id:ebi-a-GCST90001468	0.0116005	0.0181632	0.53503
79	ebi-a-GCST90001469	finn-b-DM_NEPHROPATHY	Diabetic nephropathy || id:finn-b-DM_NEPHROPATHY	|| id:ebi-a-GCST90001469	0.00272466	0.0134385	0.841604
80	ebi-a-GCST90001470	finn-b-DM_NEPHROPATHY	Diabetic nephropathy || id:finn-b-DM_NEPHROPATHY	|| id:ebi-a-GCST90001470	0.0019717	0.0157088	0.901434
81	ebi-a-GCST90001471	finn-b-DM_NEPHROPATHY	Diabetic nephropathy || id:finn-b-DM_NEPHROPATHY	|| id:ebi-a-GCST90001471	-0.0130576	0.0135388	0.350108
82	ebi-a-GCST90001472	finn-b-DM_NEPHROPATHY	Diabetic nephropathy || id:finn-b-DM_NEPHROPATHY	|| id:ebi-a-GCST90001472	0.0025727	0.0154241	0.869757
83	ebi-a-GCST90001473	finn-b-DM_NEPHROPATHY	Diabetic nephropathy || id:finn-b-DM_NEPHROPATHY	|| id:ebi-a-GCST90001473	0.00194928	0.0136852	0.888764
84	ebi-a-GCST90001474	finn-b-DM_NEPHROPATHY	Diabetic nephropathy || id:finn-b-DM_NEPHROPATHY	|| id:ebi-a-GCST90001474	-0.0191689	0.0162306	0.252961
85	ebi-a-GCST90001475	finn-b-DM_NEPHROPATHY	Diabetic nephropathy || id:finn-b-DM_NEPHROPATHY	|| id:ebi-a-GCST90001475	0.00668438	0.0349305	0.850649
86	ebi-a-GCST90001476	finn-b-DM_NEPHROPATHY	Diabetic nephropathy || id:finn-b-DM_NEPHROPATHY	|| id:ebi-a-GCST90001476	-0.0233149	0.258571	0.932488
87	ebi-a-GCST90001477	finn-b-DM_NEPHROPATHY	Diabetic nephropathy || id:finn-b-DM_NEPHROPATHY	|| id:ebi-a-GCST90001477	0.00561172	0.0323307	0.864139
88	ebi-a-GCST90001478	finn-b-DM_NEPHROPATHY	Diabetic nephropathy || id:finn-b-DM_NEPHROPATHY	|| id:ebi-a-GCST90001478	0.0246337	0.0198532	0.240495
89	ebi-a-GCST90001479	finn-b-DM_NEPHROPATHY	Diabetic nephropathy || id:finn-b-DM_NEPHROPATHY	|| id:ebi-a-GCST90001479	-0.00609342	0.0163165	0.716608
90	ebi-a-GCST90001480	finn-b-DM_NEPHROPATHY	Diabetic nephropathy || id:finn-b-DM_NEPHROPATHY	|| id:ebi-a-GCST90001480	-0.0114401	0.0206466	0.585368
91	ebi-a-GCST90001481	finn-b-DM_NEPHROPATHY	Diabetic nephropathy || id:finn-b-DM_NEPHROPATHY	|| id:ebi-a-GCST90001481	-0.060586	0.0268478	0.0334115
92	ebi-a-GCST90001482	finn-b-DM_NEPHROPATHY	Diabetic nephropathy || id:finn-b-DM_NEPHROPATHY	|| id:ebi-a-GCST90001482	0.0172178	0.0130342	0.197597
93	ebi-a-GCST90001483	finn-b-DM_NEPHROPATHY	Diabetic nephropathy || id:finn-b-DM_NEPHROPATHY	|| id:ebi-a-GCST90001483	-0.00517021	0.0187567	0.785514
94	ebi-a-GCST90001484	finn-b-DM_NEPHROPATHY	Diabetic nephropathy || id:finn-b-DM_NEPHROPATHY	|| id:ebi-a-GCST90001484	-0.0110517	0.0136901	0.429497
95	ebi-a-GCST90001485	finn-b-DM_NEPHROPATHY	Diabetic nephropathy || id:finn-b-DM_NEPHROPATHY	|| id:ebi-a-GCST90001485	0.010374	0.0083317	0.223407
96	ebi-a-GCST90001486	finn-b-DM_NEPHROPATHY	Diabetic nephropathy || id:finn-b-DM_NEPHROPATHY	|| id:ebi-a-GCST90001486	-0.0227327	0.0180815	0.234707
97	ebi-a-GCST90001487	finn-b-DM_NEPHROPATHY	Diabetic nephropathy || id:finn-b-DM_NEPHROPATHY	|| id:ebi-a-GCST90001487	-0.013486	0.0113629	0.247946
98	ebi-a-GCST90001488	finn-b-DM_NEPHROPATHY	Diabetic nephropathy || id:finn-b-DM_NEPHROPATHY	|| id:ebi-a-GCST90001488	-0.00200954	0.014833	0.894163
99	ebi-a-GCST90001489	finn-b-DM_NEPHROPATHY	Diabetic nephropathy || id:finn-b-DM_NEPHROPATHY	|| id:ebi-a-GCST90001489	-0.0143411	0.0112332	0.214461
100	ebi-a-GCST90001490	finn-b-DM_NEPHROPATHY	Diabetic nephropathy || id:finn-b-DM_NEPHROPATHY	|| id:ebi-a-GCST90001490	-0.040527	0.0284241	0.227069
101	ebi-a-GCST90001491	finn-b-DM_NEPHROPATHY	Diabetic nephropathy || id:finn-b-DM_NEPHROPATHY	|| id:ebi-a-GCST90001491	-0.00939337	0.01288	0.473877
102	ebi-a-GCST90001492	finn-b-DM_NEPHROPATHY	Diabetic nephropathy || id:finn-b-DM_NEPHROPATHY	|| id:ebi-a-GCST90001492	0.0312214	0.0150906	0.0541095
103	ebi-a-GCST90001493	finn-b-DM_NEPHROPATHY	Diabetic nephropathy || id:finn-b-DM_NEPHROPATHY	|| id:ebi-a-GCST90001493	0.0275813	0.0150137	0.0791553
104	ebi-a-GCST90001494	finn-b-DM_NEPHROPATHY	Diabetic nephropathy || id:finn-b-DM_NEPHROPATHY	|| id:ebi-a-GCST90001494	-0.00645697	0.00995135	0.523814
105	ebi-a-GCST90001495	finn-b-DM_NEPHROPATHY	Diabetic nephropathy || id:finn-b-DM_NEPHROPATHY	|| id:ebi-a-GCST90001495	-0.0101608	0.0156257	0.522573
106	ebi-a-GCST90001496	finn-b-DM_NEPHROPATHY	Diabetic nephropathy || id:finn-b-DM_NEPHROPATHY	|| id:ebi-a-GCST90001496	0.00415172	0.0142612	0.773816
107	ebi-a-GCST90001497	finn-b-DM_NEPHROPATHY	Diabetic nephropathy || id:finn-b-DM_NEPHROPATHY	|| id:ebi-a-GCST90001497	0.00277702	0.0150686	0.8561
108	ebi-a-GCST90001498	finn-b-DM_NEPHROPATHY	Diabetic nephropathy || id:finn-b-DM_NEPHROPATHY	|| id:ebi-a-GCST90001498	-0.0518976	0.0361787	0.171955
109	ebi-a-GCST90001499	finn-b-DM_NEPHROPATHY	Diabetic nephropathy || id:finn-b-DM_NEPHROPATHY	|| id:ebi-a-GCST90001499	-0.0260435	0.0160657	0.120665
110	ebi-a-GCST90001500	finn-b-DM_NEPHROPATHY	Diabetic nephropathy || id:finn-b-DM_NEPHROPATHY	|| id:ebi-a-GCST90001500	0.028799	0.0118027	0.0232027
111	ebi-a-GCST90001501	finn-b-DM_NEPHROPATHY	Diabetic nephropathy || id:finn-b-DM_NEPHROPATHY	|| id:ebi-a-GCST90001501	0.00401767	0.0178525	0.824625
112	ebi-a-GCST90001502	finn-b-DM_NEPHROPATHY	Diabetic nephropathy || id:finn-b-DM_NEPHROPATHY	|| id:ebi-a-GCST90001502	0.0302299	0.0194732	0.130405
113	ebi-a-GCST90001503	finn-b-DM_NEPHROPATHY	Diabetic nephropathy || id:finn-b-DM_NEPHROPATHY	|| id:ebi-a-GCST90001503	0.013266	0.0104718	0.217898
114	ebi-a-GCST90001504	finn-b-DM_NEPHROPATHY	Diabetic nephropathy || id:finn-b-DM_NEPHROPATHY	|| id:ebi-a-GCST90001504	-0.00784911	0.0173225	0.65588
115	ebi-a-GCST90001505	finn-b-DM_NEPHROPATHY	Diabetic nephropathy || id:finn-b-DM_NEPHROPATHY	|| id:ebi-a-GCST90001505	-0.0326277	0.0300136	0.291337
116	ebi-a-GCST90001506	finn-b-DM_NEPHROPATHY	Diabetic nephropathy || id:finn-b-DM_NEPHROPATHY	|| id:ebi-a-GCST90001506	-0.00961081	0.0160097	0.558619
117	ebi-a-GCST90001507	finn-b-DM_NEPHROPATHY	Diabetic nephropathy || id:finn-b-DM_NEPHROPATHY	|| id:ebi-a-GCST90001507	0.0186166	0.0176102	0.3037
118	ebi-a-GCST90001508	finn-b-DM_NEPHROPATHY	Diabetic nephropathy || id:finn-b-DM_NEPHROPATHY	|| id:ebi-a-GCST90001508	0.00150888	0.0117815	0.899311
119	ebi-a-GCST90001509	finn-b-DM_NEPHROPATHY	Diabetic nephropathy || id:finn-b-DM_NEPHROPATHY	|| id:ebi-a-GCST90001509	0.018292	0.0148255	0.233136
120	ebi-a-GCST90001510	finn-b-DM_NEPHROPATHY	Diabetic nephropathy || id:finn-b-DM_NEPHROPATHY	|| id:ebi-a-GCST90001510	-0.000368824	0.03283	0.991195
121	ebi-a-GCST90001511	finn-b-DM_NEPHROPATHY	Diabetic nephropathy || id:finn-b-DM_NEPHROPATHY	|| id:ebi-a-GCST90001511	-0.0522394	0.0250632	0.0508684
122	ebi-a-GCST90001512	finn-b-DM_NEPHROPATHY	Diabetic nephropathy || id:finn-b-DM_NEPHROPATHY	|| id:ebi-a-GCST90001512	0.00151684	0.0137322	0.913048
123	ebi-a-GCST90001513	finn-b-DM_NEPHROPATHY	Diabetic nephropathy || id:finn-b-DM_NEPHROPATHY	|| id:ebi-a-GCST90001513	-0.00749925	0.0216932	0.733812
124	ebi-a-GCST90001514	finn-b-DM_NEPHROPATHY	Diabetic nephropathy || id:finn-b-DM_NEPHROPATHY	|| id:ebi-a-GCST90001514	-0.0113015	0.0142285	0.439415
125	ebi-a-GCST90001515	finn-b-DM_NEPHROPATHY	Diabetic nephropathy || id:finn-b-DM_NEPHROPATHY	|| id:ebi-a-GCST90001515	0.00767516	0.0160064	0.637353
126	ebi-a-GCST90001516	finn-b-DM_NEPHROPATHY	Diabetic nephropathy || id:finn-b-DM_NEPHROPATHY	|| id:ebi-a-GCST90001516	-0.0213996	0.0149253	0.177175
127	ebi-a-GCST90001517	finn-b-DM_NEPHROPATHY	Diabetic nephropathy || id:finn-b-DM_NEPHROPATHY	|| id:ebi-a-GCST90001517	0.000204717	0.00996361	0.983793
128	ebi-a-GCST90001518	finn-b-DM_NEPHROPATHY	Diabetic nephropathy || id:finn-b-DM_NEPHROPATHY	|| id:ebi-a-GCST90001518	0.00869992	0.0101307	0.399727
129	ebi-a-GCST90001519	finn-b-DM_NEPHROPATHY	Diabetic nephropathy || id:finn-b-DM_NEPHROPATHY	|| id:ebi-a-GCST90001519	-0.0100233	0.0147542	0.50726
130	ebi-a-GCST90001520	finn-b-DM_NEPHROPATHY	Diabetic nephropathy || id:finn-b-DM_NEPHROPATHY	|| id:ebi-a-GCST90001520	-0.000278742	0.0123312	0.982201
131	ebi-a-GCST90001521	finn-b-DM_NEPHROPATHY	Diabetic nephropathy || id:finn-b-DM_NEPHROPATHY	|| id:ebi-a-GCST90001521	0.00722827	0.0132403	0.591467
132	ebi-a-GCST90001522	finn-b-DM_NEPHROPATHY	Diabetic nephropathy || id:finn-b-DM_NEPHROPATHY	|| id:ebi-a-GCST90001522	-0.019281	0.0237434	0.429459
133	ebi-a-GCST90001523	finn-b-DM_NEPHROPATHY	Diabetic nephropathy || id:finn-b-DM_NEPHROPATHY	|| id:ebi-a-GCST90001523	0.000129991	0.0144812	0.992912
134	ebi-a-GCST90001524	finn-b-DM_NEPHROPATHY	Diabetic nephropathy || id:finn-b-DM_NEPHROPATHY	|| id:ebi-a-GCST90001524	0.00655081	0.0180303	0.721433
135	ebi-a-GCST90001525	finn-b-DM_NEPHROPATHY	Diabetic nephropathy || id:finn-b-DM_NEPHROPATHY	|| id:ebi-a-GCST90001525	0.0138606	0.0132509	0.307448
136	ebi-a-GCST90001526	finn-b-DM_NEPHROPATHY	Diabetic nephropathy || id:finn-b-DM_NEPHROPATHY	|| id:ebi-a-GCST90001526	0.0161371	0.0140297	0.265982
137	ebi-a-GCST90001527	finn-b-DM_NEPHROPATHY	Diabetic nephropathy || id:finn-b-DM_NEPHROPATHY	|| id:ebi-a-GCST90001527	0.00636031	0.0115115	0.586164
138	ebi-a-GCST90001528	finn-b-DM_NEPHROPATHY	Diabetic nephropathy || id:finn-b-DM_NEPHROPATHY	|| id:ebi-a-GCST90001528	-0.0143938	0.01657	0.397131
139	ebi-a-GCST90001529	finn-b-DM_NEPHROPATHY	Diabetic nephropathy || id:finn-b-DM_NEPHROPATHY	|| id:ebi-a-GCST90001529	0.0283492	0.0179135	0.139507
140	ebi-a-GCST90001530	finn-b-DM_NEPHROPATHY	Diabetic nephropathy || id:finn-b-DM_NEPHROPATHY	|| id:ebi-a-GCST90001530	0.0364816	0.02408	0.150554
141	ebi-a-GCST90001531	finn-b-DM_NEPHROPATHY	Diabetic nephropathy || id:finn-b-DM_NEPHROPATHY	|| id:ebi-a-GCST90001531	-0.00549653	0.0113804	0.634354
142	ebi-a-GCST90001532	finn-b-DM_NEPHROPATHY	Diabetic nephropathy || id:finn-b-DM_NEPHROPATHY	|| id:ebi-a-GCST90001532	0.00181786	0.0102096	0.860472
143	ebi-a-GCST90001533	finn-b-DM_NEPHROPATHY	Diabetic nephropathy || id:finn-b-DM_NEPHROPATHY	|| id:ebi-a-GCST90001533	0.0165878	0.0183448	0.380171
144	ebi-a-GCST90001534	finn-b-DM_NEPHROPATHY	Diabetic nephropathy || id:finn-b-DM_NEPHROPATHY	|| id:ebi-a-GCST90001534	0.0105963	0.0130594	0.434346
145	ebi-a-GCST90001535	finn-b-DM_NEPHROPATHY	Diabetic nephropathy || id:finn-b-DM_NEPHROPATHY	|| id:ebi-a-GCST90001535	-0.0158669	0.0227154	0.492524
146	ebi-a-GCST90001536	finn-b-DM_NEPHROPATHY	Diabetic nephropathy || id:finn-b-DM_NEPHROPATHY	|| id:ebi-a-GCST90001536	-0.0252726	0.0210442	0.242
147	ebi-a-GCST90001537	finn-b-DM_NEPHROPATHY	Diabetic nephropathy || id:finn-b-DM_NEPHROPATHY	|| id:ebi-a-GCST90001537	0.0444334	0.0271958	0.117197
148	ebi-a-GCST90001538	finn-b-DM_NEPHROPATHY	Diabetic nephropathy || id:finn-b-DM_NEPHROPATHY	|| id:ebi-a-GCST90001538	-0.00742839	0.00824772	0.375733
149	ebi-a-GCST90001539	finn-b-DM_NEPHROPATHY	Diabetic nephropathy || id:finn-b-DM_NEPHROPATHY	|| id:ebi-a-GCST90001539	-0.0164955	0.0127571	0.211498
150	ebi-a-GCST90001540	finn-b-DM_NEPHROPATHY	Diabetic nephropathy || id:finn-b-DM_NEPHROPATHY	|| id:ebi-a-GCST90001540	0.00262561	0.0426853	0.951595
151	ebi-a-GCST90001541	finn-b-DM_NEPHROPATHY	Diabetic nephropathy || id:finn-b-DM_NEPHROPATHY	|| id:ebi-a-GCST90001541	0.00721543	0.0148995	0.633205
152	ebi-a-GCST90001542	finn-b-DM_NEPHROPATHY	Diabetic nephropathy || id:finn-b-DM_NEPHROPATHY	|| id:ebi-a-GCST90001542	0.000862237	0.0155733	0.956457
153	ebi-a-GCST90001543	finn-b-DM_NEPHROPATHY	Diabetic nephropathy || id:finn-b-DM_NEPHROPATHY	|| id:ebi-a-GCST90001543	0.00336001	0.0120318	0.782653
154	ebi-a-GCST90001544	finn-b-DM_NEPHROPATHY	Diabetic nephropathy || id:finn-b-DM_NEPHROPATHY	|| id:ebi-a-GCST90001544	0.0167775	0.0170993	0.347593
155	ebi-a-GCST90001545	finn-b-DM_NEPHROPATHY	Diabetic nephropathy || id:finn-b-DM_NEPHROPATHY	|| id:ebi-a-GCST90001545	0.00276969	0.0230653	0.90738
156	ebi-a-GCST90001546	finn-b-DM_NEPHROPATHY	Diabetic nephropathy || id:finn-b-DM_NEPHROPATHY	|| id:ebi-a-GCST90001546	-0.00319993	0.0198966	0.874527
157	ebi-a-GCST90001547	finn-b-DM_NEPHROPATHY	Diabetic nephropathy || id:finn-b-DM_NEPHROPATHY	|| id:ebi-a-GCST90001547	0.00218497	0.0120948	0.858908
158	ebi-a-GCST90001548	finn-b-DM_NEPHROPATHY	Diabetic nephropathy || id:finn-b-DM_NEPHROPATHY	|| id:ebi-a-GCST90001548	-0.0122128	0.0223097	0.590146
159	ebi-a-GCST90001549	finn-b-DM_NEPHROPATHY	Diabetic nephropathy || id:finn-b-DM_NEPHROPATHY	|| id:ebi-a-GCST90001549	-0.00136317	0.0190298	0.943487
160	ebi-a-GCST90001550	finn-b-DM_NEPHROPATHY	Diabetic nephropathy || id:finn-b-DM_NEPHROPATHY	|| id:ebi-a-GCST90001550	0.00118419	0.0182675	0.949028
161	ebi-a-GCST90001551	finn-b-DM_NEPHROPATHY	Diabetic nephropathy || id:finn-b-DM_NEPHROPATHY	|| id:ebi-a-GCST90001551	-0.00270138	0.0103608	0.796839
162	ebi-a-GCST90001552	finn-b-DM_NEPHROPATHY	Diabetic nephropathy || id:finn-b-DM_NEPHROPATHY	|| id:ebi-a-GCST90001552	0.000530179	0.00844004	0.950393
163	ebi-a-GCST90001553	finn-b-DM_NEPHROPATHY	Diabetic nephropathy || id:finn-b-DM_NEPHROPATHY	|| id:ebi-a-GCST90001553	0.0129956	0.00927579	0.175813
164	ebi-a-GCST90001554	finn-b-DM_NEPHROPATHY	Diabetic nephropathy || id:finn-b-DM_NEPHROPATHY	|| id:ebi-a-GCST90001554	0.035637	0.0203212	0.095602
165	ebi-a-GCST90001555	finn-b-DM_NEPHROPATHY	Diabetic nephropathy || id:finn-b-DM_NEPHROPATHY	|| id:ebi-a-GCST90001555	-0.00310516	0.0160071	0.848628
166	ebi-a-GCST90001556	finn-b-DM_NEPHROPATHY	Diabetic nephropathy || id:finn-b-DM_NEPHROPATHY	|| id:ebi-a-GCST90001556	0.0184882	0.0160065	0.277816
167	ebi-a-GCST90001557	finn-b-DM_NEPHROPATHY	Diabetic nephropathy || id:finn-b-DM_NEPHROPATHY	|| id:ebi-a-GCST90001557	0.0496256	0.0207749	0.0327689
168	ebi-a-GCST90001558	finn-b-DM_NEPHROPATHY	Diabetic nephropathy || id:finn-b-DM_NEPHROPATHY	|| id:ebi-a-GCST90001558	-0.00875952	0.0209993	0.681024
169	ebi-a-GCST90001559	finn-b-DM_NEPHROPATHY	Diabetic nephropathy || id:finn-b-DM_NEPHROPATHY	|| id:ebi-a-GCST90001559	0.00923162	0.0153275	0.556609
170	ebi-a-GCST90001560	finn-b-DM_NEPHROPATHY	Diabetic nephropathy || id:finn-b-DM_NEPHROPATHY	|| id:ebi-a-GCST90001560	0.0629256	0.0261891	0.0255987
171	ebi-a-GCST90001561	finn-b-DM_NEPHROPATHY	Diabetic nephropathy || id:finn-b-DM_NEPHROPATHY	|| id:ebi-a-GCST90001561	0.00460613	0.0159718	0.775875
172	ebi-a-GCST90001562	finn-b-DM_NEPHROPATHY	Diabetic nephropathy || id:finn-b-DM_NEPHROPATHY	|| id:ebi-a-GCST90001562	0.0145831	0.010527	0.176177
173	ebi-a-GCST90001563	finn-b-DM_NEPHROPATHY	Diabetic nephropathy || id:finn-b-DM_NEPHROPATHY	|| id:ebi-a-GCST90001563	-0.0141109	0.0785795	0.886885
174	ebi-a-GCST90001564	finn-b-DM_NEPHROPATHY	Diabetic nephropathy || id:finn-b-DM_NEPHROPATHY	|| id:ebi-a-GCST90001564	0.0321122	0.0153885	0.0589127
175	ebi-a-GCST90001565	finn-b-DM_NEPHROPATHY	Diabetic nephropathy || id:finn-b-DM_NEPHROPATHY	|| id:ebi-a-GCST90001565	0.0261365	0.0154107	0.12412
176	ebi-a-GCST90001566	finn-b-DM_NEPHROPATHY	Diabetic nephropathy || id:finn-b-DM_NEPHROPATHY	|| id:ebi-a-GCST90001566	0.0281088	0.0216785	0.217305
177	ebi-a-GCST90001567	finn-b-DM_NEPHROPATHY	Diabetic nephropathy || id:finn-b-DM_NEPHROPATHY	|| id:ebi-a-GCST90001567	0.00911024	0.0123077	0.469274
178	ebi-a-GCST90001568	finn-b-DM_NEPHROPATHY	Diabetic nephropathy || id:finn-b-DM_NEPHROPATHY	|| id:ebi-a-GCST90001568	0.0071728	0.0156775	0.653854
179	ebi-a-GCST90001569	finn-b-DM_NEPHROPATHY	Diabetic nephropathy || id:finn-b-DM_NEPHROPATHY	|| id:ebi-a-GCST90001569	0.0161908	0.0177061	0.374072
180	ebi-a-GCST90001570	finn-b-DM_NEPHROPATHY	Diabetic nephropathy || id:finn-b-DM_NEPHROPATHY	|| id:ebi-a-GCST90001570	0.0286133	0.0194968	0.156368
181	ebi-a-GCST90001571	finn-b-DM_NEPHROPATHY	Diabetic nephropathy || id:finn-b-DM_NEPHROPATHY	|| id:ebi-a-GCST90001571	0.0161201	0.0151956	0.301407
182	ebi-a-GCST90001572	finn-b-DM_NEPHROPATHY	Diabetic nephropathy || id:finn-b-DM_NEPHROPATHY	|| id:ebi-a-GCST90001572	0.00507311	0.00961255	0.604488
183	ebi-a-GCST90001573	finn-b-DM_NEPHROPATHY	Diabetic nephropathy || id:finn-b-DM_NEPHROPATHY	|| id:ebi-a-GCST90001573	-0.0075758	0.0112916	0.509581
184	ebi-a-GCST90001574	finn-b-DM_NEPHROPATHY	Diabetic nephropathy || id:finn-b-DM_NEPHROPATHY	|| id:ebi-a-GCST90001574	0.00240276	0.0137528	0.863371
185	ebi-a-GCST90001575	finn-b-DM_NEPHROPATHY	Diabetic nephropathy || id:finn-b-DM_NEPHROPATHY	|| id:ebi-a-GCST90001575	-0.00282508	0.010174	0.783458
186	ebi-a-GCST90001576	finn-b-DM_NEPHROPATHY	Diabetic nephropathy || id:finn-b-DM_NEPHROPATHY	|| id:ebi-a-GCST90001576	-0.0383291	0.0636203	0.559079
187	ebi-a-GCST90001577	finn-b-DM_NEPHROPATHY	Diabetic nephropathy || id:finn-b-DM_NEPHROPATHY	|| id:ebi-a-GCST90001577	-0.0100545	0.0117818	0.402638
188	ebi-a-GCST90001578	finn-b-DM_NEPHROPATHY	Diabetic nephropathy || id:finn-b-DM_NEPHROPATHY	|| id:ebi-a-GCST90001578	-0.010795	0.0146737	0.470069
189	ebi-a-GCST90001579	finn-b-DM_NEPHROPATHY	Diabetic nephropathy || id:finn-b-DM_NEPHROPATHY	|| id:ebi-a-GCST90001579	0.010182	0.0159426	0.533351
190	ebi-a-GCST90001580	finn-b-DM_NEPHROPATHY	Diabetic nephropathy || id:finn-b-DM_NEPHROPATHY	|| id:ebi-a-GCST90001580	-0.0350467	0.0171064	0.0584046
191	ebi-a-GCST90001581	finn-b-DM_NEPHROPATHY	Diabetic nephropathy || id:finn-b-DM_NEPHROPATHY	|| id:ebi-a-GCST90001581	-0.00288452	0.0095668	0.766136
192	ebi-a-GCST90001582	finn-b-DM_NEPHROPATHY	Diabetic nephropathy || id:finn-b-DM_NEPHROPATHY	|| id:ebi-a-GCST90001582	-0.0203442	0.0106271	0.0699904
193	ebi-a-GCST90001583	finn-b-DM_NEPHROPATHY	Diabetic nephropathy || id:finn-b-DM_NEPHROPATHY	|| id:ebi-a-GCST90001583	-0.00187507	0.00982039	0.850601
194	ebi-a-GCST90001584	finn-b-DM_NEPHROPATHY	Diabetic nephropathy || id:finn-b-DM_NEPHROPATHY	|| id:ebi-a-GCST90001584	0.000233608	0.0140675	0.986933
195	ebi-a-GCST90001585	finn-b-DM_NEPHROPATHY	Diabetic nephropathy || id:finn-b-DM_NEPHROPATHY	|| id:ebi-a-GCST90001585	-0.0185831	0.0221812	0.413774
196	ebi-a-GCST90001586	finn-b-DM_NEPHROPATHY	Diabetic nephropathy || id:finn-b-DM_NEPHROPATHY	|| id:ebi-a-GCST90001586	-0.00732276	0.0110378	0.514633
197	ebi-a-GCST90001587	finn-b-DM_NEPHROPATHY	Diabetic nephropathy || id:finn-b-DM_NEPHROPATHY	|| id:ebi-a-GCST90001587	-0.00542707	0.0165039	0.746075
198	ebi-a-GCST90001588	finn-b-DM_NEPHROPATHY	Diabetic nephropathy || id:finn-b-DM_NEPHROPATHY	|| id:ebi-a-GCST90001588	0.00266466	0.01428	0.853764
199	ebi-a-GCST90001589	finn-b-DM_NEPHROPATHY	Diabetic nephropathy || id:finn-b-DM_NEPHROPATHY	|| id:ebi-a-GCST90001589	-0.0374831	0.036278	0.325842
200	ebi-a-GCST90001590	finn-b-DM_NEPHROPATHY	Diabetic nephropathy || id:finn-b-DM_NEPHROPATHY	|| id:ebi-a-GCST90001590	0.00722811	0.0253546	0.779239
201	ebi-a-GCST90001591	finn-b-DM_NEPHROPATHY	Diabetic nephropathy || id:finn-b-DM_NEPHROPATHY	|| id:ebi-a-GCST90001591	-0.035058	0.0165287	0.0498919
202	ebi-a-GCST90001592	finn-b-DM_NEPHROPATHY	Diabetic nephropathy || id:finn-b-DM_NEPHROPATHY	|| id:ebi-a-GCST90001592	-0.0070061	0.00906038	0.449401
203	ebi-a-GCST90001593	finn-b-DM_NEPHROPATHY	Diabetic nephropathy || id:finn-b-DM_NEPHROPATHY	|| id:ebi-a-GCST90001593	0.0178567	0.0216693	0.420694
204	ebi-a-GCST90001594	finn-b-DM_NEPHROPATHY	Diabetic nephropathy || id:finn-b-DM_NEPHROPATHY	|| id:ebi-a-GCST90001594	0.00240575	0.0191055	0.901468
205	ebi-a-GCST90001595	finn-b-DM_NEPHROPATHY	Diabetic nephropathy || id:finn-b-DM_NEPHROPATHY	|| id:ebi-a-GCST90001595	0.0826363	0.0528252	0.178508
206	ebi-a-GCST90001596	finn-b-DM_NEPHROPATHY	Diabetic nephropathy || id:finn-b-DM_NEPHROPATHY	|| id:ebi-a-GCST90001596	-0.0162049	0.0201313	0.430307
207	ebi-a-GCST90001597	finn-b-DM_NEPHROPATHY	Diabetic nephropathy || id:finn-b-DM_NEPHROPATHY	|| id:ebi-a-GCST90001597	0.0166844	0.0341937	0.632649
208	ebi-a-GCST90001598	finn-b-DM_NEPHROPATHY	Diabetic nephropathy || id:finn-b-DM_NEPHROPATHY	|| id:ebi-a-GCST90001598	-0.0449681	0.0193396	0.0319544
209	ebi-a-GCST90001599	finn-b-DM_NEPHROPATHY	Diabetic nephropathy || id:finn-b-DM_NEPHROPATHY	|| id:ebi-a-GCST90001599	-0.0134739	0.0260725	0.615536
210	ebi-a-GCST90001600	finn-b-DM_NEPHROPATHY	Diabetic nephropathy || id:finn-b-DM_NEPHROPATHY	|| id:ebi-a-GCST90001600	-0.0282346	0.0321106	0.413068
211	ebi-a-GCST90001601	finn-b-DM_NEPHROPATHY	Diabetic nephropathy || id:finn-b-DM_NEPHROPATHY	|| id:ebi-a-GCST90001601	0.0232457	0.0347618	0.514553
212	ebi-a-GCST90001602	finn-b-DM_NEPHROPATHY	Diabetic nephropathy || id:finn-b-DM_NEPHROPATHY	|| id:ebi-a-GCST90001602	0.0156737	0.0141644	0.283899
213	ebi-a-GCST90001603	finn-b-DM_NEPHROPATHY	Diabetic nephropathy || id:finn-b-DM_NEPHROPATHY	|| id:ebi-a-GCST90001603	0.0196661	0.0401124	0.63211
214	ebi-a-GCST90001604	finn-b-DM_NEPHROPATHY	Diabetic nephropathy || id:finn-b-DM_NEPHROPATHY	|| id:ebi-a-GCST90001604	-0.0297287	0.0348524	0.409107
215	ebi-a-GCST90001605	finn-b-DM_NEPHROPATHY	Diabetic nephropathy || id:finn-b-DM_NEPHROPATHY	|| id:ebi-a-GCST90001605	0.0200532	0.0155621	0.221828
216	ebi-a-GCST90001606	finn-b-DM_NEPHROPATHY	Diabetic nephropathy || id:finn-b-DM_NEPHROPATHY	|| id:ebi-a-GCST90001606	-0.0408009	0.0267869	0.158694
217	ebi-a-GCST90001607	finn-b-DM_NEPHROPATHY	Diabetic nephropathy || id:finn-b-DM_NEPHROPATHY	|| id:ebi-a-GCST90001607	0.0433299	0.0822138	0.608631
218	ebi-a-GCST90001608	finn-b-DM_NEPHROPATHY	Diabetic nephropathy || id:finn-b-DM_NEPHROPATHY	|| id:ebi-a-GCST90001608	-0.0356522	0.0260429	0.188823
219	ebi-a-GCST90001609	finn-b-DM_NEPHROPATHY	Diabetic nephropathy || id:finn-b-DM_NEPHROPATHY	|| id:ebi-a-GCST90001609	-0.0250084	0.0159428	0.145033
220	ebi-a-GCST90001610	finn-b-DM_NEPHROPATHY	Diabetic nephropathy || id:finn-b-DM_NEPHROPATHY	|| id:ebi-a-GCST90001610	-0.0217004	0.0245173	0.39105
221	ebi-a-GCST90001611	finn-b-DM_NEPHROPATHY	Diabetic nephropathy || id:finn-b-DM_NEPHROPATHY	|| id:ebi-a-GCST90001611	-0.00378569	0.0391731	0.924922
222	ebi-a-GCST90001612	finn-b-DM_NEPHROPATHY	Diabetic nephropathy || id:finn-b-DM_NEPHROPATHY	|| id:ebi-a-GCST90001612	0.0037095	0.0190706	0.848568
223	ebi-a-GCST90001613	finn-b-DM_NEPHROPATHY	Diabetic nephropathy || id:finn-b-DM_NEPHROPATHY	|| id:ebi-a-GCST90001613	0.0129857	0.0140708	0.368984
224	ebi-a-GCST90001614	finn-b-DM_NEPHROPATHY	Diabetic nephropathy || id:finn-b-DM_NEPHROPATHY	|| id:ebi-a-GCST90001614	-0.0139968	0.0271476	0.615513
225	ebi-a-GCST90001615	finn-b-DM_NEPHROPATHY	Diabetic nephropathy || id:finn-b-DM_NEPHROPATHY	|| id:ebi-a-GCST90001615	0.00403714	0.0162897	0.807415
226	ebi-a-GCST90001616	finn-b-DM_NEPHROPATHY	Diabetic nephropathy || id:finn-b-DM_NEPHROPATHY	|| id:ebi-a-GCST90001616	0.0239726	0.0131273	0.0908733
227	ebi-a-GCST90001617	finn-b-DM_NEPHROPATHY	Diabetic nephropathy || id:finn-b-DM_NEPHROPATHY	|| id:ebi-a-GCST90001617	0.0250558	0.0104282	0.0307094
228	ebi-a-GCST90001618	finn-b-DM_NEPHROPATHY	Diabetic nephropathy || id:finn-b-DM_NEPHROPATHY	|| id:ebi-a-GCST90001618	-0.00397557	0.0110274	0.721615
229	ebi-a-GCST90001619	finn-b-DM_NEPHROPATHY	Diabetic nephropathy || id:finn-b-DM_NEPHROPATHY	|| id:ebi-a-GCST90001619	0.0213821	0.0231575	0.364013
230	ebi-a-GCST90001620	finn-b-DM_NEPHROPATHY	Diabetic nephropathy || id:finn-b-DM_NEPHROPATHY	|| id:ebi-a-GCST90001620	0.0125743	0.0130831	0.347434
231	ebi-a-GCST90001621	finn-b-DM_NEPHROPATHY	Diabetic nephropathy || id:finn-b-DM_NEPHROPATHY	|| id:ebi-a-GCST90001621	0.00117137	0.013334	0.930601
232	ebi-a-GCST90001622	finn-b-DM_NEPHROPATHY	Diabetic nephropathy || id:finn-b-DM_NEPHROPATHY	|| id:ebi-a-GCST90001622	0.00275205	0.0107729	0.800303
233	ebi-a-GCST90001623	finn-b-DM_NEPHROPATHY	Diabetic nephropathy || id:finn-b-DM_NEPHROPATHY	|| id:ebi-a-GCST90001623	-0.00358114	0.010201	0.72827
234	ebi-a-GCST90001624	finn-b-DM_NEPHROPATHY	Diabetic nephropathy || id:finn-b-DM_NEPHROPATHY	|| id:ebi-a-GCST90001624	0.0236872	0.0308358	0.451828
235	ebi-a-GCST90001625	finn-b-DM_NEPHROPATHY	Diabetic nephropathy || id:finn-b-DM_NEPHROPATHY	|| id:ebi-a-GCST90001625	0.0325165	0.0372471	0.39254
236	ebi-a-GCST90001626	finn-b-DM_NEPHROPATHY	Diabetic nephropathy || id:finn-b-DM_NEPHROPATHY	|| id:ebi-a-GCST90001626	0.0314962	0.0529933	0.56011
237	ebi-a-GCST90001627	finn-b-DM_NEPHROPATHY	Diabetic nephropathy || id:finn-b-DM_NEPHROPATHY	|| id:ebi-a-GCST90001627	0.021605	0.00924791	0.0261221
238	ebi-a-GCST90001628	finn-b-DM_NEPHROPATHY	Diabetic nephropathy || id:finn-b-DM_NEPHROPATHY	|| id:ebi-a-GCST90001628	0.0248769	0.0109027	0.0325405
239	ebi-a-GCST90001629	finn-b-DM_NEPHROPATHY	Diabetic nephropathy || id:finn-b-DM_NEPHROPATHY	|| id:ebi-a-GCST90001629	0.0192042	0.0134375	0.167668
240	ebi-a-GCST90001630	finn-b-DM_NEPHROPATHY	Diabetic nephropathy || id:finn-b-DM_NEPHROPATHY	|| id:ebi-a-GCST90001630	-0.0146031	0.0403643	0.721507
241	ebi-a-GCST90001631	finn-b-DM_NEPHROPATHY	Diabetic nephropathy || id:finn-b-DM_NEPHROPATHY	|| id:ebi-a-GCST90001631	-0.0322575	0.0166678	0.0659089
242	ebi-a-GCST90001632	finn-b-DM_NEPHROPATHY	Diabetic nephropathy || id:finn-b-DM_NEPHROPATHY	|| id:ebi-a-GCST90001632	-0.0106877	0.0402267	0.7932
243	ebi-a-GCST90001633	finn-b-DM_NEPHROPATHY	Diabetic nephropathy || id:finn-b-DM_NEPHROPATHY	|| id:ebi-a-GCST90001633	0.00300219	0.0143619	0.836259
244	ebi-a-GCST90001634	finn-b-DM_NEPHROPATHY	Diabetic nephropathy || id:finn-b-DM_NEPHROPATHY	|| id:ebi-a-GCST90001634	0.0204223	0.0168465	0.243012
245	ebi-a-GCST90001635	finn-b-DM_NEPHROPATHY	Diabetic nephropathy || id:finn-b-DM_NEPHROPATHY	|| id:ebi-a-GCST90001635	0.0141501	0.0164052	0.398135
246	ebi-a-GCST90001636	finn-b-DM_NEPHROPATHY	Diabetic nephropathy || id:finn-b-DM_NEPHROPATHY	|| id:ebi-a-GCST90001636	0.0572009	0.0626282	0.402956
247	ebi-a-GCST90001637	finn-b-DM_NEPHROPATHY	Diabetic nephropathy || id:finn-b-DM_NEPHROPATHY	|| id:ebi-a-GCST90001637	-0.0106792	0.0178412	0.554843
248	ebi-a-GCST90001638	finn-b-DM_NEPHROPATHY	Diabetic nephropathy || id:finn-b-DM_NEPHROPATHY	|| id:ebi-a-GCST90001638	0.0365138	0.0187742	0.0641145
249	ebi-a-GCST90001639	finn-b-DM_NEPHROPATHY	Diabetic nephropathy || id:finn-b-DM_NEPHROPATHY	|| id:ebi-a-GCST90001639	-0.0174195	0.0209014	0.422339
250	ebi-a-GCST90001640	finn-b-DM_NEPHROPATHY	Diabetic nephropathy || id:finn-b-DM_NEPHROPATHY	|| id:ebi-a-GCST90001640	-0.0350226	0.0798576	0.69064
251	ebi-a-GCST90001641	finn-b-DM_NEPHROPATHY	Diabetic nephropathy || id:finn-b-DM_NEPHROPATHY	|| id:ebi-a-GCST90001641	-0.00068461	0.0212992	0.974756
252	ebi-a-GCST90001642	finn-b-DM_NEPHROPATHY	Diabetic nephropathy || id:finn-b-DM_NEPHROPATHY	|| id:ebi-a-GCST90001642	-0.0301721	0.0123307	0.0221091
253	ebi-a-GCST90001643	finn-b-DM_NEPHROPATHY	Diabetic nephropathy || id:finn-b-DM_NEPHROPATHY	|| id:ebi-a-GCST90001643	0.00412208	0.0134603	0.762177
254	ebi-a-GCST90001644	finn-b-DM_NEPHROPATHY	Diabetic nephropathy || id:finn-b-DM_NEPHROPATHY	|| id:ebi-a-GCST90001644	0.0146198	0.0144616	0.321021
255	ebi-a-GCST90001645	finn-b-DM_NEPHROPATHY	Diabetic nephropathy || id:finn-b-DM_NEPHROPATHY	|| id:ebi-a-GCST90001645	0.00490204	0.0143558	0.736936
256	ebi-a-GCST90001646	finn-b-DM_NEPHROPATHY	Diabetic nephropathy || id:finn-b-DM_NEPHROPATHY	|| id:ebi-a-GCST90001646	-0.0095785	0.013232	0.476761
257	ebi-a-GCST90001647	finn-b-DM_NEPHROPATHY	Diabetic nephropathy || id:finn-b-DM_NEPHROPATHY	|| id:ebi-a-GCST90001647	-0.0140685	0.0122563	0.263356
258	ebi-a-GCST90001648	finn-b-DM_NEPHROPATHY	Diabetic nephropathy || id:finn-b-DM_NEPHROPATHY	|| id:ebi-a-GCST90001648	0.0122931	0.0230129	0.60223
259	ebi-a-GCST90001649	finn-b-DM_NEPHROPATHY	Diabetic nephropathy || id:finn-b-DM_NEPHROPATHY	|| id:ebi-a-GCST90001649	-0.022185	0.0135257	0.119333
260	ebi-a-GCST90001650	finn-b-DM_NEPHROPATHY	Diabetic nephropathy || id:finn-b-DM_NEPHROPATHY	|| id:ebi-a-GCST90001650	0.0118501	0.0155121	0.457593
261	ebi-a-GCST90001651	finn-b-DM_NEPHROPATHY	Diabetic nephropathy || id:finn-b-DM_NEPHROPATHY	|| id:ebi-a-GCST90001651	0.0147203	0.0132123	0.277812
262	ebi-a-GCST90001652	finn-b-DM_NEPHROPATHY	Diabetic nephropathy || id:finn-b-DM_NEPHROPATHY	|| id:ebi-a-GCST90001652	-0.0100823	0.0118882	0.405522
263	ebi-a-GCST90001653	finn-b-DM_NEPHROPATHY	Diabetic nephropathy || id:finn-b-DM_NEPHROPATHY	|| id:ebi-a-GCST90001653	0.0242223	0.0154957	0.131672
264	ebi-a-GCST90001654	finn-b-DM_NEPHROPATHY	Diabetic nephropathy || id:finn-b-DM_NEPHROPATHY	|| id:ebi-a-GCST90001654	0.0391401	0.0143589	0.0115451
265	ebi-a-GCST90001655	finn-b-DM_NEPHROPATHY	Diabetic nephropathy || id:finn-b-DM_NEPHROPATHY	|| id:ebi-a-GCST90001655	0.0187125	0.0161696	0.260801
266	ebi-a-GCST90001656	finn-b-DM_NEPHROPATHY	Diabetic nephropathy || id:finn-b-DM_NEPHROPATHY	|| id:ebi-a-GCST90001656	-0.0242223	0.0154957	0.131672
267	ebi-a-GCST90001657	finn-b-DM_NEPHROPATHY	Diabetic nephropathy || id:finn-b-DM_NEPHROPATHY	|| id:ebi-a-GCST90001657	-0.00736426	0.0227604	0.755726
268	ebi-a-GCST90001658	finn-b-DM_NEPHROPATHY	Diabetic nephropathy || id:finn-b-DM_NEPHROPATHY	|| id:ebi-a-GCST90001658	-0.0116137	0.0100742	0.259888
269	ebi-a-GCST90001659	finn-b-DM_NEPHROPATHY	Diabetic nephropathy || id:finn-b-DM_NEPHROPATHY	|| id:ebi-a-GCST90001659	-0.0120379	0.0113634	0.301467
270	ebi-a-GCST90001660	finn-b-DM_NEPHROPATHY	Diabetic nephropathy || id:finn-b-DM_NEPHROPATHY	|| id:ebi-a-GCST90001660	0.00301421	0.0103497	0.773373
271	ebi-a-GCST90001661	finn-b-DM_NEPHROPATHY	Diabetic nephropathy || id:finn-b-DM_NEPHROPATHY	|| id:ebi-a-GCST90001661	0.0019768	0.0151105	0.897366
272	ebi-a-GCST90001662	finn-b-DM_NEPHROPATHY	Diabetic nephropathy || id:finn-b-DM_NEPHROPATHY	|| id:ebi-a-GCST90001662	0.0112766	0.0148853	0.46463
273	ebi-a-GCST90001663	finn-b-DM_NEPHROPATHY	Diabetic nephropathy || id:finn-b-DM_NEPHROPATHY	|| id:ebi-a-GCST90001663	-0.0049787	0.0118272	0.677534
274	ebi-a-GCST90001664	finn-b-DM_NEPHROPATHY	Diabetic nephropathy || id:finn-b-DM_NEPHROPATHY	|| id:ebi-a-GCST90001664	0.00867675	0.00787689	0.27797
275	ebi-a-GCST90001665	finn-b-DM_NEPHROPATHY	Diabetic nephropathy || id:finn-b-DM_NEPHROPATHY	|| id:ebi-a-GCST90001665	-0.0130199	0.0170895	0.455495
276	ebi-a-GCST90001666	finn-b-DM_NEPHROPATHY	Diabetic nephropathy || id:finn-b-DM_NEPHROPATHY	|| id:ebi-a-GCST90001666	0.0129823	0.00823574	0.122279
277	ebi-a-GCST90001667	finn-b-DM_NEPHROPATHY	Diabetic nephropathy || id:finn-b-DM_NEPHROPATHY	|| id:ebi-a-GCST90001667	-0.00469206	0.0107892	0.667234
278	ebi-a-GCST90001668	finn-b-DM_NEPHROPATHY	Diabetic nephropathy || id:finn-b-DM_NEPHROPATHY	|| id:ebi-a-GCST90001668	-0.0323723	0.0133227	0.0241597
279	ebi-a-GCST90001669	finn-b-DM_NEPHROPATHY	Diabetic nephropathy || id:finn-b-DM_NEPHROPATHY	|| id:ebi-a-GCST90001669	0.000105855	0.00989111	0.991526
280	ebi-a-GCST90001670	finn-b-DM_NEPHROPATHY	Diabetic nephropathy || id:finn-b-DM_NEPHROPATHY	|| id:ebi-a-GCST90001670	-0.0326214	0.0180419	0.0883174
281	ebi-a-GCST90001671	finn-b-DM_NEPHROPATHY	Diabetic nephropathy || id:finn-b-DM_NEPHROPATHY	|| id:ebi-a-GCST90001671	-0.012064	0.015966	0.460227
282	ebi-a-GCST90001672	finn-b-DM_NEPHROPATHY	Diabetic nephropathy || id:finn-b-DM_NEPHROPATHY	|| id:ebi-a-GCST90001672	0.0180722	0.0138597	0.207062
283	ebi-a-GCST90001673	finn-b-DM_NEPHROPATHY	Diabetic nephropathy || id:finn-b-DM_NEPHROPATHY	|| id:ebi-a-GCST90001673	-0.00595836	0.0137733	0.673664
284	ebi-a-GCST90001674	finn-b-DM_NEPHROPATHY	Diabetic nephropathy || id:finn-b-DM_NEPHROPATHY	|| id:ebi-a-GCST90001674	-0.0160455	0.0155381	0.323936
285	ebi-a-GCST90001675	finn-b-DM_NEPHROPATHY	Diabetic nephropathy || id:finn-b-DM_NEPHROPATHY	|| id:ebi-a-GCST90001675	0.0138069	0.0238551	0.568616
286	ebi-a-GCST90001676	finn-b-DM_NEPHROPATHY	Diabetic nephropathy || id:finn-b-DM_NEPHROPATHY	|| id:ebi-a-GCST90001676	0.0381418	0.0275383	0.224651
287	ebi-a-GCST90001677	finn-b-DM_NEPHROPATHY	Diabetic nephropathy || id:finn-b-DM_NEPHROPATHY	|| id:ebi-a-GCST90001677	0.00047362	0.0161789	0.976987
288	ebi-a-GCST90001678	finn-b-DM_NEPHROPATHY	Diabetic nephropathy || id:finn-b-DM_NEPHROPATHY	|| id:ebi-a-GCST90001678	0.0143689	0.0317066	0.656149
289	ebi-a-GCST90001679	finn-b-DM_NEPHROPATHY	Diabetic nephropathy || id:finn-b-DM_NEPHROPATHY	|| id:ebi-a-GCST90001679	-0.0296138	0.0194383	0.15355
290	ebi-a-GCST90001680	finn-b-DM_NEPHROPATHY	Diabetic nephropathy || id:finn-b-DM_NEPHROPATHY	|| id:ebi-a-GCST90001680	-0.0126579	0.0179042	0.48975
291	ebi-a-GCST90001681	finn-b-DM_NEPHROPATHY	Diabetic nephropathy || id:finn-b-DM_NEPHROPATHY	|| id:ebi-a-GCST90001681	-0.0158912	0.0171839	0.369722
292	ebi-a-GCST90001682	finn-b-DM_NEPHROPATHY	Diabetic nephropathy || id:finn-b-DM_NEPHROPATHY	|| id:ebi-a-GCST90001682	0.0223497	0.0377069	0.565352
293	ebi-a-GCST90001683	finn-b-DM_NEPHROPATHY	Diabetic nephropathy || id:finn-b-DM_NEPHROPATHY	|| id:ebi-a-GCST90001683	0.0187745	0.0230234	0.433804
294	ebi-a-GCST90001684	finn-b-DM_NEPHROPATHY	Diabetic nephropathy || id:finn-b-DM_NEPHROPATHY	|| id:ebi-a-GCST90001684	-0.0215679	0.0172297	0.239135
295	ebi-a-GCST90001685	finn-b-DM_NEPHROPATHY	Diabetic nephropathy || id:finn-b-DM_NEPHROPATHY	|| id:ebi-a-GCST90001685	0.0467885	0.105018	0.66387
296	ebi-a-GCST90001686	finn-b-DM_NEPHROPATHY	Diabetic nephropathy || id:finn-b-DM_NEPHROPATHY	|| id:ebi-a-GCST90001686	-0.00963477	0.0199986	0.635774
297	ebi-a-GCST90001687	finn-b-DM_NEPHROPATHY	Diabetic nephropathy || id:finn-b-DM_NEPHROPATHY	|| id:ebi-a-GCST90001687	0.0267039	0.0420445	0.537263
298	ebi-a-GCST90001688	finn-b-DM_NEPHROPATHY	Diabetic nephropathy || id:finn-b-DM_NEPHROPATHY	|| id:ebi-a-GCST90001688	0.0148532	0.00921299	0.110458
299	ebi-a-GCST90001689	finn-b-DM_NEPHROPATHY	Diabetic nephropathy || id:finn-b-DM_NEPHROPATHY	|| id:ebi-a-GCST90001689	-0.000710643	0.00841693	0.933196
300	ebi-a-GCST90001690	finn-b-DM_NEPHROPATHY	Diabetic nephropathy || id:finn-b-DM_NEPHROPATHY	|| id:ebi-a-GCST90001690	0.00653671	0.00824884	0.432086
301	ebi-a-GCST90001691	finn-b-DM_NEPHROPATHY	Diabetic nephropathy || id:finn-b-DM_NEPHROPATHY	|| id:ebi-a-GCST90001691	0.012449	0.0103273	0.241443
302	ebi-a-GCST90001692	finn-b-DM_NEPHROPATHY	Diabetic nephropathy || id:finn-b-DM_NEPHROPATHY	|| id:ebi-a-GCST90001692	0.00760501	0.0103156	0.469542
303	ebi-a-GCST90001693	finn-b-DM_NEPHROPATHY	Diabetic nephropathy || id:finn-b-DM_NEPHROPATHY	|| id:ebi-a-GCST90001693	0.0138854	0.0102018	0.189415
304	ebi-a-GCST90001694	finn-b-DM_NEPHROPATHY	Diabetic nephropathy || id:finn-b-DM_NEPHROPATHY	|| id:ebi-a-GCST90001694	0.0386257	0.0144583	0.0150872
305	ebi-a-GCST90001695	finn-b-DM_NEPHROPATHY	Diabetic nephropathy || id:finn-b-DM_NEPHROPATHY	|| id:ebi-a-GCST90001695	0.00482358	0.00600495	0.422471
306	ebi-a-GCST90001696	finn-b-DM_NEPHROPATHY	Diabetic nephropathy || id:finn-b-DM_NEPHROPATHY	|| id:ebi-a-GCST90001696	-0.00337631	0.0111679	0.763935
307	ebi-a-GCST90001697	finn-b-DM_NEPHROPATHY	Diabetic nephropathy || id:finn-b-DM_NEPHROPATHY	|| id:ebi-a-GCST90001697	0.0156108	0.00860031	0.0715406
308	ebi-a-GCST90001698	finn-b-DM_NEPHROPATHY	Diabetic nephropathy || id:finn-b-DM_NEPHROPATHY	|| id:ebi-a-GCST90001698	-0.00474768	0.00498649	0.34143
309	ebi-a-GCST90001699	finn-b-DM_NEPHROPATHY	Diabetic nephropathy || id:finn-b-DM_NEPHROPATHY	|| id:ebi-a-GCST90001699	0.0275805	0.0114747	0.0239751
310	ebi-a-GCST90001700	finn-b-DM_NEPHROPATHY	Diabetic nephropathy || id:finn-b-DM_NEPHROPATHY	|| id:ebi-a-GCST90001700	-0.00213062	0.00895426	0.812223
311	ebi-a-GCST90001701	finn-b-DM_NEPHROPATHY	Diabetic nephropathy || id:finn-b-DM_NEPHROPATHY	|| id:ebi-a-GCST90001701	-0.0132834	0.0285914	0.653257
312	ebi-a-GCST90001702	finn-b-DM_NEPHROPATHY	Diabetic nephropathy || id:finn-b-DM_NEPHROPATHY	|| id:ebi-a-GCST90001702	-0.0032241	0.0187726	0.866096
313	ebi-a-GCST90001703	finn-b-DM_NEPHROPATHY	Diabetic nephropathy || id:finn-b-DM_NEPHROPATHY	|| id:ebi-a-GCST90001703	0.00593852	0.0189063	0.758836
314	ebi-a-GCST90001704	finn-b-DM_NEPHROPATHY	Diabetic nephropathy || id:finn-b-DM_NEPHROPATHY	|| id:ebi-a-GCST90001704	-0.00369712	0.0136864	0.790132
315	ebi-a-GCST90001705	finn-b-DM_NEPHROPATHY	Diabetic nephropathy || id:finn-b-DM_NEPHROPATHY	|| id:ebi-a-GCST90001705	-0.00294615	0.0137455	0.832694
316	ebi-a-GCST90001706	finn-b-DM_NEPHROPATHY	Diabetic nephropathy || id:finn-b-DM_NEPHROPATHY	|| id:ebi-a-GCST90001706	-0.0131061	0.0190768	0.49996
317	ebi-a-GCST90001707	finn-b-DM_NEPHROPATHY	Diabetic nephropathy || id:finn-b-DM_NEPHROPATHY	|| id:ebi-a-GCST90001707	0.0248441	0.0224491	0.288487
318	ebi-a-GCST90001708	finn-b-DM_NEPHROPATHY	Diabetic nephropathy || id:finn-b-DM_NEPHROPATHY	|| id:ebi-a-GCST90001708	-0.0026857	0.013361	0.842625
319	ebi-a-GCST90001709	finn-b-DM_NEPHROPATHY	Diabetic nephropathy || id:finn-b-DM_NEPHROPATHY	|| id:ebi-a-GCST90001709	-0.0133581	0.0155629	0.40141
320	ebi-a-GCST90001710	finn-b-DM_NEPHROPATHY	Diabetic nephropathy || id:finn-b-DM_NEPHROPATHY	|| id:ebi-a-GCST90001710	-0.00986489	0.0129484	0.456584
321	ebi-a-GCST90001711	finn-b-DM_NEPHROPATHY	Diabetic nephropathy || id:finn-b-DM_NEPHROPATHY	|| id:ebi-a-GCST90001711	-0.0143541	0.0145835	0.341688
322	ebi-a-GCST90001712	finn-b-DM_NEPHROPATHY	Diabetic nephropathy || id:finn-b-DM_NEPHROPATHY	|| id:ebi-a-GCST90001712	-0.0233954	0.021752	0.301686
323	ebi-a-GCST90001713	finn-b-DM_NEPHROPATHY	Diabetic nephropathy || id:finn-b-DM_NEPHROPATHY	|| id:ebi-a-GCST90001713	0.0370207	0.0198813	0.0872489
324	ebi-a-GCST90001714	finn-b-DM_NEPHROPATHY	Diabetic nephropathy || id:finn-b-DM_NEPHROPATHY	|| id:ebi-a-GCST90001714	-0.0498641	0.0366663	0.306858
325	ebi-a-GCST90001715	finn-b-DM_NEPHROPATHY	Diabetic nephropathy || id:finn-b-DM_NEPHROPATHY	|| id:ebi-a-GCST90001715	-0.00249656	0.0228784	0.915264
326	ebi-a-GCST90001716	finn-b-DM_NEPHROPATHY	Diabetic nephropathy || id:finn-b-DM_NEPHROPATHY	|| id:ebi-a-GCST90001716	-0.0188324	0.0182192	0.314986
327	ebi-a-GCST90001717	finn-b-DM_NEPHROPATHY	Diabetic nephropathy || id:finn-b-DM_NEPHROPATHY	|| id:ebi-a-GCST90001717	-0.00834578	0.0152404	0.590688
328	ebi-a-GCST90001718	finn-b-DM_NEPHROPATHY	Diabetic nephropathy || id:finn-b-DM_NEPHROPATHY	|| id:ebi-a-GCST90001718	-0.0100249	0.0185424	0.596688
329	ebi-a-GCST90001719	finn-b-DM_NEPHROPATHY	Diabetic nephropathy || id:finn-b-DM_NEPHROPATHY	|| id:ebi-a-GCST90001719	-0.0130936	0.0140381	0.362667
330	ebi-a-GCST90001720	finn-b-DM_NEPHROPATHY	Diabetic nephropathy || id:finn-b-DM_NEPHROPATHY	|| id:ebi-a-GCST90001720	-0.00124518	0.0130186	0.924754
331	ebi-a-GCST90001721	finn-b-DM_NEPHROPATHY	Diabetic nephropathy || id:finn-b-DM_NEPHROPATHY	|| id:ebi-a-GCST90001721	-0.00321773	0.0121256	0.793919
332	ebi-a-GCST90001722	finn-b-DM_NEPHROPATHY	Diabetic nephropathy || id:finn-b-DM_NEPHROPATHY	|| id:ebi-a-GCST90001722	-0.0214754	0.0206042	0.312774
333	ebi-a-GCST90001723	finn-b-DM_NEPHROPATHY	Diabetic nephropathy || id:finn-b-DM_NEPHROPATHY	|| id:ebi-a-GCST90001723	0.00265706	0.0124064	0.832303
334	ebi-a-GCST90001724	finn-b-DM_NEPHROPATHY	Diabetic nephropathy || id:finn-b-DM_NEPHROPATHY	|| id:ebi-a-GCST90001724	0.00270353	0.0105499	0.799846
335	ebi-a-GCST90001725	finn-b-DM_NEPHROPATHY	Diabetic nephropathy || id:finn-b-DM_NEPHROPATHY	|| id:ebi-a-GCST90001725	-0.00574262	0.0118344	0.632772
336	ebi-a-GCST90001726	finn-b-DM_NEPHROPATHY	Diabetic nephropathy || id:finn-b-DM_NEPHROPATHY	|| id:ebi-a-GCST90001726	0.0125839	0.0119389	0.301954
337	ebi-a-GCST90001727	finn-b-DM_NEPHROPATHY	Diabetic nephropathy || id:finn-b-DM_NEPHROPATHY	|| id:ebi-a-GCST90001727	-0.00338252	0.0119672	0.781069
338	ebi-a-GCST90001728	finn-b-DM_NEPHROPATHY	Diabetic nephropathy || id:finn-b-DM_NEPHROPATHY	|| id:ebi-a-GCST90001728	0.0160154	0.0227698	0.492606
339	ebi-a-GCST90001729	finn-b-DM_NEPHROPATHY	Diabetic nephropathy || id:finn-b-DM_NEPHROPATHY	|| id:ebi-a-GCST90001729	-0.0291679	0.0128915	0.0362671
340	ebi-a-GCST90001730	finn-b-DM_NEPHROPATHY	Diabetic nephropathy || id:finn-b-DM_NEPHROPATHY	|| id:ebi-a-GCST90001730	-0.00668608	0.0110814	0.553403
341	ebi-a-GCST90001731	finn-b-DM_NEPHROPATHY	Diabetic nephropathy || id:finn-b-DM_NEPHROPATHY	|| id:ebi-a-GCST90001731	0.000459184	0.0175113	0.979354
342	ebi-a-GCST90001732	finn-b-DM_NEPHROPATHY	Diabetic nephropathy || id:finn-b-DM_NEPHROPATHY	|| id:ebi-a-GCST90001732	0.022239	0.0224576	0.334489
343	ebi-a-GCST90001733	finn-b-DM_NEPHROPATHY	Diabetic nephropathy || id:finn-b-DM_NEPHROPATHY	|| id:ebi-a-GCST90001733	0.0165158	0.0144108	0.268619
344	ebi-a-GCST90001734	finn-b-DM_NEPHROPATHY	Diabetic nephropathy || id:finn-b-DM_NEPHROPATHY	|| id:ebi-a-GCST90001734	-0.0353561	0.0223361	0.135764
345	ebi-a-GCST90001735	finn-b-DM_NEPHROPATHY	Diabetic nephropathy || id:finn-b-DM_NEPHROPATHY	|| id:ebi-a-GCST90001735	0.0105283	0.0149794	0.48987
346	ebi-a-GCST90001736	finn-b-DM_NEPHROPATHY	Diabetic nephropathy || id:finn-b-DM_NEPHROPATHY	|| id:ebi-a-GCST90001736	0.0113826	0.0158414	0.48117
347	ebi-a-GCST90001737	finn-b-DM_NEPHROPATHY	Diabetic nephropathy || id:finn-b-DM_NEPHROPATHY	|| id:ebi-a-GCST90001737	0.0161926	0.0119976	0.190263
348	ebi-a-GCST90001738	finn-b-DM_NEPHROPATHY	Diabetic nephropathy || id:finn-b-DM_NEPHROPATHY	|| id:ebi-a-GCST90001738	0.000768703	0.0127695	0.952792
349	ebi-a-GCST90001739	finn-b-DM_NEPHROPATHY	Diabetic nephropathy || id:finn-b-DM_NEPHROPATHY	|| id:ebi-a-GCST90001739	0.00845477	0.0219208	0.704801
350	ebi-a-GCST90001740	finn-b-DM_NEPHROPATHY	Diabetic nephropathy || id:finn-b-DM_NEPHROPATHY	|| id:ebi-a-GCST90001740	0.0208113	0.0154652	0.193461
351	ebi-a-GCST90001741	finn-b-DM_NEPHROPATHY	Diabetic nephropathy || id:finn-b-DM_NEPHROPATHY	|| id:ebi-a-GCST90001741	0.00439268	0.0108592	0.690352
352	ebi-a-GCST90001742	finn-b-DM_NEPHROPATHY	Diabetic nephropathy || id:finn-b-DM_NEPHROPATHY	|| id:ebi-a-GCST90001742	-0.00859377	0.0121791	0.487513
353	ebi-a-GCST90001743	finn-b-DM_NEPHROPATHY	Diabetic nephropathy || id:finn-b-DM_NEPHROPATHY	|| id:ebi-a-GCST90001743	0.0046263	0.0612156	0.94064
354	ebi-a-GCST90001744	finn-b-DM_NEPHROPATHY	Diabetic nephropathy || id:finn-b-DM_NEPHROPATHY	|| id:ebi-a-GCST90001744	0.0265851	0.0222368	0.270799
355	ebi-a-GCST90001745	finn-b-DM_NEPHROPATHY	Diabetic nephropathy || id:finn-b-DM_NEPHROPATHY	|| id:ebi-a-GCST90001745	0.0152652	0.014447	0.300043
356	ebi-a-GCST90001746	finn-b-DM_NEPHROPATHY	Diabetic nephropathy || id:finn-b-DM_NEPHROPATHY	|| id:ebi-a-GCST90001746	-0.0461285	0.0423516	0.291274
357	ebi-a-GCST90001747	finn-b-DM_NEPHROPATHY	Diabetic nephropathy || id:finn-b-DM_NEPHROPATHY	|| id:ebi-a-GCST90001747	0.00735082	0.0120714	0.550169
358	ebi-a-GCST90001748	finn-b-DM_NEPHROPATHY	Diabetic nephropathy || id:finn-b-DM_NEPHROPATHY	|| id:ebi-a-GCST90001748	-0.00413049	0.0121745	0.737482
359	ebi-a-GCST90001749	finn-b-DM_NEPHROPATHY	Diabetic nephropathy || id:finn-b-DM_NEPHROPATHY	|| id:ebi-a-GCST90001749	-0.020194	0.0210548	0.358108
360	ebi-a-GCST90001750	finn-b-DM_NEPHROPATHY	Diabetic nephropathy || id:finn-b-DM_NEPHROPATHY	|| id:ebi-a-GCST90001750	-0.024836	0.0239952	0.316043
361	ebi-a-GCST90001751	finn-b-DM_NEPHROPATHY	Diabetic nephropathy || id:finn-b-DM_NEPHROPATHY	|| id:ebi-a-GCST90001751	0.00263	0.0150414	0.862796
362	ebi-a-GCST90001752	finn-b-DM_NEPHROPATHY	Diabetic nephropathy || id:finn-b-DM_NEPHROPATHY	|| id:ebi-a-GCST90001752	0.00669667	0.0159612	0.679513
363	ebi-a-GCST90001753	finn-b-DM_NEPHROPATHY	Diabetic nephropathy || id:finn-b-DM_NEPHROPATHY	|| id:ebi-a-GCST90001753	-0.00227693	0.0139313	0.871812
364	ebi-a-GCST90001754	finn-b-DM_NEPHROPATHY	Diabetic nephropathy || id:finn-b-DM_NEPHROPATHY	|| id:ebi-a-GCST90001754	-0.0203953	0.0436461	0.649414
365	ebi-a-GCST90001755	finn-b-DM_NEPHROPATHY	Diabetic nephropathy || id:finn-b-DM_NEPHROPATHY	|| id:ebi-a-GCST90001755	-0.0237269	0.030501	0.444225
366	ebi-a-GCST90001756	finn-b-DM_NEPHROPATHY	Diabetic nephropathy || id:finn-b-DM_NEPHROPATHY	|| id:ebi-a-GCST90001756	0.0157486	0.0126864	0.240288
367	ebi-a-GCST90001757	finn-b-DM_NEPHROPATHY	Diabetic nephropathy || id:finn-b-DM_NEPHROPATHY	|| id:ebi-a-GCST90001757	-0.0238299	0.0151657	0.128204
368	ebi-a-GCST90001758	finn-b-DM_NEPHROPATHY	Diabetic nephropathy || id:finn-b-DM_NEPHROPATHY	|| id:ebi-a-GCST90001758	-0.00831808	0.0118777	0.490201
369	ebi-a-GCST90001759	finn-b-DM_NEPHROPATHY	Diabetic nephropathy || id:finn-b-DM_NEPHROPATHY	|| id:ebi-a-GCST90001759	0.00884272	0.013687	0.526389
370	ebi-a-GCST90001760	finn-b-DM_NEPHROPATHY	Diabetic nephropathy || id:finn-b-DM_NEPHROPATHY	|| id:ebi-a-GCST90001760	-0.0048537	0.0135593	0.724779
371	ebi-a-GCST90001761	finn-b-DM_NEPHROPATHY	Diabetic nephropathy || id:finn-b-DM_NEPHROPATHY	|| id:ebi-a-GCST90001761	-0.0215571	0.0270933	0.433719
372	ebi-a-GCST90001762	finn-b-DM_NEPHROPATHY	Diabetic nephropathy || id:finn-b-DM_NEPHROPATHY	|| id:ebi-a-GCST90001762	0.0131438	0.0141265	0.36791
373	ebi-a-GCST90001763	finn-b-DM_NEPHROPATHY	Diabetic nephropathy || id:finn-b-DM_NEPHROPATHY	|| id:ebi-a-GCST90001763	-0.0162404	0.0106811	0.147905
374	ebi-a-GCST90001764	finn-b-DM_NEPHROPATHY	Diabetic nephropathy || id:finn-b-DM_NEPHROPATHY	|| id:ebi-a-GCST90001764	-0.0123545	0.0373875	0.796823
375	ebi-a-GCST90001765	finn-b-DM_NEPHROPATHY	Diabetic nephropathy || id:finn-b-DM_NEPHROPATHY	|| id:ebi-a-GCST90001765	0.0106322	0.00997922	0.299372
376	ebi-a-GCST90001766	finn-b-DM_NEPHROPATHY	Diabetic nephropathy || id:finn-b-DM_NEPHROPATHY	|| id:ebi-a-GCST90001766	0.0224686	0.0167009	0.198497
377	ebi-a-GCST90001767	finn-b-DM_NEPHROPATHY	Diabetic nephropathy || id:finn-b-DM_NEPHROPATHY	|| id:ebi-a-GCST90001767	0.000817217	0.0170739	0.962417
378	ebi-a-GCST90001768	finn-b-DM_NEPHROPATHY	Diabetic nephropathy || id:finn-b-DM_NEPHROPATHY	|| id:ebi-a-GCST90001768	0.00158993	0.0140024	0.910788
379	ebi-a-GCST90001769	finn-b-DM_NEPHROPATHY	Diabetic nephropathy || id:finn-b-DM_NEPHROPATHY	|| id:ebi-a-GCST90001769	0.00721276	0.0119585	0.552311
380	ebi-a-GCST90001770	finn-b-DM_NEPHROPATHY	Diabetic nephropathy || id:finn-b-DM_NEPHROPATHY	|| id:ebi-a-GCST90001770	0.0293722	0.0543604	0.626509
381	ebi-a-GCST90001771	finn-b-DM_NEPHROPATHY	Diabetic nephropathy || id:finn-b-DM_NEPHROPATHY	|| id:ebi-a-GCST90001771	-0.0107646	0.0118593	0.373067
382	ebi-a-GCST90001772	finn-b-DM_NEPHROPATHY	Diabetic nephropathy || id:finn-b-DM_NEPHROPATHY	|| id:ebi-a-GCST90001772	-0.00491501	0.0171605	0.777831
383	ebi-a-GCST90001773	finn-b-DM_NEPHROPATHY	Diabetic nephropathy || id:finn-b-DM_NEPHROPATHY	|| id:ebi-a-GCST90001773	-0.0109923	0.0136424	0.4277
384	ebi-a-GCST90001774	finn-b-DM_NEPHROPATHY	Diabetic nephropathy || id:finn-b-DM_NEPHROPATHY	|| id:ebi-a-GCST90001774	-0.0113023	0.027364	0.685424
385	ebi-a-GCST90001775	finn-b-DM_NEPHROPATHY	Diabetic nephropathy || id:finn-b-DM_NEPHROPATHY	|| id:ebi-a-GCST90001775	0.0366968	0.0131711	0.0117729
386	ebi-a-GCST90001776	finn-b-DM_NEPHROPATHY	Diabetic nephropathy || id:finn-b-DM_NEPHROPATHY	|| id:ebi-a-GCST90001776	-0.0174131	0.0142224	0.241027
387	ebi-a-GCST90001777	finn-b-DM_NEPHROPATHY	Diabetic nephropathy || id:finn-b-DM_NEPHROPATHY	|| id:ebi-a-GCST90001777	-0.00710327	0.00937349	0.459585
388	ebi-a-GCST90001778	finn-b-DM_NEPHROPATHY	Diabetic nephropathy || id:finn-b-DM_NEPHROPATHY	|| id:ebi-a-GCST90001778	0.00156075	0.0106741	0.885213
389	ebi-a-GCST90001779	finn-b-DM_NEPHROPATHY	Diabetic nephropathy || id:finn-b-DM_NEPHROPATHY	|| id:ebi-a-GCST90001779	0.0196486	0.015551	0.221697
390	ebi-a-GCST90001780	finn-b-DM_NEPHROPATHY	Diabetic nephropathy || id:finn-b-DM_NEPHROPATHY	|| id:ebi-a-GCST90001780	-0.0106891	0.0148905	0.481154
391	ebi-a-GCST90001781	finn-b-DM_NEPHROPATHY	Diabetic nephropathy || id:finn-b-DM_NEPHROPATHY	|| id:ebi-a-GCST90001781	0.00896915	0.0130092	0.498463
392	ebi-a-GCST90001782	finn-b-DM_NEPHROPATHY	Diabetic nephropathy || id:finn-b-DM_NEPHROPATHY	|| id:ebi-a-GCST90001782	0.0144361	0.013106	0.286033
393	ebi-a-GCST90001783	finn-b-DM_NEPHROPATHY	Diabetic nephropathy || id:finn-b-DM_NEPHROPATHY	|| id:ebi-a-GCST90001783	0.0170248	0.0281655	0.559005
394	ebi-a-GCST90001784	finn-b-DM_NEPHROPATHY	Diabetic nephropathy || id:finn-b-DM_NEPHROPATHY	|| id:ebi-a-GCST90001784	0.0233007	0.0133823	0.0978254
395	ebi-a-GCST90001785	finn-b-DM_NEPHROPATHY	Diabetic nephropathy || id:finn-b-DM_NEPHROPATHY	|| id:ebi-a-GCST90001785	-0.0448225	0.013451	0.00302133
396	ebi-a-GCST90001786	finn-b-DM_NEPHROPATHY	Diabetic nephropathy || id:finn-b-DM_NEPHROPATHY	|| id:ebi-a-GCST90001786	0.00562054	0.0204964	0.787424
397	ebi-a-GCST90001787	finn-b-DM_NEPHROPATHY	Diabetic nephropathy || id:finn-b-DM_NEPHROPATHY	|| id:ebi-a-GCST90001787	-0.0187691	0.0114755	0.120305
398	ebi-a-GCST90001788	finn-b-DM_NEPHROPATHY	Diabetic nephropathy || id:finn-b-DM_NEPHROPATHY	|| id:ebi-a-GCST90001788	-0.0318823	0.0192343	0.121325
399	ebi-a-GCST90001789	finn-b-DM_NEPHROPATHY	Diabetic nephropathy || id:finn-b-DM_NEPHROPATHY	|| id:ebi-a-GCST90001789	-0.00564355	0.0167377	0.740986
400	ebi-a-GCST90001790	finn-b-DM_NEPHROPATHY	Diabetic nephropathy || id:finn-b-DM_NEPHROPATHY	|| id:ebi-a-GCST90001790	-0.0259578	0.0140351	0.082946
401	ebi-a-GCST90001791	finn-b-DM_NEPHROPATHY	Diabetic nephropathy || id:finn-b-DM_NEPHROPATHY	|| id:ebi-a-GCST90001791	0.00846936	0.012817	0.516285
402	ebi-a-GCST90001792	finn-b-DM_NEPHROPATHY	Diabetic nephropathy || id:finn-b-DM_NEPHROPATHY	|| id:ebi-a-GCST90001792	-0.0156507	0.0107966	0.172799
403	ebi-a-GCST90001793	finn-b-DM_NEPHROPATHY	Diabetic nephropathy || id:finn-b-DM_NEPHROPATHY	|| id:ebi-a-GCST90001793	-0.0130643	0.0186801	0.494362
404	ebi-a-GCST90001794	finn-b-DM_NEPHROPATHY	Diabetic nephropathy || id:finn-b-DM_NEPHROPATHY	|| id:ebi-a-GCST90001794	0.0162592	0.0137732	0.251001
405	ebi-a-GCST90001795	finn-b-DM_NEPHROPATHY	Diabetic nephropathy || id:finn-b-DM_NEPHROPATHY	|| id:ebi-a-GCST90001795	-0.00257583	0.0140205	0.856084
406	ebi-a-GCST90001796	finn-b-DM_NEPHROPATHY	Diabetic nephropathy || id:finn-b-DM_NEPHROPATHY	|| id:ebi-a-GCST90001796	0.0166048	0.0262076	0.542115
407	ebi-a-GCST90001797	finn-b-DM_NEPHROPATHY	Diabetic nephropathy || id:finn-b-DM_NEPHROPATHY	|| id:ebi-a-GCST90001797	-0.0255179	0.0132173	0.0714464
408	ebi-a-GCST90001798	finn-b-DM_NEPHROPATHY	Diabetic nephropathy || id:finn-b-DM_NEPHROPATHY	|| id:ebi-a-GCST90001798	-0.0383404	0.0199618	0.0672535
409	ebi-a-GCST90001799	finn-b-DM_NEPHROPATHY	Diabetic nephropathy || id:finn-b-DM_NEPHROPATHY	|| id:ebi-a-GCST90001799	-0.0018043	0.0245767	0.942333
410	ebi-a-GCST90001800	finn-b-DM_NEPHROPATHY	Diabetic nephropathy || id:finn-b-DM_NEPHROPATHY	|| id:ebi-a-GCST90001800	-0.00029258	0.00942629	0.975476
411	ebi-a-GCST90001801	finn-b-DM_NEPHROPATHY	Diabetic nephropathy || id:finn-b-DM_NEPHROPATHY	|| id:ebi-a-GCST90001801	0.000746666	0.019201	0.969366
412	ebi-a-GCST90001802	finn-b-DM_NEPHROPATHY	Diabetic nephropathy || id:finn-b-DM_NEPHROPATHY	|| id:ebi-a-GCST90001802	-0.0132348	0.0195784	0.506093
413	ebi-a-GCST90001803	finn-b-DM_NEPHROPATHY	Diabetic nephropathy || id:finn-b-DM_NEPHROPATHY	|| id:ebi-a-GCST90001803	-0.0509076	0.0629596	0.434497
414	ebi-a-GCST90001804	finn-b-DM_NEPHROPATHY	Diabetic nephropathy || id:finn-b-DM_NEPHROPATHY	|| id:ebi-a-GCST90001804	-0.00393333	0.0152821	0.799078
415	ebi-a-GCST90001805	finn-b-DM_NEPHROPATHY	Diabetic nephropathy || id:finn-b-DM_NEPHROPATHY	|| id:ebi-a-GCST90001805	0.00911253	0.0155972	0.56673
416	ebi-a-GCST90001806	finn-b-DM_NEPHROPATHY	Diabetic nephropathy || id:finn-b-DM_NEPHROPATHY	|| id:ebi-a-GCST90001806	-0.0219484	0.0154426	0.167588
417	ebi-a-GCST90001807	finn-b-DM_NEPHROPATHY	Diabetic nephropathy || id:finn-b-DM_NEPHROPATHY	|| id:ebi-a-GCST90001807	-0.0156632	0.0164953	0.359658
418	ebi-a-GCST90001808	finn-b-DM_NEPHROPATHY	Diabetic nephropathy || id:finn-b-DM_NEPHROPATHY	|| id:ebi-a-GCST90001808	-0.021901	0.0185888	0.249819
419	ebi-a-GCST90001809	finn-b-DM_NEPHROPATHY	Diabetic nephropathy || id:finn-b-DM_NEPHROPATHY	|| id:ebi-a-GCST90001809	-0.00879832	0.0212238	0.683656
420	ebi-a-GCST90001810	finn-b-DM_NEPHROPATHY	Diabetic nephropathy || id:finn-b-DM_NEPHROPATHY	|| id:ebi-a-GCST90001810	0.0151587	0.0215637	0.49284
421	ebi-a-GCST90001811	finn-b-DM_NEPHROPATHY	Diabetic nephropathy || id:finn-b-DM_NEPHROPATHY	|| id:ebi-a-GCST90001811	0.0282967	0.0216602	0.215905
422	ebi-a-GCST90001812	finn-b-DM_NEPHROPATHY	Diabetic nephropathy || id:finn-b-DM_NEPHROPATHY	|| id:ebi-a-GCST90001812	-0.000894898	0.022261	0.968501
423	ebi-a-GCST90001813	finn-b-DM_NEPHROPATHY	Diabetic nephropathy || id:finn-b-DM_NEPHROPATHY	|| id:ebi-a-GCST90001813	0.0188107	0.0160654	0.256122
424	ebi-a-GCST90001814	finn-b-DM_NEPHROPATHY	Diabetic nephropathy || id:finn-b-DM_NEPHROPATHY	|| id:ebi-a-GCST90001814	0.00355167	0.0144826	0.810788
425	ebi-a-GCST90001815	finn-b-DM_NEPHROPATHY	Diabetic nephropathy || id:finn-b-DM_NEPHROPATHY	|| id:ebi-a-GCST90001815	-0.00287445	0.0152109	0.852826
426	ebi-a-GCST90001816	finn-b-DM_NEPHROPATHY	Diabetic nephropathy || id:finn-b-DM_NEPHROPATHY	|| id:ebi-a-GCST90001816	0.0161532	0.0128424	0.223702
427	ebi-a-GCST90001817	finn-b-DM_NEPHROPATHY	Diabetic nephropathy || id:finn-b-DM_NEPHROPATHY	|| id:ebi-a-GCST90001817	0.00473521	0.0214835	0.829985
428	ebi-a-GCST90001818	finn-b-DM_NEPHROPATHY	Diabetic nephropathy || id:finn-b-DM_NEPHROPATHY	|| id:ebi-a-GCST90001818	0.070088	0.0275556	0.0315288
429	ebi-a-GCST90001819	finn-b-DM_NEPHROPATHY	Diabetic nephropathy || id:finn-b-DM_NEPHROPATHY	|| id:ebi-a-GCST90001819	0.0119407	0.0153422	0.447094
430	ebi-a-GCST90001820	finn-b-DM_NEPHROPATHY	Diabetic nephropathy || id:finn-b-DM_NEPHROPATHY	|| id:ebi-a-GCST90001820	-0.0146204	0.0235056	0.541337
431	ebi-a-GCST90001821	finn-b-DM_NEPHROPATHY	Diabetic nephropathy || id:finn-b-DM_NEPHROPATHY	|| id:ebi-a-GCST90001821	-0.0134057	0.0113654	0.248872
432	ebi-a-GCST90001822	finn-b-DM_NEPHROPATHY	Diabetic nephropathy || id:finn-b-DM_NEPHROPATHY	|| id:ebi-a-GCST90001822	-0.00277947	0.0187419	0.883397
433	ebi-a-GCST90001823	finn-b-DM_NEPHROPATHY	Diabetic nephropathy || id:finn-b-DM_NEPHROPATHY	|| id:ebi-a-GCST90001823	-0.00166972	0.0201873	0.935445
434	ebi-a-GCST90001824	finn-b-DM_NEPHROPATHY	Diabetic nephropathy || id:finn-b-DM_NEPHROPATHY	|| id:ebi-a-GCST90001824	-0.018998	0.0182663	0.310139
435	ebi-a-GCST90001825	finn-b-DM_NEPHROPATHY	Diabetic nephropathy || id:finn-b-DM_NEPHROPATHY	|| id:ebi-a-GCST90001825	0.00705816	0.0132493	0.600744
436	ebi-a-GCST90001826	finn-b-DM_NEPHROPATHY	Diabetic nephropathy || id:finn-b-DM_NEPHROPATHY	|| id:ebi-a-GCST90001826	0.018668	0.0249619	0.466108
437	ebi-a-GCST90001827	finn-b-DM_NEPHROPATHY	Diabetic nephropathy || id:finn-b-DM_NEPHROPATHY	|| id:ebi-a-GCST90001827	-0.0121054	0.0141389	0.403154
438	ebi-a-GCST90001828	finn-b-DM_NEPHROPATHY	Diabetic nephropathy || id:finn-b-DM_NEPHROPATHY	|| id:ebi-a-GCST90001828	-0.00395984	0.0125654	0.755272
439	ebi-a-GCST90001829	finn-b-DM_NEPHROPATHY	Diabetic nephropathy || id:finn-b-DM_NEPHROPATHY	|| id:ebi-a-GCST90001829	-0.00964235	0.0172825	0.584617
440	ebi-a-GCST90001830	finn-b-DM_NEPHROPATHY	Diabetic nephropathy || id:finn-b-DM_NEPHROPATHY	|| id:ebi-a-GCST90001830	0.0160179	0.0307117	0.614569
441	ebi-a-GCST90001831	finn-b-DM_NEPHROPATHY	Diabetic nephropathy || id:finn-b-DM_NEPHROPATHY	|| id:ebi-a-GCST90001831	0.00213129	0.0315405	0.947603
442	ebi-a-GCST90001832	finn-b-DM_NEPHROPATHY	Diabetic nephropathy || id:finn-b-DM_NEPHROPATHY	|| id:ebi-a-GCST90001832	-0.0385171	0.0192528	0.0707318
443	ebi-a-GCST90001833	finn-b-DM_NEPHROPATHY	Diabetic nephropathy || id:finn-b-DM_NEPHROPATHY	|| id:ebi-a-GCST90001833	0.0115031	0.0161104	0.483465
444	ebi-a-GCST90001834	finn-b-DM_NEPHROPATHY	Diabetic nephropathy || id:finn-b-DM_NEPHROPATHY	|| id:ebi-a-GCST90001834	-0.012909	0.0116733	0.281915
445	ebi-a-GCST90001835	finn-b-DM_NEPHROPATHY	Diabetic nephropathy || id:finn-b-DM_NEPHROPATHY	|| id:ebi-a-GCST90001835	-0.0479116	0.0207444	0.0413262
446	ebi-a-GCST90001836	finn-b-DM_NEPHROPATHY	Diabetic nephropathy || id:finn-b-DM_NEPHROPATHY	|| id:ebi-a-GCST90001836	0.0203318	0.0174106	0.257341
447	ebi-a-GCST90001837	finn-b-DM_NEPHROPATHY	Diabetic nephropathy || id:finn-b-DM_NEPHROPATHY	|| id:ebi-a-GCST90001837	0.0162201	0.0214086	0.461227
448	ebi-a-GCST90001838	finn-b-DM_NEPHROPATHY	Diabetic nephropathy || id:finn-b-DM_NEPHROPATHY	|| id:ebi-a-GCST90001838	0.0115781	0.0133993	0.397307
449	ebi-a-GCST90001839	finn-b-DM_NEPHROPATHY	Diabetic nephropathy || id:finn-b-DM_NEPHROPATHY	|| id:ebi-a-GCST90001839	-0.0146345	0.0145373	0.33117
450	ebi-a-GCST90001840	finn-b-DM_NEPHROPATHY	Diabetic nephropathy || id:finn-b-DM_NEPHROPATHY	|| id:ebi-a-GCST90001840	-0.019556	0.0208094	0.360499
451	ebi-a-GCST90001841	finn-b-DM_NEPHROPATHY	Diabetic nephropathy || id:finn-b-DM_NEPHROPATHY	|| id:ebi-a-GCST90001841	-0.0266355	0.0122363	0.0423143
452	ebi-a-GCST90001842	finn-b-DM_NEPHROPATHY	Diabetic nephropathy || id:finn-b-DM_NEPHROPATHY	|| id:ebi-a-GCST90001842	0.00185194	0.0103234	0.859076
453	ebi-a-GCST90001843	finn-b-DM_NEPHROPATHY	Diabetic nephropathy || id:finn-b-DM_NEPHROPATHY	|| id:ebi-a-GCST90001843	-0.000817181	0.0170673	0.962488
454	ebi-a-GCST90001844	finn-b-DM_NEPHROPATHY	Diabetic nephropathy || id:finn-b-DM_NEPHROPATHY	|| id:ebi-a-GCST90001844	0.0107345	0.0122606	0.393487
455	ebi-a-GCST90001845	finn-b-DM_NEPHROPATHY	Diabetic nephropathy || id:finn-b-DM_NEPHROPATHY	|| id:ebi-a-GCST90001845	-0.0243635	0.0116812	0.0482907
456	ebi-a-GCST90001846	finn-b-DM_NEPHROPATHY	Diabetic nephropathy || id:finn-b-DM_NEPHROPATHY	|| id:ebi-a-GCST90001846	0.0150478	0.0267266	0.584709
457	ebi-a-GCST90001847	finn-b-DM_NEPHROPATHY	Diabetic nephropathy || id:finn-b-DM_NEPHROPATHY	|| id:ebi-a-GCST90001847	-0.00169173	0.0111669	0.880966
458	ebi-a-GCST90001848	finn-b-DM_NEPHROPATHY	Diabetic nephropathy || id:finn-b-DM_NEPHROPATHY	|| id:ebi-a-GCST90001848	0.00216718	0.0196868	0.914025
459	ebi-a-GCST90001849	finn-b-DM_NEPHROPATHY	Diabetic nephropathy || id:finn-b-DM_NEPHROPATHY	|| id:ebi-a-GCST90001849	-0.00732934	0.0154649	0.640947
460	ebi-a-GCST90001850	finn-b-DM_NEPHROPATHY	Diabetic nephropathy || id:finn-b-DM_NEPHROPATHY	|| id:ebi-a-GCST90001850	0.00447355	0.014522	0.761076
461	ebi-a-GCST90001851	finn-b-DM_NEPHROPATHY	Diabetic nephropathy || id:finn-b-DM_NEPHROPATHY	|| id:ebi-a-GCST90001851	-0.00552621	0.0101804	0.592055
462	ebi-a-GCST90001852	finn-b-DM_NEPHROPATHY	Diabetic nephropathy || id:finn-b-DM_NEPHROPATHY	|| id:ebi-a-GCST90001852	-0.0114042	0.0269559	0.679161
463	ebi-a-GCST90001853	finn-b-DM_NEPHROPATHY	Diabetic nephropathy || id:finn-b-DM_NEPHROPATHY	|| id:ebi-a-GCST90001853	0.00235223	0.0180811	0.89802
464	ebi-a-GCST90001854	finn-b-DM_NEPHROPATHY	Diabetic nephropathy || id:finn-b-DM_NEPHROPATHY	|| id:ebi-a-GCST90001854	0.00803846	0.0176006	0.653053
465	ebi-a-GCST90001855	finn-b-DM_NEPHROPATHY	Diabetic nephropathy || id:finn-b-DM_NEPHROPATHY	|| id:ebi-a-GCST90001855	0.0161899	0.0169487	0.356888
466	ebi-a-GCST90001856	finn-b-DM_NEPHROPATHY	Diabetic nephropathy || id:finn-b-DM_NEPHROPATHY	|| id:ebi-a-GCST90001856	0.00820972	0.0163122	0.619765
467	ebi-a-GCST90001857	finn-b-DM_NEPHROPATHY	Diabetic nephropathy || id:finn-b-DM_NEPHROPATHY	|| id:ebi-a-GCST90001857	0.0147275	0.0143044	0.316846
468	ebi-a-GCST90001858	finn-b-DM_NEPHROPATHY	Diabetic nephropathy || id:finn-b-DM_NEPHROPATHY	|| id:ebi-a-GCST90001858	0.0121357	0.0106129	0.262875
469	ebi-a-GCST90001859	finn-b-DM_NEPHROPATHY	Diabetic nephropathy || id:finn-b-DM_NEPHROPATHY	|| id:ebi-a-GCST90001859	0.0153583	0.0117697	0.210384
470	ebi-a-GCST90001860	finn-b-DM_NEPHROPATHY	Diabetic nephropathy || id:finn-b-DM_NEPHROPATHY	|| id:ebi-a-GCST90001860	0.0272371	0.0189457	0.165273
471	ebi-a-GCST90001861	finn-b-DM_NEPHROPATHY	Diabetic nephropathy || id:finn-b-DM_NEPHROPATHY	|| id:ebi-a-GCST90001861	-0.0269517	0.0184995	0.161476
472	ebi-a-GCST90001862	finn-b-DM_NEPHROPATHY	Diabetic nephropathy || id:finn-b-DM_NEPHROPATHY	|| id:ebi-a-GCST90001862	-0.0104724	0.0194625	0.600361
473	ebi-a-GCST90001863	finn-b-DM_NEPHROPATHY	Diabetic nephropathy || id:finn-b-DM_NEPHROPATHY	|| id:ebi-a-GCST90001863	0.0484632	0.023649	0.0629529
474	ebi-a-GCST90001864	finn-b-DM_NEPHROPATHY	Diabetic nephropathy || id:finn-b-DM_NEPHROPATHY	|| id:ebi-a-GCST90001864	0.00165034	0.0174415	0.925557
475	ebi-a-GCST90001865	finn-b-DM_NEPHROPATHY	Diabetic nephropathy || id:finn-b-DM_NEPHROPATHY	|| id:ebi-a-GCST90001865	0.0378294	0.0214598	0.10841
476	ebi-a-GCST90001866	finn-b-DM_NEPHROPATHY	Diabetic nephropathy || id:finn-b-DM_NEPHROPATHY	|| id:ebi-a-GCST90001866	-0.0476279	0.0250325	0.0835753
477	ebi-a-GCST90001867	finn-b-DM_NEPHROPATHY	Diabetic nephropathy || id:finn-b-DM_NEPHROPATHY	|| id:ebi-a-GCST90001867	-0.00622431	0.0134843	0.648705
478	ebi-a-GCST90001868	finn-b-DM_NEPHROPATHY	Diabetic nephropathy || id:finn-b-DM_NEPHROPATHY	|| id:ebi-a-GCST90001868	-0.000222512	0.0252524	0.993215
479	ebi-a-GCST90001869	finn-b-DM_NEPHROPATHY	Diabetic nephropathy || id:finn-b-DM_NEPHROPATHY	|| id:ebi-a-GCST90001869	-0.00539877	0.0120151	0.656221
480	ebi-a-GCST90001870	finn-b-DM_NEPHROPATHY	Diabetic nephropathy || id:finn-b-DM_NEPHROPATHY	|| id:ebi-a-GCST90001870	0.0274037	0.0158921	0.12293
481	ebi-a-GCST90001871	finn-b-DM_NEPHROPATHY	Diabetic nephropathy || id:finn-b-DM_NEPHROPATHY	|| id:ebi-a-GCST90001871	0.0010686	0.0143482	0.941304
482	ebi-a-GCST90001872	finn-b-DM_NEPHROPATHY	Diabetic nephropathy || id:finn-b-DM_NEPHROPATHY	|| id:ebi-a-GCST90001872	0.00995709	0.014472	0.501292
483	ebi-a-GCST90001873	finn-b-DM_NEPHROPATHY	Diabetic nephropathy || id:finn-b-DM_NEPHROPATHY	|| id:ebi-a-GCST90001873	-0.0251899	0.0210146	0.252046
484	ebi-a-GCST90001874	finn-b-DM_NEPHROPATHY	Diabetic nephropathy || id:finn-b-DM_NEPHROPATHY	|| id:ebi-a-GCST90001874	-0.00238315	0.0188728	0.900662
485	ebi-a-GCST90001875	finn-b-DM_NEPHROPATHY	Diabetic nephropathy || id:finn-b-DM_NEPHROPATHY	|| id:ebi-a-GCST90001875	0.00131695	0.0191396	0.945995
486	ebi-a-GCST90001876	finn-b-DM_NEPHROPATHY	Diabetic nephropathy || id:finn-b-DM_NEPHROPATHY	|| id:ebi-a-GCST90001876	-0.0215911	0.0196092	0.290834
487	ebi-a-GCST90001877	finn-b-DM_NEPHROPATHY	Diabetic nephropathy || id:finn-b-DM_NEPHROPATHY	|| id:ebi-a-GCST90001877	-0.00171849	0.0197403	0.931861
488	ebi-a-GCST90001878	finn-b-DM_NEPHROPATHY	Diabetic nephropathy || id:finn-b-DM_NEPHROPATHY	|| id:ebi-a-GCST90001878	-0.0121807	0.0295667	0.685826
489	ebi-a-GCST90001879	finn-b-DM_NEPHROPATHY	Diabetic nephropathy || id:finn-b-DM_NEPHROPATHY	|| id:ebi-a-GCST90001879	-0.0144984	0.0158226	0.369907
490	ebi-a-GCST90001880	finn-b-DM_NEPHROPATHY	Diabetic nephropathy || id:finn-b-DM_NEPHROPATHY	|| id:ebi-a-GCST90001880	0.0216841	0.0179412	0.244368
491	ebi-a-GCST90001881	finn-b-DM_NEPHROPATHY	Diabetic nephropathy || id:finn-b-DM_NEPHROPATHY	|| id:ebi-a-GCST90001881	0.014748	0.0328774	0.661731
492	ebi-a-GCST90001882	finn-b-DM_NEPHROPATHY	Diabetic nephropathy || id:finn-b-DM_NEPHROPATHY	|| id:ebi-a-GCST90001882	-0.0158873	0.0162017	0.343434
493	ebi-a-GCST90001883	finn-b-DM_NEPHROPATHY	Diabetic nephropathy || id:finn-b-DM_NEPHROPATHY	|| id:ebi-a-GCST90001883	-0.00552162	0.0143226	0.70373
494	ebi-a-GCST90001884	finn-b-DM_NEPHROPATHY	Diabetic nephropathy || id:finn-b-DM_NEPHROPATHY	|| id:ebi-a-GCST90001884	-0.00584346	0.022842	0.800363
495	ebi-a-GCST90001885	finn-b-DM_NEPHROPATHY	Diabetic nephropathy || id:finn-b-DM_NEPHROPATHY	|| id:ebi-a-GCST90001885	0.00995245	0.0105002	0.355115
496	ebi-a-GCST90001886	finn-b-DM_NEPHROPATHY	Diabetic nephropathy || id:finn-b-DM_NEPHROPATHY	|| id:ebi-a-GCST90001886	-0.00349879	0.0200712	0.864782
497	ebi-a-GCST90001887	finn-b-DM_NEPHROPATHY	Diabetic nephropathy || id:finn-b-DM_NEPHROPATHY	|| id:ebi-a-GCST90001887	0.0231505	0.0133933	0.109513
498	ebi-a-GCST90001888	finn-b-DM_NEPHROPATHY	Diabetic nephropathy || id:finn-b-DM_NEPHROPATHY	|| id:ebi-a-GCST90001888	-0.0411633	0.0137643	0.00784453
499	ebi-a-GCST90001889	finn-b-DM_NEPHROPATHY	Diabetic nephropathy || id:finn-b-DM_NEPHROPATHY	|| id:ebi-a-GCST90001889	0.0130325	0.0111095	0.253893
500	ebi-a-GCST90001890	finn-b-DM_NEPHROPATHY	Diabetic nephropathy || id:finn-b-DM_NEPHROPATHY	|| id:ebi-a-GCST90001890	0.00289713	0.031615	0.928993
501	ebi-a-GCST90001891	finn-b-DM_NEPHROPATHY	Diabetic nephropathy || id:finn-b-DM_NEPHROPATHY	|| id:ebi-a-GCST90001891	0.0282947	0.0219563	0.23846
502	ebi-a-GCST90001892	finn-b-DM_NEPHROPATHY	Diabetic nephropathy || id:finn-b-DM_NEPHROPATHY	|| id:ebi-a-GCST90001892	-0.00386182	0.0197303	0.848742
503	ebi-a-GCST90001893	finn-b-DM_NEPHROPATHY	Diabetic nephropathy || id:finn-b-DM_NEPHROPATHY	|| id:ebi-a-GCST90001893	0.0163154	0.0192236	0.411395
504	ebi-a-GCST90001894	finn-b-DM_NEPHROPATHY	Diabetic nephropathy || id:finn-b-DM_NEPHROPATHY	|| id:ebi-a-GCST90001894	0.00939782	0.0124611	0.458741
505	ebi-a-GCST90001895	finn-b-DM_NEPHROPATHY	Diabetic nephropathy || id:finn-b-DM_NEPHROPATHY	|| id:ebi-a-GCST90001895	-0.0634722	0.094225	0.622609
506	ebi-a-GCST90001896	finn-b-DM_NEPHROPATHY	Diabetic nephropathy || id:finn-b-DM_NEPHROPATHY	|| id:ebi-a-GCST90001896	-0.00534946	0.025367	0.836835
507	ebi-a-GCST90001897	finn-b-DM_NEPHROPATHY	Diabetic nephropathy || id:finn-b-DM_NEPHROPATHY	|| id:ebi-a-GCST90001897	-0.0162718	0.0129416	0.229208
508	ebi-a-GCST90001898	finn-b-DM_NEPHROPATHY	Diabetic nephropathy || id:finn-b-DM_NEPHROPATHY	|| id:ebi-a-GCST90001898	-0.00702197	0.0105289	0.512081
509	ebi-a-GCST90001899	finn-b-DM_NEPHROPATHY	Diabetic nephropathy || id:finn-b-DM_NEPHROPATHY	|| id:ebi-a-GCST90001899	0.0032694	0.014009	0.817727
510	ebi-a-GCST90001900	finn-b-DM_NEPHROPATHY	Diabetic nephropathy || id:finn-b-DM_NEPHROPATHY	|| id:ebi-a-GCST90001900	0.0406359	0.0278875	0.241129
511	ebi-a-GCST90001901	finn-b-DM_NEPHROPATHY	Diabetic nephropathy || id:finn-b-DM_NEPHROPATHY	|| id:ebi-a-GCST90001901	-0.00826769	0.0137818	0.556976
512	ebi-a-GCST90001902	finn-b-DM_NEPHROPATHY	Diabetic nephropathy || id:finn-b-DM_NEPHROPATHY	|| id:ebi-a-GCST90001902	0.0544207	0.0125299	0.000674679
513	ebi-a-GCST90001903	finn-b-DM_NEPHROPATHY	Diabetic nephropathy || id:finn-b-DM_NEPHROPATHY	|| id:ebi-a-GCST90001903	-0.00600126	0.0203351	0.771949
514	ebi-a-GCST90001904	finn-b-DM_NEPHROPATHY	Diabetic nephropathy || id:finn-b-DM_NEPHROPATHY	|| id:ebi-a-GCST90001904	-0.00565299	0.0199373	0.78064
515	ebi-a-GCST90001905	finn-b-DM_NEPHROPATHY	Diabetic nephropathy || id:finn-b-DM_NEPHROPATHY	|| id:ebi-a-GCST90001905	-0.0150576	0.0218821	0.503468
516	ebi-a-GCST90001906	finn-b-DM_NEPHROPATHY	Diabetic nephropathy || id:finn-b-DM_NEPHROPATHY	|| id:ebi-a-GCST90001906	-0.00695779	0.0221448	0.757433
517	ebi-a-GCST90001907	finn-b-DM_NEPHROPATHY	Diabetic nephropathy || id:finn-b-DM_NEPHROPATHY	|| id:ebi-a-GCST90001907	0.00798263	0.012238	0.522032
518	ebi-a-GCST90001908	finn-b-DM_NEPHROPATHY	Diabetic nephropathy || id:finn-b-DM_NEPHROPATHY	|| id:ebi-a-GCST90001908	0.0315256	0.014208	0.0382275
519	ebi-a-GCST90001909	finn-b-DM_NEPHROPATHY	Diabetic nephropathy || id:finn-b-DM_NEPHROPATHY	|| id:ebi-a-GCST90001909	-0.00953961	0.0346288	0.789928
520	ebi-a-GCST90001910	finn-b-DM_NEPHROPATHY	Diabetic nephropathy || id:finn-b-DM_NEPHROPATHY	|| id:ebi-a-GCST90001910	-0.0572797	0.0243636	0.0466058
521	ebi-a-GCST90001911	finn-b-DM_NEPHROPATHY	Diabetic nephropathy || id:finn-b-DM_NEPHROPATHY	|| id:ebi-a-GCST90001911	-0.0352064	0.0124604	0.00984851
522	ebi-a-GCST90001912	finn-b-DM_NEPHROPATHY	Diabetic nephropathy || id:finn-b-DM_NEPHROPATHY	|| id:ebi-a-GCST90001912	-0.00141607	0.0193407	0.944013
523	ebi-a-GCST90001913	finn-b-DM_NEPHROPATHY	Diabetic nephropathy || id:finn-b-DM_NEPHROPATHY	|| id:ebi-a-GCST90001913	0.0126951	0.0143261	0.392947
524	ebi-a-GCST90001914	finn-b-DM_NEPHROPATHY	Diabetic nephropathy || id:finn-b-DM_NEPHROPATHY	|| id:ebi-a-GCST90001914	0.00573918	0.014572	0.698587
525	ebi-a-GCST90001915	finn-b-DM_NEPHROPATHY	Diabetic nephropathy || id:finn-b-DM_NEPHROPATHY	|| id:ebi-a-GCST90001915	-0.0273915	0.0327648	0.420942
526	ebi-a-GCST90001916	finn-b-DM_NEPHROPATHY	Diabetic nephropathy || id:finn-b-DM_NEPHROPATHY	|| id:ebi-a-GCST90001916	0.0607379	0.0906664	0.519734
527	ebi-a-GCST90001917	finn-b-DM_NEPHROPATHY	Diabetic nephropathy || id:finn-b-DM_NEPHROPATHY	|| id:ebi-a-GCST90001917	0.00493579	0.0111727	0.663393
528	ebi-a-GCST90001918	finn-b-DM_NEPHROPATHY	Diabetic nephropathy || id:finn-b-DM_NEPHROPATHY	|| id:ebi-a-GCST90001918	-0.0233226	0.0185187	0.228477
529	ebi-a-GCST90001919	finn-b-DM_NEPHROPATHY	Diabetic nephropathy || id:finn-b-DM_NEPHROPATHY	|| id:ebi-a-GCST90001919	0.0406986	0.0184564	0.0406915
530	ebi-a-GCST90001920	finn-b-DM_NEPHROPATHY	Diabetic nephropathy || id:finn-b-DM_NEPHROPATHY	|| id:ebi-a-GCST90001920	-0.0206031	0.0331465	0.543551
531	ebi-a-GCST90001921	finn-b-DM_NEPHROPATHY	Diabetic nephropathy || id:finn-b-DM_NEPHROPATHY	|| id:ebi-a-GCST90001921	-0.0163065	0.0183526	0.393281
532	ebi-a-GCST90001922	finn-b-DM_NEPHROPATHY	Diabetic nephropathy || id:finn-b-DM_NEPHROPATHY	|| id:ebi-a-GCST90001922	0.0158923	0.0230579	0.5012
533	ebi-a-GCST90001923	finn-b-DM_NEPHROPATHY	Diabetic nephropathy || id:finn-b-DM_NEPHROPATHY	|| id:ebi-a-GCST90001923	0.0116489	0.0128611	0.384479
534	ebi-a-GCST90001924	finn-b-DM_NEPHROPATHY	Diabetic nephropathy || id:finn-b-DM_NEPHROPATHY	|| id:ebi-a-GCST90001924	0.0300962	0.0133485	0.0406958
535	ebi-a-GCST90001925	finn-b-DM_NEPHROPATHY	Diabetic nephropathy || id:finn-b-DM_NEPHROPATHY	|| id:ebi-a-GCST90001925	0.0115201	0.0201193	0.575404
536	ebi-a-GCST90001926	finn-b-DM_NEPHROPATHY	Diabetic nephropathy || id:finn-b-DM_NEPHROPATHY	|| id:ebi-a-GCST90001926	0.00267135	0.0138901	0.849179
537	ebi-a-GCST90001927	finn-b-DM_NEPHROPATHY	Diabetic nephropathy || id:finn-b-DM_NEPHROPATHY	|| id:ebi-a-GCST90001927	-8.14e-05	0.0141388	0.995467
538	ebi-a-GCST90001928	finn-b-DM_NEPHROPATHY	Diabetic nephropathy || id:finn-b-DM_NEPHROPATHY	|| id:ebi-a-GCST90001928	0.0051293	0.0186356	0.788232
539	ebi-a-GCST90001929	finn-b-DM_NEPHROPATHY	Diabetic nephropathy || id:finn-b-DM_NEPHROPATHY	|| id:ebi-a-GCST90001929	-0.00877703	0.0172054	0.619211
540	ebi-a-GCST90001930	finn-b-DM_NEPHROPATHY	Diabetic nephropathy || id:finn-b-DM_NEPHROPATHY	|| id:ebi-a-GCST90001930	-0.00809361	0.0126082	0.530606
541	ebi-a-GCST90001931	finn-b-DM_NEPHROPATHY	Diabetic nephropathy || id:finn-b-DM_NEPHROPATHY	|| id:ebi-a-GCST90001931	0.0489053	0.0311176	0.167095
542	ebi-a-GCST90001932	finn-b-DM_NEPHROPATHY	Diabetic nephropathy || id:finn-b-DM_NEPHROPATHY	|| id:ebi-a-GCST90001932	0.0239726	0.0408183	0.564722
543	ebi-a-GCST90001933	finn-b-DM_NEPHROPATHY	Diabetic nephropathy || id:finn-b-DM_NEPHROPATHY	|| id:ebi-a-GCST90001933	-0.0111151	0.0177008	0.536811
544	ebi-a-GCST90001934	finn-b-DM_NEPHROPATHY	Diabetic nephropathy || id:finn-b-DM_NEPHROPATHY	|| id:ebi-a-GCST90001934	-0.00323012	0.0124088	0.797945
545	ebi-a-GCST90001935	finn-b-DM_NEPHROPATHY	Diabetic nephropathy || id:finn-b-DM_NEPHROPATHY	|| id:ebi-a-GCST90001935	-0.00781744	0.0211225	0.717758
546	ebi-a-GCST90001936	finn-b-DM_NEPHROPATHY	Diabetic nephropathy || id:finn-b-DM_NEPHROPATHY	|| id:ebi-a-GCST90001936	-0.00223455	0.0103902	0.832135
547	ebi-a-GCST90001937	finn-b-DM_NEPHROPATHY	Diabetic nephropathy || id:finn-b-DM_NEPHROPATHY	|| id:ebi-a-GCST90001937	-0.0159024	0.016911	0.361933
548	ebi-a-GCST90001938	finn-b-DM_NEPHROPATHY	Diabetic nephropathy || id:finn-b-DM_NEPHROPATHY	|| id:ebi-a-GCST90001938	0.00257629	0.0210937	0.904994
549	ebi-a-GCST90001939	finn-b-DM_NEPHROPATHY	Diabetic nephropathy || id:finn-b-DM_NEPHROPATHY	|| id:ebi-a-GCST90001939	0.0215625	0.0332454	0.527897
550	ebi-a-GCST90001940	finn-b-DM_NEPHROPATHY	Diabetic nephropathy || id:finn-b-DM_NEPHROPATHY	|| id:ebi-a-GCST90001940	0.00569575	0.0147716	0.707877
551	ebi-a-GCST90001941	finn-b-DM_NEPHROPATHY	Diabetic nephropathy || id:finn-b-DM_NEPHROPATHY	|| id:ebi-a-GCST90001941	-0.0189018	0.0247555	0.46706
552	ebi-a-GCST90001942	finn-b-DM_NEPHROPATHY	Diabetic nephropathy || id:finn-b-DM_NEPHROPATHY	|| id:ebi-a-GCST90001942	0.0188602	0.0138813	0.207321
553	ebi-a-GCST90001943	finn-b-DM_NEPHROPATHY	Diabetic nephropathy || id:finn-b-DM_NEPHROPATHY	|| id:ebi-a-GCST90001943	0.00553169	0.0141551	0.701105
554	ebi-a-GCST90001944	finn-b-DM_NEPHROPATHY	Diabetic nephropathy || id:finn-b-DM_NEPHROPATHY	|| id:ebi-a-GCST90001944	0.0224745	0.0125334	0.0945708
555	ebi-a-GCST90001945	finn-b-DM_NEPHROPATHY	Diabetic nephropathy || id:finn-b-DM_NEPHROPATHY	|| id:ebi-a-GCST90001945	0.0224925	0.0125317	0.0942905
556	ebi-a-GCST90001946	finn-b-DM_NEPHROPATHY	Diabetic nephropathy || id:finn-b-DM_NEPHROPATHY	|| id:ebi-a-GCST90001946	-0.00920842	0.0153813	0.557771
557	ebi-a-GCST90001947	finn-b-DM_NEPHROPATHY	Diabetic nephropathy || id:finn-b-DM_NEPHROPATHY	|| id:ebi-a-GCST90001947	0.00416846	0.0118076	0.727279
558	ebi-a-GCST90001948	finn-b-DM_NEPHROPATHY	Diabetic nephropathy || id:finn-b-DM_NEPHROPATHY	|| id:ebi-a-GCST90001948	-0.00986834	0.0153278	0.528814
559	ebi-a-GCST90001949	finn-b-DM_NEPHROPATHY	Diabetic nephropathy || id:finn-b-DM_NEPHROPATHY	|| id:ebi-a-GCST90001949	0.000208708	0.0136975	0.988044
560	ebi-a-GCST90001950	finn-b-DM_NEPHROPATHY	Diabetic nephropathy || id:finn-b-DM_NEPHROPATHY	|| id:ebi-a-GCST90001950	0.0210752	0.0166894	0.223711
561	ebi-a-GCST90001951	finn-b-DM_NEPHROPATHY	Diabetic nephropathy || id:finn-b-DM_NEPHROPATHY	|| id:ebi-a-GCST90001951	0.0474092	0.0183089	0.0214143
562	ebi-a-GCST90001952	finn-b-DM_NEPHROPATHY	Diabetic nephropathy || id:finn-b-DM_NEPHROPATHY	|| id:ebi-a-GCST90001952	-0.00431045	0.0114019	0.710076
563	ebi-a-GCST90001953	finn-b-DM_NEPHROPATHY	Diabetic nephropathy || id:finn-b-DM_NEPHROPATHY	|| id:ebi-a-GCST90001953	0.0295859	0.0159391	0.0831795
564	ebi-a-GCST90001954	finn-b-DM_NEPHROPATHY	Diabetic nephropathy || id:finn-b-DM_NEPHROPATHY	|| id:ebi-a-GCST90001954	0.0136467	0.0132957	0.319086
565	ebi-a-GCST90001955	finn-b-DM_NEPHROPATHY	Diabetic nephropathy || id:finn-b-DM_NEPHROPATHY	|| id:ebi-a-GCST90001955	0.0134641	0.0142197	0.356249
566	ebi-a-GCST90001956	finn-b-DM_NEPHROPATHY	Diabetic nephropathy || id:finn-b-DM_NEPHROPATHY	|| id:ebi-a-GCST90001956	-0.00272768	0.0133322	0.840065
567	ebi-a-GCST90001957	finn-b-DM_NEPHROPATHY	Diabetic nephropathy || id:finn-b-DM_NEPHROPATHY	|| id:ebi-a-GCST90001957	-0.00162652	0.0137554	0.907183
568	ebi-a-GCST90001958	finn-b-DM_NEPHROPATHY	Diabetic nephropathy || id:finn-b-DM_NEPHROPATHY	|| id:ebi-a-GCST90001958	-0.023563	0.0154731	0.16213
569	ebi-a-GCST90001959	finn-b-DM_NEPHROPATHY	Diabetic nephropathy || id:finn-b-DM_NEPHROPATHY	|| id:ebi-a-GCST90001959	0.00174267	0.0219727	0.938093
570	ebi-a-GCST90001960	finn-b-DM_NEPHROPATHY	Diabetic nephropathy || id:finn-b-DM_NEPHROPATHY	|| id:ebi-a-GCST90001960	0.0038731	0.0184665	0.837391
571	ebi-a-GCST90001961	finn-b-DM_NEPHROPATHY	Diabetic nephropathy || id:finn-b-DM_NEPHROPATHY	|| id:ebi-a-GCST90001961	0.0118551	0.0166918	0.486658
572	ebi-a-GCST90001962	finn-b-DM_NEPHROPATHY	Diabetic nephropathy || id:finn-b-DM_NEPHROPATHY	|| id:ebi-a-GCST90001962	-0.0766874	0.0649202	0.44722
573	ebi-a-GCST90001963	finn-b-DM_NEPHROPATHY	Diabetic nephropathy || id:finn-b-DM_NEPHROPATHY	|| id:ebi-a-GCST90001963	0.00212312	0.0139652	0.880954
574	ebi-a-GCST90001964	finn-b-DM_NEPHROPATHY	Diabetic nephropathy || id:finn-b-DM_NEPHROPATHY	|| id:ebi-a-GCST90001964	0.00268279	0.0131201	0.839858
575	ebi-a-GCST90001965	finn-b-DM_NEPHROPATHY	Diabetic nephropathy || id:finn-b-DM_NEPHROPATHY	|| id:ebi-a-GCST90001965	0.00897437	0.0164905	0.594291
576	ebi-a-GCST90001966	finn-b-DM_NEPHROPATHY	Diabetic nephropathy || id:finn-b-DM_NEPHROPATHY	|| id:ebi-a-GCST90001966	0.0153735	0.0181237	0.408081
577	ebi-a-GCST90001967	finn-b-DM_NEPHROPATHY	Diabetic nephropathy || id:finn-b-DM_NEPHROPATHY	|| id:ebi-a-GCST90001967	0.0314516	0.019319	0.124339
578	ebi-a-GCST90001968	finn-b-DM_NEPHROPATHY	Diabetic nephropathy || id:finn-b-DM_NEPHROPATHY	|| id:ebi-a-GCST90001968	-0.0189005	0.0174208	0.293097
579	ebi-a-GCST90001969	finn-b-DM_NEPHROPATHY	Diabetic nephropathy || id:finn-b-DM_NEPHROPATHY	|| id:ebi-a-GCST90001969	0.0160877	0.0142499	0.277884
580	ebi-a-GCST90001970	finn-b-DM_NEPHROPATHY	Diabetic nephropathy || id:finn-b-DM_NEPHROPATHY	|| id:ebi-a-GCST90001970	0.00393719	0.0156932	0.805548
581	ebi-a-GCST90001971	finn-b-DM_NEPHROPATHY	Diabetic nephropathy || id:finn-b-DM_NEPHROPATHY	|| id:ebi-a-GCST90001971	-0.039898	0.0423024	0.365853
582	ebi-a-GCST90001972	finn-b-DM_NEPHROPATHY	Diabetic nephropathy || id:finn-b-DM_NEPHROPATHY	|| id:ebi-a-GCST90001972	0.00476009	0.0112887	0.67826
583	ebi-a-GCST90001973	finn-b-DM_NEPHROPATHY	Diabetic nephropathy || id:finn-b-DM_NEPHROPATHY	|| id:ebi-a-GCST90001973	0.0115148	0.015601	0.47358
584	ebi-a-GCST90001974	finn-b-DM_NEPHROPATHY	Diabetic nephropathy || id:finn-b-DM_NEPHROPATHY	|| id:ebi-a-GCST90001974	-0.00604122	0.0121759	0.62697
585	ebi-a-GCST90001975	finn-b-DM_NEPHROPATHY	Diabetic nephropathy || id:finn-b-DM_NEPHROPATHY	|| id:ebi-a-GCST90001975	-0.0197537	0.0109949	0.0939975
586	ebi-a-GCST90001976	finn-b-DM_NEPHROPATHY	Diabetic nephropathy || id:finn-b-DM_NEPHROPATHY	|| id:ebi-a-GCST90001976	0.00144459	0.0187199	0.939581
587	ebi-a-GCST90001977	finn-b-DM_NEPHROPATHY	Diabetic nephropathy || id:finn-b-DM_NEPHROPATHY	|| id:ebi-a-GCST90001977	-0.008327	0.0139803	0.560932
588	ebi-a-GCST90001978	finn-b-DM_NEPHROPATHY	Diabetic nephropathy || id:finn-b-DM_NEPHROPATHY	|| id:ebi-a-GCST90001978	-0.0371928	0.0145148	0.0248911
589	ebi-a-GCST90001979	finn-b-DM_NEPHROPATHY	Diabetic nephropathy || id:finn-b-DM_NEPHROPATHY	|| id:ebi-a-GCST90001979	-0.0106284	0.0148237	0.484397
590	ebi-a-GCST90001980	finn-b-DM_NEPHROPATHY	Diabetic nephropathy || id:finn-b-DM_NEPHROPATHY	|| id:ebi-a-GCST90001980	0.00827629	0.017051	0.632953
591	ebi-a-GCST90001981	finn-b-DM_NEPHROPATHY	Diabetic nephropathy || id:finn-b-DM_NEPHROPATHY	|| id:ebi-a-GCST90001981	-0.0114619	0.0224683	0.616154
592	ebi-a-GCST90001982	finn-b-DM_NEPHROPATHY	Diabetic nephropathy || id:finn-b-DM_NEPHROPATHY	|| id:ebi-a-GCST90001982	0.0392016	0.0149463	0.0163008
593	ebi-a-GCST90001983	finn-b-DM_NEPHROPATHY	Diabetic nephropathy || id:finn-b-DM_NEPHROPATHY	|| id:ebi-a-GCST90001983	0.0217876	0.0263205	0.422732
594	ebi-a-GCST90001984	finn-b-DM_NEPHROPATHY	Diabetic nephropathy || id:finn-b-DM_NEPHROPATHY	|| id:ebi-a-GCST90001984	-0.0454917	0.0447065	0.330744
595	ebi-a-GCST90001985	finn-b-DM_NEPHROPATHY	Diabetic nephropathy || id:finn-b-DM_NEPHROPATHY	|| id:ebi-a-GCST90001985	0.00779839	0.0135966	0.571606
596	ebi-a-GCST90001986	finn-b-DM_NEPHROPATHY	Diabetic nephropathy || id:finn-b-DM_NEPHROPATHY	|| id:ebi-a-GCST90001986	-0.0171431	0.0183428	0.368424
597	ebi-a-GCST90001987	finn-b-DM_NEPHROPATHY	Diabetic nephropathy || id:finn-b-DM_NEPHROPATHY	|| id:ebi-a-GCST90001987	0.0113409	0.0104431	0.287854
598	ebi-a-GCST90001988	finn-b-DM_NEPHROPATHY	Diabetic nephropathy || id:finn-b-DM_NEPHROPATHY	|| id:ebi-a-GCST90001988	0.0405868	0.026873	0.149326
599	ebi-a-GCST90001989	finn-b-DM_NEPHROPATHY	Diabetic nephropathy || id:finn-b-DM_NEPHROPATHY	|| id:ebi-a-GCST90001989	0.00508187	0.0137145	0.714366
600	ebi-a-GCST90001990	finn-b-DM_NEPHROPATHY	Diabetic nephropathy || id:finn-b-DM_NEPHROPATHY	|| id:ebi-a-GCST90001990	-0.0172183	0.0189025	0.375867
601	ebi-a-GCST90001991	finn-b-DM_NEPHROPATHY	Diabetic nephropathy || id:finn-b-DM_NEPHROPATHY	|| id:ebi-a-GCST90001991	0.0391062	0.0276819	0.175791
602	ebi-a-GCST90001992	finn-b-DM_NEPHROPATHY	Diabetic nephropathy || id:finn-b-DM_NEPHROPATHY	|| id:ebi-a-GCST90001992	0.0131368	0.0123869	0.297089
603	ebi-a-GCST90001993	finn-b-DM_NEPHROPATHY	Diabetic nephropathy || id:finn-b-DM_NEPHROPATHY	|| id:ebi-a-GCST90001993	0.0429496	0.0262162	0.132401
604	ebi-a-GCST90001994	finn-b-DM_NEPHROPATHY	Diabetic nephropathy || id:finn-b-DM_NEPHROPATHY	|| id:ebi-a-GCST90001994	-0.0073645	0.0163944	0.66286
605	ebi-a-GCST90001995	finn-b-DM_NEPHROPATHY	Diabetic nephropathy || id:finn-b-DM_NEPHROPATHY	|| id:ebi-a-GCST90001995	-0.00165624	0.0215735	0.939568
606	ebi-a-GCST90001996	finn-b-DM_NEPHROPATHY	Diabetic nephropathy || id:finn-b-DM_NEPHROPATHY	|| id:ebi-a-GCST90001996	0.00125521	0.0122356	0.919078
607	ebi-a-GCST90001997	finn-b-DM_NEPHROPATHY	Diabetic nephropathy || id:finn-b-DM_NEPHROPATHY	|| id:ebi-a-GCST90001997	0.00200908	0.0165095	0.904357
608	ebi-a-GCST90001998	finn-b-DM_NEPHROPATHY	Diabetic nephropathy || id:finn-b-DM_NEPHROPATHY	|| id:ebi-a-GCST90001998	0.0198553	0.0129847	0.138787
609	ebi-a-GCST90001999	finn-b-DM_NEPHROPATHY	Diabetic nephropathy || id:finn-b-DM_NEPHROPATHY	|| id:ebi-a-GCST90001999	0.0280626	0.0220562	0.221439
610	ebi-a-GCST90002000	finn-b-DM_NEPHROPATHY	Diabetic nephropathy || id:finn-b-DM_NEPHROPATHY	|| id:ebi-a-GCST90002000	-0.00944711	0.0115979	0.425975
611	ebi-a-GCST90002001	finn-b-DM_NEPHROPATHY	Diabetic nephropathy || id:finn-b-DM_NEPHROPATHY	|| id:ebi-a-GCST90002001	-0.0200085	0.0676148	0.771966
612	ebi-a-GCST90002002	finn-b-DM_NEPHROPATHY	Diabetic nephropathy || id:finn-b-DM_NEPHROPATHY	|| id:ebi-a-GCST90002002	-0.0113689	0.0242073	0.648679
613	ebi-a-GCST90002003	finn-b-DM_NEPHROPATHY	Diabetic nephropathy || id:finn-b-DM_NEPHROPATHY	|| id:ebi-a-GCST90002003	-0.0177717	0.0203221	0.399008
614	ebi-a-GCST90002004	finn-b-DM_NEPHROPATHY	Diabetic nephropathy || id:finn-b-DM_NEPHROPATHY	|| id:ebi-a-GCST90002004	-0.000853788	0.00904729	0.92571
615	ebi-a-GCST90002005	finn-b-DM_NEPHROPATHY	Diabetic nephropathy || id:finn-b-DM_NEPHROPATHY	|| id:ebi-a-GCST90002005	0.00797845	0.0150472	0.602095
616	ebi-a-GCST90002006	finn-b-DM_NEPHROPATHY	Diabetic nephropathy || id:finn-b-DM_NEPHROPATHY	|| id:ebi-a-GCST90002006	-0.0160215	0.015193	0.302593
617	ebi-a-GCST90002007	finn-b-DM_NEPHROPATHY	Diabetic nephropathy || id:finn-b-DM_NEPHROPATHY	|| id:ebi-a-GCST90002007	0.0480881	0.0367201	0.211421
618	ebi-a-GCST90002008	finn-b-DM_NEPHROPATHY	Diabetic nephropathy || id:finn-b-DM_NEPHROPATHY	|| id:ebi-a-GCST90002008	0.0115786	0.0134005	0.399592
619	ebi-a-GCST90002009	finn-b-DM_NEPHROPATHY	Diabetic nephropathy || id:finn-b-DM_NEPHROPATHY	|| id:ebi-a-GCST90002009	-0.019557	0.0121628	0.124341
620	ebi-a-GCST90002010	finn-b-DM_NEPHROPATHY	Diabetic nephropathy || id:finn-b-DM_NEPHROPATHY	|| id:ebi-a-GCST90002010	0.067753	0.0446722	0.155243
621	ebi-a-GCST90002011	finn-b-DM_NEPHROPATHY	Diabetic nephropathy || id:finn-b-DM_NEPHROPATHY	|| id:ebi-a-GCST90002011	0.00502915	0.0627396	0.938718
622	ebi-a-GCST90002012	finn-b-DM_NEPHROPATHY	Diabetic nephropathy || id:finn-b-DM_NEPHROPATHY	|| id:ebi-a-GCST90002012	-0.00587843	0.0177693	0.746052
623	ebi-a-GCST90002013	finn-b-DM_NEPHROPATHY	Diabetic nephropathy || id:finn-b-DM_NEPHROPATHY	|| id:ebi-a-GCST90002013	-0.0296552	0.0131743	0.0480996
624	ebi-a-GCST90002014	finn-b-DM_NEPHROPATHY	Diabetic nephropathy || id:finn-b-DM_NEPHROPATHY	|| id:ebi-a-GCST90002014	0.0189187	0.0213266	0.391145
625	ebi-a-GCST90002015	finn-b-DM_NEPHROPATHY	Diabetic nephropathy || id:finn-b-DM_NEPHROPATHY	|| id:ebi-a-GCST90002015	-0.0129375	0.016001	0.432304
626	ebi-a-GCST90002016	finn-b-DM_NEPHROPATHY	Diabetic nephropathy || id:finn-b-DM_NEPHROPATHY	|| id:ebi-a-GCST90002016	-0.0222388	0.0157781	0.180522
627	ebi-a-GCST90002017	finn-b-DM_NEPHROPATHY	Diabetic nephropathy || id:finn-b-DM_NEPHROPATHY	|| id:ebi-a-GCST90002017	0.00517665	0.0195498	0.79375
628	ebi-a-GCST90002018	finn-b-DM_NEPHROPATHY	Diabetic nephropathy || id:finn-b-DM_NEPHROPATHY	|| id:ebi-a-GCST90002018	0.0200261	0.0154159	0.21833
629	ebi-a-GCST90002019	finn-b-DM_NEPHROPATHY	Diabetic nephropathy || id:finn-b-DM_NEPHROPATHY	|| id:ebi-a-GCST90002019	-0.0028797	0.0134874	0.83309
630	ebi-a-GCST90002020	finn-b-DM_NEPHROPATHY	Diabetic nephropathy || id:finn-b-DM_NEPHROPATHY	|| id:ebi-a-GCST90002020	-0.0169054	0.0226406	0.466796
631	ebi-a-GCST90002021	finn-b-DM_NEPHROPATHY	Diabetic nephropathy || id:finn-b-DM_NEPHROPATHY	|| id:ebi-a-GCST90002021	0.0158563	0.0233199	0.509442
632	ebi-a-GCST90002022	finn-b-DM_NEPHROPATHY	Diabetic nephropathy || id:finn-b-DM_NEPHROPATHY	|| id:ebi-a-GCST90002022	-0.0665728	0.0259761	0.0216395
633	ebi-a-GCST90002023	finn-b-DM_NEPHROPATHY	Diabetic nephropathy || id:finn-b-DM_NEPHROPATHY	|| id:ebi-a-GCST90002023	0.0110136	0.0355164	0.762852
634	ebi-a-GCST90002024	finn-b-DM_NEPHROPATHY	Diabetic nephropathy || id:finn-b-DM_NEPHROPATHY	|| id:ebi-a-GCST90002024	-0.0116014	0.0220788	0.607489
635	ebi-a-GCST90002025	finn-b-DM_NEPHROPATHY	Diabetic nephropathy || id:finn-b-DM_NEPHROPATHY	|| id:ebi-a-GCST90002025	-0.00490816	0.0132761	0.716775
636	ebi-a-GCST90002026	finn-b-DM_NEPHROPATHY	Diabetic nephropathy || id:finn-b-DM_NEPHROPATHY	|| id:ebi-a-GCST90002026	-0.0148713	0.0152482	0.342343
637	ebi-a-GCST90002027	finn-b-DM_NEPHROPATHY	Diabetic nephropathy || id:finn-b-DM_NEPHROPATHY	|| id:ebi-a-GCST90002027	0.0047794	0.022829	0.836521
638	ebi-a-GCST90002028	finn-b-DM_NEPHROPATHY	Diabetic nephropathy || id:finn-b-DM_NEPHROPATHY	|| id:ebi-a-GCST90002028	0.000563114	0.0189987	0.9767
639	ebi-a-GCST90002029	finn-b-DM_NEPHROPATHY	Diabetic nephropathy || id:finn-b-DM_NEPHROPATHY	|| id:ebi-a-GCST90002029	-0.0167005	0.023598	0.489307
640	ebi-a-GCST90002030	finn-b-DM_NEPHROPATHY	Diabetic nephropathy || id:finn-b-DM_NEPHROPATHY	|| id:ebi-a-GCST90002030	-0.00486341	0.021265	0.821542
641	ebi-a-GCST90002031	finn-b-DM_NEPHROPATHY	Diabetic nephropathy || id:finn-b-DM_NEPHROPATHY	|| id:ebi-a-GCST90002031	0.00448698	0.0109838	0.687468
642	ebi-a-GCST90002032	finn-b-DM_NEPHROPATHY	Diabetic nephropathy || id:finn-b-DM_NEPHROPATHY	|| id:ebi-a-GCST90002032	0.00103805	0.0118693	0.931465
643	ebi-a-GCST90002033	finn-b-DM_NEPHROPATHY	Diabetic nephropathy || id:finn-b-DM_NEPHROPATHY	|| id:ebi-a-GCST90002033	-0.00298552	0.0155226	0.84942
644	ebi-a-GCST90002034	finn-b-DM_NEPHROPATHY	Diabetic nephropathy || id:finn-b-DM_NEPHROPATHY	|| id:ebi-a-GCST90002034	-0.0108366	0.013797	0.443011
645	ebi-a-GCST90002035	finn-b-DM_NEPHROPATHY	Diabetic nephropathy || id:finn-b-DM_NEPHROPATHY	|| id:ebi-a-GCST90002035	-0.000506507	0.0114805	0.965208
646	ebi-a-GCST90002036	finn-b-DM_NEPHROPATHY	Diabetic nephropathy || id:finn-b-DM_NEPHROPATHY	|| id:ebi-a-GCST90002036	-0.0158588	0.0114215	0.178884
647	ebi-a-GCST90002037	finn-b-DM_NEPHROPATHY	Diabetic nephropathy || id:finn-b-DM_NEPHROPATHY	|| id:ebi-a-GCST90002037	0.0229336	0.0135245	0.112055
648	ebi-a-GCST90002038	finn-b-DM_NEPHROPATHY	Diabetic nephropathy || id:finn-b-DM_NEPHROPATHY	|| id:ebi-a-GCST90002038	0.0179048	0.0122824	0.165525
649	ebi-a-GCST90002039	finn-b-DM_NEPHROPATHY	Diabetic nephropathy || id:finn-b-DM_NEPHROPATHY	|| id:ebi-a-GCST90002039	0.00234674	0.0148412	0.876223
650	ebi-a-GCST90002040	finn-b-DM_NEPHROPATHY	Diabetic nephropathy || id:finn-b-DM_NEPHROPATHY	|| id:ebi-a-GCST90002040	-0.0119937	0.0113031	0.297402
651	ebi-a-GCST90002041	finn-b-DM_NEPHROPATHY	Diabetic nephropathy || id:finn-b-DM_NEPHROPATHY	|| id:ebi-a-GCST90002041	-0.0198516	0.0253729	0.449147
652	ebi-a-GCST90002042	finn-b-DM_NEPHROPATHY	Diabetic nephropathy || id:finn-b-DM_NEPHROPATHY	|| id:ebi-a-GCST90002042	-0.0255858	0.0289245	0.390346
653	ebi-a-GCST90002043	finn-b-DM_NEPHROPATHY	Diabetic nephropathy || id:finn-b-DM_NEPHROPATHY	|| id:ebi-a-GCST90002043	0.00210397	0.0130746	0.87463
654	ebi-a-GCST90002044	finn-b-DM_NEPHROPATHY	Diabetic nephropathy || id:finn-b-DM_NEPHROPATHY	|| id:ebi-a-GCST90002044	-0.0505785	0.140588	0.733719
655	ebi-a-GCST90002045	finn-b-DM_NEPHROPATHY	Diabetic nephropathy || id:finn-b-DM_NEPHROPATHY	|| id:ebi-a-GCST90002045	-0.00568478	0.0270744	0.837215
656	ebi-a-GCST90002046	finn-b-DM_NEPHROPATHY	Diabetic nephropathy || id:finn-b-DM_NEPHROPATHY	|| id:ebi-a-GCST90002046	0.0187748	0.0115556	0.12069
657	ebi-a-GCST90002047	finn-b-DM_NEPHROPATHY	Diabetic nephropathy || id:finn-b-DM_NEPHROPATHY	|| id:ebi-a-GCST90002047	0.0307891	0.0305331	0.330381
658	ebi-a-GCST90002048	finn-b-DM_NEPHROPATHY	Diabetic nephropathy || id:finn-b-DM_NEPHROPATHY	|| id:ebi-a-GCST90002048	-0.0250049	0.0227024	0.292316
659	ebi-a-GCST90002049	finn-b-DM_NEPHROPATHY	Diabetic nephropathy || id:finn-b-DM_NEPHROPATHY	|| id:ebi-a-GCST90002049	-0.00477091	0.0225638	0.836092
660	ebi-a-GCST90002050	finn-b-DM_NEPHROPATHY	Diabetic nephropathy || id:finn-b-DM_NEPHROPATHY	|| id:ebi-a-GCST90002050	-0.0303471	0.0250106	0.248332
661	ebi-a-GCST90002051	finn-b-DM_NEPHROPATHY	Diabetic nephropathy || id:finn-b-DM_NEPHROPATHY	|| id:ebi-a-GCST90002051	-0.0180309	0.024709	0.479557
662	ebi-a-GCST90002052	finn-b-DM_NEPHROPATHY	Diabetic nephropathy || id:finn-b-DM_NEPHROPATHY	|| id:ebi-a-GCST90002052	-0.00648402	0.0258211	0.808938
663	ebi-a-GCST90002053	finn-b-DM_NEPHROPATHY	Diabetic nephropathy || id:finn-b-DM_NEPHROPATHY	|| id:ebi-a-GCST90002053	-0.0168539	0.0128532	0.210868
664	ebi-a-GCST90002054	finn-b-DM_NEPHROPATHY	Diabetic nephropathy || id:finn-b-DM_NEPHROPATHY	|| id:ebi-a-GCST90002054	0.0521261	0.0519837	0.345348
665	ebi-a-GCST90002055	finn-b-DM_NEPHROPATHY	Diabetic nephropathy || id:finn-b-DM_NEPHROPATHY	|| id:ebi-a-GCST90002055	-0.00216398	0.0237881	0.929153
666	ebi-a-GCST90002056	finn-b-DM_NEPHROPATHY	Diabetic nephropathy || id:finn-b-DM_NEPHROPATHY	|| id:ebi-a-GCST90002056	0.00202972	0.0181964	0.912354
667	ebi-a-GCST90002057	finn-b-DM_NEPHROPATHY	Diabetic nephropathy || id:finn-b-DM_NEPHROPATHY	|| id:ebi-a-GCST90002057	0.0330642	0.0216332	0.152334
668	ebi-a-GCST90002058	finn-b-DM_NEPHROPATHY	Diabetic nephropathy || id:finn-b-DM_NEPHROPATHY	|| id:ebi-a-GCST90002058	-0.0451266	0.0214994	0.0510616
669	ebi-a-GCST90002059	finn-b-DM_NEPHROPATHY	Diabetic nephropathy || id:finn-b-DM_NEPHROPATHY	|| id:ebi-a-GCST90002059	0.0260836	0.0390832	0.517155
670	ebi-a-GCST90002060	finn-b-DM_NEPHROPATHY	Diabetic nephropathy || id:finn-b-DM_NEPHROPATHY	|| id:ebi-a-GCST90002060	-0.0262459	0.0169032	0.138908
671	ebi-a-GCST90002061	finn-b-DM_NEPHROPATHY	Diabetic nephropathy || id:finn-b-DM_NEPHROPATHY	|| id:ebi-a-GCST90002061	-0.01185	0.0154231	0.450463
672	ebi-a-GCST90002062	finn-b-DM_NEPHROPATHY	Diabetic nephropathy || id:finn-b-DM_NEPHROPATHY	|| id:ebi-a-GCST90002062	0.00943209	0.0210853	0.661029
673	ebi-a-GCST90002063	finn-b-DM_NEPHROPATHY	Diabetic nephropathy || id:finn-b-DM_NEPHROPATHY	|| id:ebi-a-GCST90002063	0.0114921	0.0157251	0.47337
674	ebi-a-GCST90002064	finn-b-DM_NEPHROPATHY	Diabetic nephropathy || id:finn-b-DM_NEPHROPATHY	|| id:ebi-a-GCST90002064	0.0039974	0.0195679	0.843944
675	ebi-a-GCST90002065	finn-b-DM_NEPHROPATHY	Diabetic nephropathy || id:finn-b-DM_NEPHROPATHY	|| id:ebi-a-GCST90002065	-0.027183	0.0204032	0.209708
676	ebi-a-GCST90002066	finn-b-DM_NEPHROPATHY	Diabetic nephropathy || id:finn-b-DM_NEPHROPATHY	|| id:ebi-a-GCST90002066	0.0212093	0.0158898	0.197724
677	ebi-a-GCST90002067	finn-b-DM_NEPHROPATHY	Diabetic nephropathy || id:finn-b-DM_NEPHROPATHY	|| id:ebi-a-GCST90002067	0.00742542	0.023604	0.756695
678	ebi-a-GCST90002068	finn-b-DM_NEPHROPATHY	Diabetic nephropathy || id:finn-b-DM_NEPHROPATHY	|| id:ebi-a-GCST90002068	0.0085468	0.0150367	0.575793
679	ebi-a-GCST90002069	finn-b-DM_NEPHROPATHY	Diabetic nephropathy || id:finn-b-DM_NEPHROPATHY	|| id:ebi-a-GCST90002069	-0.0153098	0.0170089	0.382289
680	ebi-a-GCST90002070	finn-b-DM_NEPHROPATHY	Diabetic nephropathy || id:finn-b-DM_NEPHROPATHY	|| id:ebi-a-GCST90002070	0.0142337	0.0141957	0.326448
681	ebi-a-GCST90002071	finn-b-DM_NEPHROPATHY	Diabetic nephropathy || id:finn-b-DM_NEPHROPATHY	|| id:ebi-a-GCST90002071	0.0113729	0.0138316	0.42382
682	ebi-a-GCST90002072	finn-b-DM_NEPHROPATHY	Diabetic nephropathy || id:finn-b-DM_NEPHROPATHY	|| id:ebi-a-GCST90002072	-0.00899878	0.0134444	0.510937
683	ebi-a-GCST90002073	finn-b-DM_NEPHROPATHY	Diabetic nephropathy || id:finn-b-DM_NEPHROPATHY	|| id:ebi-a-GCST90002073	0.0363407	0.0174582	0.0519273
684	ebi-a-GCST90002074	finn-b-DM_NEPHROPATHY	Diabetic nephropathy || id:finn-b-DM_NEPHROPATHY	|| id:ebi-a-GCST90002074	0.0133558	0.0172439	0.449918
685	ebi-a-GCST90002075	finn-b-DM_NEPHROPATHY	Diabetic nephropathy || id:finn-b-DM_NEPHROPATHY	|| id:ebi-a-GCST90002075	-0.00983015	0.0183701	0.605536
686	ebi-a-GCST90002076	finn-b-DM_NEPHROPATHY	Diabetic nephropathy || id:finn-b-DM_NEPHROPATHY	|| id:ebi-a-GCST90002076	-0.0137273	0.0131423	0.308711
687	ebi-a-GCST90002077	finn-b-DM_NEPHROPATHY	Diabetic nephropathy || id:finn-b-DM_NEPHROPATHY	|| id:ebi-a-GCST90002077	-0.00309636	0.0132593	0.817616
688	ebi-a-GCST90002078	finn-b-DM_NEPHROPATHY	Diabetic nephropathy || id:finn-b-DM_NEPHROPATHY	|| id:ebi-a-GCST90002078	-4.24e-05	0.0140185	0.997616
689	ebi-a-GCST90002079	finn-b-DM_NEPHROPATHY	Diabetic nephropathy || id:finn-b-DM_NEPHROPATHY	|| id:ebi-a-GCST90002079	0.00322783	0.0873195	0.971034
690	ebi-a-GCST90002080	finn-b-DM_NEPHROPATHY	Diabetic nephropathy || id:finn-b-DM_NEPHROPATHY	|| id:ebi-a-GCST90002080	-0.0014166	0.015184	0.926827
691	ebi-a-GCST90002081	finn-b-DM_NEPHROPATHY	Diabetic nephropathy || id:finn-b-DM_NEPHROPATHY	|| id:ebi-a-GCST90002081	-0.00207795	0.0178087	0.908337
692	ebi-a-GCST90002082	finn-b-DM_NEPHROPATHY	Diabetic nephropathy || id:finn-b-DM_NEPHROPATHY	|| id:ebi-a-GCST90002082	-0.00566233	0.0333081	0.867844
693	ebi-a-GCST90002083	finn-b-DM_NEPHROPATHY	Diabetic nephropathy || id:finn-b-DM_NEPHROPATHY	|| id:ebi-a-GCST90002083	0.0163414	0.0191501	0.406068
694	ebi-a-GCST90002084	finn-b-DM_NEPHROPATHY	Diabetic nephropathy || id:finn-b-DM_NEPHROPATHY	|| id:ebi-a-GCST90002084	-0.00502084	0.0103238	0.632938
695	ebi-a-GCST90002085	finn-b-DM_NEPHROPATHY	Diabetic nephropathy || id:finn-b-DM_NEPHROPATHY	|| id:ebi-a-GCST90002085	-0.0354911	0.0399106	0.386271
696	ebi-a-GCST90002086	finn-b-DM_NEPHROPATHY	Diabetic nephropathy || id:finn-b-DM_NEPHROPATHY	|| id:ebi-a-GCST90002086	-0.000840918	0.0178228	0.96286
697	ebi-a-GCST90002087	finn-b-DM_NEPHROPATHY	Diabetic nephropathy || id:finn-b-DM_NEPHROPATHY	|| id:ebi-a-GCST90002087	-0.0135701	0.0109436	0.225267
698	ebi-a-GCST90002088	finn-b-DM_NEPHROPATHY	Diabetic nephropathy || id:finn-b-DM_NEPHROPATHY	|| id:ebi-a-GCST90002088	-0.0206754	0.014036	0.154908
699	ebi-a-GCST90002089	finn-b-DM_NEPHROPATHY	Diabetic nephropathy || id:finn-b-DM_NEPHROPATHY	|| id:ebi-a-GCST90002089	0.0111732	0.0159705	0.494875
700	ebi-a-GCST90002090	finn-b-DM_NEPHROPATHY	Diabetic nephropathy || id:finn-b-DM_NEPHROPATHY	|| id:ebi-a-GCST90002090	-0.00712772	0.0197009	0.721962
701	ebi-a-GCST90002091	finn-b-DM_NEPHROPATHY	Diabetic nephropathy || id:finn-b-DM_NEPHROPATHY	|| id:ebi-a-GCST90002091	-0.00562306	0.0140877	0.694754
702	ebi-a-GCST90002092	finn-b-DM_NEPHROPATHY	Diabetic nephropathy || id:finn-b-DM_NEPHROPATHY	|| id:ebi-a-GCST90002092	-0.0386074	0.21407	0.886407
703	ebi-a-GCST90002093	finn-b-DM_NEPHROPATHY	Diabetic nephropathy || id:finn-b-DM_NEPHROPATHY	|| id:ebi-a-GCST90002093	0.00966317	0.0218619	0.665746
704	ebi-a-GCST90002094	finn-b-DM_NEPHROPATHY	Diabetic nephropathy || id:finn-b-DM_NEPHROPATHY	|| id:ebi-a-GCST90002094	0.00321502	0.0169041	0.852097
705	ebi-a-GCST90002095	finn-b-DM_NEPHROPATHY	Diabetic nephropathy || id:finn-b-DM_NEPHROPATHY	|| id:ebi-a-GCST90002095	-0.00607757	0.0197942	0.762338
706	ebi-a-GCST90002096	finn-b-DM_NEPHROPATHY	Diabetic nephropathy || id:finn-b-DM_NEPHROPATHY	|| id:ebi-a-GCST90002096	-0.0105287	0.0263387	0.694324
707	ebi-a-GCST90002097	finn-b-DM_NEPHROPATHY	Diabetic nephropathy || id:finn-b-DM_NEPHROPATHY	|| id:ebi-a-GCST90002097	-0.0167444	0.0348908	0.639265
708	ebi-a-GCST90002098	finn-b-DM_NEPHROPATHY	Diabetic nephropathy || id:finn-b-DM_NEPHROPATHY	|| id:ebi-a-GCST90002098	0.0139826	0.0118171	0.247415
709	ebi-a-GCST90002099	finn-b-DM_NEPHROPATHY	Diabetic nephropathy || id:finn-b-DM_NEPHROPATHY	|| id:ebi-a-GCST90002099	-0.0252887	0.0132782	0.0699993
710	ebi-a-GCST90002100	finn-b-DM_NEPHROPATHY	Diabetic nephropathy || id:finn-b-DM_NEPHROPATHY	|| id:ebi-a-GCST90002100	0.00364906	0.0207454	0.862727
711	ebi-a-GCST90002101	finn-b-DM_NEPHROPATHY	Diabetic nephropathy || id:finn-b-DM_NEPHROPATHY	|| id:ebi-a-GCST90002101	0.0121496	0.0373377	0.750986
712	ebi-a-GCST90002102	finn-b-DM_NEPHROPATHY	Diabetic nephropathy || id:finn-b-DM_NEPHROPATHY	|| id:ebi-a-GCST90002102	0.00660377	0.0184919	0.72494
713	ebi-a-GCST90002103	finn-b-DM_NEPHROPATHY	Diabetic nephropathy || id:finn-b-DM_NEPHROPATHY	|| id:ebi-a-GCST90002103	-0.0221545	0.0792971	0.791137
714	ebi-a-GCST90002104	finn-b-DM_NEPHROPATHY	Diabetic nephropathy || id:finn-b-DM_NEPHROPATHY	|| id:ebi-a-GCST90002104	0.0335874	0.0715794	0.648067
715	ebi-a-GCST90002105	finn-b-DM_NEPHROPATHY	Diabetic nephropathy || id:finn-b-DM_NEPHROPATHY	|| id:ebi-a-GCST90002105	-0.0138794	0.0434573	0.754154
716	ebi-a-GCST90002106	finn-b-DM_NEPHROPATHY	Diabetic nephropathy || id:finn-b-DM_NEPHROPATHY	|| id:ebi-a-GCST90002106	-0.0819466	0.0318924	0.0260751
717	ebi-a-GCST90002107	finn-b-DM_NEPHROPATHY	Diabetic nephropathy || id:finn-b-DM_NEPHROPATHY	|| id:ebi-a-GCST90002107	0.0487741	0.108211	0.682768
718	ebi-a-GCST90002108	finn-b-DM_NEPHROPATHY	Diabetic nephropathy || id:finn-b-DM_NEPHROPATHY	|| id:ebi-a-GCST90002108	-0.00533181	0.0193445	0.785813
719	ebi-a-GCST90002109	finn-b-DM_NEPHROPATHY	Diabetic nephropathy || id:finn-b-DM_NEPHROPATHY	|| id:ebi-a-GCST90002109	-0.00112238	0.0329695	0.97336
720	ebi-a-GCST90002110	finn-b-DM_NEPHROPATHY	Diabetic nephropathy || id:finn-b-DM_NEPHROPATHY	|| id:ebi-a-GCST90002110	0.0223927	0.0303678	0.470392
721	ebi-a-GCST90002111	finn-b-DM_NEPHROPATHY	Diabetic nephropathy || id:finn-b-DM_NEPHROPATHY	|| id:ebi-a-GCST90002111	0.0075801	0.0476686	0.8761
722	ebi-a-GCST90002112	finn-b-DM_NEPHROPATHY	Diabetic nephropathy || id:finn-b-DM_NEPHROPATHY	|| id:ebi-a-GCST90002112	-0.0902637	0.046781	0.082503
723	ebi-a-GCST90002113	finn-b-DM_NEPHROPATHY	Diabetic nephropathy || id:finn-b-DM_NEPHROPATHY	|| id:ebi-a-GCST90002113	0.0286115	0.0222512	0.219359
724	ebi-a-GCST90002114	finn-b-DM_NEPHROPATHY	Diabetic nephropathy || id:finn-b-DM_NEPHROPATHY	|| id:ebi-a-GCST90002114	0.0366841	0.0216616	0.111017
725	ebi-a-GCST90002115	finn-b-DM_NEPHROPATHY	Diabetic nephropathy || id:finn-b-DM_NEPHROPATHY	|| id:ebi-a-GCST90002115	-0.018193	0.0189176	0.352518
726	ebi-a-GCST90002116	finn-b-DM_NEPHROPATHY	Diabetic nephropathy || id:finn-b-DM_NEPHROPATHY	|| id:ebi-a-GCST90002116	0.0135213	0.0374355	0.722407
727	ebi-a-GCST90002117	finn-b-DM_NEPHROPATHY	Diabetic nephropathy || id:finn-b-DM_NEPHROPATHY	|| id:ebi-a-GCST90002117	-0.00459264	0.00952727	0.634755
728	ebi-a-GCST90002118	finn-b-DM_NEPHROPATHY	Diabetic nephropathy || id:finn-b-DM_NEPHROPATHY	|| id:ebi-a-GCST90002118	-0.00800742	0.0296559	0.792151
729	ebi-a-GCST90002119	finn-b-DM_NEPHROPATHY	Diabetic nephropathy || id:finn-b-DM_NEPHROPATHY	|| id:ebi-a-GCST90002119	0.00959945	0.0184807	0.609789
730	ebi-a-GCST90002120	finn-b-DM_NEPHROPATHY	Diabetic nephropathy || id:finn-b-DM_NEPHROPATHY	|| id:ebi-a-GCST90002120	0.0243552	0.0290213	0.414523
731	ebi-a-GCST90002121	finn-b-DM_NEPHROPATHY	Diabetic nephropathy || id:finn-b-DM_NEPHROPATHY	|| id:ebi-a-GCST90002121	0.0121405	0.0304478	0.695055
