# Supplementary material for: Causal role of immune cells in diabetic nephropathy: a bidirectional Mendelian randomization study
Source: Front Endocrinol (Lausanne). 2024 Sep 13;15:1357642. doi: 10.3389/fendo.2024.1357642 (PMC11427287; doi:10.3389/fendo.2024.1357642)
Supplement: Supplementary file 6 [file Table5.xlsx]

## Sheet: Supplementary Table5
	Supplementary Table5. Q test analysis Results
	id.exposure	id.outcome	outcome	exposure	method	Q	Q_df	Q_pval
1	ebi-a-GCST90001391	finn-b-DM_NEPHROPATHY	Diabetic nephropathy || id:finn-b-DM_NEPHROPATHY	|| id:ebi-a-GCST90001391	MR Egger	10.0973	10	0.431996
2	ebi-a-GCST90001391	finn-b-DM_NEPHROPATHY	Diabetic nephropathy || id:finn-b-DM_NEPHROPATHY	|| id:ebi-a-GCST90001391	Inverse variance weighted	10.4058	11	0.494295
3	ebi-a-GCST90001392	finn-b-DM_NEPHROPATHY	Diabetic nephropathy || id:finn-b-DM_NEPHROPATHY	|| id:ebi-a-GCST90001392	MR Egger	33.5848	25	0.117085
4	ebi-a-GCST90001392	finn-b-DM_NEPHROPATHY	Diabetic nephropathy || id:finn-b-DM_NEPHROPATHY	|| id:ebi-a-GCST90001392	Inverse variance weighted	33.7474	26	0.141502
5	ebi-a-GCST90001393	finn-b-DM_NEPHROPATHY	Diabetic nephropathy || id:finn-b-DM_NEPHROPATHY	|| id:ebi-a-GCST90001393	MR Egger	8.78727	11	0.641521
6	ebi-a-GCST90001393	finn-b-DM_NEPHROPATHY	Diabetic nephropathy || id:finn-b-DM_NEPHROPATHY	|| id:ebi-a-GCST90001393	Inverse variance weighted	10.2144	12	0.597161
7	ebi-a-GCST90001394	finn-b-DM_NEPHROPATHY	Diabetic nephropathy || id:finn-b-DM_NEPHROPATHY	|| id:ebi-a-GCST90001394	MR Egger	26.0985	21	0.202716
8	ebi-a-GCST90001394	finn-b-DM_NEPHROPATHY	Diabetic nephropathy || id:finn-b-DM_NEPHROPATHY	|| id:ebi-a-GCST90001394	Inverse variance weighted	26.4969	22	0.230958
9	ebi-a-GCST90001395	finn-b-DM_NEPHROPATHY	Diabetic nephropathy || id:finn-b-DM_NEPHROPATHY	|| id:ebi-a-GCST90001395	MR Egger	12.1188	15	0.670019
10	ebi-a-GCST90001395	finn-b-DM_NEPHROPATHY	Diabetic nephropathy || id:finn-b-DM_NEPHROPATHY	|| id:ebi-a-GCST90001395	Inverse variance weighted	12.5578	16	0.704772
11	ebi-a-GCST90001396	finn-b-DM_NEPHROPATHY	Diabetic nephropathy || id:finn-b-DM_NEPHROPATHY	|| id:ebi-a-GCST90001396	MR Egger	22.6102	12	0.0312234
12	ebi-a-GCST90001396	finn-b-DM_NEPHROPATHY	Diabetic nephropathy || id:finn-b-DM_NEPHROPATHY	|| id:ebi-a-GCST90001396	Inverse variance weighted	25.0075	13	0.0230313
13	ebi-a-GCST90001397	finn-b-DM_NEPHROPATHY	Diabetic nephropathy || id:finn-b-DM_NEPHROPATHY	|| id:ebi-a-GCST90001397	MR Egger	42.8371	25	0.0145839
14	ebi-a-GCST90001397	finn-b-DM_NEPHROPATHY	Diabetic nephropathy || id:finn-b-DM_NEPHROPATHY	|| id:ebi-a-GCST90001397	Inverse variance weighted	43.0257	26	0.0191937
15	ebi-a-GCST90001398	finn-b-DM_NEPHROPATHY	Diabetic nephropathy || id:finn-b-DM_NEPHROPATHY	|| id:ebi-a-GCST90001398	MR Egger	26.7846	13	0.0133136
16	ebi-a-GCST90001398	finn-b-DM_NEPHROPATHY	Diabetic nephropathy || id:finn-b-DM_NEPHROPATHY	|| id:ebi-a-GCST90001398	Inverse variance weighted	27.1551	14	0.0183787
17	ebi-a-GCST90001399	finn-b-DM_NEPHROPATHY	Diabetic nephropathy || id:finn-b-DM_NEPHROPATHY	|| id:ebi-a-GCST90001399	MR Egger	15.2001	12	0.230675
18	ebi-a-GCST90001399	finn-b-DM_NEPHROPATHY	Diabetic nephropathy || id:finn-b-DM_NEPHROPATHY	|| id:ebi-a-GCST90001399	Inverse variance weighted	15.2279	13	0.293345
19	ebi-a-GCST90001400	finn-b-DM_NEPHROPATHY	Diabetic nephropathy || id:finn-b-DM_NEPHROPATHY	|| id:ebi-a-GCST90001400	MR Egger	12.7917	10	0.235552
20	ebi-a-GCST90001400	finn-b-DM_NEPHROPATHY	Diabetic nephropathy || id:finn-b-DM_NEPHROPATHY	|| id:ebi-a-GCST90001400	Inverse variance weighted	16.2744	11	0.131247
21	ebi-a-GCST90001401	finn-b-DM_NEPHROPATHY	Diabetic nephropathy || id:finn-b-DM_NEPHROPATHY	|| id:ebi-a-GCST90001401	MR Egger	19.5403	18	0.359285
22	ebi-a-GCST90001401	finn-b-DM_NEPHROPATHY	Diabetic nephropathy || id:finn-b-DM_NEPHROPATHY	|| id:ebi-a-GCST90001401	Inverse variance weighted	19.7511	19	0.409693
23	ebi-a-GCST90001402	finn-b-DM_NEPHROPATHY	Diabetic nephropathy || id:finn-b-DM_NEPHROPATHY	|| id:ebi-a-GCST90001402	MR Egger	12.7382	9	0.174817
24	ebi-a-GCST90001402	finn-b-DM_NEPHROPATHY	Diabetic nephropathy || id:finn-b-DM_NEPHROPATHY	|| id:ebi-a-GCST90001402	Inverse variance weighted	15.902	10	0.102473
25	ebi-a-GCST90001403	finn-b-DM_NEPHROPATHY	Diabetic nephropathy || id:finn-b-DM_NEPHROPATHY	|| id:ebi-a-GCST90001403	MR Egger	13.2153	13	0.43132
26	ebi-a-GCST90001403	finn-b-DM_NEPHROPATHY	Diabetic nephropathy || id:finn-b-DM_NEPHROPATHY	|| id:ebi-a-GCST90001403	Inverse variance weighted	13.3815	14	0.496728
27	ebi-a-GCST90001404	finn-b-DM_NEPHROPATHY	Diabetic nephropathy || id:finn-b-DM_NEPHROPATHY	|| id:ebi-a-GCST90001404	MR Egger	14.0332	21	0.868169
28	ebi-a-GCST90001404	finn-b-DM_NEPHROPATHY	Diabetic nephropathy || id:finn-b-DM_NEPHROPATHY	|| id:ebi-a-GCST90001404	Inverse variance weighted	14.2098	22	0.893865
29	ebi-a-GCST90001405	finn-b-DM_NEPHROPATHY	Diabetic nephropathy || id:finn-b-DM_NEPHROPATHY	|| id:ebi-a-GCST90001405	MR Egger	19.9285	18	0.33686
30	ebi-a-GCST90001405	finn-b-DM_NEPHROPATHY	Diabetic nephropathy || id:finn-b-DM_NEPHROPATHY	|| id:ebi-a-GCST90001405	Inverse variance weighted	20.0463	19	0.3918
31	ebi-a-GCST90001406	finn-b-DM_NEPHROPATHY	Diabetic nephropathy || id:finn-b-DM_NEPHROPATHY	|| id:ebi-a-GCST90001406	MR Egger	31.8126	22	0.0806479
32	ebi-a-GCST90001406	finn-b-DM_NEPHROPATHY	Diabetic nephropathy || id:finn-b-DM_NEPHROPATHY	|| id:ebi-a-GCST90001406	Inverse variance weighted	33.8979	23	0.0666494
33	ebi-a-GCST90001407	finn-b-DM_NEPHROPATHY	Diabetic nephropathy || id:finn-b-DM_NEPHROPATHY	|| id:ebi-a-GCST90001407	MR Egger	14.4533	11	0.208916
34	ebi-a-GCST90001407	finn-b-DM_NEPHROPATHY	Diabetic nephropathy || id:finn-b-DM_NEPHROPATHY	|| id:ebi-a-GCST90001407	Inverse variance weighted	14.9501	12	0.244178
35	ebi-a-GCST90001408	finn-b-DM_NEPHROPATHY	Diabetic nephropathy || id:finn-b-DM_NEPHROPATHY	|| id:ebi-a-GCST90001408	MR Egger	34.2933	22	0.0458512
36	ebi-a-GCST90001408	finn-b-DM_NEPHROPATHY	Diabetic nephropathy || id:finn-b-DM_NEPHROPATHY	|| id:ebi-a-GCST90001408	Inverse variance weighted	35.5116	23	0.0462353
37	ebi-a-GCST90001409	finn-b-DM_NEPHROPATHY	Diabetic nephropathy || id:finn-b-DM_NEPHROPATHY	|| id:ebi-a-GCST90001409	MR Egger	19.533	18	0.359714
38	ebi-a-GCST90001409	finn-b-DM_NEPHROPATHY	Diabetic nephropathy || id:finn-b-DM_NEPHROPATHY	|| id:ebi-a-GCST90001409	Inverse variance weighted	20.0287	19	0.392855
39	ebi-a-GCST90001410	finn-b-DM_NEPHROPATHY	Diabetic nephropathy || id:finn-b-DM_NEPHROPATHY	|| id:ebi-a-GCST90001410	MR Egger	4.98963	10	0.89187
40	ebi-a-GCST90001410	finn-b-DM_NEPHROPATHY	Diabetic nephropathy || id:finn-b-DM_NEPHROPATHY	|| id:ebi-a-GCST90001410	Inverse variance weighted	7.81371	11	0.729888
41	ebi-a-GCST90001411	finn-b-DM_NEPHROPATHY	Diabetic nephropathy || id:finn-b-DM_NEPHROPATHY	|| id:ebi-a-GCST90001411	MR Egger	10.8848	11	0.452966
42	ebi-a-GCST90001411	finn-b-DM_NEPHROPATHY	Diabetic nephropathy || id:finn-b-DM_NEPHROPATHY	|| id:ebi-a-GCST90001411	Inverse variance weighted	14.0169	12	0.299628
43	ebi-a-GCST90001412	finn-b-DM_NEPHROPATHY	Diabetic nephropathy || id:finn-b-DM_NEPHROPATHY	|| id:ebi-a-GCST90001412	MR Egger	15.6748	17	0.546996
44	ebi-a-GCST90001412	finn-b-DM_NEPHROPATHY	Diabetic nephropathy || id:finn-b-DM_NEPHROPATHY	|| id:ebi-a-GCST90001412	Inverse variance weighted	15.6809	18	0.614808
45	ebi-a-GCST90001413	finn-b-DM_NEPHROPATHY	Diabetic nephropathy || id:finn-b-DM_NEPHROPATHY	|| id:ebi-a-GCST90001413	MR Egger	17.6157	12	0.127866
46	ebi-a-GCST90001413	finn-b-DM_NEPHROPATHY	Diabetic nephropathy || id:finn-b-DM_NEPHROPATHY	|| id:ebi-a-GCST90001413	Inverse variance weighted	18.1849	13	0.150625
47	ebi-a-GCST90001414	finn-b-DM_NEPHROPATHY	Diabetic nephropathy || id:finn-b-DM_NEPHROPATHY	|| id:ebi-a-GCST90001414	MR Egger	9.84903	13	0.706231
48	ebi-a-GCST90001414	finn-b-DM_NEPHROPATHY	Diabetic nephropathy || id:finn-b-DM_NEPHROPATHY	|| id:ebi-a-GCST90001414	Inverse variance weighted	13.2143	14	0.509722
49	ebi-a-GCST90001415	finn-b-DM_NEPHROPATHY	Diabetic nephropathy || id:finn-b-DM_NEPHROPATHY	|| id:ebi-a-GCST90001415	MR Egger	11.2425	14	0.666892
50	ebi-a-GCST90001415	finn-b-DM_NEPHROPATHY	Diabetic nephropathy || id:finn-b-DM_NEPHROPATHY	|| id:ebi-a-GCST90001415	Inverse variance weighted	12.0572	15	0.674692
51	ebi-a-GCST90001416	finn-b-DM_NEPHROPATHY	Diabetic nephropathy || id:finn-b-DM_NEPHROPATHY	|| id:ebi-a-GCST90001416	MR Egger	18.534	18	0.421032
52	ebi-a-GCST90001416	finn-b-DM_NEPHROPATHY	Diabetic nephropathy || id:finn-b-DM_NEPHROPATHY	|| id:ebi-a-GCST90001416	Inverse variance weighted	19.7684	19	0.408631
53	ebi-a-GCST90001417	finn-b-DM_NEPHROPATHY	Diabetic nephropathy || id:finn-b-DM_NEPHROPATHY	|| id:ebi-a-GCST90001417	MR Egger	34.0901	20	0.0255217
54	ebi-a-GCST90001417	finn-b-DM_NEPHROPATHY	Diabetic nephropathy || id:finn-b-DM_NEPHROPATHY	|| id:ebi-a-GCST90001417	Inverse variance weighted	34.0926	21	0.0354204
55	ebi-a-GCST90001418	finn-b-DM_NEPHROPATHY	Diabetic nephropathy || id:finn-b-DM_NEPHROPATHY	|| id:ebi-a-GCST90001418	MR Egger	26.1321	21	0.201458
56	ebi-a-GCST90001418	finn-b-DM_NEPHROPATHY	Diabetic nephropathy || id:finn-b-DM_NEPHROPATHY	|| id:ebi-a-GCST90001418	Inverse variance weighted	26.6374	22	0.225324
57	ebi-a-GCST90001419	finn-b-DM_NEPHROPATHY	Diabetic nephropathy || id:finn-b-DM_NEPHROPATHY	|| id:ebi-a-GCST90001419	MR Egger	142.131	14	2.67343e-23
58	ebi-a-GCST90001419	finn-b-DM_NEPHROPATHY	Diabetic nephropathy || id:finn-b-DM_NEPHROPATHY	|| id:ebi-a-GCST90001419	Inverse variance weighted	149.787	15	2.65941e-24
59	ebi-a-GCST90001420	finn-b-DM_NEPHROPATHY	Diabetic nephropathy || id:finn-b-DM_NEPHROPATHY	|| id:ebi-a-GCST90001420	MR Egger	15.9813	12	0.192092
60	ebi-a-GCST90001420	finn-b-DM_NEPHROPATHY	Diabetic nephropathy || id:finn-b-DM_NEPHROPATHY	|| id:ebi-a-GCST90001420	Inverse variance weighted	17.5264	13	0.176344
61	ebi-a-GCST90001421	finn-b-DM_NEPHROPATHY	Diabetic nephropathy || id:finn-b-DM_NEPHROPATHY	|| id:ebi-a-GCST90001421	MR Egger	12.1524	12	0.433518
62	ebi-a-GCST90001421	finn-b-DM_NEPHROPATHY	Diabetic nephropathy || id:finn-b-DM_NEPHROPATHY	|| id:ebi-a-GCST90001421	Inverse variance weighted	12.3689	13	0.497649
63	ebi-a-GCST90001422	finn-b-DM_NEPHROPATHY	Diabetic nephropathy || id:finn-b-DM_NEPHROPATHY	|| id:ebi-a-GCST90001422	MR Egger	15.8247	19	0.668939
64	ebi-a-GCST90001422	finn-b-DM_NEPHROPATHY	Diabetic nephropathy || id:finn-b-DM_NEPHROPATHY	|| id:ebi-a-GCST90001422	Inverse variance weighted	17.6287	20	0.61185
65	ebi-a-GCST90001423	finn-b-DM_NEPHROPATHY	Diabetic nephropathy || id:finn-b-DM_NEPHROPATHY	|| id:ebi-a-GCST90001423	MR Egger	6.31322	11	0.851669
66	ebi-a-GCST90001423	finn-b-DM_NEPHROPATHY	Diabetic nephropathy || id:finn-b-DM_NEPHROPATHY	|| id:ebi-a-GCST90001423	Inverse variance weighted	6.68444	12	0.877743
67	ebi-a-GCST90001424	finn-b-DM_NEPHROPATHY	Diabetic nephropathy || id:finn-b-DM_NEPHROPATHY	|| id:ebi-a-GCST90001424	MR Egger	17.3807	11	0.0971068
68	ebi-a-GCST90001424	finn-b-DM_NEPHROPATHY	Diabetic nephropathy || id:finn-b-DM_NEPHROPATHY	|| id:ebi-a-GCST90001424	Inverse variance weighted	17.5311	12	0.130687
69	ebi-a-GCST90001425	finn-b-DM_NEPHROPATHY	Diabetic nephropathy || id:finn-b-DM_NEPHROPATHY	|| id:ebi-a-GCST90001425	MR Egger	30.9364	21	0.074723
70	ebi-a-GCST90001425	finn-b-DM_NEPHROPATHY	Diabetic nephropathy || id:finn-b-DM_NEPHROPATHY	|| id:ebi-a-GCST90001425	Inverse variance weighted	30.9587	22	0.0969634
71	ebi-a-GCST90001426	finn-b-DM_NEPHROPATHY	Diabetic nephropathy || id:finn-b-DM_NEPHROPATHY	|| id:ebi-a-GCST90001426	MR Egger	25.5565	17	0.0829287
72	ebi-a-GCST90001426	finn-b-DM_NEPHROPATHY	Diabetic nephropathy || id:finn-b-DM_NEPHROPATHY	|| id:ebi-a-GCST90001426	Inverse variance weighted	26.1953	18	0.0953759
73	ebi-a-GCST90001427	finn-b-DM_NEPHROPATHY	Diabetic nephropathy || id:finn-b-DM_NEPHROPATHY	|| id:ebi-a-GCST90001427	MR Egger	39.4069	20	0.0059318
74	ebi-a-GCST90001427	finn-b-DM_NEPHROPATHY	Diabetic nephropathy || id:finn-b-DM_NEPHROPATHY	|| id:ebi-a-GCST90001427	Inverse variance weighted	39.4251	21	0.00872854
75	ebi-a-GCST90001428	finn-b-DM_NEPHROPATHY	Diabetic nephropathy || id:finn-b-DM_NEPHROPATHY	|| id:ebi-a-GCST90001428	MR Egger	11.788	20	0.923181
76	ebi-a-GCST90001428	finn-b-DM_NEPHROPATHY	Diabetic nephropathy || id:finn-b-DM_NEPHROPATHY	|| id:ebi-a-GCST90001428	Inverse variance weighted	12.5135	21	0.924709
77	ebi-a-GCST90001429	finn-b-DM_NEPHROPATHY	Diabetic nephropathy || id:finn-b-DM_NEPHROPATHY	|| id:ebi-a-GCST90001429	MR Egger	20.0342	19	0.392525
78	ebi-a-GCST90001429	finn-b-DM_NEPHROPATHY	Diabetic nephropathy || id:finn-b-DM_NEPHROPATHY	|| id:ebi-a-GCST90001429	Inverse variance weighted	22.7975	20	0.298847
79	ebi-a-GCST90001430	finn-b-DM_NEPHROPATHY	Diabetic nephropathy || id:finn-b-DM_NEPHROPATHY	|| id:ebi-a-GCST90001430	MR Egger	37.8102	24	0.036256
80	ebi-a-GCST90001430	finn-b-DM_NEPHROPATHY	Diabetic nephropathy || id:finn-b-DM_NEPHROPATHY	|| id:ebi-a-GCST90001430	Inverse variance weighted	39.1427	25	0.0356444
81	ebi-a-GCST90001431	finn-b-DM_NEPHROPATHY	Diabetic nephropathy || id:finn-b-DM_NEPHROPATHY	|| id:ebi-a-GCST90001431	MR Egger	21.2096	13	0.068886
82	ebi-a-GCST90001431	finn-b-DM_NEPHROPATHY	Diabetic nephropathy || id:finn-b-DM_NEPHROPATHY	|| id:ebi-a-GCST90001431	Inverse variance weighted	22.6856	14	0.0655812
83	ebi-a-GCST90001432	finn-b-DM_NEPHROPATHY	Diabetic nephropathy || id:finn-b-DM_NEPHROPATHY	|| id:ebi-a-GCST90001432	MR Egger	35.0566	16	0.00390402
84	ebi-a-GCST90001432	finn-b-DM_NEPHROPATHY	Diabetic nephropathy || id:finn-b-DM_NEPHROPATHY	|| id:ebi-a-GCST90001432	Inverse variance weighted	35.0591	17	0.00611092
85	ebi-a-GCST90001433	finn-b-DM_NEPHROPATHY	Diabetic nephropathy || id:finn-b-DM_NEPHROPATHY	|| id:ebi-a-GCST90001433	MR Egger	9.60736	13	0.725684
86	ebi-a-GCST90001433	finn-b-DM_NEPHROPATHY	Diabetic nephropathy || id:finn-b-DM_NEPHROPATHY	|| id:ebi-a-GCST90001433	Inverse variance weighted	10.4185	14	0.730988
87	ebi-a-GCST90001434	finn-b-DM_NEPHROPATHY	Diabetic nephropathy || id:finn-b-DM_NEPHROPATHY	|| id:ebi-a-GCST90001434	MR Egger	12.451	14	0.570131
88	ebi-a-GCST90001434	finn-b-DM_NEPHROPATHY	Diabetic nephropathy || id:finn-b-DM_NEPHROPATHY	|| id:ebi-a-GCST90001434	Inverse variance weighted	12.5511	15	0.636927
89	ebi-a-GCST90001435	finn-b-DM_NEPHROPATHY	Diabetic nephropathy || id:finn-b-DM_NEPHROPATHY	|| id:ebi-a-GCST90001435	MR Egger	7.6972	16	0.957374
90	ebi-a-GCST90001435	finn-b-DM_NEPHROPATHY	Diabetic nephropathy || id:finn-b-DM_NEPHROPATHY	|| id:ebi-a-GCST90001435	Inverse variance weighted	7.86669	17	0.969315
91	ebi-a-GCST90001436	finn-b-DM_NEPHROPATHY	Diabetic nephropathy || id:finn-b-DM_NEPHROPATHY	|| id:ebi-a-GCST90001436	MR Egger	24.5362	20	0.219754
92	ebi-a-GCST90001436	finn-b-DM_NEPHROPATHY	Diabetic nephropathy || id:finn-b-DM_NEPHROPATHY	|| id:ebi-a-GCST90001436	Inverse variance weighted	25.9569	21	0.208096
93	ebi-a-GCST90001437	finn-b-DM_NEPHROPATHY	Diabetic nephropathy || id:finn-b-DM_NEPHROPATHY	|| id:ebi-a-GCST90001437	MR Egger	18.8403	16	0.27703
94	ebi-a-GCST90001437	finn-b-DM_NEPHROPATHY	Diabetic nephropathy || id:finn-b-DM_NEPHROPATHY	|| id:ebi-a-GCST90001437	Inverse variance weighted	19.1944	17	0.317486
95	ebi-a-GCST90001438	finn-b-DM_NEPHROPATHY	Diabetic nephropathy || id:finn-b-DM_NEPHROPATHY	|| id:ebi-a-GCST90001438	MR Egger	9.15298	11	0.607773
96	ebi-a-GCST90001438	finn-b-DM_NEPHROPATHY	Diabetic nephropathy || id:finn-b-DM_NEPHROPATHY	|| id:ebi-a-GCST90001438	Inverse variance weighted	11.9493	12	0.449762
97	ebi-a-GCST90001439	finn-b-DM_NEPHROPATHY	Diabetic nephropathy || id:finn-b-DM_NEPHROPATHY	|| id:ebi-a-GCST90001439	MR Egger	22.6752	11	0.0196344
98	ebi-a-GCST90001439	finn-b-DM_NEPHROPATHY	Diabetic nephropathy || id:finn-b-DM_NEPHROPATHY	|| id:ebi-a-GCST90001439	Inverse variance weighted	22.6757	12	0.0306091
99	ebi-a-GCST90001440	finn-b-DM_NEPHROPATHY	Diabetic nephropathy || id:finn-b-DM_NEPHROPATHY	|| id:ebi-a-GCST90001440	MR Egger	15.8577	21	0.777594
100	ebi-a-GCST90001440	finn-b-DM_NEPHROPATHY	Diabetic nephropathy || id:finn-b-DM_NEPHROPATHY	|| id:ebi-a-GCST90001440	Inverse variance weighted	16.4378	22	0.793579
101	ebi-a-GCST90001441	finn-b-DM_NEPHROPATHY	Diabetic nephropathy || id:finn-b-DM_NEPHROPATHY	|| id:ebi-a-GCST90001441	MR Egger	22.4857	13	0.0482779
102	ebi-a-GCST90001441	finn-b-DM_NEPHROPATHY	Diabetic nephropathy || id:finn-b-DM_NEPHROPATHY	|| id:ebi-a-GCST90001441	Inverse variance weighted	22.513	14	0.0686709
103	ebi-a-GCST90001442	finn-b-DM_NEPHROPATHY	Diabetic nephropathy || id:finn-b-DM_NEPHROPATHY	|| id:ebi-a-GCST90001442	MR Egger	26.8223	18	0.0823897
104	ebi-a-GCST90001442	finn-b-DM_NEPHROPATHY	Diabetic nephropathy || id:finn-b-DM_NEPHROPATHY	|| id:ebi-a-GCST90001442	Inverse variance weighted	27.6794	19	0.0897951
105	ebi-a-GCST90001443	finn-b-DM_NEPHROPATHY	Diabetic nephropathy || id:finn-b-DM_NEPHROPATHY	|| id:ebi-a-GCST90001443	MR Egger	14.0632	10	0.170126
106	ebi-a-GCST90001443	finn-b-DM_NEPHROPATHY	Diabetic nephropathy || id:finn-b-DM_NEPHROPATHY	|| id:ebi-a-GCST90001443	Inverse variance weighted	18.3935	11	0.0728876
107	ebi-a-GCST90001444	finn-b-DM_NEPHROPATHY	Diabetic nephropathy || id:finn-b-DM_NEPHROPATHY	|| id:ebi-a-GCST90001444	MR Egger	14.7952	19	0.735524
108	ebi-a-GCST90001444	finn-b-DM_NEPHROPATHY	Diabetic nephropathy || id:finn-b-DM_NEPHROPATHY	|| id:ebi-a-GCST90001444	Inverse variance weighted	15.23	20	0.763098
109	ebi-a-GCST90001445	finn-b-DM_NEPHROPATHY	Diabetic nephropathy || id:finn-b-DM_NEPHROPATHY	|| id:ebi-a-GCST90001445	MR Egger	8.17584	7	0.317345
110	ebi-a-GCST90001445	finn-b-DM_NEPHROPATHY	Diabetic nephropathy || id:finn-b-DM_NEPHROPATHY	|| id:ebi-a-GCST90001445	Inverse variance weighted	8.7554	8	0.363348
111	ebi-a-GCST90001446	finn-b-DM_NEPHROPATHY	Diabetic nephropathy || id:finn-b-DM_NEPHROPATHY	|| id:ebi-a-GCST90001446	MR Egger	15.8307	9	0.0705016
112	ebi-a-GCST90001446	finn-b-DM_NEPHROPATHY	Diabetic nephropathy || id:finn-b-DM_NEPHROPATHY	|| id:ebi-a-GCST90001446	Inverse variance weighted	22.8031	10	0.0114974
113	ebi-a-GCST90001447	finn-b-DM_NEPHROPATHY	Diabetic nephropathy || id:finn-b-DM_NEPHROPATHY	|| id:ebi-a-GCST90001447	MR Egger	19.9559	17	0.276493
114	ebi-a-GCST90001447	finn-b-DM_NEPHROPATHY	Diabetic nephropathy || id:finn-b-DM_NEPHROPATHY	|| id:ebi-a-GCST90001447	Inverse variance weighted	21.1096	18	0.27392
115	ebi-a-GCST90001448	finn-b-DM_NEPHROPATHY	Diabetic nephropathy || id:finn-b-DM_NEPHROPATHY	|| id:ebi-a-GCST90001448	MR Egger	14.0942	12	0.29473
116	ebi-a-GCST90001448	finn-b-DM_NEPHROPATHY	Diabetic nephropathy || id:finn-b-DM_NEPHROPATHY	|| id:ebi-a-GCST90001448	Inverse variance weighted	14.821	13	0.318663
117	ebi-a-GCST90001449	finn-b-DM_NEPHROPATHY	Diabetic nephropathy || id:finn-b-DM_NEPHROPATHY	|| id:ebi-a-GCST90001449	MR Egger	14.6133	13	0.332114
118	ebi-a-GCST90001449	finn-b-DM_NEPHROPATHY	Diabetic nephropathy || id:finn-b-DM_NEPHROPATHY	|| id:ebi-a-GCST90001449	Inverse variance weighted	15.5286	14	0.342999
119	ebi-a-GCST90001450	finn-b-DM_NEPHROPATHY	Diabetic nephropathy || id:finn-b-DM_NEPHROPATHY	|| id:ebi-a-GCST90001450	MR Egger	14.8983	14	0.38514
120	ebi-a-GCST90001450	finn-b-DM_NEPHROPATHY	Diabetic nephropathy || id:finn-b-DM_NEPHROPATHY	|| id:ebi-a-GCST90001450	Inverse variance weighted	14.933	15	0.456255
121	ebi-a-GCST90001451	finn-b-DM_NEPHROPATHY	Diabetic nephropathy || id:finn-b-DM_NEPHROPATHY	|| id:ebi-a-GCST90001451	MR Egger	11.8795	14	0.615979
122	ebi-a-GCST90001451	finn-b-DM_NEPHROPATHY	Diabetic nephropathy || id:finn-b-DM_NEPHROPATHY	|| id:ebi-a-GCST90001451	Inverse variance weighted	11.9076	15	0.686011
123	ebi-a-GCST90001452	finn-b-DM_NEPHROPATHY	Diabetic nephropathy || id:finn-b-DM_NEPHROPATHY	|| id:ebi-a-GCST90001452	MR Egger	10.9282	17	0.86027
124	ebi-a-GCST90001452	finn-b-DM_NEPHROPATHY	Diabetic nephropathy || id:finn-b-DM_NEPHROPATHY	|| id:ebi-a-GCST90001452	Inverse variance weighted	11.5559	18	0.869298
125	ebi-a-GCST90001453	finn-b-DM_NEPHROPATHY	Diabetic nephropathy || id:finn-b-DM_NEPHROPATHY	|| id:ebi-a-GCST90001453	MR Egger	16.6058	13	0.217957
126	ebi-a-GCST90001453	finn-b-DM_NEPHROPATHY	Diabetic nephropathy || id:finn-b-DM_NEPHROPATHY	|| id:ebi-a-GCST90001453	Inverse variance weighted	16.6471	14	0.275474
127	ebi-a-GCST90001454	finn-b-DM_NEPHROPATHY	Diabetic nephropathy || id:finn-b-DM_NEPHROPATHY	|| id:ebi-a-GCST90001454	MR Egger	16.788	14	0.267653
128	ebi-a-GCST90001454	finn-b-DM_NEPHROPATHY	Diabetic nephropathy || id:finn-b-DM_NEPHROPATHY	|| id:ebi-a-GCST90001454	Inverse variance weighted	18.7709	15	0.224303
129	ebi-a-GCST90001455	finn-b-DM_NEPHROPATHY	Diabetic nephropathy || id:finn-b-DM_NEPHROPATHY	|| id:ebi-a-GCST90001455	MR Egger	2.14084	6	0.906301
130	ebi-a-GCST90001455	finn-b-DM_NEPHROPATHY	Diabetic nephropathy || id:finn-b-DM_NEPHROPATHY	|| id:ebi-a-GCST90001455	Inverse variance weighted	2.94375	7	0.890157
131	ebi-a-GCST90001456	finn-b-DM_NEPHROPATHY	Diabetic nephropathy || id:finn-b-DM_NEPHROPATHY	|| id:ebi-a-GCST90001456	MR Egger	12.0752	14	0.60026
132	ebi-a-GCST90001456	finn-b-DM_NEPHROPATHY	Diabetic nephropathy || id:finn-b-DM_NEPHROPATHY	|| id:ebi-a-GCST90001456	Inverse variance weighted	12.9959	15	0.602613
133	ebi-a-GCST90001457	finn-b-DM_NEPHROPATHY	Diabetic nephropathy || id:finn-b-DM_NEPHROPATHY	|| id:ebi-a-GCST90001457	MR Egger	13.5369	13	0.407248
134	ebi-a-GCST90001457	finn-b-DM_NEPHROPATHY	Diabetic nephropathy || id:finn-b-DM_NEPHROPATHY	|| id:ebi-a-GCST90001457	Inverse variance weighted	13.722	14	0.470621
135	ebi-a-GCST90001458	finn-b-DM_NEPHROPATHY	Diabetic nephropathy || id:finn-b-DM_NEPHROPATHY	|| id:ebi-a-GCST90001458	MR Egger	16.0422	18	0.5896
136	ebi-a-GCST90001458	finn-b-DM_NEPHROPATHY	Diabetic nephropathy || id:finn-b-DM_NEPHROPATHY	|| id:ebi-a-GCST90001458	Inverse variance weighted	17.7055	19	0.542184
137	ebi-a-GCST90001459	finn-b-DM_NEPHROPATHY	Diabetic nephropathy || id:finn-b-DM_NEPHROPATHY	|| id:ebi-a-GCST90001459	MR Egger	27.0026	21	0.170768
138	ebi-a-GCST90001459	finn-b-DM_NEPHROPATHY	Diabetic nephropathy || id:finn-b-DM_NEPHROPATHY	|| id:ebi-a-GCST90001459	Inverse variance weighted	28.1196	22	0.171751
139	ebi-a-GCST90001460	finn-b-DM_NEPHROPATHY	Diabetic nephropathy || id:finn-b-DM_NEPHROPATHY	|| id:ebi-a-GCST90001460	MR Egger	19.5457	22	0.611437
140	ebi-a-GCST90001460	finn-b-DM_NEPHROPATHY	Diabetic nephropathy || id:finn-b-DM_NEPHROPATHY	|| id:ebi-a-GCST90001460	Inverse variance weighted	21.3561	23	0.559351
141	ebi-a-GCST90001461	finn-b-DM_NEPHROPATHY	Diabetic nephropathy || id:finn-b-DM_NEPHROPATHY	|| id:ebi-a-GCST90001461	MR Egger	7.20405	14	0.926559
142	ebi-a-GCST90001461	finn-b-DM_NEPHROPATHY	Diabetic nephropathy || id:finn-b-DM_NEPHROPATHY	|| id:ebi-a-GCST90001461	Inverse variance weighted	7.34911	15	0.947228
143	ebi-a-GCST90001462	finn-b-DM_NEPHROPATHY	Diabetic nephropathy || id:finn-b-DM_NEPHROPATHY	|| id:ebi-a-GCST90001462	MR Egger	12.5401	14	0.56301
144	ebi-a-GCST90001462	finn-b-DM_NEPHROPATHY	Diabetic nephropathy || id:finn-b-DM_NEPHROPATHY	|| id:ebi-a-GCST90001462	Inverse variance weighted	12.5461	15	0.637309
145	ebi-a-GCST90001463	finn-b-DM_NEPHROPATHY	Diabetic nephropathy || id:finn-b-DM_NEPHROPATHY	|| id:ebi-a-GCST90001463	MR Egger	8.10244	17	0.964307
146	ebi-a-GCST90001463	finn-b-DM_NEPHROPATHY	Diabetic nephropathy || id:finn-b-DM_NEPHROPATHY	|| id:ebi-a-GCST90001463	Inverse variance weighted	8.51601	18	0.969924
147	ebi-a-GCST90001464	finn-b-DM_NEPHROPATHY	Diabetic nephropathy || id:finn-b-DM_NEPHROPATHY	|| id:ebi-a-GCST90001464	MR Egger	17.9821	16	0.324946
148	ebi-a-GCST90001464	finn-b-DM_NEPHROPATHY	Diabetic nephropathy || id:finn-b-DM_NEPHROPATHY	|| id:ebi-a-GCST90001464	Inverse variance weighted	19.26	17	0.313813
149	ebi-a-GCST90001465	finn-b-DM_NEPHROPATHY	Diabetic nephropathy || id:finn-b-DM_NEPHROPATHY	|| id:ebi-a-GCST90001465	MR Egger	19.3204	19	0.43646
150	ebi-a-GCST90001465	finn-b-DM_NEPHROPATHY	Diabetic nephropathy || id:finn-b-DM_NEPHROPATHY	|| id:ebi-a-GCST90001465	Inverse variance weighted	19.9883	20	0.458662
151	ebi-a-GCST90001466	finn-b-DM_NEPHROPATHY	Diabetic nephropathy || id:finn-b-DM_NEPHROPATHY	|| id:ebi-a-GCST90001466	MR Egger	26.4081	15	0.0339453
152	ebi-a-GCST90001466	finn-b-DM_NEPHROPATHY	Diabetic nephropathy || id:finn-b-DM_NEPHROPATHY	|| id:ebi-a-GCST90001466	Inverse variance weighted	28.8271	16	0.0251286
153	ebi-a-GCST90001467	finn-b-DM_NEPHROPATHY	Diabetic nephropathy || id:finn-b-DM_NEPHROPATHY	|| id:ebi-a-GCST90001467	MR Egger	31.6997	19	0.0337751
154	ebi-a-GCST90001467	finn-b-DM_NEPHROPATHY	Diabetic nephropathy || id:finn-b-DM_NEPHROPATHY	|| id:ebi-a-GCST90001467	Inverse variance weighted	33.5547	20	0.0292993
155	ebi-a-GCST90001468	finn-b-DM_NEPHROPATHY	Diabetic nephropathy || id:finn-b-DM_NEPHROPATHY	|| id:ebi-a-GCST90001468	MR Egger	7.33505	12	0.834701
156	ebi-a-GCST90001468	finn-b-DM_NEPHROPATHY	Diabetic nephropathy || id:finn-b-DM_NEPHROPATHY	|| id:ebi-a-GCST90001468	Inverse variance weighted	7.74297	13	0.859933
157	ebi-a-GCST90001469	finn-b-DM_NEPHROPATHY	Diabetic nephropathy || id:finn-b-DM_NEPHROPATHY	|| id:ebi-a-GCST90001469	MR Egger	11.5252	18	0.870759
158	ebi-a-GCST90001469	finn-b-DM_NEPHROPATHY	Diabetic nephropathy || id:finn-b-DM_NEPHROPATHY	|| id:ebi-a-GCST90001469	Inverse variance weighted	11.5663	19	0.90332
159	ebi-a-GCST90001470	finn-b-DM_NEPHROPATHY	Diabetic nephropathy || id:finn-b-DM_NEPHROPATHY	|| id:ebi-a-GCST90001470	MR Egger	24.2023	19	0.188507
160	ebi-a-GCST90001470	finn-b-DM_NEPHROPATHY	Diabetic nephropathy || id:finn-b-DM_NEPHROPATHY	|| id:ebi-a-GCST90001470	Inverse variance weighted	24.2224	20	0.232814
161	ebi-a-GCST90001471	finn-b-DM_NEPHROPATHY	Diabetic nephropathy || id:finn-b-DM_NEPHROPATHY	|| id:ebi-a-GCST90001471	MR Egger	13.3024	15	0.578955
162	ebi-a-GCST90001471	finn-b-DM_NEPHROPATHY	Diabetic nephropathy || id:finn-b-DM_NEPHROPATHY	|| id:ebi-a-GCST90001471	Inverse variance weighted	14.2326	16	0.581394
163	ebi-a-GCST90001472	finn-b-DM_NEPHROPATHY	Diabetic nephropathy || id:finn-b-DM_NEPHROPATHY	|| id:ebi-a-GCST90001472	MR Egger	10.0045	15	0.819458
164	ebi-a-GCST90001472	finn-b-DM_NEPHROPATHY	Diabetic nephropathy || id:finn-b-DM_NEPHROPATHY	|| id:ebi-a-GCST90001472	Inverse variance weighted	10.0323	16	0.864936
165	ebi-a-GCST90001473	finn-b-DM_NEPHROPATHY	Diabetic nephropathy || id:finn-b-DM_NEPHROPATHY	|| id:ebi-a-GCST90001473	MR Egger	8.01649	14	0.888465
166	ebi-a-GCST90001473	finn-b-DM_NEPHROPATHY	Diabetic nephropathy || id:finn-b-DM_NEPHROPATHY	|| id:ebi-a-GCST90001473	Inverse variance weighted	8.03678	15	0.9223
167	ebi-a-GCST90001474	finn-b-DM_NEPHROPATHY	Diabetic nephropathy || id:finn-b-DM_NEPHROPATHY	|| id:ebi-a-GCST90001474	MR Egger	32.7978	18	0.0176557
168	ebi-a-GCST90001474	finn-b-DM_NEPHROPATHY	Diabetic nephropathy || id:finn-b-DM_NEPHROPATHY	|| id:ebi-a-GCST90001474	Inverse variance weighted	35.3393	19	0.0127087
169	ebi-a-GCST90001475	finn-b-DM_NEPHROPATHY	Diabetic nephropathy || id:finn-b-DM_NEPHROPATHY	|| id:ebi-a-GCST90001475	MR Egger	64.5659	16	8.74786e-08
170	ebi-a-GCST90001475	finn-b-DM_NEPHROPATHY	Diabetic nephropathy || id:finn-b-DM_NEPHROPATHY	|| id:ebi-a-GCST90001475	Inverse variance weighted	64.7137	17	1.71753e-07
171	ebi-a-GCST90001476	finn-b-DM_NEPHROPATHY	Diabetic nephropathy || id:finn-b-DM_NEPHROPATHY	|| id:ebi-a-GCST90001476	MR Egger	54.7766	4	3.61876e-11
172	ebi-a-GCST90001476	finn-b-DM_NEPHROPATHY	Diabetic nephropathy || id:finn-b-DM_NEPHROPATHY	|| id:ebi-a-GCST90001476	Inverse variance weighted	54.8879	5	1.37655e-10
173	ebi-a-GCST90001477	finn-b-DM_NEPHROPATHY	Diabetic nephropathy || id:finn-b-DM_NEPHROPATHY	|| id:ebi-a-GCST90001477	MR Egger	95.3597	18	1.55505e-12
174	ebi-a-GCST90001477	finn-b-DM_NEPHROPATHY	Diabetic nephropathy || id:finn-b-DM_NEPHROPATHY	|| id:ebi-a-GCST90001477	Inverse variance weighted	95.5193	19	3.43962e-12
175	ebi-a-GCST90001478	finn-b-DM_NEPHROPATHY	Diabetic nephropathy || id:finn-b-DM_NEPHROPATHY	|| id:ebi-a-GCST90001478	MR Egger	9.10636	11	0.612076
176	ebi-a-GCST90001478	finn-b-DM_NEPHROPATHY	Diabetic nephropathy || id:finn-b-DM_NEPHROPATHY	|| id:ebi-a-GCST90001478	Inverse variance weighted	10.6459	12	0.559482
177	ebi-a-GCST90001479	finn-b-DM_NEPHROPATHY	Diabetic nephropathy || id:finn-b-DM_NEPHROPATHY	|| id:ebi-a-GCST90001479	MR Egger	9.38177	10	0.496295
178	ebi-a-GCST90001479	finn-b-DM_NEPHROPATHY	Diabetic nephropathy || id:finn-b-DM_NEPHROPATHY	|| id:ebi-a-GCST90001479	Inverse variance weighted	9.52124	11	0.573895
179	ebi-a-GCST90001480	finn-b-DM_NEPHROPATHY	Diabetic nephropathy || id:finn-b-DM_NEPHROPATHY	|| id:ebi-a-GCST90001480	MR Egger	37.4724	21	0.0148488
180	ebi-a-GCST90001480	finn-b-DM_NEPHROPATHY	Diabetic nephropathy || id:finn-b-DM_NEPHROPATHY	|| id:ebi-a-GCST90001480	Inverse variance weighted	38.0203	22	0.0182262
181	ebi-a-GCST90001481	finn-b-DM_NEPHROPATHY	Diabetic nephropathy || id:finn-b-DM_NEPHROPATHY	|| id:ebi-a-GCST90001481	MR Egger	92.6337	24	5.26036e-10
182	ebi-a-GCST90001481	finn-b-DM_NEPHROPATHY	Diabetic nephropathy || id:finn-b-DM_NEPHROPATHY	|| id:ebi-a-GCST90001481	Inverse variance weighted	112.289	25	4.95078e-13
183	ebi-a-GCST90001482	finn-b-DM_NEPHROPATHY	Diabetic nephropathy || id:finn-b-DM_NEPHROPATHY	|| id:ebi-a-GCST90001482	MR Egger	23.452	27	0.66051
184	ebi-a-GCST90001482	finn-b-DM_NEPHROPATHY	Diabetic nephropathy || id:finn-b-DM_NEPHROPATHY	|| id:ebi-a-GCST90001482	Inverse variance weighted	25.1969	28	0.617096
185	ebi-a-GCST90001483	finn-b-DM_NEPHROPATHY	Diabetic nephropathy || id:finn-b-DM_NEPHROPATHY	|| id:ebi-a-GCST90001483	MR Egger	38.4643	21	0.0113647
186	ebi-a-GCST90001483	finn-b-DM_NEPHROPATHY	Diabetic nephropathy || id:finn-b-DM_NEPHROPATHY	|| id:ebi-a-GCST90001483	Inverse variance weighted	38.6035	22	0.0156613
187	ebi-a-GCST90001484	finn-b-DM_NEPHROPATHY	Diabetic nephropathy || id:finn-b-DM_NEPHROPATHY	|| id:ebi-a-GCST90001484	MR Egger	17.0603	19	0.585785
188	ebi-a-GCST90001484	finn-b-DM_NEPHROPATHY	Diabetic nephropathy || id:finn-b-DM_NEPHROPATHY	|| id:ebi-a-GCST90001484	Inverse variance weighted	17.712	20	0.606377
189	ebi-a-GCST90001485	finn-b-DM_NEPHROPATHY	Diabetic nephropathy || id:finn-b-DM_NEPHROPATHY	|| id:ebi-a-GCST90001485	MR Egger	28.0085	28	0.464
190	ebi-a-GCST90001485	finn-b-DM_NEPHROPATHY	Diabetic nephropathy || id:finn-b-DM_NEPHROPATHY	|| id:ebi-a-GCST90001485	Inverse variance weighted	29.5592	29	0.436242
191	ebi-a-GCST90001486	finn-b-DM_NEPHROPATHY	Diabetic nephropathy || id:finn-b-DM_NEPHROPATHY	|| id:ebi-a-GCST90001486	MR Egger	15.2283	11	0.172281
192	ebi-a-GCST90001486	finn-b-DM_NEPHROPATHY	Diabetic nephropathy || id:finn-b-DM_NEPHROPATHY	|| id:ebi-a-GCST90001486	Inverse variance weighted	17.4166	12	0.134588
193	ebi-a-GCST90001487	finn-b-DM_NEPHROPATHY	Diabetic nephropathy || id:finn-b-DM_NEPHROPATHY	|| id:ebi-a-GCST90001487	MR Egger	20.8161	22	0.532126
194	ebi-a-GCST90001487	finn-b-DM_NEPHROPATHY	Diabetic nephropathy || id:finn-b-DM_NEPHROPATHY	|| id:ebi-a-GCST90001487	Inverse variance weighted	22.2247	23	0.506722
195	ebi-a-GCST90001488	finn-b-DM_NEPHROPATHY	Diabetic nephropathy || id:finn-b-DM_NEPHROPATHY	|| id:ebi-a-GCST90001488	MR Egger	14.8557	14	0.388091
196	ebi-a-GCST90001488	finn-b-DM_NEPHROPATHY	Diabetic nephropathy || id:finn-b-DM_NEPHROPATHY	|| id:ebi-a-GCST90001488	Inverse variance weighted	14.8752	15	0.460447
197	ebi-a-GCST90001489	finn-b-DM_NEPHROPATHY	Diabetic nephropathy || id:finn-b-DM_NEPHROPATHY	|| id:ebi-a-GCST90001489	MR Egger	19.9632	23	0.644129
198	ebi-a-GCST90001489	finn-b-DM_NEPHROPATHY	Diabetic nephropathy || id:finn-b-DM_NEPHROPATHY	|| id:ebi-a-GCST90001489	Inverse variance weighted	21.5931	24	0.60354
199	ebi-a-GCST90001490	finn-b-DM_NEPHROPATHY	Diabetic nephropathy || id:finn-b-DM_NEPHROPATHY	|| id:ebi-a-GCST90001490	MR Egger	1.24256	4	0.871043
200	ebi-a-GCST90001490	finn-b-DM_NEPHROPATHY	Diabetic nephropathy || id:finn-b-DM_NEPHROPATHY	|| id:ebi-a-GCST90001490	Inverse variance weighted	3.27546	5	0.657601
201	ebi-a-GCST90001491	finn-b-DM_NEPHROPATHY	Diabetic nephropathy || id:finn-b-DM_NEPHROPATHY	|| id:ebi-a-GCST90001491	MR Egger	22.4863	21	0.371967
202	ebi-a-GCST90001491	finn-b-DM_NEPHROPATHY	Diabetic nephropathy || id:finn-b-DM_NEPHROPATHY	|| id:ebi-a-GCST90001491	Inverse variance weighted	23.0558	22	0.398584
203	ebi-a-GCST90001492	finn-b-DM_NEPHROPATHY	Diabetic nephropathy || id:finn-b-DM_NEPHROPATHY	|| id:ebi-a-GCST90001492	MR Egger	21.7706	17	0.193702
204	ebi-a-GCST90001492	finn-b-DM_NEPHROPATHY	Diabetic nephropathy || id:finn-b-DM_NEPHROPATHY	|| id:ebi-a-GCST90001492	Inverse variance weighted	27.2523	18	0.0743833
205	ebi-a-GCST90001493	finn-b-DM_NEPHROPATHY	Diabetic nephropathy || id:finn-b-DM_NEPHROPATHY	|| id:ebi-a-GCST90001493	MR Egger	44.4384	23	0.00465372
206	ebi-a-GCST90001493	finn-b-DM_NEPHROPATHY	Diabetic nephropathy || id:finn-b-DM_NEPHROPATHY	|| id:ebi-a-GCST90001493	Inverse variance weighted	50.959	24	0.00106736
207	ebi-a-GCST90001494	finn-b-DM_NEPHROPATHY	Diabetic nephropathy || id:finn-b-DM_NEPHROPATHY	|| id:ebi-a-GCST90001494	MR Egger	19.3115	20	0.501667
208	ebi-a-GCST90001494	finn-b-DM_NEPHROPATHY	Diabetic nephropathy || id:finn-b-DM_NEPHROPATHY	|| id:ebi-a-GCST90001494	Inverse variance weighted	19.7325	21	0.538255
209	ebi-a-GCST90001495	finn-b-DM_NEPHROPATHY	Diabetic nephropathy || id:finn-b-DM_NEPHROPATHY	|| id:ebi-a-GCST90001495	MR Egger	25.4076	21	0.229943
210	ebi-a-GCST90001495	finn-b-DM_NEPHROPATHY	Diabetic nephropathy || id:finn-b-DM_NEPHROPATHY	|| id:ebi-a-GCST90001495	Inverse variance weighted	25.9192	22	0.255168
211	ebi-a-GCST90001496	finn-b-DM_NEPHROPATHY	Diabetic nephropathy || id:finn-b-DM_NEPHROPATHY	|| id:ebi-a-GCST90001496	MR Egger	27.7637	21	0.14698
212	ebi-a-GCST90001496	finn-b-DM_NEPHROPATHY	Diabetic nephropathy || id:finn-b-DM_NEPHROPATHY	|| id:ebi-a-GCST90001496	Inverse variance weighted	27.8758	22	0.179835
213	ebi-a-GCST90001497	finn-b-DM_NEPHROPATHY	Diabetic nephropathy || id:finn-b-DM_NEPHROPATHY	|| id:ebi-a-GCST90001497	MR Egger	14.3242	16	0.574577
214	ebi-a-GCST90001497	finn-b-DM_NEPHROPATHY	Diabetic nephropathy || id:finn-b-DM_NEPHROPATHY	|| id:ebi-a-GCST90001497	Inverse variance weighted	14.3581	17	0.641608
215	ebi-a-GCST90001498	finn-b-DM_NEPHROPATHY	Diabetic nephropathy || id:finn-b-DM_NEPHROPATHY	|| id:ebi-a-GCST90001498	MR Egger	50.1372	15	1.14353e-05
216	ebi-a-GCST90001498	finn-b-DM_NEPHROPATHY	Diabetic nephropathy || id:finn-b-DM_NEPHROPATHY	|| id:ebi-a-GCST90001498	Inverse variance weighted	57.0151	16	1.65244e-06
217	ebi-a-GCST90001499	finn-b-DM_NEPHROPATHY	Diabetic nephropathy || id:finn-b-DM_NEPHROPATHY	|| id:ebi-a-GCST90001499	MR Egger	39.8392	20	0.00523448
218	ebi-a-GCST90001499	finn-b-DM_NEPHROPATHY	Diabetic nephropathy || id:finn-b-DM_NEPHROPATHY	|| id:ebi-a-GCST90001499	Inverse variance weighted	45.0737	21	0.0016938
219	ebi-a-GCST90001500	finn-b-DM_NEPHROPATHY	Diabetic nephropathy || id:finn-b-DM_NEPHROPATHY	|| id:ebi-a-GCST90001500	MR Egger	19.96	22	0.585545
220	ebi-a-GCST90001500	finn-b-DM_NEPHROPATHY	Diabetic nephropathy || id:finn-b-DM_NEPHROPATHY	|| id:ebi-a-GCST90001500	Inverse variance weighted	25.9138	23	0.304954
221	ebi-a-GCST90001501	finn-b-DM_NEPHROPATHY	Diabetic nephropathy || id:finn-b-DM_NEPHROPATHY	|| id:ebi-a-GCST90001501	MR Egger	25.0102	17	0.0944816
222	ebi-a-GCST90001501	finn-b-DM_NEPHROPATHY	Diabetic nephropathy || id:finn-b-DM_NEPHROPATHY	|| id:ebi-a-GCST90001501	Inverse variance weighted	25.0847	18	0.122601
223	ebi-a-GCST90001502	finn-b-DM_NEPHROPATHY	Diabetic nephropathy || id:finn-b-DM_NEPHROPATHY	|| id:ebi-a-GCST90001502	MR Egger	124.687	32	7.02621e-13
224	ebi-a-GCST90001502	finn-b-DM_NEPHROPATHY	Diabetic nephropathy || id:finn-b-DM_NEPHROPATHY	|| id:ebi-a-GCST90001502	Inverse variance weighted	134.077	33	3.89208e-14
225	ebi-a-GCST90001503	finn-b-DM_NEPHROPATHY	Diabetic nephropathy || id:finn-b-DM_NEPHROPATHY	|| id:ebi-a-GCST90001503	MR Egger	23.4308	23	0.435865
226	ebi-a-GCST90001503	finn-b-DM_NEPHROPATHY	Diabetic nephropathy || id:finn-b-DM_NEPHROPATHY	|| id:ebi-a-GCST90001503	Inverse variance weighted	25.0657	24	0.4022
227	ebi-a-GCST90001504	finn-b-DM_NEPHROPATHY	Diabetic nephropathy || id:finn-b-DM_NEPHROPATHY	|| id:ebi-a-GCST90001504	MR Egger	20.0563	18	0.329658
228	ebi-a-GCST90001504	finn-b-DM_NEPHROPATHY	Diabetic nephropathy || id:finn-b-DM_NEPHROPATHY	|| id:ebi-a-GCST90001504	Inverse variance weighted	20.2851	19	0.37761
229	ebi-a-GCST90001505	finn-b-DM_NEPHROPATHY	Diabetic nephropathy || id:finn-b-DM_NEPHROPATHY	|| id:ebi-a-GCST90001505	MR Egger	77.7235	18	2.13768e-09
230	ebi-a-GCST90001505	finn-b-DM_NEPHROPATHY	Diabetic nephropathy || id:finn-b-DM_NEPHROPATHY	|| id:ebi-a-GCST90001505	Inverse variance weighted	82.8264	19	6.02759e-10
231	ebi-a-GCST90001506	finn-b-DM_NEPHROPATHY	Diabetic nephropathy || id:finn-b-DM_NEPHROPATHY	|| id:ebi-a-GCST90001506	MR Egger	10.2519	13	0.673219
232	ebi-a-GCST90001506	finn-b-DM_NEPHROPATHY	Diabetic nephropathy || id:finn-b-DM_NEPHROPATHY	|| id:ebi-a-GCST90001506	Inverse variance weighted	10.6123	14	0.716192
233	ebi-a-GCST90001507	finn-b-DM_NEPHROPATHY	Diabetic nephropathy || id:finn-b-DM_NEPHROPATHY	|| id:ebi-a-GCST90001507	MR Egger	17.0856	19	0.584068
234	ebi-a-GCST90001507	finn-b-DM_NEPHROPATHY	Diabetic nephropathy || id:finn-b-DM_NEPHROPATHY	|| id:ebi-a-GCST90001507	Inverse variance weighted	18.2032	20	0.574026
235	ebi-a-GCST90001508	finn-b-DM_NEPHROPATHY	Diabetic nephropathy || id:finn-b-DM_NEPHROPATHY	|| id:ebi-a-GCST90001508	MR Egger	11.12	21	0.960399
236	ebi-a-GCST90001508	finn-b-DM_NEPHROPATHY	Diabetic nephropathy || id:finn-b-DM_NEPHROPATHY	|| id:ebi-a-GCST90001508	Inverse variance weighted	11.1364	22	0.972749
237	ebi-a-GCST90001509	finn-b-DM_NEPHROPATHY	Diabetic nephropathy || id:finn-b-DM_NEPHROPATHY	|| id:ebi-a-GCST90001509	MR Egger	7.40961	18	0.986193
238	ebi-a-GCST90001509	finn-b-DM_NEPHROPATHY	Diabetic nephropathy || id:finn-b-DM_NEPHROPATHY	|| id:ebi-a-GCST90001509	Inverse variance weighted	8.93194	19	0.974593
239	ebi-a-GCST90001510	finn-b-DM_NEPHROPATHY	Diabetic nephropathy || id:finn-b-DM_NEPHROPATHY	|| id:ebi-a-GCST90001510	MR Egger	21.9023	14	0.0806438
240	ebi-a-GCST90001510	finn-b-DM_NEPHROPATHY	Diabetic nephropathy || id:finn-b-DM_NEPHROPATHY	|| id:ebi-a-GCST90001510	Inverse variance weighted	21.9025	15	0.110386
241	ebi-a-GCST90001511	finn-b-DM_NEPHROPATHY	Diabetic nephropathy || id:finn-b-DM_NEPHROPATHY	|| id:ebi-a-GCST90001511	MR Egger	70.6945	19	7.04839e-08
242	ebi-a-GCST90001511	finn-b-DM_NEPHROPATHY	Diabetic nephropathy || id:finn-b-DM_NEPHROPATHY	|| id:ebi-a-GCST90001511	Inverse variance weighted	86.8588	20	2.61173e-10
243	ebi-a-GCST90001512	finn-b-DM_NEPHROPATHY	Diabetic nephropathy || id:finn-b-DM_NEPHROPATHY	|| id:ebi-a-GCST90001512	MR Egger	27.3315	22	0.198904
244	ebi-a-GCST90001512	finn-b-DM_NEPHROPATHY	Diabetic nephropathy || id:finn-b-DM_NEPHROPATHY	|| id:ebi-a-GCST90001512	Inverse variance weighted	27.3467	23	0.241497
245	ebi-a-GCST90001513	finn-b-DM_NEPHROPATHY	Diabetic nephropathy || id:finn-b-DM_NEPHROPATHY	|| id:ebi-a-GCST90001513	MR Egger	29.4949	17	0.0302263
246	ebi-a-GCST90001513	finn-b-DM_NEPHROPATHY	Diabetic nephropathy || id:finn-b-DM_NEPHROPATHY	|| id:ebi-a-GCST90001513	Inverse variance weighted	29.7022	18	0.0404438
247	ebi-a-GCST90001514	finn-b-DM_NEPHROPATHY	Diabetic nephropathy || id:finn-b-DM_NEPHROPATHY	|| id:ebi-a-GCST90001514	MR Egger	13.397	15	0.571661
248	ebi-a-GCST90001514	finn-b-DM_NEPHROPATHY	Diabetic nephropathy || id:finn-b-DM_NEPHROPATHY	|| id:ebi-a-GCST90001514	Inverse variance weighted	14.0279	16	0.596634
249	ebi-a-GCST90001515	finn-b-DM_NEPHROPATHY	Diabetic nephropathy || id:finn-b-DM_NEPHROPATHY	|| id:ebi-a-GCST90001515	MR Egger	13.8313	18	0.740022
250	ebi-a-GCST90001515	finn-b-DM_NEPHROPATHY	Diabetic nephropathy || id:finn-b-DM_NEPHROPATHY	|| id:ebi-a-GCST90001515	Inverse variance weighted	14.0612	19	0.780112
251	ebi-a-GCST90001516	finn-b-DM_NEPHROPATHY	Diabetic nephropathy || id:finn-b-DM_NEPHROPATHY	|| id:ebi-a-GCST90001516	MR Egger	4.64733	12	0.968734
252	ebi-a-GCST90001516	finn-b-DM_NEPHROPATHY	Diabetic nephropathy || id:finn-b-DM_NEPHROPATHY	|| id:ebi-a-GCST90001516	Inverse variance weighted	6.70305	13	0.916799
253	ebi-a-GCST90001517	finn-b-DM_NEPHROPATHY	Diabetic nephropathy || id:finn-b-DM_NEPHROPATHY	|| id:ebi-a-GCST90001517	MR Egger	9.35009	22	0.991302
254	ebi-a-GCST90001517	finn-b-DM_NEPHROPATHY	Diabetic nephropathy || id:finn-b-DM_NEPHROPATHY	|| id:ebi-a-GCST90001517	Inverse variance weighted	9.35051	23	0.99463
255	ebi-a-GCST90001518	finn-b-DM_NEPHROPATHY	Diabetic nephropathy || id:finn-b-DM_NEPHROPATHY	|| id:ebi-a-GCST90001518	MR Egger	14.6917	22	0.875126
256	ebi-a-GCST90001518	finn-b-DM_NEPHROPATHY	Diabetic nephropathy || id:finn-b-DM_NEPHROPATHY	|| id:ebi-a-GCST90001518	Inverse variance weighted	15.4292	23	0.878595
257	ebi-a-GCST90001519	finn-b-DM_NEPHROPATHY	Diabetic nephropathy || id:finn-b-DM_NEPHROPATHY	|| id:ebi-a-GCST90001519	MR Egger	9.46334	15	0.852073
258	ebi-a-GCST90001519	finn-b-DM_NEPHROPATHY	Diabetic nephropathy || id:finn-b-DM_NEPHROPATHY	|| id:ebi-a-GCST90001519	Inverse variance weighted	9.92487	16	0.870522
259	ebi-a-GCST90001520	finn-b-DM_NEPHROPATHY	Diabetic nephropathy || id:finn-b-DM_NEPHROPATHY	|| id:ebi-a-GCST90001520	MR Egger	7.98766	19	0.986795
260	ebi-a-GCST90001520	finn-b-DM_NEPHROPATHY	Diabetic nephropathy || id:finn-b-DM_NEPHROPATHY	|| id:ebi-a-GCST90001520	Inverse variance weighted	7.98817	20	0.991946
261	ebi-a-GCST90001521	finn-b-DM_NEPHROPATHY	Diabetic nephropathy || id:finn-b-DM_NEPHROPATHY	|| id:ebi-a-GCST90001521	MR Egger	19.6728	19	0.414502
262	ebi-a-GCST90001521	finn-b-DM_NEPHROPATHY	Diabetic nephropathy || id:finn-b-DM_NEPHROPATHY	|| id:ebi-a-GCST90001521	Inverse variance weighted	19.9814	20	0.459093
263	ebi-a-GCST90001522	finn-b-DM_NEPHROPATHY	Diabetic nephropathy || id:finn-b-DM_NEPHROPATHY	|| id:ebi-a-GCST90001522	MR Egger	13.4243	15	0.569564
264	ebi-a-GCST90001522	finn-b-DM_NEPHROPATHY	Diabetic nephropathy || id:finn-b-DM_NEPHROPATHY	|| id:ebi-a-GCST90001522	Inverse variance weighted	14.0837	16	0.592479
265	ebi-a-GCST90001523	finn-b-DM_NEPHROPATHY	Diabetic nephropathy || id:finn-b-DM_NEPHROPATHY	|| id:ebi-a-GCST90001523	MR Egger	36.3137	24	0.0511573
266	ebi-a-GCST90001523	finn-b-DM_NEPHROPATHY	Diabetic nephropathy || id:finn-b-DM_NEPHROPATHY	|| id:ebi-a-GCST90001523	Inverse variance weighted	36.3138	25	0.0669719
267	ebi-a-GCST90001524	finn-b-DM_NEPHROPATHY	Diabetic nephropathy || id:finn-b-DM_NEPHROPATHY	|| id:ebi-a-GCST90001524	MR Egger	15.7448	15	0.399214
268	ebi-a-GCST90001524	finn-b-DM_NEPHROPATHY	Diabetic nephropathy || id:finn-b-DM_NEPHROPATHY	|| id:ebi-a-GCST90001524	Inverse variance weighted	15.8833	16	0.461132
269	ebi-a-GCST90001525	finn-b-DM_NEPHROPATHY	Diabetic nephropathy || id:finn-b-DM_NEPHROPATHY	|| id:ebi-a-GCST90001525	MR Egger	17.9829	21	0.650083
270	ebi-a-GCST90001525	finn-b-DM_NEPHROPATHY	Diabetic nephropathy || id:finn-b-DM_NEPHROPATHY	|| id:ebi-a-GCST90001525	Inverse variance weighted	19.0771	22	0.640564
271	ebi-a-GCST90001526	finn-b-DM_NEPHROPATHY	Diabetic nephropathy || id:finn-b-DM_NEPHROPATHY	|| id:ebi-a-GCST90001526	MR Egger	19.0836	17	0.323753
272	ebi-a-GCST90001526	finn-b-DM_NEPHROPATHY	Diabetic nephropathy || id:finn-b-DM_NEPHROPATHY	|| id:ebi-a-GCST90001526	Inverse variance weighted	20.5688	18	0.301725
273	ebi-a-GCST90001527	finn-b-DM_NEPHROPATHY	Diabetic nephropathy || id:finn-b-DM_NEPHROPATHY	|| id:ebi-a-GCST90001527	MR Egger	32.7629	22	0.0652885
274	ebi-a-GCST90001527	finn-b-DM_NEPHROPATHY	Diabetic nephropathy || id:finn-b-DM_NEPHROPATHY	|| id:ebi-a-GCST90001527	Inverse variance weighted	33.2175	23	0.0773514
275	ebi-a-GCST90001528	finn-b-DM_NEPHROPATHY	Diabetic nephropathy || id:finn-b-DM_NEPHROPATHY	|| id:ebi-a-GCST90001528	MR Egger	29.6971	17	0.0286143
276	ebi-a-GCST90001528	finn-b-DM_NEPHROPATHY	Diabetic nephropathy || id:finn-b-DM_NEPHROPATHY	|| id:ebi-a-GCST90001528	Inverse variance weighted	31.0152	18	0.0286707
277	ebi-a-GCST90001529	finn-b-DM_NEPHROPATHY	Diabetic nephropathy || id:finn-b-DM_NEPHROPATHY	|| id:ebi-a-GCST90001529	MR Egger	6.1184	12	0.909996
278	ebi-a-GCST90001529	finn-b-DM_NEPHROPATHY	Diabetic nephropathy || id:finn-b-DM_NEPHROPATHY	|| id:ebi-a-GCST90001529	Inverse variance weighted	8.62289	13	0.800791
279	ebi-a-GCST90001530	finn-b-DM_NEPHROPATHY	Diabetic nephropathy || id:finn-b-DM_NEPHROPATHY	|| id:ebi-a-GCST90001530	MR Egger	36.6308	15	0.00143243
280	ebi-a-GCST90001530	finn-b-DM_NEPHROPATHY	Diabetic nephropathy || id:finn-b-DM_NEPHROPATHY	|| id:ebi-a-GCST90001530	Inverse variance weighted	42.236	16	0.000363853
281	ebi-a-GCST90001531	finn-b-DM_NEPHROPATHY	Diabetic nephropathy || id:finn-b-DM_NEPHROPATHY	|| id:ebi-a-GCST90001531	MR Egger	20.1052	20	0.451366
282	ebi-a-GCST90001531	finn-b-DM_NEPHROPATHY	Diabetic nephropathy || id:finn-b-DM_NEPHROPATHY	|| id:ebi-a-GCST90001531	Inverse variance weighted	20.3397	21	0.499844
283	ebi-a-GCST90001532	finn-b-DM_NEPHROPATHY	Diabetic nephropathy || id:finn-b-DM_NEPHROPATHY	|| id:ebi-a-GCST90001532	MR Egger	13.6118	20	0.849621
284	ebi-a-GCST90001532	finn-b-DM_NEPHROPATHY	Diabetic nephropathy || id:finn-b-DM_NEPHROPATHY	|| id:ebi-a-GCST90001532	Inverse variance weighted	13.6435	21	0.88442
285	ebi-a-GCST90001533	finn-b-DM_NEPHROPATHY	Diabetic nephropathy || id:finn-b-DM_NEPHROPATHY	|| id:ebi-a-GCST90001533	MR Egger	17.7251	15	0.277396
286	ebi-a-GCST90001533	finn-b-DM_NEPHROPATHY	Diabetic nephropathy || id:finn-b-DM_NEPHROPATHY	|| id:ebi-a-GCST90001533	Inverse variance weighted	18.6912	16	0.285
287	ebi-a-GCST90001534	finn-b-DM_NEPHROPATHY	Diabetic nephropathy || id:finn-b-DM_NEPHROPATHY	|| id:ebi-a-GCST90001534	MR Egger	11.1487	11	0.430891
288	ebi-a-GCST90001534	finn-b-DM_NEPHROPATHY	Diabetic nephropathy || id:finn-b-DM_NEPHROPATHY	|| id:ebi-a-GCST90001534	Inverse variance weighted	11.816	12	0.460571
289	ebi-a-GCST90001535	finn-b-DM_NEPHROPATHY	Diabetic nephropathy || id:finn-b-DM_NEPHROPATHY	|| id:ebi-a-GCST90001535	MR Egger	92.7438	21	5.40426e-11
290	ebi-a-GCST90001535	finn-b-DM_NEPHROPATHY	Diabetic nephropathy || id:finn-b-DM_NEPHROPATHY	|| id:ebi-a-GCST90001535	Inverse variance weighted	94.8987	22	4.95958e-11
291	ebi-a-GCST90001536	finn-b-DM_NEPHROPATHY	Diabetic nephropathy || id:finn-b-DM_NEPHROPATHY	|| id:ebi-a-GCST90001536	MR Egger	99.7185	23	1.57453e-11
292	ebi-a-GCST90001536	finn-b-DM_NEPHROPATHY	Diabetic nephropathy || id:finn-b-DM_NEPHROPATHY	|| id:ebi-a-GCST90001536	Inverse variance weighted	105.971	24	2.8294e-12
293	ebi-a-GCST90001537	finn-b-DM_NEPHROPATHY	Diabetic nephropathy || id:finn-b-DM_NEPHROPATHY	|| id:ebi-a-GCST90001537	MR Egger	84.5652	21	1.37422e-09
294	ebi-a-GCST90001537	finn-b-DM_NEPHROPATHY	Diabetic nephropathy || id:finn-b-DM_NEPHROPATHY	|| id:ebi-a-GCST90001537	Inverse variance weighted	95.3148	22	4.20352e-11
295	ebi-a-GCST90001538	finn-b-DM_NEPHROPATHY	Diabetic nephropathy || id:finn-b-DM_NEPHROPATHY	|| id:ebi-a-GCST90001538	MR Egger	24.6353	27	0.594893
296	ebi-a-GCST90001538	finn-b-DM_NEPHROPATHY	Diabetic nephropathy || id:finn-b-DM_NEPHROPATHY	|| id:ebi-a-GCST90001538	Inverse variance weighted	25.4465	28	0.603441
297	ebi-a-GCST90001539	finn-b-DM_NEPHROPATHY	Diabetic nephropathy || id:finn-b-DM_NEPHROPATHY	|| id:ebi-a-GCST90001539	MR Egger	21.1839	19	0.326729
298	ebi-a-GCST90001539	finn-b-DM_NEPHROPATHY	Diabetic nephropathy || id:finn-b-DM_NEPHROPATHY	|| id:ebi-a-GCST90001539	Inverse variance weighted	23.048	20	0.286442
299	ebi-a-GCST90001540	finn-b-DM_NEPHROPATHY	Diabetic nephropathy || id:finn-b-DM_NEPHROPATHY	|| id:ebi-a-GCST90001540	MR Egger	95.4414	19	3.5521e-12
300	ebi-a-GCST90001540	finn-b-DM_NEPHROPATHY	Diabetic nephropathy || id:finn-b-DM_NEPHROPATHY	|| id:ebi-a-GCST90001540	Inverse variance weighted	95.4604	20	8.10404e-12
301	ebi-a-GCST90001541	finn-b-DM_NEPHROPATHY	Diabetic nephropathy || id:finn-b-DM_NEPHROPATHY	|| id:ebi-a-GCST90001541	MR Egger	32.5244	21	0.0517638
302	ebi-a-GCST90001541	finn-b-DM_NEPHROPATHY	Diabetic nephropathy || id:finn-b-DM_NEPHROPATHY	|| id:ebi-a-GCST90001541	Inverse variance weighted	32.8876	22	0.0634719
303	ebi-a-GCST90001542	finn-b-DM_NEPHROPATHY	Diabetic nephropathy || id:finn-b-DM_NEPHROPATHY	|| id:ebi-a-GCST90001542	MR Egger	16.2935	18	0.57207
304	ebi-a-GCST90001542	finn-b-DM_NEPHROPATHY	Diabetic nephropathy || id:finn-b-DM_NEPHROPATHY	|| id:ebi-a-GCST90001542	Inverse variance weighted	16.2966	19	0.637406
305	ebi-a-GCST90001543	finn-b-DM_NEPHROPATHY	Diabetic nephropathy || id:finn-b-DM_NEPHROPATHY	|| id:ebi-a-GCST90001543	MR Egger	25.0376	22	0.295281
306	ebi-a-GCST90001543	finn-b-DM_NEPHROPATHY	Diabetic nephropathy || id:finn-b-DM_NEPHROPATHY	|| id:ebi-a-GCST90001543	Inverse variance weighted	25.1263	23	0.343804
307	ebi-a-GCST90001544	finn-b-DM_NEPHROPATHY	Diabetic nephropathy || id:finn-b-DM_NEPHROPATHY	|| id:ebi-a-GCST90001544	MR Egger	10.8969	11	0.451937
308	ebi-a-GCST90001544	finn-b-DM_NEPHROPATHY	Diabetic nephropathy || id:finn-b-DM_NEPHROPATHY	|| id:ebi-a-GCST90001544	Inverse variance weighted	11.8597	12	0.457016
309	ebi-a-GCST90001545	finn-b-DM_NEPHROPATHY	Diabetic nephropathy || id:finn-b-DM_NEPHROPATHY	|| id:ebi-a-GCST90001545	MR Egger	4.5481	8	0.804602
310	ebi-a-GCST90001545	finn-b-DM_NEPHROPATHY	Diabetic nephropathy || id:finn-b-DM_NEPHROPATHY	|| id:ebi-a-GCST90001545	Inverse variance weighted	4.56251	9	0.870658
311	ebi-a-GCST90001546	finn-b-DM_NEPHROPATHY	Diabetic nephropathy || id:finn-b-DM_NEPHROPATHY	|| id:ebi-a-GCST90001546	MR Egger	12.2805	14	0.583786
312	ebi-a-GCST90001546	finn-b-DM_NEPHROPATHY	Diabetic nephropathy || id:finn-b-DM_NEPHROPATHY	|| id:ebi-a-GCST90001546	Inverse variance weighted	12.3064	15	0.655706
313	ebi-a-GCST90001547	finn-b-DM_NEPHROPATHY	Diabetic nephropathy || id:finn-b-DM_NEPHROPATHY	|| id:ebi-a-GCST90001547	MR Egger	12.5304	16	0.706732
314	ebi-a-GCST90001547	finn-b-DM_NEPHROPATHY	Diabetic nephropathy || id:finn-b-DM_NEPHROPATHY	|| id:ebi-a-GCST90001547	Inverse variance weighted	12.563	17	0.764911
315	ebi-a-GCST90001548	finn-b-DM_NEPHROPATHY	Diabetic nephropathy || id:finn-b-DM_NEPHROPATHY	|| id:ebi-a-GCST90001548	MR Egger	33.7959	20	0.0275386
316	ebi-a-GCST90001548	finn-b-DM_NEPHROPATHY	Diabetic nephropathy || id:finn-b-DM_NEPHROPATHY	|| id:ebi-a-GCST90001548	Inverse variance weighted	34.3023	21	0.0336276
317	ebi-a-GCST90001549	finn-b-DM_NEPHROPATHY	Diabetic nephropathy || id:finn-b-DM_NEPHROPATHY	|| id:ebi-a-GCST90001549	MR Egger	32.8308	24	0.107694
318	ebi-a-GCST90001549	finn-b-DM_NEPHROPATHY	Diabetic nephropathy || id:finn-b-DM_NEPHROPATHY	|| id:ebi-a-GCST90001549	Inverse variance weighted	32.8378	25	0.135172
319	ebi-a-GCST90001550	finn-b-DM_NEPHROPATHY	Diabetic nephropathy || id:finn-b-DM_NEPHROPATHY	|| id:ebi-a-GCST90001550	MR Egger	19.1639	18	0.381795
320	ebi-a-GCST90001550	finn-b-DM_NEPHROPATHY	Diabetic nephropathy || id:finn-b-DM_NEPHROPATHY	|| id:ebi-a-GCST90001550	Inverse variance weighted	19.1684	19	0.446082
321	ebi-a-GCST90001551	finn-b-DM_NEPHROPATHY	Diabetic nephropathy || id:finn-b-DM_NEPHROPATHY	|| id:ebi-a-GCST90001551	MR Egger	27.0705	21	0.168531
322	ebi-a-GCST90001551	finn-b-DM_NEPHROPATHY	Diabetic nephropathy || id:finn-b-DM_NEPHROPATHY	|| id:ebi-a-GCST90001551	Inverse variance weighted	27.1582	22	0.205281
323	ebi-a-GCST90001552	finn-b-DM_NEPHROPATHY	Diabetic nephropathy || id:finn-b-DM_NEPHROPATHY	|| id:ebi-a-GCST90001552	MR Egger	17.1966	26	0.903023
324	ebi-a-GCST90001552	finn-b-DM_NEPHROPATHY	Diabetic nephropathy || id:finn-b-DM_NEPHROPATHY	|| id:ebi-a-GCST90001552	Inverse variance weighted	17.2005	27	0.926059
325	ebi-a-GCST90001553	finn-b-DM_NEPHROPATHY	Diabetic nephropathy || id:finn-b-DM_NEPHROPATHY	|| id:ebi-a-GCST90001553	MR Egger	22.2746	21	0.383837
326	ebi-a-GCST90001553	finn-b-DM_NEPHROPATHY	Diabetic nephropathy || id:finn-b-DM_NEPHROPATHY	|| id:ebi-a-GCST90001553	Inverse variance weighted	24.3566	22	0.328819
327	ebi-a-GCST90001554	finn-b-DM_NEPHROPATHY	Diabetic nephropathy || id:finn-b-DM_NEPHROPATHY	|| id:ebi-a-GCST90001554	MR Egger	88.3233	19	6.56505e-11
328	ebi-a-GCST90001554	finn-b-DM_NEPHROPATHY	Diabetic nephropathy || id:finn-b-DM_NEPHROPATHY	|| id:ebi-a-GCST90001554	Inverse variance weighted	102.62	20	4.26734e-13
329	ebi-a-GCST90001555	finn-b-DM_NEPHROPATHY	Diabetic nephropathy || id:finn-b-DM_NEPHROPATHY	|| id:ebi-a-GCST90001555	MR Egger	27.0552	16	0.0408732
330	ebi-a-GCST90001555	finn-b-DM_NEPHROPATHY	Diabetic nephropathy || id:finn-b-DM_NEPHROPATHY	|| id:ebi-a-GCST90001555	Inverse variance weighted	27.1189	17	0.0563473
331	ebi-a-GCST90001556	finn-b-DM_NEPHROPATHY	Diabetic nephropathy || id:finn-b-DM_NEPHROPATHY	|| id:ebi-a-GCST90001556	MR Egger	3.30233	9	0.951094
332	ebi-a-GCST90001556	finn-b-DM_NEPHROPATHY	Diabetic nephropathy || id:finn-b-DM_NEPHROPATHY	|| id:ebi-a-GCST90001556	Inverse variance weighted	4.63646	10	0.914104
333	ebi-a-GCST90001557	finn-b-DM_NEPHROPATHY	Diabetic nephropathy || id:finn-b-DM_NEPHROPATHY	|| id:ebi-a-GCST90001557	MR Egger	13.0736	13	0.442142
334	ebi-a-GCST90001557	finn-b-DM_NEPHROPATHY	Diabetic nephropathy || id:finn-b-DM_NEPHROPATHY	|| id:ebi-a-GCST90001557	Inverse variance weighted	18.8119	14	0.17226
335	ebi-a-GCST90001558	finn-b-DM_NEPHROPATHY	Diabetic nephropathy || id:finn-b-DM_NEPHROPATHY	|| id:ebi-a-GCST90001558	MR Egger	40.1714	20	0.00475203
336	ebi-a-GCST90001558	finn-b-DM_NEPHROPATHY	Diabetic nephropathy || id:finn-b-DM_NEPHROPATHY	|| id:ebi-a-GCST90001558	Inverse variance weighted	40.5208	21	0.00642338
337	ebi-a-GCST90001559	finn-b-DM_NEPHROPATHY	Diabetic nephropathy || id:finn-b-DM_NEPHROPATHY	|| id:ebi-a-GCST90001559	MR Egger	16.006	14	0.313007
338	ebi-a-GCST90001559	finn-b-DM_NEPHROPATHY	Diabetic nephropathy || id:finn-b-DM_NEPHROPATHY	|| id:ebi-a-GCST90001559	Inverse variance weighted	16.4208	15	0.354652
339	ebi-a-GCST90001560	finn-b-DM_NEPHROPATHY	Diabetic nephropathy || id:finn-b-DM_NEPHROPATHY	|| id:ebi-a-GCST90001560	MR Egger	111.053	21	3.04257e-14
340	ebi-a-GCST90001560	finn-b-DM_NEPHROPATHY	Diabetic nephropathy || id:finn-b-DM_NEPHROPATHY	|| id:ebi-a-GCST90001560	Inverse variance weighted	141.583	22	1.82293e-19
341	ebi-a-GCST90001561	finn-b-DM_NEPHROPATHY	Diabetic nephropathy || id:finn-b-DM_NEPHROPATHY	|| id:ebi-a-GCST90001561	MR Egger	30.5015	21	0.0823643
342	ebi-a-GCST90001561	finn-b-DM_NEPHROPATHY	Diabetic nephropathy || id:finn-b-DM_NEPHROPATHY	|| id:ebi-a-GCST90001561	Inverse variance weighted	30.6223	22	0.104107
343	ebi-a-GCST90001562	finn-b-DM_NEPHROPATHY	Diabetic nephropathy || id:finn-b-DM_NEPHROPATHY	|| id:ebi-a-GCST90001562	MR Egger	37.6738	30	0.158305
344	ebi-a-GCST90001562	finn-b-DM_NEPHROPATHY	Diabetic nephropathy || id:finn-b-DM_NEPHROPATHY	|| id:ebi-a-GCST90001562	Inverse variance weighted	40.0838	31	0.127162
345	ebi-a-GCST90001563	finn-b-DM_NEPHROPATHY	Diabetic nephropathy || id:finn-b-DM_NEPHROPATHY	|| id:ebi-a-GCST90001563	MR Egger	0.00706262	1	0.933025
346	ebi-a-GCST90001563	finn-b-DM_NEPHROPATHY	Diabetic nephropathy || id:finn-b-DM_NEPHROPATHY	|| id:ebi-a-GCST90001563	Inverse variance weighted	0.0393096	2	0.980537
347	ebi-a-GCST90001564	finn-b-DM_NEPHROPATHY	Diabetic nephropathy || id:finn-b-DM_NEPHROPATHY	|| id:ebi-a-GCST90001564	MR Egger	11.8984	12	0.453873
348	ebi-a-GCST90001564	finn-b-DM_NEPHROPATHY	Diabetic nephropathy || id:finn-b-DM_NEPHROPATHY	|| id:ebi-a-GCST90001564	Inverse variance weighted	16.253	13	0.235739
349	ebi-a-GCST90001565	finn-b-DM_NEPHROPATHY	Diabetic nephropathy || id:finn-b-DM_NEPHROPATHY	|| id:ebi-a-GCST90001565	MR Egger	8.86743	9	0.449601
350	ebi-a-GCST90001565	finn-b-DM_NEPHROPATHY	Diabetic nephropathy || id:finn-b-DM_NEPHROPATHY	|| id:ebi-a-GCST90001565	Inverse variance weighted	11.7439	10	0.302565
351	ebi-a-GCST90001566	finn-b-DM_NEPHROPATHY	Diabetic nephropathy || id:finn-b-DM_NEPHROPATHY	|| id:ebi-a-GCST90001566	MR Egger	18.696	13	0.132835
352	ebi-a-GCST90001566	finn-b-DM_NEPHROPATHY	Diabetic nephropathy || id:finn-b-DM_NEPHROPATHY	|| id:ebi-a-GCST90001566	Inverse variance weighted	21.1139	14	0.0987496
353	ebi-a-GCST90001567	finn-b-DM_NEPHROPATHY	Diabetic nephropathy || id:finn-b-DM_NEPHROPATHY	|| id:ebi-a-GCST90001567	MR Egger	10.3147	17	0.889899
354	ebi-a-GCST90001567	finn-b-DM_NEPHROPATHY	Diabetic nephropathy || id:finn-b-DM_NEPHROPATHY	|| id:ebi-a-GCST90001567	Inverse variance weighted	10.8626	18	0.900097
355	ebi-a-GCST90001568	finn-b-DM_NEPHROPATHY	Diabetic nephropathy || id:finn-b-DM_NEPHROPATHY	|| id:ebi-a-GCST90001568	MR Egger	17.058	15	0.315407
356	ebi-a-GCST90001568	finn-b-DM_NEPHROPATHY	Diabetic nephropathy || id:finn-b-DM_NEPHROPATHY	|| id:ebi-a-GCST90001568	Inverse variance weighted	17.2961	16	0.366693
357	ebi-a-GCST90001569	finn-b-DM_NEPHROPATHY	Diabetic nephropathy || id:finn-b-DM_NEPHROPATHY	|| id:ebi-a-GCST90001569	MR Egger	12.9344	16	0.677548
358	ebi-a-GCST90001569	finn-b-DM_NEPHROPATHY	Diabetic nephropathy || id:finn-b-DM_NEPHROPATHY	|| id:ebi-a-GCST90001569	Inverse variance weighted	13.7706	17	0.683272
359	ebi-a-GCST90001570	finn-b-DM_NEPHROPATHY	Diabetic nephropathy || id:finn-b-DM_NEPHROPATHY	|| id:ebi-a-GCST90001570	MR Egger	112.618	22	3.7523e-14
360	ebi-a-GCST90001570	finn-b-DM_NEPHROPATHY	Diabetic nephropathy || id:finn-b-DM_NEPHROPATHY	|| id:ebi-a-GCST90001570	Inverse variance weighted	123.644	23	9.1579e-16
361	ebi-a-GCST90001571	finn-b-DM_NEPHROPATHY	Diabetic nephropathy || id:finn-b-DM_NEPHROPATHY	|| id:ebi-a-GCST90001571	MR Egger	19.9816	20	0.459082
362	ebi-a-GCST90001571	finn-b-DM_NEPHROPATHY	Diabetic nephropathy || id:finn-b-DM_NEPHROPATHY	|| id:ebi-a-GCST90001571	Inverse variance weighted	21.107	21	0.452428
363	ebi-a-GCST90001572	finn-b-DM_NEPHROPATHY	Diabetic nephropathy || id:finn-b-DM_NEPHROPATHY	|| id:ebi-a-GCST90001572	MR Egger	17.2566	17	0.437117
364	ebi-a-GCST90001572	finn-b-DM_NEPHROPATHY	Diabetic nephropathy || id:finn-b-DM_NEPHROPATHY	|| id:ebi-a-GCST90001572	Inverse variance weighted	17.5393	18	0.486365
365	ebi-a-GCST90001573	finn-b-DM_NEPHROPATHY	Diabetic nephropathy || id:finn-b-DM_NEPHROPATHY	|| id:ebi-a-GCST90001573	MR Egger	36.7506	21	0.017978
366	ebi-a-GCST90001573	finn-b-DM_NEPHROPATHY	Diabetic nephropathy || id:finn-b-DM_NEPHROPATHY	|| id:ebi-a-GCST90001573	Inverse variance weighted	37.5384	22	0.0206301
367	ebi-a-GCST90001574	finn-b-DM_NEPHROPATHY	Diabetic nephropathy || id:finn-b-DM_NEPHROPATHY	|| id:ebi-a-GCST90001574	MR Egger	33.3756	17	0.0100976
368	ebi-a-GCST90001574	finn-b-DM_NEPHROPATHY	Diabetic nephropathy || id:finn-b-DM_NEPHROPATHY	|| id:ebi-a-GCST90001574	Inverse variance weighted	33.4355	18	0.014775
369	ebi-a-GCST90001575	finn-b-DM_NEPHROPATHY	Diabetic nephropathy || id:finn-b-DM_NEPHROPATHY	|| id:ebi-a-GCST90001575	MR Egger	23.4952	26	0.604808
370	ebi-a-GCST90001575	finn-b-DM_NEPHROPATHY	Diabetic nephropathy || id:finn-b-DM_NEPHROPATHY	|| id:ebi-a-GCST90001575	Inverse variance weighted	23.5723	27	0.653922
371	ebi-a-GCST90001576	finn-b-DM_NEPHROPATHY	Diabetic nephropathy || id:finn-b-DM_NEPHROPATHY	|| id:ebi-a-GCST90001576	MR Egger	117.408	11	6.01606e-20
372	ebi-a-GCST90001576	finn-b-DM_NEPHROPATHY	Diabetic nephropathy || id:finn-b-DM_NEPHROPATHY	|| id:ebi-a-GCST90001576	Inverse variance weighted	121.282	12	3.42978e-20
373	ebi-a-GCST90001577	finn-b-DM_NEPHROPATHY	Diabetic nephropathy || id:finn-b-DM_NEPHROPATHY	|| id:ebi-a-GCST90001577	MR Egger	15.9421	22	0.818751
374	ebi-a-GCST90001577	finn-b-DM_NEPHROPATHY	Diabetic nephropathy || id:finn-b-DM_NEPHROPATHY	|| id:ebi-a-GCST90001577	Inverse variance weighted	16.6703	23	0.825108
375	ebi-a-GCST90001578	finn-b-DM_NEPHROPATHY	Diabetic nephropathy || id:finn-b-DM_NEPHROPATHY	|| id:ebi-a-GCST90001578	MR Egger	17.6646	21	0.670117
376	ebi-a-GCST90001578	finn-b-DM_NEPHROPATHY	Diabetic nephropathy || id:finn-b-DM_NEPHROPATHY	|| id:ebi-a-GCST90001578	Inverse variance weighted	18.2058	22	0.693716
377	ebi-a-GCST90001579	finn-b-DM_NEPHROPATHY	Diabetic nephropathy || id:finn-b-DM_NEPHROPATHY	|| id:ebi-a-GCST90001579	MR Egger	18.0287	14	0.205476
378	ebi-a-GCST90001579	finn-b-DM_NEPHROPATHY	Diabetic nephropathy || id:finn-b-DM_NEPHROPATHY	|| id:ebi-a-GCST90001579	Inverse variance weighted	18.554	15	0.234661
379	ebi-a-GCST90001580	finn-b-DM_NEPHROPATHY	Diabetic nephropathy || id:finn-b-DM_NEPHROPATHY	|| id:ebi-a-GCST90001580	MR Egger	7.34994	15	0.947202
380	ebi-a-GCST90001580	finn-b-DM_NEPHROPATHY	Diabetic nephropathy || id:finn-b-DM_NEPHROPATHY	|| id:ebi-a-GCST90001580	Inverse variance weighted	11.5473	16	0.774512
381	ebi-a-GCST90001581	finn-b-DM_NEPHROPATHY	Diabetic nephropathy || id:finn-b-DM_NEPHROPATHY	|| id:ebi-a-GCST90001581	MR Egger	12.9463	20	0.879676
382	ebi-a-GCST90001581	finn-b-DM_NEPHROPATHY	Diabetic nephropathy || id:finn-b-DM_NEPHROPATHY	|| id:ebi-a-GCST90001581	Inverse variance weighted	13.0372	21	0.907315
383	ebi-a-GCST90001582	finn-b-DM_NEPHROPATHY	Diabetic nephropathy || id:finn-b-DM_NEPHROPATHY	|| id:ebi-a-GCST90001582	MR Egger	24.6013	20	0.217112
384	ebi-a-GCST90001582	finn-b-DM_NEPHROPATHY	Diabetic nephropathy || id:finn-b-DM_NEPHROPATHY	|| id:ebi-a-GCST90001582	Inverse variance weighted	29.1092	21	0.111404
385	ebi-a-GCST90001583	finn-b-DM_NEPHROPATHY	Diabetic nephropathy || id:finn-b-DM_NEPHROPATHY	|| id:ebi-a-GCST90001583	MR Egger	18.3931	19	0.496342
386	ebi-a-GCST90001583	finn-b-DM_NEPHROPATHY	Diabetic nephropathy || id:finn-b-DM_NEPHROPATHY	|| id:ebi-a-GCST90001583	Inverse variance weighted	18.4295	20	0.559135
387	ebi-a-GCST90001584	finn-b-DM_NEPHROPATHY	Diabetic nephropathy || id:finn-b-DM_NEPHROPATHY	|| id:ebi-a-GCST90001584	MR Egger	19.8555	18	0.341013
388	ebi-a-GCST90001584	finn-b-DM_NEPHROPATHY	Diabetic nephropathy || id:finn-b-DM_NEPHROPATHY	|| id:ebi-a-GCST90001584	Inverse variance weighted	19.8558	19	0.403301
389	ebi-a-GCST90001585	finn-b-DM_NEPHROPATHY	Diabetic nephropathy || id:finn-b-DM_NEPHROPATHY	|| id:ebi-a-GCST90001585	MR Egger	8.24743	17	0.960966
390	ebi-a-GCST90001585	finn-b-DM_NEPHROPATHY	Diabetic nephropathy || id:finn-b-DM_NEPHROPATHY	|| id:ebi-a-GCST90001585	Inverse variance weighted	8.94932	18	0.960905
391	ebi-a-GCST90001586	finn-b-DM_NEPHROPATHY	Diabetic nephropathy || id:finn-b-DM_NEPHROPATHY	|| id:ebi-a-GCST90001586	MR Egger	17.0742	20	0.648151
392	ebi-a-GCST90001586	finn-b-DM_NEPHROPATHY	Diabetic nephropathy || id:finn-b-DM_NEPHROPATHY	|| id:ebi-a-GCST90001586	Inverse variance weighted	17.5143	21	0.679498
393	ebi-a-GCST90001587	finn-b-DM_NEPHROPATHY	Diabetic nephropathy || id:finn-b-DM_NEPHROPATHY	|| id:ebi-a-GCST90001587	MR Egger	14.3182	18	0.708127
394	ebi-a-GCST90001587	finn-b-DM_NEPHROPATHY	Diabetic nephropathy || id:finn-b-DM_NEPHROPATHY	|| id:ebi-a-GCST90001587	Inverse variance weighted	14.4263	19	0.758297
395	ebi-a-GCST90001588	finn-b-DM_NEPHROPATHY	Diabetic nephropathy || id:finn-b-DM_NEPHROPATHY	|| id:ebi-a-GCST90001588	MR Egger	24.4006	21	0.274054
396	ebi-a-GCST90001588	finn-b-DM_NEPHROPATHY	Diabetic nephropathy || id:finn-b-DM_NEPHROPATHY	|| id:ebi-a-GCST90001588	Inverse variance weighted	24.4411	22	0.32454
397	ebi-a-GCST90001589	finn-b-DM_NEPHROPATHY	Diabetic nephropathy || id:finn-b-DM_NEPHROPATHY	|| id:ebi-a-GCST90001589	MR Egger	35.1333	10	0.000118489
398	ebi-a-GCST90001589	finn-b-DM_NEPHROPATHY	Diabetic nephropathy || id:finn-b-DM_NEPHROPATHY	|| id:ebi-a-GCST90001589	Inverse variance weighted	38.884	11	5.54329e-05
399	ebi-a-GCST90001590	finn-b-DM_NEPHROPATHY	Diabetic nephropathy || id:finn-b-DM_NEPHROPATHY	|| id:ebi-a-GCST90001590	MR Egger	82.2429	16	6.54371e-11
400	ebi-a-GCST90001590	finn-b-DM_NEPHROPATHY	Diabetic nephropathy || id:finn-b-DM_NEPHROPATHY	|| id:ebi-a-GCST90001590	Inverse variance weighted	82.6607	17	1.28704e-10
401	ebi-a-GCST90001591	finn-b-DM_NEPHROPATHY	Diabetic nephropathy || id:finn-b-DM_NEPHROPATHY	|| id:ebi-a-GCST90001591	MR Egger	14.6261	16	0.552177
402	ebi-a-GCST90001591	finn-b-DM_NEPHROPATHY	Diabetic nephropathy || id:finn-b-DM_NEPHROPATHY	|| id:ebi-a-GCST90001591	Inverse variance weighted	19.1249	17	0.321413
403	ebi-a-GCST90001592	finn-b-DM_NEPHROPATHY	Diabetic nephropathy || id:finn-b-DM_NEPHROPATHY	|| id:ebi-a-GCST90001592	MR Egger	12.2952	18	0.831629
404	ebi-a-GCST90001592	finn-b-DM_NEPHROPATHY	Diabetic nephropathy || id:finn-b-DM_NEPHROPATHY	|| id:ebi-a-GCST90001592	Inverse variance weighted	12.8931	19	0.843997
405	ebi-a-GCST90001593	finn-b-DM_NEPHROPATHY	Diabetic nephropathy || id:finn-b-DM_NEPHROPATHY	|| id:ebi-a-GCST90001593	MR Egger	46.9873	18	0.000212594
406	ebi-a-GCST90001593	finn-b-DM_NEPHROPATHY	Diabetic nephropathy || id:finn-b-DM_NEPHROPATHY	|| id:ebi-a-GCST90001593	Inverse variance weighted	48.76	19	0.00019904
407	ebi-a-GCST90001594	finn-b-DM_NEPHROPATHY	Diabetic nephropathy || id:finn-b-DM_NEPHROPATHY	|| id:ebi-a-GCST90001594	MR Egger	9.86682	15	0.828033
408	ebi-a-GCST90001594	finn-b-DM_NEPHROPATHY	Diabetic nephropathy || id:finn-b-DM_NEPHROPATHY	|| id:ebi-a-GCST90001594	Inverse variance weighted	9.88267	16	0.872683
409	ebi-a-GCST90001595	finn-b-DM_NEPHROPATHY	Diabetic nephropathy || id:finn-b-DM_NEPHROPATHY	|| id:ebi-a-GCST90001595	MR Egger	6.83563	5	0.233154
410	ebi-a-GCST90001595	finn-b-DM_NEPHROPATHY	Diabetic nephropathy || id:finn-b-DM_NEPHROPATHY	|| id:ebi-a-GCST90001595	Inverse variance weighted	10.1812	6	0.117226
411	ebi-a-GCST90001596	finn-b-DM_NEPHROPATHY	Diabetic nephropathy || id:finn-b-DM_NEPHROPATHY	|| id:ebi-a-GCST90001596	MR Egger	37.7334	20	0.00954348
412	ebi-a-GCST90001596	finn-b-DM_NEPHROPATHY	Diabetic nephropathy || id:finn-b-DM_NEPHROPATHY	|| id:ebi-a-GCST90001596	Inverse variance weighted	38.9559	21	0.009935
413	ebi-a-GCST90001597	finn-b-DM_NEPHROPATHY	Diabetic nephropathy || id:finn-b-DM_NEPHROPATHY	|| id:ebi-a-GCST90001597	MR Egger	34.8331	15	0.00259714
414	ebi-a-GCST90001597	finn-b-DM_NEPHROPATHY	Diabetic nephropathy || id:finn-b-DM_NEPHROPATHY	|| id:ebi-a-GCST90001597	Inverse variance weighted	35.386	16	0.00351794
415	ebi-a-GCST90001598	finn-b-DM_NEPHROPATHY	Diabetic nephropathy || id:finn-b-DM_NEPHROPATHY	|| id:ebi-a-GCST90001598	MR Egger	22.1916	18	0.223588
416	ebi-a-GCST90001598	finn-b-DM_NEPHROPATHY	Diabetic nephropathy || id:finn-b-DM_NEPHROPATHY	|| id:ebi-a-GCST90001598	Inverse variance weighted	28.8571	19	0.0682666
417	ebi-a-GCST90001599	finn-b-DM_NEPHROPATHY	Diabetic nephropathy || id:finn-b-DM_NEPHROPATHY	|| id:ebi-a-GCST90001599	MR Egger	14.5275	11	0.205165
418	ebi-a-GCST90001599	finn-b-DM_NEPHROPATHY	Diabetic nephropathy || id:finn-b-DM_NEPHROPATHY	|| id:ebi-a-GCST90001599	Inverse variance weighted	14.8802	12	0.248052
419	ebi-a-GCST90001600	finn-b-DM_NEPHROPATHY	Diabetic nephropathy || id:finn-b-DM_NEPHROPATHY	|| id:ebi-a-GCST90001600	MR Egger	0.86784	6	0.99013
420	ebi-a-GCST90001600	finn-b-DM_NEPHROPATHY	Diabetic nephropathy || id:finn-b-DM_NEPHROPATHY	|| id:ebi-a-GCST90001600	Inverse variance weighted	1.641	7	0.977023
421	ebi-a-GCST90001601	finn-b-DM_NEPHROPATHY	Diabetic nephropathy || id:finn-b-DM_NEPHROPATHY	|| id:ebi-a-GCST90001601	MR Egger	75.1058	14	2.26294e-10
422	ebi-a-GCST90001601	finn-b-DM_NEPHROPATHY	Diabetic nephropathy || id:finn-b-DM_NEPHROPATHY	|| id:ebi-a-GCST90001601	Inverse variance weighted	77.5048	15	1.99095e-10
423	ebi-a-GCST90001602	finn-b-DM_NEPHROPATHY	Diabetic nephropathy || id:finn-b-DM_NEPHROPATHY	|| id:ebi-a-GCST90001602	MR Egger	23.859	17	0.123317
424	ebi-a-GCST90001602	finn-b-DM_NEPHROPATHY	Diabetic nephropathy || id:finn-b-DM_NEPHROPATHY	|| id:ebi-a-GCST90001602	Inverse variance weighted	25.5775	18	0.109818
425	ebi-a-GCST90001603	finn-b-DM_NEPHROPATHY	Diabetic nephropathy || id:finn-b-DM_NEPHROPATHY	|| id:ebi-a-GCST90001603	MR Egger	73.3794	13	1.905e-10
426	ebi-a-GCST90001603	finn-b-DM_NEPHROPATHY	Diabetic nephropathy || id:finn-b-DM_NEPHROPATHY	|| id:ebi-a-GCST90001603	Inverse variance weighted	74.7361	14	2.64531e-10
427	ebi-a-GCST90001604	finn-b-DM_NEPHROPATHY	Diabetic nephropathy || id:finn-b-DM_NEPHROPATHY	|| id:ebi-a-GCST90001604	MR Egger	19.3802	13	0.111778
428	ebi-a-GCST90001604	finn-b-DM_NEPHROPATHY	Diabetic nephropathy || id:finn-b-DM_NEPHROPATHY	|| id:ebi-a-GCST90001604	Inverse variance weighted	20.4649	14	0.116152
429	ebi-a-GCST90001605	finn-b-DM_NEPHROPATHY	Diabetic nephropathy || id:finn-b-DM_NEPHROPATHY	|| id:ebi-a-GCST90001605	MR Egger	12.6229	12	0.397037
430	ebi-a-GCST90001605	finn-b-DM_NEPHROPATHY	Diabetic nephropathy || id:finn-b-DM_NEPHROPATHY	|| id:ebi-a-GCST90001605	Inverse variance weighted	14.3695	13	0.348343
431	ebi-a-GCST90001606	finn-b-DM_NEPHROPATHY	Diabetic nephropathy || id:finn-b-DM_NEPHROPATHY	|| id:ebi-a-GCST90001606	MR Egger	9.27693	10	0.506039
432	ebi-a-GCST90001606	finn-b-DM_NEPHROPATHY	Diabetic nephropathy || id:finn-b-DM_NEPHROPATHY	|| id:ebi-a-GCST90001606	Inverse variance weighted	11.597	11	0.394687
433	ebi-a-GCST90001607	finn-b-DM_NEPHROPATHY	Diabetic nephropathy || id:finn-b-DM_NEPHROPATHY	|| id:ebi-a-GCST90001607	MR Egger	118.321	11	3.94387e-20
434	ebi-a-GCST90001607	finn-b-DM_NEPHROPATHY	Diabetic nephropathy || id:finn-b-DM_NEPHROPATHY	|| id:ebi-a-GCST90001607	Inverse variance weighted	121.309	12	3.38788e-20
435	ebi-a-GCST90001608	finn-b-DM_NEPHROPATHY	Diabetic nephropathy || id:finn-b-DM_NEPHROPATHY	|| id:ebi-a-GCST90001608	MR Egger	23.2104	17	0.142525
436	ebi-a-GCST90001608	finn-b-DM_NEPHROPATHY	Diabetic nephropathy || id:finn-b-DM_NEPHROPATHY	|| id:ebi-a-GCST90001608	Inverse variance weighted	25.7692	18	0.105154
437	ebi-a-GCST90001609	finn-b-DM_NEPHROPATHY	Diabetic nephropathy || id:finn-b-DM_NEPHROPATHY	|| id:ebi-a-GCST90001609	MR Egger	11.2846	11	0.419737
438	ebi-a-GCST90001609	finn-b-DM_NEPHROPATHY	Diabetic nephropathy || id:finn-b-DM_NEPHROPATHY	|| id:ebi-a-GCST90001609	Inverse variance weighted	13.8089	12	0.313079
439	ebi-a-GCST90001610	finn-b-DM_NEPHROPATHY	Diabetic nephropathy || id:finn-b-DM_NEPHROPATHY	|| id:ebi-a-GCST90001610	MR Egger	26.0108	14	0.0258049
440	ebi-a-GCST90001610	finn-b-DM_NEPHROPATHY	Diabetic nephropathy || id:finn-b-DM_NEPHROPATHY	|| id:ebi-a-GCST90001610	Inverse variance weighted	27.4664	15	0.0251585
441	ebi-a-GCST90001611	finn-b-DM_NEPHROPATHY	Diabetic nephropathy || id:finn-b-DM_NEPHROPATHY	|| id:ebi-a-GCST90001611	MR Egger	14.2407	10	0.162293
442	ebi-a-GCST90001611	finn-b-DM_NEPHROPATHY	Diabetic nephropathy || id:finn-b-DM_NEPHROPATHY	|| id:ebi-a-GCST90001611	Inverse variance weighted	14.254	11	0.219256
443	ebi-a-GCST90001612	finn-b-DM_NEPHROPATHY	Diabetic nephropathy || id:finn-b-DM_NEPHROPATHY	|| id:ebi-a-GCST90001612	MR Egger	18.8506	14	0.170737
444	ebi-a-GCST90001612	finn-b-DM_NEPHROPATHY	Diabetic nephropathy || id:finn-b-DM_NEPHROPATHY	|| id:ebi-a-GCST90001612	Inverse variance weighted	18.9015	15	0.218231
445	ebi-a-GCST90001613	finn-b-DM_NEPHROPATHY	Diabetic nephropathy || id:finn-b-DM_NEPHROPATHY	|| id:ebi-a-GCST90001613	MR Egger	28.6866	17	0.0375277
446	ebi-a-GCST90001613	finn-b-DM_NEPHROPATHY	Diabetic nephropathy || id:finn-b-DM_NEPHROPATHY	|| id:ebi-a-GCST90001613	Inverse variance weighted	30.1238	18	0.0362601
447	ebi-a-GCST90001614	finn-b-DM_NEPHROPATHY	Diabetic nephropathy || id:finn-b-DM_NEPHROPATHY	|| id:ebi-a-GCST90001614	MR Egger	12.4404	12	0.410987
448	ebi-a-GCST90001614	finn-b-DM_NEPHROPATHY	Diabetic nephropathy || id:finn-b-DM_NEPHROPATHY	|| id:ebi-a-GCST90001614	Inverse variance weighted	12.716	13	0.469979
449	ebi-a-GCST90001615	finn-b-DM_NEPHROPATHY	Diabetic nephropathy || id:finn-b-DM_NEPHROPATHY	|| id:ebi-a-GCST90001615	MR Egger	18.0479	16	0.3211
450	ebi-a-GCST90001615	finn-b-DM_NEPHROPATHY	Diabetic nephropathy || id:finn-b-DM_NEPHROPATHY	|| id:ebi-a-GCST90001615	Inverse variance weighted	18.1172	17	0.381485
451	ebi-a-GCST90001616	finn-b-DM_NEPHROPATHY	Diabetic nephropathy || id:finn-b-DM_NEPHROPATHY	|| id:ebi-a-GCST90001616	MR Egger	15.854	13	0.257102
452	ebi-a-GCST90001616	finn-b-DM_NEPHROPATHY	Diabetic nephropathy || id:finn-b-DM_NEPHROPATHY	|| id:ebi-a-GCST90001616	Inverse variance weighted	19.921	14	0.132651
453	ebi-a-GCST90001617	finn-b-DM_NEPHROPATHY	Diabetic nephropathy || id:finn-b-DM_NEPHROPATHY	|| id:ebi-a-GCST90001617	MR Egger	7.17716	14	0.927667
454	ebi-a-GCST90001617	finn-b-DM_NEPHROPATHY	Diabetic nephropathy || id:finn-b-DM_NEPHROPATHY	|| id:ebi-a-GCST90001617	Inverse variance weighted	12.9501	15	0.606149
455	ebi-a-GCST90001618	finn-b-DM_NEPHROPATHY	Diabetic nephropathy || id:finn-b-DM_NEPHROPATHY	|| id:ebi-a-GCST90001618	MR Egger	24.7873	24	0.417392
456	ebi-a-GCST90001618	finn-b-DM_NEPHROPATHY	Diabetic nephropathy || id:finn-b-DM_NEPHROPATHY	|| id:ebi-a-GCST90001618	Inverse variance weighted	24.9215	25	0.466778
457	ebi-a-GCST90001619	finn-b-DM_NEPHROPATHY	Diabetic nephropathy || id:finn-b-DM_NEPHROPATHY	|| id:ebi-a-GCST90001619	MR Egger	152.793	27	1.59582e-19
458	ebi-a-GCST90001619	finn-b-DM_NEPHROPATHY	Diabetic nephropathy || id:finn-b-DM_NEPHROPATHY	|| id:ebi-a-GCST90001619	Inverse variance weighted	157.618	28	5.15197e-20
459	ebi-a-GCST90001620	finn-b-DM_NEPHROPATHY	Diabetic nephropathy || id:finn-b-DM_NEPHROPATHY	|| id:ebi-a-GCST90001620	MR Egger	22.3398	21	0.380161
460	ebi-a-GCST90001620	finn-b-DM_NEPHROPATHY	Diabetic nephropathy || id:finn-b-DM_NEPHROPATHY	|| id:ebi-a-GCST90001620	Inverse variance weighted	23.3225	22	0.383717
461	ebi-a-GCST90001621	finn-b-DM_NEPHROPATHY	Diabetic nephropathy || id:finn-b-DM_NEPHROPATHY	|| id:ebi-a-GCST90001621	MR Egger	36.2987	29	0.165025
462	ebi-a-GCST90001621	finn-b-DM_NEPHROPATHY	Diabetic nephropathy || id:finn-b-DM_NEPHROPATHY	|| id:ebi-a-GCST90001621	Inverse variance weighted	36.3083	30	0.198155
463	ebi-a-GCST90001622	finn-b-DM_NEPHROPATHY	Diabetic nephropathy || id:finn-b-DM_NEPHROPATHY	|| id:ebi-a-GCST90001622	MR Egger	23.4457	27	0.660852
464	ebi-a-GCST90001622	finn-b-DM_NEPHROPATHY	Diabetic nephropathy || id:finn-b-DM_NEPHROPATHY	|| id:ebi-a-GCST90001622	Inverse variance weighted	23.511	28	0.707065
465	ebi-a-GCST90001623	finn-b-DM_NEPHROPATHY	Diabetic nephropathy || id:finn-b-DM_NEPHROPATHY	|| id:ebi-a-GCST90001623	MR Egger	22.9701	27	0.686617
466	ebi-a-GCST90001623	finn-b-DM_NEPHROPATHY	Diabetic nephropathy || id:finn-b-DM_NEPHROPATHY	|| id:ebi-a-GCST90001623	Inverse variance weighted	23.0934	28	0.728354
467	ebi-a-GCST90001624	finn-b-DM_NEPHROPATHY	Diabetic nephropathy || id:finn-b-DM_NEPHROPATHY	|| id:ebi-a-GCST90001624	MR Egger	151.807	19	9.81501e-23
468	ebi-a-GCST90001624	finn-b-DM_NEPHROPATHY	Diabetic nephropathy || id:finn-b-DM_NEPHROPATHY	|| id:ebi-a-GCST90001624	Inverse variance weighted	156.522	20	3.51645e-23
469	ebi-a-GCST90001625	finn-b-DM_NEPHROPATHY	Diabetic nephropathy || id:finn-b-DM_NEPHROPATHY	|| id:ebi-a-GCST90001625	MR Egger	156.24	21	1.1358e-22
470	ebi-a-GCST90001625	finn-b-DM_NEPHROPATHY	Diabetic nephropathy || id:finn-b-DM_NEPHROPATHY	|| id:ebi-a-GCST90001625	Inverse variance weighted	161.91	22	2.63499e-23
471	ebi-a-GCST90001626	finn-b-DM_NEPHROPATHY	Diabetic nephropathy || id:finn-b-DM_NEPHROPATHY	|| id:ebi-a-GCST90001626	MR Egger	154.617	17	3.04448e-24
472	ebi-a-GCST90001626	finn-b-DM_NEPHROPATHY	Diabetic nephropathy || id:finn-b-DM_NEPHROPATHY	|| id:ebi-a-GCST90001626	Inverse variance weighted	157.83	18	2.21404e-24
473	ebi-a-GCST90001627	finn-b-DM_NEPHROPATHY	Diabetic nephropathy || id:finn-b-DM_NEPHROPATHY	|| id:ebi-a-GCST90001627	MR Egger	32.8081	31	0.378391
474	ebi-a-GCST90001627	finn-b-DM_NEPHROPATHY	Diabetic nephropathy || id:finn-b-DM_NEPHROPATHY	|| id:ebi-a-GCST90001627	Inverse variance weighted	38.5843	32	0.196374
475	ebi-a-GCST90001628	finn-b-DM_NEPHROPATHY	Diabetic nephropathy || id:finn-b-DM_NEPHROPATHY	|| id:ebi-a-GCST90001628	MR Egger	19.545	22	0.611477
476	ebi-a-GCST90001628	finn-b-DM_NEPHROPATHY	Diabetic nephropathy || id:finn-b-DM_NEPHROPATHY	|| id:ebi-a-GCST90001628	Inverse variance weighted	24.7513	23	0.363237
477	ebi-a-GCST90001629	finn-b-DM_NEPHROPATHY	Diabetic nephropathy || id:finn-b-DM_NEPHROPATHY	|| id:ebi-a-GCST90001629	MR Egger	22.2241	21	0.386697
478	ebi-a-GCST90001629	finn-b-DM_NEPHROPATHY	Diabetic nephropathy || id:finn-b-DM_NEPHROPATHY	|| id:ebi-a-GCST90001629	Inverse variance weighted	24.3856	22	0.327345
479	ebi-a-GCST90001630	finn-b-DM_NEPHROPATHY	Diabetic nephropathy || id:finn-b-DM_NEPHROPATHY	|| id:ebi-a-GCST90001630	MR Egger	98.5187	19	9.92299e-13
480	ebi-a-GCST90001630	finn-b-DM_NEPHROPATHY	Diabetic nephropathy || id:finn-b-DM_NEPHROPATHY	|| id:ebi-a-GCST90001630	Inverse variance weighted	99.1974	20	1.7529e-12
481	ebi-a-GCST90001631	finn-b-DM_NEPHROPATHY	Diabetic nephropathy || id:finn-b-DM_NEPHROPATHY	|| id:ebi-a-GCST90001631	MR Egger	19.7827	22	0.596629
482	ebi-a-GCST90001631	finn-b-DM_NEPHROPATHY	Diabetic nephropathy || id:finn-b-DM_NEPHROPATHY	|| id:ebi-a-GCST90001631	Inverse variance weighted	23.5282	23	0.430307
483	ebi-a-GCST90001632	finn-b-DM_NEPHROPATHY	Diabetic nephropathy || id:finn-b-DM_NEPHROPATHY	|| id:ebi-a-GCST90001632	MR Egger	106.427	20	8.76466e-14
484	ebi-a-GCST90001632	finn-b-DM_NEPHROPATHY	Diabetic nephropathy || id:finn-b-DM_NEPHROPATHY	|| id:ebi-a-GCST90001632	Inverse variance weighted	106.802	21	1.77262e-13
485	ebi-a-GCST90001633	finn-b-DM_NEPHROPATHY	Diabetic nephropathy || id:finn-b-DM_NEPHROPATHY	|| id:ebi-a-GCST90001633	MR Egger	33.0195	23	0.0807281
486	ebi-a-GCST90001633	finn-b-DM_NEPHROPATHY	Diabetic nephropathy || id:finn-b-DM_NEPHROPATHY	|| id:ebi-a-GCST90001633	Inverse variance weighted	33.0822	24	0.102351
487	ebi-a-GCST90001634	finn-b-DM_NEPHROPATHY	Diabetic nephropathy || id:finn-b-DM_NEPHROPATHY	|| id:ebi-a-GCST90001634	MR Egger	17.4932	16	0.354395
488	ebi-a-GCST90001634	finn-b-DM_NEPHROPATHY	Diabetic nephropathy || id:finn-b-DM_NEPHROPATHY	|| id:ebi-a-GCST90001634	Inverse variance weighted	19.0999	17	0.322826
489	ebi-a-GCST90001635	finn-b-DM_NEPHROPATHY	Diabetic nephropathy || id:finn-b-DM_NEPHROPATHY	|| id:ebi-a-GCST90001635	MR Egger	22.8926	21	0.34973
490	ebi-a-GCST90001635	finn-b-DM_NEPHROPATHY	Diabetic nephropathy || id:finn-b-DM_NEPHROPATHY	|| id:ebi-a-GCST90001635	Inverse variance weighted	23.7037	22	0.362953
491	ebi-a-GCST90001636	finn-b-DM_NEPHROPATHY	Diabetic nephropathy || id:finn-b-DM_NEPHROPATHY	|| id:ebi-a-GCST90001636	MR Egger	8.35111	5	0.137917
492	ebi-a-GCST90001636	finn-b-DM_NEPHROPATHY	Diabetic nephropathy || id:finn-b-DM_NEPHROPATHY	|| id:ebi-a-GCST90001636	Inverse variance weighted	9.7444	6	0.135837
493	ebi-a-GCST90001637	finn-b-DM_NEPHROPATHY	Diabetic nephropathy || id:finn-b-DM_NEPHROPATHY	|| id:ebi-a-GCST90001637	MR Egger	29.3299	25	0.25036
494	ebi-a-GCST90001637	finn-b-DM_NEPHROPATHY	Diabetic nephropathy || id:finn-b-DM_NEPHROPATHY	|| id:ebi-a-GCST90001637	Inverse variance weighted	29.7503	26	0.278086
495	ebi-a-GCST90001638	finn-b-DM_NEPHROPATHY	Diabetic nephropathy || id:finn-b-DM_NEPHROPATHY	|| id:ebi-a-GCST90001638	MR Egger	25.6962	23	0.315416
496	ebi-a-GCST90001638	finn-b-DM_NEPHROPATHY	Diabetic nephropathy || id:finn-b-DM_NEPHROPATHY	|| id:ebi-a-GCST90001638	Inverse variance weighted	29.9222	24	0.187343
497	ebi-a-GCST90001639	finn-b-DM_NEPHROPATHY	Diabetic nephropathy || id:finn-b-DM_NEPHROPATHY	|| id:ebi-a-GCST90001639	MR Egger	13.3149	11	0.273242
498	ebi-a-GCST90001639	finn-b-DM_NEPHROPATHY	Diabetic nephropathy || id:finn-b-DM_NEPHROPATHY	|| id:ebi-a-GCST90001639	Inverse variance weighted	14.1557	12	0.290879
499	ebi-a-GCST90001640	finn-b-DM_NEPHROPATHY	Diabetic nephropathy || id:finn-b-DM_NEPHROPATHY	|| id:ebi-a-GCST90001640	MR Egger	4.82153	3	0.185342
500	ebi-a-GCST90001640	finn-b-DM_NEPHROPATHY	Diabetic nephropathy || id:finn-b-DM_NEPHROPATHY	|| id:ebi-a-GCST90001640	Inverse variance weighted	5.13065	4	0.274153
501	ebi-a-GCST90001641	finn-b-DM_NEPHROPATHY	Diabetic nephropathy || id:finn-b-DM_NEPHROPATHY	|| id:ebi-a-GCST90001641	MR Egger	31.1607	16	0.0128342
502	ebi-a-GCST90001641	finn-b-DM_NEPHROPATHY	Diabetic nephropathy || id:finn-b-DM_NEPHROPATHY	|| id:ebi-a-GCST90001641	Inverse variance weighted	31.1627	17	0.0190808
503	ebi-a-GCST90001642	finn-b-DM_NEPHROPATHY	Diabetic nephropathy || id:finn-b-DM_NEPHROPATHY	|| id:ebi-a-GCST90001642	MR Egger	17.1579	24	0.841849
504	ebi-a-GCST90001642	finn-b-DM_NEPHROPATHY	Diabetic nephropathy || id:finn-b-DM_NEPHROPATHY	|| id:ebi-a-GCST90001642	Inverse variance weighted	23.1452	25	0.569083
505	ebi-a-GCST90001643	finn-b-DM_NEPHROPATHY	Diabetic nephropathy || id:finn-b-DM_NEPHROPATHY	|| id:ebi-a-GCST90001643	MR Egger	30.2863	23	0.141359
506	ebi-a-GCST90001643	finn-b-DM_NEPHROPATHY	Diabetic nephropathy || id:finn-b-DM_NEPHROPATHY	|| id:ebi-a-GCST90001643	Inverse variance weighted	30.4098	24	0.171539
507	ebi-a-GCST90001644	finn-b-DM_NEPHROPATHY	Diabetic nephropathy || id:finn-b-DM_NEPHROPATHY	|| id:ebi-a-GCST90001644	MR Egger	37.3566	27	0.0886014
508	ebi-a-GCST90001644	finn-b-DM_NEPHROPATHY	Diabetic nephropathy || id:finn-b-DM_NEPHROPATHY	|| id:ebi-a-GCST90001644	Inverse variance weighted	38.7706	28	0.0846836
509	ebi-a-GCST90001645	finn-b-DM_NEPHROPATHY	Diabetic nephropathy || id:finn-b-DM_NEPHROPATHY	|| id:ebi-a-GCST90001645	MR Egger	11.3665	17	0.836889
510	ebi-a-GCST90001645	finn-b-DM_NEPHROPATHY	Diabetic nephropathy || id:finn-b-DM_NEPHROPATHY	|| id:ebi-a-GCST90001645	Inverse variance weighted	11.4831	18	0.872743
511	ebi-a-GCST90001646	finn-b-DM_NEPHROPATHY	Diabetic nephropathy || id:finn-b-DM_NEPHROPATHY	|| id:ebi-a-GCST90001646	MR Egger	22.6691	22	0.420609
512	ebi-a-GCST90001646	finn-b-DM_NEPHROPATHY	Diabetic nephropathy || id:finn-b-DM_NEPHROPATHY	|| id:ebi-a-GCST90001646	Inverse variance weighted	23.2091	23	0.448618
513	ebi-a-GCST90001647	finn-b-DM_NEPHROPATHY	Diabetic nephropathy || id:finn-b-DM_NEPHROPATHY	|| id:ebi-a-GCST90001647	MR Egger	14.7001	22	0.874782
514	ebi-a-GCST90001647	finn-b-DM_NEPHROPATHY	Diabetic nephropathy || id:finn-b-DM_NEPHROPATHY	|| id:ebi-a-GCST90001647	Inverse variance weighted	16.0177	23	0.854509
515	ebi-a-GCST90001648	finn-b-DM_NEPHROPATHY	Diabetic nephropathy || id:finn-b-DM_NEPHROPATHY	|| id:ebi-a-GCST90001648	MR Egger	23.886	13	0.0321948
516	ebi-a-GCST90001648	finn-b-DM_NEPHROPATHY	Diabetic nephropathy || id:finn-b-DM_NEPHROPATHY	|| id:ebi-a-GCST90001648	Inverse variance weighted	24.4103	14	0.0408551
517	ebi-a-GCST90001649	finn-b-DM_NEPHROPATHY	Diabetic nephropathy || id:finn-b-DM_NEPHROPATHY	|| id:ebi-a-GCST90001649	MR Egger	14.4128	17	0.637695
518	ebi-a-GCST90001649	finn-b-DM_NEPHROPATHY	Diabetic nephropathy || id:finn-b-DM_NEPHROPATHY	|| id:ebi-a-GCST90001649	Inverse variance weighted	17.1031	18	0.516027
519	ebi-a-GCST90001650	finn-b-DM_NEPHROPATHY	Diabetic nephropathy || id:finn-b-DM_NEPHROPATHY	|| id:ebi-a-GCST90001650	MR Egger	16.7589	14	0.269253
520	ebi-a-GCST90001650	finn-b-DM_NEPHROPATHY	Diabetic nephropathy || id:finn-b-DM_NEPHROPATHY	|| id:ebi-a-GCST90001650	Inverse variance weighted	17.4575	15	0.292258
521	ebi-a-GCST90001651	finn-b-DM_NEPHROPATHY	Diabetic nephropathy || id:finn-b-DM_NEPHROPATHY	|| id:ebi-a-GCST90001651	MR Egger	18.2377	21	0.633919
522	ebi-a-GCST90001651	finn-b-DM_NEPHROPATHY	Diabetic nephropathy || id:finn-b-DM_NEPHROPATHY	|| id:ebi-a-GCST90001651	Inverse variance weighted	19.4789	22	0.615597
523	ebi-a-GCST90001652	finn-b-DM_NEPHROPATHY	Diabetic nephropathy || id:finn-b-DM_NEPHROPATHY	|| id:ebi-a-GCST90001652	MR Egger	18.0329	22	0.704036
524	ebi-a-GCST90001652	finn-b-DM_NEPHROPATHY	Diabetic nephropathy || id:finn-b-DM_NEPHROPATHY	|| id:ebi-a-GCST90001652	Inverse variance weighted	18.7522	23	0.715512
525	ebi-a-GCST90001653	finn-b-DM_NEPHROPATHY	Diabetic nephropathy || id:finn-b-DM_NEPHROPATHY	|| id:ebi-a-GCST90001653	MR Egger	40.6553	23	0.0129632
526	ebi-a-GCST90001653	finn-b-DM_NEPHROPATHY	Diabetic nephropathy || id:finn-b-DM_NEPHROPATHY	|| id:ebi-a-GCST90001653	Inverse variance weighted	44.9744	24	0.00586573
527	ebi-a-GCST90001654	finn-b-DM_NEPHROPATHY	Diabetic nephropathy || id:finn-b-DM_NEPHROPATHY	|| id:ebi-a-GCST90001654	MR Egger	35.631	25	0.0773876
528	ebi-a-GCST90001654	finn-b-DM_NEPHROPATHY	Diabetic nephropathy || id:finn-b-DM_NEPHROPATHY	|| id:ebi-a-GCST90001654	Inverse variance weighted	46.2209	26	0.00861675
529	ebi-a-GCST90001655	finn-b-DM_NEPHROPATHY	Diabetic nephropathy || id:finn-b-DM_NEPHROPATHY	|| id:ebi-a-GCST90001655	MR Egger	22.9259	20	0.292447
530	ebi-a-GCST90001655	finn-b-DM_NEPHROPATHY	Diabetic nephropathy || id:finn-b-DM_NEPHROPATHY	|| id:ebi-a-GCST90001655	Inverse variance weighted	24.4611	21	0.271258
531	ebi-a-GCST90001656	finn-b-DM_NEPHROPATHY	Diabetic nephropathy || id:finn-b-DM_NEPHROPATHY	|| id:ebi-a-GCST90001656	MR Egger	40.6553	23	0.0129632
532	ebi-a-GCST90001656	finn-b-DM_NEPHROPATHY	Diabetic nephropathy || id:finn-b-DM_NEPHROPATHY	|| id:ebi-a-GCST90001656	Inverse variance weighted	44.9744	24	0.00586573
533	ebi-a-GCST90001657	finn-b-DM_NEPHROPATHY	Diabetic nephropathy || id:finn-b-DM_NEPHROPATHY	|| id:ebi-a-GCST90001657	MR Egger	4.27904	7	0.747135
534	ebi-a-GCST90001657	finn-b-DM_NEPHROPATHY	Diabetic nephropathy || id:finn-b-DM_NEPHROPATHY	|| id:ebi-a-GCST90001657	Inverse variance weighted	4.38372	8	0.82095
535	ebi-a-GCST90001658	finn-b-DM_NEPHROPATHY	Diabetic nephropathy || id:finn-b-DM_NEPHROPATHY	|| id:ebi-a-GCST90001658	MR Egger	31.6758	25	0.167609
536	ebi-a-GCST90001658	finn-b-DM_NEPHROPATHY	Diabetic nephropathy || id:finn-b-DM_NEPHROPATHY	|| id:ebi-a-GCST90001658	Inverse variance weighted	33.3597	26	0.151918
537	ebi-a-GCST90001659	finn-b-DM_NEPHROPATHY	Diabetic nephropathy || id:finn-b-DM_NEPHROPATHY	|| id:ebi-a-GCST90001659	MR Egger	11.7312	21	0.946593
538	ebi-a-GCST90001659	finn-b-DM_NEPHROPATHY	Diabetic nephropathy || id:finn-b-DM_NEPHROPATHY	|| id:ebi-a-GCST90001659	Inverse variance weighted	12.8534	22	0.937169
539	ebi-a-GCST90001660	finn-b-DM_NEPHROPATHY	Diabetic nephropathy || id:finn-b-DM_NEPHROPATHY	|| id:ebi-a-GCST90001660	MR Egger	20.6921	24	0.656815
540	ebi-a-GCST90001660	finn-b-DM_NEPHROPATHY	Diabetic nephropathy || id:finn-b-DM_NEPHROPATHY	|| id:ebi-a-GCST90001660	Inverse variance weighted	20.7769	25	0.70498
541	ebi-a-GCST90001661	finn-b-DM_NEPHROPATHY	Diabetic nephropathy || id:finn-b-DM_NEPHROPATHY	|| id:ebi-a-GCST90001661	MR Egger	23.9334	18	0.157222
542	ebi-a-GCST90001661	finn-b-DM_NEPHROPATHY	Diabetic nephropathy || id:finn-b-DM_NEPHROPATHY	|| id:ebi-a-GCST90001661	Inverse variance weighted	23.9562	19	0.197839
543	ebi-a-GCST90001662	finn-b-DM_NEPHROPATHY	Diabetic nephropathy || id:finn-b-DM_NEPHROPATHY	|| id:ebi-a-GCST90001662	MR Egger	15.7	11	0.152638
544	ebi-a-GCST90001662	finn-b-DM_NEPHROPATHY	Diabetic nephropathy || id:finn-b-DM_NEPHROPATHY	|| id:ebi-a-GCST90001662	Inverse variance weighted	16.5192	12	0.168598
545	ebi-a-GCST90001663	finn-b-DM_NEPHROPATHY	Diabetic nephropathy || id:finn-b-DM_NEPHROPATHY	|| id:ebi-a-GCST90001663	MR Egger	25.0624	24	0.402375
546	ebi-a-GCST90001663	finn-b-DM_NEPHROPATHY	Diabetic nephropathy || id:finn-b-DM_NEPHROPATHY	|| id:ebi-a-GCST90001663	Inverse variance weighted	25.2475	25	0.448576
547	ebi-a-GCST90001664	finn-b-DM_NEPHROPATHY	Diabetic nephropathy || id:finn-b-DM_NEPHROPATHY	|| id:ebi-a-GCST90001664	MR Egger	31.4298	36	0.685708
548	ebi-a-GCST90001664	finn-b-DM_NEPHROPATHY	Diabetic nephropathy || id:finn-b-DM_NEPHROPATHY	|| id:ebi-a-GCST90001664	Inverse variance weighted	32.6432	37	0.673448
549	ebi-a-GCST90001665	finn-b-DM_NEPHROPATHY	Diabetic nephropathy || id:finn-b-DM_NEPHROPATHY	|| id:ebi-a-GCST90001665	MR Egger	64.8882	19	6.36643e-07
550	ebi-a-GCST90001665	finn-b-DM_NEPHROPATHY	Diabetic nephropathy || id:finn-b-DM_NEPHROPATHY	|| id:ebi-a-GCST90001665	Inverse variance weighted	66.8705	20	5.85642e-07
551	ebi-a-GCST90001666	finn-b-DM_NEPHROPATHY	Diabetic nephropathy || id:finn-b-DM_NEPHROPATHY	|| id:ebi-a-GCST90001666	MR Egger	38.9293	43	0.648426
552	ebi-a-GCST90001666	finn-b-DM_NEPHROPATHY	Diabetic nephropathy || id:finn-b-DM_NEPHROPATHY	|| id:ebi-a-GCST90001666	Inverse variance weighted	41.4141	44	0.583069
553	ebi-a-GCST90001667	finn-b-DM_NEPHROPATHY	Diabetic nephropathy || id:finn-b-DM_NEPHROPATHY	|| id:ebi-a-GCST90001667	MR Egger	32.5106	26	0.176773
554	ebi-a-GCST90001667	finn-b-DM_NEPHROPATHY	Diabetic nephropathy || id:finn-b-DM_NEPHROPATHY	|| id:ebi-a-GCST90001667	Inverse variance weighted	32.7471	27	0.205543
555	ebi-a-GCST90001668	finn-b-DM_NEPHROPATHY	Diabetic nephropathy || id:finn-b-DM_NEPHROPATHY	|| id:ebi-a-GCST90001668	MR Egger	34.5225	21	0.0318333
556	ebi-a-GCST90001668	finn-b-DM_NEPHROPATHY	Diabetic nephropathy || id:finn-b-DM_NEPHROPATHY	|| id:ebi-a-GCST90001668	Inverse variance weighted	44.2286	22	0.00332039
557	ebi-a-GCST90001669	finn-b-DM_NEPHROPATHY	Diabetic nephropathy || id:finn-b-DM_NEPHROPATHY	|| id:ebi-a-GCST90001669	MR Egger	28.092	33	0.710123
558	ebi-a-GCST90001669	finn-b-DM_NEPHROPATHY	Diabetic nephropathy || id:finn-b-DM_NEPHROPATHY	|| id:ebi-a-GCST90001669	Inverse variance weighted	28.0921	34	0.751917
559	ebi-a-GCST90001670	finn-b-DM_NEPHROPATHY	Diabetic nephropathy || id:finn-b-DM_NEPHROPATHY	|| id:ebi-a-GCST90001670	MR Egger	12.8543	17	0.745884
560	ebi-a-GCST90001670	finn-b-DM_NEPHROPATHY	Diabetic nephropathy || id:finn-b-DM_NEPHROPATHY	|| id:ebi-a-GCST90001670	Inverse variance weighted	16.1235	18	0.583929
561	ebi-a-GCST90001671	finn-b-DM_NEPHROPATHY	Diabetic nephropathy || id:finn-b-DM_NEPHROPATHY	|| id:ebi-a-GCST90001671	MR Egger	11.4982	17	0.829526
562	ebi-a-GCST90001671	finn-b-DM_NEPHROPATHY	Diabetic nephropathy || id:finn-b-DM_NEPHROPATHY	|| id:ebi-a-GCST90001671	Inverse variance weighted	12.0691	18	0.843648
563	ebi-a-GCST90001672	finn-b-DM_NEPHROPATHY	Diabetic nephropathy || id:finn-b-DM_NEPHROPATHY	|| id:ebi-a-GCST90001672	MR Egger	15.729	20	0.733289
564	ebi-a-GCST90001672	finn-b-DM_NEPHROPATHY	Diabetic nephropathy || id:finn-b-DM_NEPHROPATHY	|| id:ebi-a-GCST90001672	Inverse variance weighted	17.4293	21	0.68478
565	ebi-a-GCST90001673	finn-b-DM_NEPHROPATHY	Diabetic nephropathy || id:finn-b-DM_NEPHROPATHY	|| id:ebi-a-GCST90001673	MR Egger	8.64161	11	0.654935
566	ebi-a-GCST90001673	finn-b-DM_NEPHROPATHY	Diabetic nephropathy || id:finn-b-DM_NEPHROPATHY	|| id:ebi-a-GCST90001673	Inverse variance weighted	8.82876	12	0.717483
567	ebi-a-GCST90001674	finn-b-DM_NEPHROPATHY	Diabetic nephropathy || id:finn-b-DM_NEPHROPATHY	|| id:ebi-a-GCST90001674	MR Egger	13.8713	11	0.240199
568	ebi-a-GCST90001674	finn-b-DM_NEPHROPATHY	Diabetic nephropathy || id:finn-b-DM_NEPHROPATHY	|| id:ebi-a-GCST90001674	Inverse variance weighted	15.216	12	0.229837
569	ebi-a-GCST90001675	finn-b-DM_NEPHROPATHY	Diabetic nephropathy || id:finn-b-DM_NEPHROPATHY	|| id:ebi-a-GCST90001675	MR Egger	145.696	22	3.08963e-20
570	ebi-a-GCST90001675	finn-b-DM_NEPHROPATHY	Diabetic nephropathy || id:finn-b-DM_NEPHROPATHY	|| id:ebi-a-GCST90001675	Inverse variance weighted	147.915	23	3.12514e-20
571	ebi-a-GCST90001676	finn-b-DM_NEPHROPATHY	Diabetic nephropathy || id:finn-b-DM_NEPHROPATHY	|| id:ebi-a-GCST90001676	MR Egger	5.41371	5	0.367501
572	ebi-a-GCST90001676	finn-b-DM_NEPHROPATHY	Diabetic nephropathy || id:finn-b-DM_NEPHROPATHY	|| id:ebi-a-GCST90001676	Inverse variance weighted	7.49079	6	0.277831
573	ebi-a-GCST90001677	finn-b-DM_NEPHROPATHY	Diabetic nephropathy || id:finn-b-DM_NEPHROPATHY	|| id:ebi-a-GCST90001677	MR Egger	25.3937	17	0.0862377
574	ebi-a-GCST90001677	finn-b-DM_NEPHROPATHY	Diabetic nephropathy || id:finn-b-DM_NEPHROPATHY	|| id:ebi-a-GCST90001677	Inverse variance weighted	25.395	18	0.114417
575	ebi-a-GCST90001678	finn-b-DM_NEPHROPATHY	Diabetic nephropathy || id:finn-b-DM_NEPHROPATHY	|| id:ebi-a-GCST90001678	MR Egger	113.933	17	2.18639e-16
576	ebi-a-GCST90001678	finn-b-DM_NEPHROPATHY	Diabetic nephropathy || id:finn-b-DM_NEPHROPATHY	|| id:ebi-a-GCST90001678	Inverse variance weighted	115.31	18	3.20288e-16
577	ebi-a-GCST90001679	finn-b-DM_NEPHROPATHY	Diabetic nephropathy || id:finn-b-DM_NEPHROPATHY	|| id:ebi-a-GCST90001679	MR Egger	12.8791	12	0.37789
578	ebi-a-GCST90001679	finn-b-DM_NEPHROPATHY	Diabetic nephropathy || id:finn-b-DM_NEPHROPATHY	|| id:ebi-a-GCST90001679	Inverse variance weighted	15.3701	13	0.284821
579	ebi-a-GCST90001680	finn-b-DM_NEPHROPATHY	Diabetic nephropathy || id:finn-b-DM_NEPHROPATHY	|| id:ebi-a-GCST90001680	MR Egger	22.5545	16	0.126174
580	ebi-a-GCST90001680	finn-b-DM_NEPHROPATHY	Diabetic nephropathy || id:finn-b-DM_NEPHROPATHY	|| id:ebi-a-GCST90001680	Inverse variance weighted	23.259	17	0.141006
581	ebi-a-GCST90001681	finn-b-DM_NEPHROPATHY	Diabetic nephropathy || id:finn-b-DM_NEPHROPATHY	|| id:ebi-a-GCST90001681	MR Egger	12.7095	15	0.624725
582	ebi-a-GCST90001681	finn-b-DM_NEPHROPATHY	Diabetic nephropathy || id:finn-b-DM_NEPHROPATHY	|| id:ebi-a-GCST90001681	Inverse variance weighted	13.5647	16	0.631107
583	ebi-a-GCST90001682	finn-b-DM_NEPHROPATHY	Diabetic nephropathy || id:finn-b-DM_NEPHROPATHY	|| id:ebi-a-GCST90001682	MR Egger	28.7003	11	0.00252595
584	ebi-a-GCST90001682	finn-b-DM_NEPHROPATHY	Diabetic nephropathy || id:finn-b-DM_NEPHROPATHY	|| id:ebi-a-GCST90001682	Inverse variance weighted	29.617	12	0.0031878
585	ebi-a-GCST90001683	finn-b-DM_NEPHROPATHY	Diabetic nephropathy || id:finn-b-DM_NEPHROPATHY	|| id:ebi-a-GCST90001683	MR Egger	13.3092	10	0.206895
586	ebi-a-GCST90001683	finn-b-DM_NEPHROPATHY	Diabetic nephropathy || id:finn-b-DM_NEPHROPATHY	|| id:ebi-a-GCST90001683	Inverse variance weighted	14.1942	11	0.222433
587	ebi-a-GCST90001684	finn-b-DM_NEPHROPATHY	Diabetic nephropathy || id:finn-b-DM_NEPHROPATHY	|| id:ebi-a-GCST90001684	MR Egger	6.43563	10	0.777433
588	ebi-a-GCST90001684	finn-b-DM_NEPHROPATHY	Diabetic nephropathy || id:finn-b-DM_NEPHROPATHY	|| id:ebi-a-GCST90001684	Inverse variance weighted	8.0026	11	0.713071
589	ebi-a-GCST90001685	finn-b-DM_NEPHROPATHY	Diabetic nephropathy || id:finn-b-DM_NEPHROPATHY	|| id:ebi-a-GCST90001685	MR Egger	104.779	12	6.41442e-17
590	ebi-a-GCST90001685	finn-b-DM_NEPHROPATHY	Diabetic nephropathy || id:finn-b-DM_NEPHROPATHY	|| id:ebi-a-GCST90001685	Inverse variance weighted	106.512	13	8.98002e-17
591	ebi-a-GCST90001686	finn-b-DM_NEPHROPATHY	Diabetic nephropathy || id:finn-b-DM_NEPHROPATHY	|| id:ebi-a-GCST90001686	MR Egger	25.2358	18	0.118558
592	ebi-a-GCST90001686	finn-b-DM_NEPHROPATHY	Diabetic nephropathy || id:finn-b-DM_NEPHROPATHY	|| id:ebi-a-GCST90001686	Inverse variance weighted	25.5612	19	0.142887
593	ebi-a-GCST90001687	finn-b-DM_NEPHROPATHY	Diabetic nephropathy || id:finn-b-DM_NEPHROPATHY	|| id:ebi-a-GCST90001687	MR Egger	22.3766	12	0.03351
594	ebi-a-GCST90001687	finn-b-DM_NEPHROPATHY	Diabetic nephropathy || id:finn-b-DM_NEPHROPATHY	|| id:ebi-a-GCST90001687	Inverse variance weighted	23.1288	13	0.0401567
595	ebi-a-GCST90001688	finn-b-DM_NEPHROPATHY	Diabetic nephropathy || id:finn-b-DM_NEPHROPATHY	|| id:ebi-a-GCST90001688	MR Egger	79.803	89	0.746716
596	ebi-a-GCST90001688	finn-b-DM_NEPHROPATHY	Diabetic nephropathy || id:finn-b-DM_NEPHROPATHY	|| id:ebi-a-GCST90001688	Inverse variance weighted	82.4022	90	0.702983
597	ebi-a-GCST90001689	finn-b-DM_NEPHROPATHY	Diabetic nephropathy || id:finn-b-DM_NEPHROPATHY	|| id:ebi-a-GCST90001689	MR Egger	31.4207	35	0.641639
598	ebi-a-GCST90001689	finn-b-DM_NEPHROPATHY	Diabetic nephropathy || id:finn-b-DM_NEPHROPATHY	|| id:ebi-a-GCST90001689	Inverse variance weighted	31.4278	36	0.685797
599	ebi-a-GCST90001690	finn-b-DM_NEPHROPATHY	Diabetic nephropathy || id:finn-b-DM_NEPHROPATHY	|| id:ebi-a-GCST90001690	MR Egger	35.1646	47	0.898157
600	ebi-a-GCST90001690	finn-b-DM_NEPHROPATHY	Diabetic nephropathy || id:finn-b-DM_NEPHROPATHY	|| id:ebi-a-GCST90001690	Inverse variance weighted	35.7926	48	0.903367
601	ebi-a-GCST90001691	finn-b-DM_NEPHROPATHY	Diabetic nephropathy || id:finn-b-DM_NEPHROPATHY	|| id:ebi-a-GCST90001691	MR Egger	24.3581	21	0.276031
602	ebi-a-GCST90001691	finn-b-DM_NEPHROPATHY	Diabetic nephropathy || id:finn-b-DM_NEPHROPATHY	|| id:ebi-a-GCST90001691	Inverse variance weighted	26.0436	22	0.249815
603	ebi-a-GCST90001692	finn-b-DM_NEPHROPATHY	Diabetic nephropathy || id:finn-b-DM_NEPHROPATHY	|| id:ebi-a-GCST90001692	MR Egger	21.9411	20	0.343716
604	ebi-a-GCST90001692	finn-b-DM_NEPHROPATHY	Diabetic nephropathy || id:finn-b-DM_NEPHROPATHY	|| id:ebi-a-GCST90001692	Inverse variance weighted	22.5374	21	0.369133
605	ebi-a-GCST90001693	finn-b-DM_NEPHROPATHY	Diabetic nephropathy || id:finn-b-DM_NEPHROPATHY	|| id:ebi-a-GCST90001693	MR Egger	16.2508	19	0.640484
606	ebi-a-GCST90001693	finn-b-DM_NEPHROPATHY	Diabetic nephropathy || id:finn-b-DM_NEPHROPATHY	|| id:ebi-a-GCST90001693	Inverse variance weighted	18.1033	20	0.580601
607	ebi-a-GCST90001694	finn-b-DM_NEPHROPATHY	Diabetic nephropathy || id:finn-b-DM_NEPHROPATHY	|| id:ebi-a-GCST90001694	MR Egger	22.0314	19	0.282695
608	ebi-a-GCST90001694	finn-b-DM_NEPHROPATHY	Diabetic nephropathy || id:finn-b-DM_NEPHROPATHY	|| id:ebi-a-GCST90001694	Inverse variance weighted	30.3071	20	0.0650278
609	ebi-a-GCST90001695	finn-b-DM_NEPHROPATHY	Diabetic nephropathy || id:finn-b-DM_NEPHROPATHY	|| id:ebi-a-GCST90001695	MR Egger	272.879	293	0.794836
610	ebi-a-GCST90001695	finn-b-DM_NEPHROPATHY	Diabetic nephropathy || id:finn-b-DM_NEPHROPATHY	|| id:ebi-a-GCST90001695	Inverse variance weighted	273.524	294	0.798757
611	ebi-a-GCST90001696	finn-b-DM_NEPHROPATHY	Diabetic nephropathy || id:finn-b-DM_NEPHROPATHY	|| id:ebi-a-GCST90001696	MR Egger	55.354	41	0.066495
612	ebi-a-GCST90001696	finn-b-DM_NEPHROPATHY	Diabetic nephropathy || id:finn-b-DM_NEPHROPATHY	|| id:ebi-a-GCST90001696	Inverse variance weighted	55.4774	42	0.0795038
613	ebi-a-GCST90001697	finn-b-DM_NEPHROPATHY	Diabetic nephropathy || id:finn-b-DM_NEPHROPATHY	|| id:ebi-a-GCST90001697	MR Egger	123.876	147	0.917305
614	ebi-a-GCST90001697	finn-b-DM_NEPHROPATHY	Diabetic nephropathy || id:finn-b-DM_NEPHROPATHY	|| id:ebi-a-GCST90001697	Inverse variance weighted	127.171	148	0.891283
615	ebi-a-GCST90001698	finn-b-DM_NEPHROPATHY	Diabetic nephropathy || id:finn-b-DM_NEPHROPATHY	|| id:ebi-a-GCST90001698	MR Egger	614.945	592	0.248975
616	ebi-a-GCST90001698	finn-b-DM_NEPHROPATHY	Diabetic nephropathy || id:finn-b-DM_NEPHROPATHY	|| id:ebi-a-GCST90001698	Inverse variance weighted	615.887	593	0.249676
617	ebi-a-GCST90001699	finn-b-DM_NEPHROPATHY	Diabetic nephropathy || id:finn-b-DM_NEPHROPATHY	|| id:ebi-a-GCST90001699	MR Egger	30.5294	25	0.205076
618	ebi-a-GCST90001699	finn-b-DM_NEPHROPATHY	Diabetic nephropathy || id:finn-b-DM_NEPHROPATHY	|| id:ebi-a-GCST90001699	Inverse variance weighted	37.5845	26	0.066149
619	ebi-a-GCST90001700	finn-b-DM_NEPHROPATHY	Diabetic nephropathy || id:finn-b-DM_NEPHROPATHY	|| id:ebi-a-GCST90001700	MR Egger	150.412	163	0.751379
620	ebi-a-GCST90001700	finn-b-DM_NEPHROPATHY	Diabetic nephropathy || id:finn-b-DM_NEPHROPATHY	|| id:ebi-a-GCST90001700	Inverse variance weighted	150.468	164	0.767821
621	ebi-a-GCST90001701	finn-b-DM_NEPHROPATHY	Diabetic nephropathy || id:finn-b-DM_NEPHROPATHY	|| id:ebi-a-GCST90001701	MR Egger	3.9146	9	0.916943
622	ebi-a-GCST90001701	finn-b-DM_NEPHROPATHY	Diabetic nephropathy || id:finn-b-DM_NEPHROPATHY	|| id:ebi-a-GCST90001701	Inverse variance weighted	4.13044	10	0.941271
623	ebi-a-GCST90001702	finn-b-DM_NEPHROPATHY	Diabetic nephropathy || id:finn-b-DM_NEPHROPATHY	|| id:ebi-a-GCST90001702	MR Egger	18.8046	14	0.172549
624	ebi-a-GCST90001702	finn-b-DM_NEPHROPATHY	Diabetic nephropathy || id:finn-b-DM_NEPHROPATHY	|| id:ebi-a-GCST90001702	Inverse variance weighted	18.8443	15	0.220878
625	ebi-a-GCST90001703	finn-b-DM_NEPHROPATHY	Diabetic nephropathy || id:finn-b-DM_NEPHROPATHY	|| id:ebi-a-GCST90001703	MR Egger	16.5136	12	0.168829
626	ebi-a-GCST90001703	finn-b-DM_NEPHROPATHY	Diabetic nephropathy || id:finn-b-DM_NEPHROPATHY	|| id:ebi-a-GCST90001703	Inverse variance weighted	16.6493	13	0.215834
627	ebi-a-GCST90001704	finn-b-DM_NEPHROPATHY	Diabetic nephropathy || id:finn-b-DM_NEPHROPATHY	|| id:ebi-a-GCST90001704	MR Egger	21.2648	18	0.266263
628	ebi-a-GCST90001704	finn-b-DM_NEPHROPATHY	Diabetic nephropathy || id:finn-b-DM_NEPHROPATHY	|| id:ebi-a-GCST90001704	Inverse variance weighted	21.351	19	0.317732
629	ebi-a-GCST90001705	finn-b-DM_NEPHROPATHY	Diabetic nephropathy || id:finn-b-DM_NEPHROPATHY	|| id:ebi-a-GCST90001705	MR Egger	24.1863	18	0.149019
630	ebi-a-GCST90001705	finn-b-DM_NEPHROPATHY	Diabetic nephropathy || id:finn-b-DM_NEPHROPATHY	|| id:ebi-a-GCST90001705	Inverse variance weighted	24.248	19	0.186811
631	ebi-a-GCST90001706	finn-b-DM_NEPHROPATHY	Diabetic nephropathy || id:finn-b-DM_NEPHROPATHY	|| id:ebi-a-GCST90001706	MR Egger	21.2838	20	0.380599
632	ebi-a-GCST90001706	finn-b-DM_NEPHROPATHY	Diabetic nephropathy || id:finn-b-DM_NEPHROPATHY	|| id:ebi-a-GCST90001706	Inverse variance weighted	21.7861	21	0.411923
633	ebi-a-GCST90001707	finn-b-DM_NEPHROPATHY	Diabetic nephropathy || id:finn-b-DM_NEPHROPATHY	|| id:ebi-a-GCST90001707	MR Egger	17.8618	13	0.162837
634	ebi-a-GCST90001707	finn-b-DM_NEPHROPATHY	Diabetic nephropathy || id:finn-b-DM_NEPHROPATHY	|| id:ebi-a-GCST90001707	Inverse variance weighted	19.5446	14	0.145165
635	ebi-a-GCST90001708	finn-b-DM_NEPHROPATHY	Diabetic nephropathy || id:finn-b-DM_NEPHROPATHY	|| id:ebi-a-GCST90001708	MR Egger	22.2524	21	0.385094
636	ebi-a-GCST90001708	finn-b-DM_NEPHROPATHY	Diabetic nephropathy || id:finn-b-DM_NEPHROPATHY	|| id:ebi-a-GCST90001708	Inverse variance weighted	22.2952	22	0.442393
637	ebi-a-GCST90001709	finn-b-DM_NEPHROPATHY	Diabetic nephropathy || id:finn-b-DM_NEPHROPATHY	|| id:ebi-a-GCST90001709	MR Egger	26.1753	19	0.125378
638	ebi-a-GCST90001709	finn-b-DM_NEPHROPATHY	Diabetic nephropathy || id:finn-b-DM_NEPHROPATHY	|| id:ebi-a-GCST90001709	Inverse variance weighted	27.1903	20	0.129995
639	ebi-a-GCST90001710	finn-b-DM_NEPHROPATHY	Diabetic nephropathy || id:finn-b-DM_NEPHROPATHY	|| id:ebi-a-GCST90001710	MR Egger	13.3254	17	0.714145
640	ebi-a-GCST90001710	finn-b-DM_NEPHROPATHY	Diabetic nephropathy || id:finn-b-DM_NEPHROPATHY	|| id:ebi-a-GCST90001710	Inverse variance weighted	13.9058	18	0.73521
641	ebi-a-GCST90001711	finn-b-DM_NEPHROPATHY	Diabetic nephropathy || id:finn-b-DM_NEPHROPATHY	|| id:ebi-a-GCST90001711	MR Egger	13.0762	14	0.520535
642	ebi-a-GCST90001711	finn-b-DM_NEPHROPATHY	Diabetic nephropathy || id:finn-b-DM_NEPHROPATHY	|| id:ebi-a-GCST90001711	Inverse variance weighted	14.045	15	0.522123
643	ebi-a-GCST90001712	finn-b-DM_NEPHROPATHY	Diabetic nephropathy || id:finn-b-DM_NEPHROPATHY	|| id:ebi-a-GCST90001712	MR Egger	17.5541	13	0.175197
644	ebi-a-GCST90001712	finn-b-DM_NEPHROPATHY	Diabetic nephropathy || id:finn-b-DM_NEPHROPATHY	|| id:ebi-a-GCST90001712	Inverse variance weighted	19.1161	14	0.16056
645	ebi-a-GCST90001713	finn-b-DM_NEPHROPATHY	Diabetic nephropathy || id:finn-b-DM_NEPHROPATHY	|| id:ebi-a-GCST90001713	MR Egger	10.0032	12	0.615678
646	ebi-a-GCST90001713	finn-b-DM_NEPHROPATHY	Diabetic nephropathy || id:finn-b-DM_NEPHROPATHY	|| id:ebi-a-GCST90001713	Inverse variance weighted	13.4706	13	0.412154
647	ebi-a-GCST90001714	finn-b-DM_NEPHROPATHY	Diabetic nephropathy || id:finn-b-DM_NEPHROPATHY	|| id:ebi-a-GCST90001714	MR Egger	6.75061	2	0.0342078
648	ebi-a-GCST90001714	finn-b-DM_NEPHROPATHY	Diabetic nephropathy || id:finn-b-DM_NEPHROPATHY	|| id:ebi-a-GCST90001714	Inverse variance weighted	12.9931	3	0.00465164
649	ebi-a-GCST90001715	finn-b-DM_NEPHROPATHY	Diabetic nephropathy || id:finn-b-DM_NEPHROPATHY	|| id:ebi-a-GCST90001715	MR Egger	15.6382	10	0.110469
650	ebi-a-GCST90001715	finn-b-DM_NEPHROPATHY	Diabetic nephropathy || id:finn-b-DM_NEPHROPATHY	|| id:ebi-a-GCST90001715	Inverse variance weighted	15.6568	11	0.154358
651	ebi-a-GCST90001716	finn-b-DM_NEPHROPATHY	Diabetic nephropathy || id:finn-b-DM_NEPHROPATHY	|| id:ebi-a-GCST90001716	MR Egger	28.8393	18	0.050379
652	ebi-a-GCST90001716	finn-b-DM_NEPHROPATHY	Diabetic nephropathy || id:finn-b-DM_NEPHROPATHY	|| id:ebi-a-GCST90001716	Inverse variance weighted	30.5511	19	0.0451901
653	ebi-a-GCST90001717	finn-b-DM_NEPHROPATHY	Diabetic nephropathy || id:finn-b-DM_NEPHROPATHY	|| id:ebi-a-GCST90001717	MR Egger	23.0624	18	0.188203
654	ebi-a-GCST90001717	finn-b-DM_NEPHROPATHY	Diabetic nephropathy || id:finn-b-DM_NEPHROPATHY	|| id:ebi-a-GCST90001717	Inverse variance weighted	23.4466	19	0.218242
655	ebi-a-GCST90001718	finn-b-DM_NEPHROPATHY	Diabetic nephropathy || id:finn-b-DM_NEPHROPATHY	|| id:ebi-a-GCST90001718	MR Egger	18.4315	15	0.240659
656	ebi-a-GCST90001718	finn-b-DM_NEPHROPATHY	Diabetic nephropathy || id:finn-b-DM_NEPHROPATHY	|| id:ebi-a-GCST90001718	Inverse variance weighted	18.7907	16	0.279667
657	ebi-a-GCST90001719	finn-b-DM_NEPHROPATHY	Diabetic nephropathy || id:finn-b-DM_NEPHROPATHY	|| id:ebi-a-GCST90001719	MR Egger	24.0376	19	0.194714
658	ebi-a-GCST90001719	finn-b-DM_NEPHROPATHY	Diabetic nephropathy || id:finn-b-DM_NEPHROPATHY	|| id:ebi-a-GCST90001719	Inverse variance weighted	25.1382	20	0.196194
659	ebi-a-GCST90001720	finn-b-DM_NEPHROPATHY	Diabetic nephropathy || id:finn-b-DM_NEPHROPATHY	|| id:ebi-a-GCST90001720	MR Egger	22.4718	20	0.31547
660	ebi-a-GCST90001720	finn-b-DM_NEPHROPATHY	Diabetic nephropathy || id:finn-b-DM_NEPHROPATHY	|| id:ebi-a-GCST90001720	Inverse variance weighted	22.482	21	0.372204
661	ebi-a-GCST90001721	finn-b-DM_NEPHROPATHY	Diabetic nephropathy || id:finn-b-DM_NEPHROPATHY	|| id:ebi-a-GCST90001721	MR Egger	12.7673	17	0.751616
662	ebi-a-GCST90001721	finn-b-DM_NEPHROPATHY	Diabetic nephropathy || id:finn-b-DM_NEPHROPATHY	|| id:ebi-a-GCST90001721	Inverse variance weighted	12.8378	18	0.801119
663	ebi-a-GCST90001722	finn-b-DM_NEPHROPATHY	Diabetic nephropathy || id:finn-b-DM_NEPHROPATHY	|| id:ebi-a-GCST90001722	MR Egger	21.3232	16	0.166421
664	ebi-a-GCST90001722	finn-b-DM_NEPHROPATHY	Diabetic nephropathy || id:finn-b-DM_NEPHROPATHY	|| id:ebi-a-GCST90001722	Inverse variance weighted	22.7709	17	0.156858
665	ebi-a-GCST90001723	finn-b-DM_NEPHROPATHY	Diabetic nephropathy || id:finn-b-DM_NEPHROPATHY	|| id:ebi-a-GCST90001723	MR Egger	23.393	23	0.43803
666	ebi-a-GCST90001723	finn-b-DM_NEPHROPATHY	Diabetic nephropathy || id:finn-b-DM_NEPHROPATHY	|| id:ebi-a-GCST90001723	Inverse variance weighted	23.4396	24	0.493987
667	ebi-a-GCST90001724	finn-b-DM_NEPHROPATHY	Diabetic nephropathy || id:finn-b-DM_NEPHROPATHY	|| id:ebi-a-GCST90001724	MR Egger	27.6641	25	0.323547
668	ebi-a-GCST90001724	finn-b-DM_NEPHROPATHY	Diabetic nephropathy || id:finn-b-DM_NEPHROPATHY	|| id:ebi-a-GCST90001724	Inverse variance weighted	27.7368	26	0.371533
669	ebi-a-GCST90001725	finn-b-DM_NEPHROPATHY	Diabetic nephropathy || id:finn-b-DM_NEPHROPATHY	|| id:ebi-a-GCST90001725	MR Egger	25.1346	20	0.196331
670	ebi-a-GCST90001725	finn-b-DM_NEPHROPATHY	Diabetic nephropathy || id:finn-b-DM_NEPHROPATHY	|| id:ebi-a-GCST90001725	Inverse variance weighted	25.4305	21	0.229001
671	ebi-a-GCST90001726	finn-b-DM_NEPHROPATHY	Diabetic nephropathy || id:finn-b-DM_NEPHROPATHY	|| id:ebi-a-GCST90001726	MR Egger	31.6952	25	0.167022
672	ebi-a-GCST90001726	finn-b-DM_NEPHROPATHY	Diabetic nephropathy || id:finn-b-DM_NEPHROPATHY	|| id:ebi-a-GCST90001726	Inverse variance weighted	33.1037	26	0.159112
673	ebi-a-GCST90001727	finn-b-DM_NEPHROPATHY	Diabetic nephropathy || id:finn-b-DM_NEPHROPATHY	|| id:ebi-a-GCST90001727	MR Egger	20.5709	16	0.195601
674	ebi-a-GCST90001727	finn-b-DM_NEPHROPATHY	Diabetic nephropathy || id:finn-b-DM_NEPHROPATHY	|| id:ebi-a-GCST90001727	Inverse variance weighted	20.6736	17	0.241232
675	ebi-a-GCST90001728	finn-b-DM_NEPHROPATHY	Diabetic nephropathy || id:finn-b-DM_NEPHROPATHY	|| id:ebi-a-GCST90001728	MR Egger	20.3934	15	0.157356
676	ebi-a-GCST90001728	finn-b-DM_NEPHROPATHY	Diabetic nephropathy || id:finn-b-DM_NEPHROPATHY	|| id:ebi-a-GCST90001728	Inverse variance weighted	21.066	16	0.175988
677	ebi-a-GCST90001729	finn-b-DM_NEPHROPATHY	Diabetic nephropathy || id:finn-b-DM_NEPHROPATHY	|| id:ebi-a-GCST90001729	MR Egger	26.9224	18	0.0804627
678	ebi-a-GCST90001729	finn-b-DM_NEPHROPATHY	Diabetic nephropathy || id:finn-b-DM_NEPHROPATHY	|| id:ebi-a-GCST90001729	Inverse variance weighted	34.5791	19	0.0156879
679	ebi-a-GCST90001730	finn-b-DM_NEPHROPATHY	Diabetic nephropathy || id:finn-b-DM_NEPHROPATHY	|| id:ebi-a-GCST90001730	MR Egger	13.7446	19	0.798373
680	ebi-a-GCST90001730	finn-b-DM_NEPHROPATHY	Diabetic nephropathy || id:finn-b-DM_NEPHROPATHY	|| id:ebi-a-GCST90001730	Inverse variance weighted	14.1086	20	0.824947
681	ebi-a-GCST90001731	finn-b-DM_NEPHROPATHY	Diabetic nephropathy || id:finn-b-DM_NEPHROPATHY	|| id:ebi-a-GCST90001731	MR Egger	21.5155	19	0.30903
682	ebi-a-GCST90001731	finn-b-DM_NEPHROPATHY	Diabetic nephropathy || id:finn-b-DM_NEPHROPATHY	|| id:ebi-a-GCST90001731	Inverse variance weighted	21.5162	20	0.367326
683	ebi-a-GCST90001732	finn-b-DM_NEPHROPATHY	Diabetic nephropathy || id:finn-b-DM_NEPHROPATHY	|| id:ebi-a-GCST90001732	MR Egger	11.5136	19	0.90535
684	ebi-a-GCST90001732	finn-b-DM_NEPHROPATHY	Diabetic nephropathy || id:finn-b-DM_NEPHROPATHY	|| id:ebi-a-GCST90001732	Inverse variance weighted	12.4943	20	0.898014
685	ebi-a-GCST90001733	finn-b-DM_NEPHROPATHY	Diabetic nephropathy || id:finn-b-DM_NEPHROPATHY	|| id:ebi-a-GCST90001733	MR Egger	13.0315	16	0.670453
686	ebi-a-GCST90001733	finn-b-DM_NEPHROPATHY	Diabetic nephropathy || id:finn-b-DM_NEPHROPATHY	|| id:ebi-a-GCST90001733	Inverse variance weighted	14.345	17	0.64255
687	ebi-a-GCST90001734	finn-b-DM_NEPHROPATHY	Diabetic nephropathy || id:finn-b-DM_NEPHROPATHY	|| id:ebi-a-GCST90001734	MR Egger	22.862	14	0.0625526
688	ebi-a-GCST90001734	finn-b-DM_NEPHROPATHY	Diabetic nephropathy || id:finn-b-DM_NEPHROPATHY	|| id:ebi-a-GCST90001734	Inverse variance weighted	26.9537	15	0.0291162
689	ebi-a-GCST90001735	finn-b-DM_NEPHROPATHY	Diabetic nephropathy || id:finn-b-DM_NEPHROPATHY	|| id:ebi-a-GCST90001735	MR Egger	21.3287	21	0.439035
690	ebi-a-GCST90001735	finn-b-DM_NEPHROPATHY	Diabetic nephropathy || id:finn-b-DM_NEPHROPATHY	|| id:ebi-a-GCST90001735	Inverse variance weighted	21.8304	22	0.47005
691	ebi-a-GCST90001736	finn-b-DM_NEPHROPATHY	Diabetic nephropathy || id:finn-b-DM_NEPHROPATHY	|| id:ebi-a-GCST90001736	MR Egger	10.6739	19	0.934321
692	ebi-a-GCST90001736	finn-b-DM_NEPHROPATHY	Diabetic nephropathy || id:finn-b-DM_NEPHROPATHY	|| id:ebi-a-GCST90001736	Inverse variance weighted	11.1902	20	0.941141
693	ebi-a-GCST90001737	finn-b-DM_NEPHROPATHY	Diabetic nephropathy || id:finn-b-DM_NEPHROPATHY	|| id:ebi-a-GCST90001737	MR Egger	21.5066	23	0.550179
694	ebi-a-GCST90001737	finn-b-DM_NEPHROPATHY	Diabetic nephropathy || id:finn-b-DM_NEPHROPATHY	|| id:ebi-a-GCST90001737	Inverse variance weighted	23.3282	24	0.500501
695	ebi-a-GCST90001738	finn-b-DM_NEPHROPATHY	Diabetic nephropathy || id:finn-b-DM_NEPHROPATHY	|| id:ebi-a-GCST90001738	MR Egger	17.4373	15	0.293401
696	ebi-a-GCST90001738	finn-b-DM_NEPHROPATHY	Diabetic nephropathy || id:finn-b-DM_NEPHROPATHY	|| id:ebi-a-GCST90001738	Inverse variance weighted	17.4415	16	0.357598
697	ebi-a-GCST90001739	finn-b-DM_NEPHROPATHY	Diabetic nephropathy || id:finn-b-DM_NEPHROPATHY	|| id:ebi-a-GCST90001739	MR Egger	20.6774	16	0.191248
698	ebi-a-GCST90001739	finn-b-DM_NEPHROPATHY	Diabetic nephropathy || id:finn-b-DM_NEPHROPATHY	|| id:ebi-a-GCST90001739	Inverse variance weighted	20.8696	17	0.232176
699	ebi-a-GCST90001740	finn-b-DM_NEPHROPATHY	Diabetic nephropathy || id:finn-b-DM_NEPHROPATHY	|| id:ebi-a-GCST90001740	MR Egger	14.7985	20	0.787817
700	ebi-a-GCST90001740	finn-b-DM_NEPHROPATHY	Diabetic nephropathy || id:finn-b-DM_NEPHROPATHY	|| id:ebi-a-GCST90001740	Inverse variance weighted	16.6094	21	0.734493
701	ebi-a-GCST90001741	finn-b-DM_NEPHROPATHY	Diabetic nephropathy || id:finn-b-DM_NEPHROPATHY	|| id:ebi-a-GCST90001741	MR Egger	19.4228	19	0.430029
702	ebi-a-GCST90001741	finn-b-DM_NEPHROPATHY	Diabetic nephropathy || id:finn-b-DM_NEPHROPATHY	|| id:ebi-a-GCST90001741	Inverse variance weighted	19.5901	20	0.483819
703	ebi-a-GCST90001742	finn-b-DM_NEPHROPATHY	Diabetic nephropathy || id:finn-b-DM_NEPHROPATHY	|| id:ebi-a-GCST90001742	MR Egger	20.7179	23	0.598309
704	ebi-a-GCST90001742	finn-b-DM_NEPHROPATHY	Diabetic nephropathy || id:finn-b-DM_NEPHROPATHY	|| id:ebi-a-GCST90001742	Inverse variance weighted	21.2158	24	0.625963
705	ebi-a-GCST90001743	finn-b-DM_NEPHROPATHY	Diabetic nephropathy || id:finn-b-DM_NEPHROPATHY	|| id:ebi-a-GCST90001743	MR Egger	199.827	17	3.10228e-33
706	ebi-a-GCST90001743	finn-b-DM_NEPHROPATHY	Diabetic nephropathy || id:finn-b-DM_NEPHROPATHY	|| id:ebi-a-GCST90001743	Inverse variance weighted	199.894	18	1.05213e-32
707	ebi-a-GCST90001744	finn-b-DM_NEPHROPATHY	Diabetic nephropathy || id:finn-b-DM_NEPHROPATHY	|| id:ebi-a-GCST90001744	MR Egger	8.53834	7	0.287521
708	ebi-a-GCST90001744	finn-b-DM_NEPHROPATHY	Diabetic nephropathy || id:finn-b-DM_NEPHROPATHY	|| id:ebi-a-GCST90001744	Inverse variance weighted	10.2818	8	0.245803
709	ebi-a-GCST90001745	finn-b-DM_NEPHROPATHY	Diabetic nephropathy || id:finn-b-DM_NEPHROPATHY	|| id:ebi-a-GCST90001745	MR Egger	28.2442	27	0.398469
710	ebi-a-GCST90001745	finn-b-DM_NEPHROPATHY	Diabetic nephropathy || id:finn-b-DM_NEPHROPATHY	|| id:ebi-a-GCST90001745	Inverse variance weighted	29.4121	28	0.391857
711	ebi-a-GCST90001746	finn-b-DM_NEPHROPATHY	Diabetic nephropathy || id:finn-b-DM_NEPHROPATHY	|| id:ebi-a-GCST90001746	MR Egger	98.0811	17	2.01483e-13
712	ebi-a-GCST90001746	finn-b-DM_NEPHROPATHY	Diabetic nephropathy || id:finn-b-DM_NEPHROPATHY	|| id:ebi-a-GCST90001746	Inverse variance weighted	104.925	18	2.74917e-14
713	ebi-a-GCST90001747	finn-b-DM_NEPHROPATHY	Diabetic nephropathy || id:finn-b-DM_NEPHROPATHY	|| id:ebi-a-GCST90001747	MR Egger	32.8117	18	0.0175875
714	ebi-a-GCST90001747	finn-b-DM_NEPHROPATHY	Diabetic nephropathy || id:finn-b-DM_NEPHROPATHY	|| id:ebi-a-GCST90001747	Inverse variance weighted	33.4877	19	0.0211047
715	ebi-a-GCST90001748	finn-b-DM_NEPHROPATHY	Diabetic nephropathy || id:finn-b-DM_NEPHROPATHY	|| id:ebi-a-GCST90001748	MR Egger	26.6364	23	0.271754
716	ebi-a-GCST90001748	finn-b-DM_NEPHROPATHY	Diabetic nephropathy || id:finn-b-DM_NEPHROPATHY	|| id:ebi-a-GCST90001748	Inverse variance weighted	26.7697	24	0.315302
717	ebi-a-GCST90001749	finn-b-DM_NEPHROPATHY	Diabetic nephropathy || id:finn-b-DM_NEPHROPATHY	|| id:ebi-a-GCST90001749	MR Egger	7.4762	11	0.759314
718	ebi-a-GCST90001749	finn-b-DM_NEPHROPATHY	Diabetic nephropathy || id:finn-b-DM_NEPHROPATHY	|| id:ebi-a-GCST90001749	Inverse variance weighted	8.3961	12	0.753461
719	ebi-a-GCST90001750	finn-b-DM_NEPHROPATHY	Diabetic nephropathy || id:finn-b-DM_NEPHROPATHY	|| id:ebi-a-GCST90001750	MR Egger	6.70488	16	0.978539
720	ebi-a-GCST90001750	finn-b-DM_NEPHROPATHY	Diabetic nephropathy || id:finn-b-DM_NEPHROPATHY	|| id:ebi-a-GCST90001750	Inverse variance weighted	7.77619	17	0.971101
721	ebi-a-GCST90001751	finn-b-DM_NEPHROPATHY	Diabetic nephropathy || id:finn-b-DM_NEPHROPATHY	|| id:ebi-a-GCST90001751	MR Egger	36.2995	22	0.0281954
722	ebi-a-GCST90001751	finn-b-DM_NEPHROPATHY	Diabetic nephropathy || id:finn-b-DM_NEPHROPATHY	|| id:ebi-a-GCST90001751	Inverse variance weighted	36.35	23	0.037982
723	ebi-a-GCST90001752	finn-b-DM_NEPHROPATHY	Diabetic nephropathy || id:finn-b-DM_NEPHROPATHY	|| id:ebi-a-GCST90001752	MR Egger	35.5652	19	0.0119301
724	ebi-a-GCST90001752	finn-b-DM_NEPHROPATHY	Diabetic nephropathy || id:finn-b-DM_NEPHROPATHY	|| id:ebi-a-GCST90001752	Inverse variance weighted	35.8947	20	0.015825
725	ebi-a-GCST90001753	finn-b-DM_NEPHROPATHY	Diabetic nephropathy || id:finn-b-DM_NEPHROPATHY	|| id:ebi-a-GCST90001753	MR Egger	31.4785	20	0.0491824
726	ebi-a-GCST90001753	finn-b-DM_NEPHROPATHY	Diabetic nephropathy || id:finn-b-DM_NEPHROPATHY	|| id:ebi-a-GCST90001753	Inverse variance weighted	31.5205	21	0.0654208
727	ebi-a-GCST90001754	finn-b-DM_NEPHROPATHY	Diabetic nephropathy || id:finn-b-DM_NEPHROPATHY	|| id:ebi-a-GCST90001754	MR Egger	16.0272	11	0.140123
728	ebi-a-GCST90001754	finn-b-DM_NEPHROPATHY	Diabetic nephropathy || id:finn-b-DM_NEPHROPATHY	|| id:ebi-a-GCST90001754	Inverse variance weighted	16.3454	12	0.175924
729	ebi-a-GCST90001755	finn-b-DM_NEPHROPATHY	Diabetic nephropathy || id:finn-b-DM_NEPHROPATHY	|| id:ebi-a-GCST90001755	MR Egger	97.209	24	8.95157e-11
730	ebi-a-GCST90001755	finn-b-DM_NEPHROPATHY	Diabetic nephropathy || id:finn-b-DM_NEPHROPATHY	|| id:ebi-a-GCST90001755	Inverse variance weighted	99.66	25	7.15802e-11
731	ebi-a-GCST90001756	finn-b-DM_NEPHROPATHY	Diabetic nephropathy || id:finn-b-DM_NEPHROPATHY	|| id:ebi-a-GCST90001756	MR Egger	8.92795	11	0.628543
732	ebi-a-GCST90001756	finn-b-DM_NEPHROPATHY	Diabetic nephropathy || id:finn-b-DM_NEPHROPATHY	|| id:ebi-a-GCST90001756	Inverse variance weighted	10.469	12	0.574891
733	ebi-a-GCST90001757	finn-b-DM_NEPHROPATHY	Diabetic nephropathy || id:finn-b-DM_NEPHROPATHY	|| id:ebi-a-GCST90001757	MR Egger	95.7542	26	6.45638e-10
734	ebi-a-GCST90001757	finn-b-DM_NEPHROPATHY	Diabetic nephropathy || id:finn-b-DM_NEPHROPATHY	|| id:ebi-a-GCST90001757	Inverse variance weighted	104.847	27	4.06249e-11
735	ebi-a-GCST90001758	finn-b-DM_NEPHROPATHY	Diabetic nephropathy || id:finn-b-DM_NEPHROPATHY	|| id:ebi-a-GCST90001758	MR Egger	37.405	25	0.0528205
736	ebi-a-GCST90001758	finn-b-DM_NEPHROPATHY	Diabetic nephropathy || id:finn-b-DM_NEPHROPATHY	|| id:ebi-a-GCST90001758	Inverse variance weighted	38.1388	26	0.0587872
737	ebi-a-GCST90001759	finn-b-DM_NEPHROPATHY	Diabetic nephropathy || id:finn-b-DM_NEPHROPATHY	|| id:ebi-a-GCST90001759	MR Egger	42.5968	18	0.000912148
738	ebi-a-GCST90001759	finn-b-DM_NEPHROPATHY	Diabetic nephropathy || id:finn-b-DM_NEPHROPATHY	|| id:ebi-a-GCST90001759	Inverse variance weighted	43.5846	19	0.00107769
739	ebi-a-GCST90001760	finn-b-DM_NEPHROPATHY	Diabetic nephropathy || id:finn-b-DM_NEPHROPATHY	|| id:ebi-a-GCST90001760	MR Egger	19.8393	17	0.28253
740	ebi-a-GCST90001760	finn-b-DM_NEPHROPATHY	Diabetic nephropathy || id:finn-b-DM_NEPHROPATHY	|| id:ebi-a-GCST90001760	Inverse variance weighted	19.9889	18	0.333447
741	ebi-a-GCST90001761	finn-b-DM_NEPHROPATHY	Diabetic nephropathy || id:finn-b-DM_NEPHROPATHY	|| id:ebi-a-GCST90001761	MR Egger	113.801	25	2.70309e-13
742	ebi-a-GCST90001761	finn-b-DM_NEPHROPATHY	Diabetic nephropathy || id:finn-b-DM_NEPHROPATHY	|| id:ebi-a-GCST90001761	Inverse variance weighted	116.682	26	1.86986e-13
743	ebi-a-GCST90001762	finn-b-DM_NEPHROPATHY	Diabetic nephropathy || id:finn-b-DM_NEPHROPATHY	|| id:ebi-a-GCST90001762	MR Egger	26.9677	14	0.0194404
744	ebi-a-GCST90001762	finn-b-DM_NEPHROPATHY	Diabetic nephropathy || id:finn-b-DM_NEPHROPATHY	|| id:ebi-a-GCST90001762	Inverse variance weighted	28.6353	15	0.0179139
745	ebi-a-GCST90001763	finn-b-DM_NEPHROPATHY	Diabetic nephropathy || id:finn-b-DM_NEPHROPATHY	|| id:ebi-a-GCST90001763	MR Egger	15.2088	16	0.509404
746	ebi-a-GCST90001763	finn-b-DM_NEPHROPATHY	Diabetic nephropathy || id:finn-b-DM_NEPHROPATHY	|| id:ebi-a-GCST90001763	Inverse variance weighted	17.5206	17	0.419667
747	ebi-a-GCST90001764	finn-b-DM_NEPHROPATHY	Diabetic nephropathy || id:finn-b-DM_NEPHROPATHY	|| id:ebi-a-GCST90001764	MR Egger	1.41578	1	0.2341
748	ebi-a-GCST90001764	finn-b-DM_NEPHROPATHY	Diabetic nephropathy || id:finn-b-DM_NEPHROPATHY	|| id:ebi-a-GCST90001764	Inverse variance weighted	1.57037	2	0.456035
749	ebi-a-GCST90001765	finn-b-DM_NEPHROPATHY	Diabetic nephropathy || id:finn-b-DM_NEPHROPATHY	|| id:ebi-a-GCST90001765	MR Egger	12.4135	20	0.901108
750	ebi-a-GCST90001765	finn-b-DM_NEPHROPATHY	Diabetic nephropathy || id:finn-b-DM_NEPHROPATHY	|| id:ebi-a-GCST90001765	Inverse variance weighted	13.5487	21	0.888194
751	ebi-a-GCST90001766	finn-b-DM_NEPHROPATHY	Diabetic nephropathy || id:finn-b-DM_NEPHROPATHY	|| id:ebi-a-GCST90001766	MR Egger	22.2955	15	0.100286
752	ebi-a-GCST90001766	finn-b-DM_NEPHROPATHY	Diabetic nephropathy || id:finn-b-DM_NEPHROPATHY	|| id:ebi-a-GCST90001766	Inverse variance weighted	24.9858	16	0.0700758
753	ebi-a-GCST90001767	finn-b-DM_NEPHROPATHY	Diabetic nephropathy || id:finn-b-DM_NEPHROPATHY	|| id:ebi-a-GCST90001767	MR Egger	14.0595	16	0.594282
754	ebi-a-GCST90001767	finn-b-DM_NEPHROPATHY	Diabetic nephropathy || id:finn-b-DM_NEPHROPATHY	|| id:ebi-a-GCST90001767	Inverse variance weighted	14.0618	17	0.662724
755	ebi-a-GCST90001768	finn-b-DM_NEPHROPATHY	Diabetic nephropathy || id:finn-b-DM_NEPHROPATHY	|| id:ebi-a-GCST90001768	MR Egger	23.904	19	0.199859
756	ebi-a-GCST90001768	finn-b-DM_NEPHROPATHY	Diabetic nephropathy || id:finn-b-DM_NEPHROPATHY	|| id:ebi-a-GCST90001768	Inverse variance weighted	23.9203	20	0.245893
757	ebi-a-GCST90001769	finn-b-DM_NEPHROPATHY	Diabetic nephropathy || id:finn-b-DM_NEPHROPATHY	|| id:ebi-a-GCST90001769	MR Egger	20.5098	23	0.610998
758	ebi-a-GCST90001769	finn-b-DM_NEPHROPATHY	Diabetic nephropathy || id:finn-b-DM_NEPHROPATHY	|| id:ebi-a-GCST90001769	Inverse variance weighted	20.8736	24	0.646173
759	ebi-a-GCST90001770	finn-b-DM_NEPHROPATHY	Diabetic nephropathy || id:finn-b-DM_NEPHROPATHY	|| id:ebi-a-GCST90001770	MR Egger	7.92425	3	0.0476034
760	ebi-a-GCST90001770	finn-b-DM_NEPHROPATHY	Diabetic nephropathy || id:finn-b-DM_NEPHROPATHY	|| id:ebi-a-GCST90001770	Inverse variance weighted	8.69541	4	0.0691803
761	ebi-a-GCST90001771	finn-b-DM_NEPHROPATHY	Diabetic nephropathy || id:finn-b-DM_NEPHROPATHY	|| id:ebi-a-GCST90001771	MR Egger	29.4952	24	0.20205
762	ebi-a-GCST90001771	finn-b-DM_NEPHROPATHY	Diabetic nephropathy || id:finn-b-DM_NEPHROPATHY	|| id:ebi-a-GCST90001771	Inverse variance weighted	30.5077	25	0.20584
763	ebi-a-GCST90001772	finn-b-DM_NEPHROPATHY	Diabetic nephropathy || id:finn-b-DM_NEPHROPATHY	|| id:ebi-a-GCST90001772	MR Egger	37.6936	18	0.00425144
764	ebi-a-GCST90001772	finn-b-DM_NEPHROPATHY	Diabetic nephropathy || id:finn-b-DM_NEPHROPATHY	|| id:ebi-a-GCST90001772	Inverse variance weighted	37.8653	19	0.00617322
765	ebi-a-GCST90001773	finn-b-DM_NEPHROPATHY	Diabetic nephropathy || id:finn-b-DM_NEPHROPATHY	|| id:ebi-a-GCST90001773	MR Egger	48.6265	26	0.00456813
766	ebi-a-GCST90001773	finn-b-DM_NEPHROPATHY	Diabetic nephropathy || id:finn-b-DM_NEPHROPATHY	|| id:ebi-a-GCST90001773	Inverse variance weighted	49.8407	27	0.00474744
767	ebi-a-GCST90001774	finn-b-DM_NEPHROPATHY	Diabetic nephropathy || id:finn-b-DM_NEPHROPATHY	|| id:ebi-a-GCST90001774	MR Egger	17.8594	15	0.270131
768	ebi-a-GCST90001774	finn-b-DM_NEPHROPATHY	Diabetic nephropathy || id:finn-b-DM_NEPHROPATHY	|| id:ebi-a-GCST90001774	Inverse variance weighted	18.0625	16	0.320251
769	ebi-a-GCST90001775	finn-b-DM_NEPHROPATHY	Diabetic nephropathy || id:finn-b-DM_NEPHROPATHY	|| id:ebi-a-GCST90001775	MR Egger	19.6076	19	0.418527
770	ebi-a-GCST90001775	finn-b-DM_NEPHROPATHY	Diabetic nephropathy || id:finn-b-DM_NEPHROPATHY	|| id:ebi-a-GCST90001775	Inverse variance weighted	27.6186	20	0.11874
771	ebi-a-GCST90001776	finn-b-DM_NEPHROPATHY	Diabetic nephropathy || id:finn-b-DM_NEPHROPATHY	|| id:ebi-a-GCST90001776	MR Egger	10.3697	14	0.734683
772	ebi-a-GCST90001776	finn-b-DM_NEPHROPATHY	Diabetic nephropathy || id:finn-b-DM_NEPHROPATHY	|| id:ebi-a-GCST90001776	Inverse variance weighted	11.8687	15	0.688935
773	ebi-a-GCST90001777	finn-b-DM_NEPHROPATHY	Diabetic nephropathy || id:finn-b-DM_NEPHROPATHY	|| id:ebi-a-GCST90001777	MR Egger	10.4611	16	0.841463
774	ebi-a-GCST90001777	finn-b-DM_NEPHROPATHY	Diabetic nephropathy || id:finn-b-DM_NEPHROPATHY	|| id:ebi-a-GCST90001777	Inverse variance weighted	11.0354	17	0.854717
775	ebi-a-GCST90001778	finn-b-DM_NEPHROPATHY	Diabetic nephropathy || id:finn-b-DM_NEPHROPATHY	|| id:ebi-a-GCST90001778	MR Egger	17.9507	20	0.590655
776	ebi-a-GCST90001778	finn-b-DM_NEPHROPATHY	Diabetic nephropathy || id:finn-b-DM_NEPHROPATHY	|| id:ebi-a-GCST90001778	Inverse variance weighted	17.9721	21	0.65077
777	ebi-a-GCST90001779	finn-b-DM_NEPHROPATHY	Diabetic nephropathy || id:finn-b-DM_NEPHROPATHY	|| id:ebi-a-GCST90001779	MR Egger	26.0371	19	0.129158
778	ebi-a-GCST90001779	finn-b-DM_NEPHROPATHY	Diabetic nephropathy || id:finn-b-DM_NEPHROPATHY	|| id:ebi-a-GCST90001779	Inverse variance weighted	28.2248	20	0.104184
779	ebi-a-GCST90001780	finn-b-DM_NEPHROPATHY	Diabetic nephropathy || id:finn-b-DM_NEPHROPATHY	|| id:ebi-a-GCST90001780	MR Egger	31.4742	20	0.0492338
780	ebi-a-GCST90001780	finn-b-DM_NEPHROPATHY	Diabetic nephropathy || id:finn-b-DM_NEPHROPATHY	|| id:ebi-a-GCST90001780	Inverse variance weighted	32.2851	21	0.0547702
781	ebi-a-GCST90001781	finn-b-DM_NEPHROPATHY	Diabetic nephropathy || id:finn-b-DM_NEPHROPATHY	|| id:ebi-a-GCST90001781	MR Egger	20.6304	20	0.419165
782	ebi-a-GCST90001781	finn-b-DM_NEPHROPATHY	Diabetic nephropathy || id:finn-b-DM_NEPHROPATHY	|| id:ebi-a-GCST90001781	Inverse variance weighted	21.1207	21	0.451592
783	ebi-a-GCST90001782	finn-b-DM_NEPHROPATHY	Diabetic nephropathy || id:finn-b-DM_NEPHROPATHY	|| id:ebi-a-GCST90001782	MR Egger	17.2409	17	0.438162
784	ebi-a-GCST90001782	finn-b-DM_NEPHROPATHY	Diabetic nephropathy || id:finn-b-DM_NEPHROPATHY	|| id:ebi-a-GCST90001782	Inverse variance weighted	18.4714	18	0.425027
785	ebi-a-GCST90001783	finn-b-DM_NEPHROPATHY	Diabetic nephropathy || id:finn-b-DM_NEPHROPATHY	|| id:ebi-a-GCST90001783	MR Egger	13.8561	10	0.179657
786	ebi-a-GCST90001783	finn-b-DM_NEPHROPATHY	Diabetic nephropathy || id:finn-b-DM_NEPHROPATHY	|| id:ebi-a-GCST90001783	Inverse variance weighted	14.3624	11	0.213587
787	ebi-a-GCST90001784	finn-b-DM_NEPHROPATHY	Diabetic nephropathy || id:finn-b-DM_NEPHROPATHY	|| id:ebi-a-GCST90001784	MR Egger	20.7645	19	0.349961
788	ebi-a-GCST90001784	finn-b-DM_NEPHROPATHY	Diabetic nephropathy || id:finn-b-DM_NEPHROPATHY	|| id:ebi-a-GCST90001784	Inverse variance weighted	24.0776	20	0.239019
789	ebi-a-GCST90001785	finn-b-DM_NEPHROPATHY	Diabetic nephropathy || id:finn-b-DM_NEPHROPATHY	|| id:ebi-a-GCST90001785	MR Egger	14.0823	22	0.898534
790	ebi-a-GCST90001785	finn-b-DM_NEPHROPATHY	Diabetic nephropathy || id:finn-b-DM_NEPHROPATHY	|| id:ebi-a-GCST90001785	Inverse variance weighted	25.1864	23	0.340747
791	ebi-a-GCST90001786	finn-b-DM_NEPHROPATHY	Diabetic nephropathy || id:finn-b-DM_NEPHROPATHY	|| id:ebi-a-GCST90001786	MR Egger	20.1382	16	0.214058
792	ebi-a-GCST90001786	finn-b-DM_NEPHROPATHY	Diabetic nephropathy || id:finn-b-DM_NEPHROPATHY	|| id:ebi-a-GCST90001786	Inverse variance weighted	20.2329	17	0.262491
793	ebi-a-GCST90001787	finn-b-DM_NEPHROPATHY	Diabetic nephropathy || id:finn-b-DM_NEPHROPATHY	|| id:ebi-a-GCST90001787	MR Egger	10.7729	17	0.868125
794	ebi-a-GCST90001787	finn-b-DM_NEPHROPATHY	Diabetic nephropathy || id:finn-b-DM_NEPHROPATHY	|| id:ebi-a-GCST90001787	Inverse variance weighted	13.448	18	0.764301
795	ebi-a-GCST90001788	finn-b-DM_NEPHROPATHY	Diabetic nephropathy || id:finn-b-DM_NEPHROPATHY	|| id:ebi-a-GCST90001788	MR Egger	17.2264	13	0.189159
796	ebi-a-GCST90001788	finn-b-DM_NEPHROPATHY	Diabetic nephropathy || id:finn-b-DM_NEPHROPATHY	|| id:ebi-a-GCST90001788	Inverse variance weighted	20.8672	14	0.105084
797	ebi-a-GCST90001789	finn-b-DM_NEPHROPATHY	Diabetic nephropathy || id:finn-b-DM_NEPHROPATHY	|| id:ebi-a-GCST90001789	MR Egger	17.9074	14	0.211032
798	ebi-a-GCST90001789	finn-b-DM_NEPHROPATHY	Diabetic nephropathy || id:finn-b-DM_NEPHROPATHY	|| id:ebi-a-GCST90001789	Inverse variance weighted	18.0528	15	0.2599
799	ebi-a-GCST90001790	finn-b-DM_NEPHROPATHY	Diabetic nephropathy || id:finn-b-DM_NEPHROPATHY	|| id:ebi-a-GCST90001790	MR Egger	22.6693	16	0.122866
800	ebi-a-GCST90001790	finn-b-DM_NEPHROPATHY	Diabetic nephropathy || id:finn-b-DM_NEPHROPATHY	|| id:ebi-a-GCST90001790	Inverse variance weighted	27.5157	17	0.0509246
801	ebi-a-GCST90001791	finn-b-DM_NEPHROPATHY	Diabetic nephropathy || id:finn-b-DM_NEPHROPATHY	|| id:ebi-a-GCST90001791	MR Egger	19.3488	20	0.499267
802	ebi-a-GCST90001791	finn-b-DM_NEPHROPATHY	Diabetic nephropathy || id:finn-b-DM_NEPHROPATHY	|| id:ebi-a-GCST90001791	Inverse variance weighted	19.7855	21	0.534883
803	ebi-a-GCST90001792	finn-b-DM_NEPHROPATHY	Diabetic nephropathy || id:finn-b-DM_NEPHROPATHY	|| id:ebi-a-GCST90001792	MR Egger	11.0557	12	0.524149
804	ebi-a-GCST90001792	finn-b-DM_NEPHROPATHY	Diabetic nephropathy || id:finn-b-DM_NEPHROPATHY	|| id:ebi-a-GCST90001792	Inverse variance weighted	13.1571	13	0.435755
805	ebi-a-GCST90001793	finn-b-DM_NEPHROPATHY	Diabetic nephropathy || id:finn-b-DM_NEPHROPATHY	|| id:ebi-a-GCST90001793	MR Egger	10.6451	16	0.830842
806	ebi-a-GCST90001793	finn-b-DM_NEPHROPATHY	Diabetic nephropathy || id:finn-b-DM_NEPHROPATHY	|| id:ebi-a-GCST90001793	Inverse variance weighted	11.1342	17	0.849501
807	ebi-a-GCST90001794	finn-b-DM_NEPHROPATHY	Diabetic nephropathy || id:finn-b-DM_NEPHROPATHY	|| id:ebi-a-GCST90001794	MR Egger	27.2371	21	0.163142
808	ebi-a-GCST90001794	finn-b-DM_NEPHROPATHY	Diabetic nephropathy || id:finn-b-DM_NEPHROPATHY	|| id:ebi-a-GCST90001794	Inverse variance weighted	29.0446	22	0.143592
809	ebi-a-GCST90001795	finn-b-DM_NEPHROPATHY	Diabetic nephropathy || id:finn-b-DM_NEPHROPATHY	|| id:ebi-a-GCST90001795	MR Egger	16.0003	20	0.716603
810	ebi-a-GCST90001795	finn-b-DM_NEPHROPATHY	Diabetic nephropathy || id:finn-b-DM_NEPHROPATHY	|| id:ebi-a-GCST90001795	Inverse variance weighted	16.0341	21	0.767732
811	ebi-a-GCST90001796	finn-b-DM_NEPHROPATHY	Diabetic nephropathy || id:finn-b-DM_NEPHROPATHY	|| id:ebi-a-GCST90001796	MR Egger	23.7812	9	0.00466093
812	ebi-a-GCST90001796	finn-b-DM_NEPHROPATHY	Diabetic nephropathy || id:finn-b-DM_NEPHROPATHY	|| id:ebi-a-GCST90001796	Inverse variance weighted	24.8419	10	0.00565327
813	ebi-a-GCST90001797	finn-b-DM_NEPHROPATHY	Diabetic nephropathy || id:finn-b-DM_NEPHROPATHY	|| id:ebi-a-GCST90001797	MR Egger	19.2608	16	0.25537
814	ebi-a-GCST90001797	finn-b-DM_NEPHROPATHY	Diabetic nephropathy || id:finn-b-DM_NEPHROPATHY	|| id:ebi-a-GCST90001797	Inverse variance weighted	23.7478	17	0.126451
815	ebi-a-GCST90001798	finn-b-DM_NEPHROPATHY	Diabetic nephropathy || id:finn-b-DM_NEPHROPATHY	|| id:ebi-a-GCST90001798	MR Egger	26.4253	23	0.281203
816	ebi-a-GCST90001798	finn-b-DM_NEPHROPATHY	Diabetic nephropathy || id:finn-b-DM_NEPHROPATHY	|| id:ebi-a-GCST90001798	Inverse variance weighted	30.6637	24	0.163718
817	ebi-a-GCST90001799	finn-b-DM_NEPHROPATHY	Diabetic nephropathy || id:finn-b-DM_NEPHROPATHY	|| id:ebi-a-GCST90001799	MR Egger	22.045	17	0.182993
818	ebi-a-GCST90001799	finn-b-DM_NEPHROPATHY	Diabetic nephropathy || id:finn-b-DM_NEPHROPATHY	|| id:ebi-a-GCST90001799	Inverse variance weighted	22.052	18	0.229683
819	ebi-a-GCST90001800	finn-b-DM_NEPHROPATHY	Diabetic nephropathy || id:finn-b-DM_NEPHROPATHY	|| id:ebi-a-GCST90001800	MR Egger	22.214	26	0.676932
820	ebi-a-GCST90001800	finn-b-DM_NEPHROPATHY	Diabetic nephropathy || id:finn-b-DM_NEPHROPATHY	|| id:ebi-a-GCST90001800	Inverse variance weighted	22.215	27	0.726375
821	ebi-a-GCST90001801	finn-b-DM_NEPHROPATHY	Diabetic nephropathy || id:finn-b-DM_NEPHROPATHY	|| id:ebi-a-GCST90001801	MR Egger	22.9827	20	0.289645
822	ebi-a-GCST90001801	finn-b-DM_NEPHROPATHY	Diabetic nephropathy || id:finn-b-DM_NEPHROPATHY	|| id:ebi-a-GCST90001801	Inverse variance weighted	22.9844	21	0.344808
823	ebi-a-GCST90001802	finn-b-DM_NEPHROPATHY	Diabetic nephropathy || id:finn-b-DM_NEPHROPATHY	|| id:ebi-a-GCST90001802	MR Egger	38.8524	22	0.0146714
824	ebi-a-GCST90001802	finn-b-DM_NEPHROPATHY	Diabetic nephropathy || id:finn-b-DM_NEPHROPATHY	|| id:ebi-a-GCST90001802	Inverse variance weighted	39.6594	23	0.016776
825	ebi-a-GCST90001803	finn-b-DM_NEPHROPATHY	Diabetic nephropathy || id:finn-b-DM_NEPHROPATHY	|| id:ebi-a-GCST90001803	MR Egger	23.4379	12	0.02423
826	ebi-a-GCST90001803	finn-b-DM_NEPHROPATHY	Diabetic nephropathy || id:finn-b-DM_NEPHROPATHY	|| id:ebi-a-GCST90001803	Inverse variance weighted	24.7149	13	0.0251562
827	ebi-a-GCST90001804	finn-b-DM_NEPHROPATHY	Diabetic nephropathy || id:finn-b-DM_NEPHROPATHY	|| id:ebi-a-GCST90001804	MR Egger	32.5917	24	0.112986
828	ebi-a-GCST90001804	finn-b-DM_NEPHROPATHY	Diabetic nephropathy || id:finn-b-DM_NEPHROPATHY	|| id:ebi-a-GCST90001804	Inverse variance weighted	32.6817	25	0.13922
829	ebi-a-GCST90001805	finn-b-DM_NEPHROPATHY	Diabetic nephropathy || id:finn-b-DM_NEPHROPATHY	|| id:ebi-a-GCST90001805	MR Egger	19.7172	17	0.288951
830	ebi-a-GCST90001805	finn-b-DM_NEPHROPATHY	Diabetic nephropathy || id:finn-b-DM_NEPHROPATHY	|| id:ebi-a-GCST90001805	Inverse variance weighted	20.1131	18	0.32649
831	ebi-a-GCST90001806	finn-b-DM_NEPHROPATHY	Diabetic nephropathy || id:finn-b-DM_NEPHROPATHY	|| id:ebi-a-GCST90001806	MR Egger	22.363	25	0.614707
832	ebi-a-GCST90001806	finn-b-DM_NEPHROPATHY	Diabetic nephropathy || id:finn-b-DM_NEPHROPATHY	|| id:ebi-a-GCST90001806	Inverse variance weighted	24.383	26	0.554072
833	ebi-a-GCST90001807	finn-b-DM_NEPHROPATHY	Diabetic nephropathy || id:finn-b-DM_NEPHROPATHY	|| id:ebi-a-GCST90001807	MR Egger	18.1008	13	0.153729
834	ebi-a-GCST90001807	finn-b-DM_NEPHROPATHY	Diabetic nephropathy || id:finn-b-DM_NEPHROPATHY	|| id:ebi-a-GCST90001807	Inverse variance weighted	19.3563	14	0.151778
835	ebi-a-GCST90001808	finn-b-DM_NEPHROPATHY	Diabetic nephropathy || id:finn-b-DM_NEPHROPATHY	|| id:ebi-a-GCST90001808	MR Egger	28.0126	25	0.307273
836	ebi-a-GCST90001808	finn-b-DM_NEPHROPATHY	Diabetic nephropathy || id:finn-b-DM_NEPHROPATHY	|| id:ebi-a-GCST90001808	Inverse variance weighted	29.568	26	0.285893
837	ebi-a-GCST90001809	finn-b-DM_NEPHROPATHY	Diabetic nephropathy || id:finn-b-DM_NEPHROPATHY	|| id:ebi-a-GCST90001809	MR Egger	16.2155	17	0.508611
838	ebi-a-GCST90001809	finn-b-DM_NEPHROPATHY	Diabetic nephropathy || id:finn-b-DM_NEPHROPATHY	|| id:ebi-a-GCST90001809	Inverse variance weighted	16.3874	18	0.565533
839	ebi-a-GCST90001810	finn-b-DM_NEPHROPATHY	Diabetic nephropathy || id:finn-b-DM_NEPHROPATHY	|| id:ebi-a-GCST90001810	MR Egger	21.5329	15	0.120649
840	ebi-a-GCST90001810	finn-b-DM_NEPHROPATHY	Diabetic nephropathy || id:finn-b-DM_NEPHROPATHY	|| id:ebi-a-GCST90001810	Inverse variance weighted	22.2423	16	0.135539
841	ebi-a-GCST90001811	finn-b-DM_NEPHROPATHY	Diabetic nephropathy || id:finn-b-DM_NEPHROPATHY	|| id:ebi-a-GCST90001811	MR Egger	20.1562	12	0.0641886
842	ebi-a-GCST90001811	finn-b-DM_NEPHROPATHY	Diabetic nephropathy || id:finn-b-DM_NEPHROPATHY	|| id:ebi-a-GCST90001811	Inverse variance weighted	23.0228	13	0.0414032
843	ebi-a-GCST90001812	finn-b-DM_NEPHROPATHY	Diabetic nephropathy || id:finn-b-DM_NEPHROPATHY	|| id:ebi-a-GCST90001812	MR Egger	11.9126	14	0.613323
844	ebi-a-GCST90001812	finn-b-DM_NEPHROPATHY	Diabetic nephropathy || id:finn-b-DM_NEPHROPATHY	|| id:ebi-a-GCST90001812	Inverse variance weighted	11.9142	15	0.685512
845	ebi-a-GCST90001813	finn-b-DM_NEPHROPATHY	Diabetic nephropathy || id:finn-b-DM_NEPHROPATHY	|| id:ebi-a-GCST90001813	MR Egger	15.057	19	0.718965
846	ebi-a-GCST90001813	finn-b-DM_NEPHROPATHY	Diabetic nephropathy || id:finn-b-DM_NEPHROPATHY	|| id:ebi-a-GCST90001813	Inverse variance weighted	16.428	20	0.689741
847	ebi-a-GCST90001814	finn-b-DM_NEPHROPATHY	Diabetic nephropathy || id:finn-b-DM_NEPHROPATHY	|| id:ebi-a-GCST90001814	MR Egger	12.3506	11	0.337876
848	ebi-a-GCST90001814	finn-b-DM_NEPHROPATHY	Diabetic nephropathy || id:finn-b-DM_NEPHROPATHY	|| id:ebi-a-GCST90001814	Inverse variance weighted	12.4181	12	0.412711
849	ebi-a-GCST90001815	finn-b-DM_NEPHROPATHY	Diabetic nephropathy || id:finn-b-DM_NEPHROPATHY	|| id:ebi-a-GCST90001815	MR Egger	14.0354	14	0.447077
850	ebi-a-GCST90001815	finn-b-DM_NEPHROPATHY	Diabetic nephropathy || id:finn-b-DM_NEPHROPATHY	|| id:ebi-a-GCST90001815	Inverse variance weighted	14.0712	15	0.520136
851	ebi-a-GCST90001816	finn-b-DM_NEPHROPATHY	Diabetic nephropathy || id:finn-b-DM_NEPHROPATHY	|| id:ebi-a-GCST90001816	MR Egger	21.8134	19	0.293641
852	ebi-a-GCST90001816	finn-b-DM_NEPHROPATHY	Diabetic nephropathy || id:finn-b-DM_NEPHROPATHY	|| id:ebi-a-GCST90001816	Inverse variance weighted	23.6297	20	0.25894
853	ebi-a-GCST90001817	finn-b-DM_NEPHROPATHY	Diabetic nephropathy || id:finn-b-DM_NEPHROPATHY	|| id:ebi-a-GCST90001817	MR Egger	16.4435	10	0.0876218
854	ebi-a-GCST90001817	finn-b-DM_NEPHROPATHY	Diabetic nephropathy || id:finn-b-DM_NEPHROPATHY	|| id:ebi-a-GCST90001817	Inverse variance weighted	16.5234	11	0.122786
855	ebi-a-GCST90001818	finn-b-DM_NEPHROPATHY	Diabetic nephropathy || id:finn-b-DM_NEPHROPATHY	|| id:ebi-a-GCST90001818	MR Egger	6.01304	9	0.738612
856	ebi-a-GCST90001818	finn-b-DM_NEPHROPATHY	Diabetic nephropathy || id:finn-b-DM_NEPHROPATHY	|| id:ebi-a-GCST90001818	Inverse variance weighted	12.4825	10	0.254062
857	ebi-a-GCST90001819	finn-b-DM_NEPHROPATHY	Diabetic nephropathy || id:finn-b-DM_NEPHROPATHY	|| id:ebi-a-GCST90001819	MR Egger	10.2605	17	0.892334
858	ebi-a-GCST90001819	finn-b-DM_NEPHROPATHY	Diabetic nephropathy || id:finn-b-DM_NEPHROPATHY	|| id:ebi-a-GCST90001819	Inverse variance weighted	10.8662	18	0.899948
859	ebi-a-GCST90001820	finn-b-DM_NEPHROPATHY	Diabetic nephropathy || id:finn-b-DM_NEPHROPATHY	|| id:ebi-a-GCST90001820	MR Egger	49.1549	19	0.000174331
860	ebi-a-GCST90001820	finn-b-DM_NEPHROPATHY	Diabetic nephropathy || id:finn-b-DM_NEPHROPATHY	|| id:ebi-a-GCST90001820	Inverse variance weighted	50.1558	20	0.000210386
861	ebi-a-GCST90001821	finn-b-DM_NEPHROPATHY	Diabetic nephropathy || id:finn-b-DM_NEPHROPATHY	|| id:ebi-a-GCST90001821	MR Egger	21.0501	26	0.739371
862	ebi-a-GCST90001821	finn-b-DM_NEPHROPATHY	Diabetic nephropathy || id:finn-b-DM_NEPHROPATHY	|| id:ebi-a-GCST90001821	Inverse variance weighted	22.4414	27	0.714624
863	ebi-a-GCST90001822	finn-b-DM_NEPHROPATHY	Diabetic nephropathy || id:finn-b-DM_NEPHROPATHY	|| id:ebi-a-GCST90001822	MR Egger	55.324	23	0.00017581
864	ebi-a-GCST90001822	finn-b-DM_NEPHROPATHY	Diabetic nephropathy || id:finn-b-DM_NEPHROPATHY	|| id:ebi-a-GCST90001822	Inverse variance weighted	55.3769	24	0.00027843
865	ebi-a-GCST90001823	finn-b-DM_NEPHROPATHY	Diabetic nephropathy || id:finn-b-DM_NEPHROPATHY	|| id:ebi-a-GCST90001823	MR Egger	10.723	12	0.552796
866	ebi-a-GCST90001823	finn-b-DM_NEPHROPATHY	Diabetic nephropathy || id:finn-b-DM_NEPHROPATHY	|| id:ebi-a-GCST90001823	Inverse variance weighted	10.7298	13	0.633439
867	ebi-a-GCST90001824	finn-b-DM_NEPHROPATHY	Diabetic nephropathy || id:finn-b-DM_NEPHROPATHY	|| id:ebi-a-GCST90001824	MR Egger	39.2368	21	0.00919517
868	ebi-a-GCST90001824	finn-b-DM_NEPHROPATHY	Diabetic nephropathy || id:finn-b-DM_NEPHROPATHY	|| id:ebi-a-GCST90001824	Inverse variance weighted	41.2579	22	0.00767752
869	ebi-a-GCST90001825	finn-b-DM_NEPHROPATHY	Diabetic nephropathy || id:finn-b-DM_NEPHROPATHY	|| id:ebi-a-GCST90001825	MR Egger	19.1161	18	0.384704
870	ebi-a-GCST90001825	finn-b-DM_NEPHROPATHY	Diabetic nephropathy || id:finn-b-DM_NEPHROPATHY	|| id:ebi-a-GCST90001825	Inverse variance weighted	19.4175	19	0.43036
871	ebi-a-GCST90001826	finn-b-DM_NEPHROPATHY	Diabetic nephropathy || id:finn-b-DM_NEPHROPATHY	|| id:ebi-a-GCST90001826	MR Egger	48.9618	15	1.77721e-05
872	ebi-a-GCST90001826	finn-b-DM_NEPHROPATHY	Diabetic nephropathy || id:finn-b-DM_NEPHROPATHY	|| id:ebi-a-GCST90001826	Inverse variance weighted	50.7874	16	1.71606e-05
873	ebi-a-GCST90001827	finn-b-DM_NEPHROPATHY	Diabetic nephropathy || id:finn-b-DM_NEPHROPATHY	|| id:ebi-a-GCST90001827	MR Egger	17.8943	18	0.462636
874	ebi-a-GCST90001827	finn-b-DM_NEPHROPATHY	Diabetic nephropathy || id:finn-b-DM_NEPHROPATHY	|| id:ebi-a-GCST90001827	Inverse variance weighted	18.6273	19	0.480966
875	ebi-a-GCST90001828	finn-b-DM_NEPHROPATHY	Diabetic nephropathy || id:finn-b-DM_NEPHROPATHY	|| id:ebi-a-GCST90001828	MR Egger	28.0584	25	0.305171
876	ebi-a-GCST90001828	finn-b-DM_NEPHROPATHY	Diabetic nephropathy || id:finn-b-DM_NEPHROPATHY	|| id:ebi-a-GCST90001828	Inverse variance weighted	28.1699	26	0.35015
877	ebi-a-GCST90001829	finn-b-DM_NEPHROPATHY	Diabetic nephropathy || id:finn-b-DM_NEPHROPATHY	|| id:ebi-a-GCST90001829	MR Egger	21.8188	16	0.149138
878	ebi-a-GCST90001829	finn-b-DM_NEPHROPATHY	Diabetic nephropathy || id:finn-b-DM_NEPHROPATHY	|| id:ebi-a-GCST90001829	Inverse variance weighted	22.2433	17	0.175541
879	ebi-a-GCST90001830	finn-b-DM_NEPHROPATHY	Diabetic nephropathy || id:finn-b-DM_NEPHROPATHY	|| id:ebi-a-GCST90001830	MR Egger	5.2217	9	0.814569
880	ebi-a-GCST90001830	finn-b-DM_NEPHROPATHY	Diabetic nephropathy || id:finn-b-DM_NEPHROPATHY	|| id:ebi-a-GCST90001830	Inverse variance weighted	5.49373	10	0.855856
881	ebi-a-GCST90001831	finn-b-DM_NEPHROPATHY	Diabetic nephropathy || id:finn-b-DM_NEPHROPATHY	|| id:ebi-a-GCST90001831	MR Egger	12.5854	9	0.182282
882	ebi-a-GCST90001831	finn-b-DM_NEPHROPATHY	Diabetic nephropathy || id:finn-b-DM_NEPHROPATHY	|| id:ebi-a-GCST90001831	Inverse variance weighted	12.5918	10	0.247401
883	ebi-a-GCST90001832	finn-b-DM_NEPHROPATHY	Diabetic nephropathy || id:finn-b-DM_NEPHROPATHY	|| id:ebi-a-GCST90001832	MR Egger	13.8724	11	0.240133
884	ebi-a-GCST90001832	finn-b-DM_NEPHROPATHY	Diabetic nephropathy || id:finn-b-DM_NEPHROPATHY	|| id:ebi-a-GCST90001832	Inverse variance weighted	18.92	12	0.0904783
885	ebi-a-GCST90001833	finn-b-DM_NEPHROPATHY	Diabetic nephropathy || id:finn-b-DM_NEPHROPATHY	|| id:ebi-a-GCST90001833	MR Egger	27.7233	20	0.116113
886	ebi-a-GCST90001833	finn-b-DM_NEPHROPATHY	Diabetic nephropathy || id:finn-b-DM_NEPHROPATHY	|| id:ebi-a-GCST90001833	Inverse variance weighted	28.43	21	0.128372
887	ebi-a-GCST90001834	finn-b-DM_NEPHROPATHY	Diabetic nephropathy || id:finn-b-DM_NEPHROPATHY	|| id:ebi-a-GCST90001834	MR Egger	15.3738	20	0.754634
888	ebi-a-GCST90001834	finn-b-DM_NEPHROPATHY	Diabetic nephropathy || id:finn-b-DM_NEPHROPATHY	|| id:ebi-a-GCST90001834	Inverse variance weighted	16.5967	21	0.735244
889	ebi-a-GCST90001835	finn-b-DM_NEPHROPATHY	Diabetic nephropathy || id:finn-b-DM_NEPHROPATHY	|| id:ebi-a-GCST90001835	MR Egger	10.7258	11	0.466515
890	ebi-a-GCST90001835	finn-b-DM_NEPHROPATHY	Diabetic nephropathy || id:finn-b-DM_NEPHROPATHY	|| id:ebi-a-GCST90001835	Inverse variance weighted	16.0601	12	0.188498
891	ebi-a-GCST90001836	finn-b-DM_NEPHROPATHY	Diabetic nephropathy || id:finn-b-DM_NEPHROPATHY	|| id:ebi-a-GCST90001836	MR Egger	24.2501	19	0.186732
892	ebi-a-GCST90001836	finn-b-DM_NEPHROPATHY	Diabetic nephropathy || id:finn-b-DM_NEPHROPATHY	|| id:ebi-a-GCST90001836	Inverse variance weighted	25.9907	20	0.16612
893	ebi-a-GCST90001837	finn-b-DM_NEPHROPATHY	Diabetic nephropathy || id:finn-b-DM_NEPHROPATHY	|| id:ebi-a-GCST90001837	MR Egger	6.04678	14	0.965299
894	ebi-a-GCST90001837	finn-b-DM_NEPHROPATHY	Diabetic nephropathy || id:finn-b-DM_NEPHROPATHY	|| id:ebi-a-GCST90001837	Inverse variance weighted	6.62081	15	0.967331
895	ebi-a-GCST90001838	finn-b-DM_NEPHROPATHY	Diabetic nephropathy || id:finn-b-DM_NEPHROPATHY	|| id:ebi-a-GCST90001838	MR Egger	17.8646	21	0.657557
896	ebi-a-GCST90001838	finn-b-DM_NEPHROPATHY	Diabetic nephropathy || id:finn-b-DM_NEPHROPATHY	|| id:ebi-a-GCST90001838	Inverse variance weighted	18.6112	22	0.669197
897	ebi-a-GCST90001839	finn-b-DM_NEPHROPATHY	Diabetic nephropathy || id:finn-b-DM_NEPHROPATHY	|| id:ebi-a-GCST90001839	MR Egger	11.1097	14	0.677401
898	ebi-a-GCST90001839	finn-b-DM_NEPHROPATHY	Diabetic nephropathy || id:finn-b-DM_NEPHROPATHY	|| id:ebi-a-GCST90001839	Inverse variance weighted	12.1231	15	0.669691
899	ebi-a-GCST90001840	finn-b-DM_NEPHROPATHY	Diabetic nephropathy || id:finn-b-DM_NEPHROPATHY	|| id:ebi-a-GCST90001840	MR Egger	13.228	17	0.720797
900	ebi-a-GCST90001840	finn-b-DM_NEPHROPATHY	Diabetic nephropathy || id:finn-b-DM_NEPHROPATHY	|| id:ebi-a-GCST90001840	Inverse variance weighted	14.1111	18	0.721819
901	ebi-a-GCST90001841	finn-b-DM_NEPHROPATHY	Diabetic nephropathy || id:finn-b-DM_NEPHROPATHY	|| id:ebi-a-GCST90001841	MR Egger	17.2289	19	0.574362
902	ebi-a-GCST90001841	finn-b-DM_NEPHROPATHY	Diabetic nephropathy || id:finn-b-DM_NEPHROPATHY	|| id:ebi-a-GCST90001841	Inverse variance weighted	21.9672	20	0.342293
903	ebi-a-GCST90001842	finn-b-DM_NEPHROPATHY	Diabetic nephropathy || id:finn-b-DM_NEPHROPATHY	|| id:ebi-a-GCST90001842	MR Egger	18.8355	25	0.804941
904	ebi-a-GCST90001842	finn-b-DM_NEPHROPATHY	Diabetic nephropathy || id:finn-b-DM_NEPHROPATHY	|| id:ebi-a-GCST90001842	Inverse variance weighted	18.8676	26	0.841969
905	ebi-a-GCST90001843	finn-b-DM_NEPHROPATHY	Diabetic nephropathy || id:finn-b-DM_NEPHROPATHY	|| id:ebi-a-GCST90001843	MR Egger	17.4481	14	0.233082
906	ebi-a-GCST90001843	finn-b-DM_NEPHROPATHY	Diabetic nephropathy || id:finn-b-DM_NEPHROPATHY	|| id:ebi-a-GCST90001843	Inverse variance weighted	17.451	15	0.292626
907	ebi-a-GCST90001844	finn-b-DM_NEPHROPATHY	Diabetic nephropathy || id:finn-b-DM_NEPHROPATHY	|| id:ebi-a-GCST90001844	MR Egger	9.63844	17	0.918084
908	ebi-a-GCST90001844	finn-b-DM_NEPHROPATHY	Diabetic nephropathy || id:finn-b-DM_NEPHROPATHY	|| id:ebi-a-GCST90001844	Inverse variance weighted	10.405	18	0.917882
909	ebi-a-GCST90001845	finn-b-DM_NEPHROPATHY	Diabetic nephropathy || id:finn-b-DM_NEPHROPATHY	|| id:ebi-a-GCST90001845	MR Egger	23.7612	23	0.417127
910	ebi-a-GCST90001845	finn-b-DM_NEPHROPATHY	Diabetic nephropathy || id:finn-b-DM_NEPHROPATHY	|| id:ebi-a-GCST90001845	Inverse variance weighted	28.2554	24	0.249416
911	ebi-a-GCST90001846	finn-b-DM_NEPHROPATHY	Diabetic nephropathy || id:finn-b-DM_NEPHROPATHY	|| id:ebi-a-GCST90001846	MR Egger	19.1958	11	0.0576675
912	ebi-a-GCST90001846	finn-b-DM_NEPHROPATHY	Diabetic nephropathy || id:finn-b-DM_NEPHROPATHY	|| id:ebi-a-GCST90001846	Inverse variance weighted	19.749	12	0.071985
913	ebi-a-GCST90001847	finn-b-DM_NEPHROPATHY	Diabetic nephropathy || id:finn-b-DM_NEPHROPATHY	|| id:ebi-a-GCST90001847	MR Egger	21.2182	22	0.507288
914	ebi-a-GCST90001847	finn-b-DM_NEPHROPATHY	Diabetic nephropathy || id:finn-b-DM_NEPHROPATHY	|| id:ebi-a-GCST90001847	Inverse variance weighted	21.2412	23	0.566361
915	ebi-a-GCST90001848	finn-b-DM_NEPHROPATHY	Diabetic nephropathy || id:finn-b-DM_NEPHROPATHY	|| id:ebi-a-GCST90001848	MR Egger	12.0921	13	0.520109
916	ebi-a-GCST90001848	finn-b-DM_NEPHROPATHY	Diabetic nephropathy || id:finn-b-DM_NEPHROPATHY	|| id:ebi-a-GCST90001848	Inverse variance weighted	12.1042	14	0.597936
917	ebi-a-GCST90001849	finn-b-DM_NEPHROPATHY	Diabetic nephropathy || id:finn-b-DM_NEPHROPATHY	|| id:ebi-a-GCST90001849	MR Egger	23.7036	19	0.207769
918	ebi-a-GCST90001849	finn-b-DM_NEPHROPATHY	Diabetic nephropathy || id:finn-b-DM_NEPHROPATHY	|| id:ebi-a-GCST90001849	Inverse variance weighted	23.9838	20	0.2431
919	ebi-a-GCST90001850	finn-b-DM_NEPHROPATHY	Diabetic nephropathy || id:finn-b-DM_NEPHROPATHY	|| id:ebi-a-GCST90001850	MR Egger	20.2501	21	0.505471
920	ebi-a-GCST90001850	finn-b-DM_NEPHROPATHY	Diabetic nephropathy || id:finn-b-DM_NEPHROPATHY	|| id:ebi-a-GCST90001850	Inverse variance weighted	20.345	22	0.561467
921	ebi-a-GCST90001851	finn-b-DM_NEPHROPATHY	Diabetic nephropathy || id:finn-b-DM_NEPHROPATHY	|| id:ebi-a-GCST90001851	MR Egger	23.2312	25	0.564065
922	ebi-a-GCST90001851	finn-b-DM_NEPHROPATHY	Diabetic nephropathy || id:finn-b-DM_NEPHROPATHY	|| id:ebi-a-GCST90001851	Inverse variance weighted	23.5259	26	0.603057
923	ebi-a-GCST90001852	finn-b-DM_NEPHROPATHY	Diabetic nephropathy || id:finn-b-DM_NEPHROPATHY	|| id:ebi-a-GCST90001852	MR Egger	17.8092	13	0.164899
924	ebi-a-GCST90001852	finn-b-DM_NEPHROPATHY	Diabetic nephropathy || id:finn-b-DM_NEPHROPATHY	|| id:ebi-a-GCST90001852	Inverse variance weighted	18.0544	14	0.204314
925	ebi-a-GCST90001853	finn-b-DM_NEPHROPATHY	Diabetic nephropathy || id:finn-b-DM_NEPHROPATHY	|| id:ebi-a-GCST90001853	MR Egger	23.0248	17	0.148445
926	ebi-a-GCST90001853	finn-b-DM_NEPHROPATHY	Diabetic nephropathy || id:finn-b-DM_NEPHROPATHY	|| id:ebi-a-GCST90001853	Inverse variance weighted	23.0477	18	0.188762
927	ebi-a-GCST90001854	finn-b-DM_NEPHROPATHY	Diabetic nephropathy || id:finn-b-DM_NEPHROPATHY	|| id:ebi-a-GCST90001854	MR Egger	27.4153	19	0.0953458
928	ebi-a-GCST90001854	finn-b-DM_NEPHROPATHY	Diabetic nephropathy || id:finn-b-DM_NEPHROPATHY	|| id:ebi-a-GCST90001854	Inverse variance weighted	27.7163	20	0.116288
929	ebi-a-GCST90001855	finn-b-DM_NEPHROPATHY	Diabetic nephropathy || id:finn-b-DM_NEPHROPATHY	|| id:ebi-a-GCST90001855	MR Egger	15.8603	13	0.256758
930	ebi-a-GCST90001855	finn-b-DM_NEPHROPATHY	Diabetic nephropathy || id:finn-b-DM_NEPHROPATHY	|| id:ebi-a-GCST90001855	Inverse variance weighted	16.9735	14	0.257593
931	ebi-a-GCST90001856	finn-b-DM_NEPHROPATHY	Diabetic nephropathy || id:finn-b-DM_NEPHROPATHY	|| id:ebi-a-GCST90001856	MR Egger	26.9923	22	0.21152
932	ebi-a-GCST90001856	finn-b-DM_NEPHROPATHY	Diabetic nephropathy || id:finn-b-DM_NEPHROPATHY	|| id:ebi-a-GCST90001856	Inverse variance weighted	27.303	23	0.243288
933	ebi-a-GCST90001857	finn-b-DM_NEPHROPATHY	Diabetic nephropathy || id:finn-b-DM_NEPHROPATHY	|| id:ebi-a-GCST90001857	MR Egger	18.1037	18	0.448843
934	ebi-a-GCST90001857	finn-b-DM_NEPHROPATHY	Diabetic nephropathy || id:finn-b-DM_NEPHROPATHY	|| id:ebi-a-GCST90001857	Inverse variance weighted	19.1698	19	0.445993
935	ebi-a-GCST90001858	finn-b-DM_NEPHROPATHY	Diabetic nephropathy || id:finn-b-DM_NEPHROPATHY	|| id:ebi-a-GCST90001858	MR Egger	27.4389	27	0.44032
936	ebi-a-GCST90001858	finn-b-DM_NEPHROPATHY	Diabetic nephropathy || id:finn-b-DM_NEPHROPATHY	|| id:ebi-a-GCST90001858	Inverse variance weighted	28.7677	28	0.424382
937	ebi-a-GCST90001859	finn-b-DM_NEPHROPATHY	Diabetic nephropathy || id:finn-b-DM_NEPHROPATHY	|| id:ebi-a-GCST90001859	MR Egger	6.82275	16	0.976528
938	ebi-a-GCST90001859	finn-b-DM_NEPHROPATHY	Diabetic nephropathy || id:finn-b-DM_NEPHROPATHY	|| id:ebi-a-GCST90001859	Inverse variance weighted	8.52551	17	0.953983
939	ebi-a-GCST90001860	finn-b-DM_NEPHROPATHY	Diabetic nephropathy || id:finn-b-DM_NEPHROPATHY	|| id:ebi-a-GCST90001860	MR Egger	32.4886	21	0.0522047
940	ebi-a-GCST90001860	finn-b-DM_NEPHROPATHY	Diabetic nephropathy || id:finn-b-DM_NEPHROPATHY	|| id:ebi-a-GCST90001860	Inverse variance weighted	35.6861	22	0.0328021
941	ebi-a-GCST90001861	finn-b-DM_NEPHROPATHY	Diabetic nephropathy || id:finn-b-DM_NEPHROPATHY	|| id:ebi-a-GCST90001861	MR Egger	22.5546	19	0.257528
942	ebi-a-GCST90001861	finn-b-DM_NEPHROPATHY	Diabetic nephropathy || id:finn-b-DM_NEPHROPATHY	|| id:ebi-a-GCST90001861	Inverse variance weighted	25.0743	20	0.198605
943	ebi-a-GCST90001862	finn-b-DM_NEPHROPATHY	Diabetic nephropathy || id:finn-b-DM_NEPHROPATHY	|| id:ebi-a-GCST90001862	MR Egger	17.1704	12	0.1433
944	ebi-a-GCST90001862	finn-b-DM_NEPHROPATHY	Diabetic nephropathy || id:finn-b-DM_NEPHROPATHY	|| id:ebi-a-GCST90001862	Inverse variance weighted	17.5846	13	0.173936
945	ebi-a-GCST90001863	finn-b-DM_NEPHROPATHY	Diabetic nephropathy || id:finn-b-DM_NEPHROPATHY	|| id:ebi-a-GCST90001863	MR Egger	8.61436	12	0.735468
946	ebi-a-GCST90001863	finn-b-DM_NEPHROPATHY	Diabetic nephropathy || id:finn-b-DM_NEPHROPATHY	|| id:ebi-a-GCST90001863	Inverse variance weighted	12.8139	13	0.46229
947	ebi-a-GCST90001864	finn-b-DM_NEPHROPATHY	Diabetic nephropathy || id:finn-b-DM_NEPHROPATHY	|| id:ebi-a-GCST90001864	MR Egger	25.7026	20	0.175859
948	ebi-a-GCST90001864	finn-b-DM_NEPHROPATHY	Diabetic nephropathy || id:finn-b-DM_NEPHROPATHY	|| id:ebi-a-GCST90001864	Inverse variance weighted	25.7141	21	0.217559
949	ebi-a-GCST90001865	finn-b-DM_NEPHROPATHY	Diabetic nephropathy || id:finn-b-DM_NEPHROPATHY	|| id:ebi-a-GCST90001865	MR Egger	7.83742	10	0.644714
950	ebi-a-GCST90001865	finn-b-DM_NEPHROPATHY	Diabetic nephropathy || id:finn-b-DM_NEPHROPATHY	|| id:ebi-a-GCST90001865	Inverse variance weighted	10.9449	11	0.447891
951	ebi-a-GCST90001866	finn-b-DM_NEPHROPATHY	Diabetic nephropathy || id:finn-b-DM_NEPHROPATHY	|| id:ebi-a-GCST90001866	MR Egger	6.80228	11	0.814862
952	ebi-a-GCST90001866	finn-b-DM_NEPHROPATHY	Diabetic nephropathy || id:finn-b-DM_NEPHROPATHY	|| id:ebi-a-GCST90001866	Inverse variance weighted	10.4223	12	0.578961
953	ebi-a-GCST90001867	finn-b-DM_NEPHROPATHY	Diabetic nephropathy || id:finn-b-DM_NEPHROPATHY	|| id:ebi-a-GCST90001867	MR Egger	28.4956	23	0.19762
954	ebi-a-GCST90001867	finn-b-DM_NEPHROPATHY	Diabetic nephropathy || id:finn-b-DM_NEPHROPATHY	|| id:ebi-a-GCST90001867	Inverse variance weighted	28.7596	24	0.229311
955	ebi-a-GCST90001868	finn-b-DM_NEPHROPATHY	Diabetic nephropathy || id:finn-b-DM_NEPHROPATHY	|| id:ebi-a-GCST90001868	MR Egger	4.75477	7	0.68986
956	ebi-a-GCST90001868	finn-b-DM_NEPHROPATHY	Diabetic nephropathy || id:finn-b-DM_NEPHROPATHY	|| id:ebi-a-GCST90001868	Inverse variance weighted	4.75485	8	0.783428
957	ebi-a-GCST90001869	finn-b-DM_NEPHROPATHY	Diabetic nephropathy || id:finn-b-DM_NEPHROPATHY	|| id:ebi-a-GCST90001869	MR Egger	33.7322	32	0.383681
958	ebi-a-GCST90001869	finn-b-DM_NEPHROPATHY	Diabetic nephropathy || id:finn-b-DM_NEPHROPATHY	|| id:ebi-a-GCST90001869	Inverse variance weighted	33.945	33	0.421828
959	ebi-a-GCST90001870	finn-b-DM_NEPHROPATHY	Diabetic nephropathy || id:finn-b-DM_NEPHROPATHY	|| id:ebi-a-GCST90001870	MR Egger	6.81519	8	0.556698
960	ebi-a-GCST90001870	finn-b-DM_NEPHROPATHY	Diabetic nephropathy || id:finn-b-DM_NEPHROPATHY	|| id:ebi-a-GCST90001870	Inverse variance weighted	9.78861	9	0.367868
961	ebi-a-GCST90001871	finn-b-DM_NEPHROPATHY	Diabetic nephropathy || id:finn-b-DM_NEPHROPATHY	|| id:ebi-a-GCST90001871	MR Egger	22.8119	22	0.412417
962	ebi-a-GCST90001871	finn-b-DM_NEPHROPATHY	Diabetic nephropathy || id:finn-b-DM_NEPHROPATHY	|| id:ebi-a-GCST90001871	Inverse variance weighted	22.8176	23	0.471462
963	ebi-a-GCST90001872	finn-b-DM_NEPHROPATHY	Diabetic nephropathy || id:finn-b-DM_NEPHROPATHY	|| id:ebi-a-GCST90001872	MR Egger	17.4911	16	0.354529
964	ebi-a-GCST90001872	finn-b-DM_NEPHROPATHY	Diabetic nephropathy || id:finn-b-DM_NEPHROPATHY	|| id:ebi-a-GCST90001872	Inverse variance weighted	18.0085	17	0.388302
965	ebi-a-GCST90001873	finn-b-DM_NEPHROPATHY	Diabetic nephropathy || id:finn-b-DM_NEPHROPATHY	|| id:ebi-a-GCST90001873	MR Egger	18.4371	13	0.141617
966	ebi-a-GCST90001873	finn-b-DM_NEPHROPATHY	Diabetic nephropathy || id:finn-b-DM_NEPHROPATHY	|| id:ebi-a-GCST90001873	Inverse variance weighted	20.4749	14	0.115866
967	ebi-a-GCST90001874	finn-b-DM_NEPHROPATHY	Diabetic nephropathy || id:finn-b-DM_NEPHROPATHY	|| id:ebi-a-GCST90001874	MR Egger	34.4519	22	0.0441634
968	ebi-a-GCST90001874	finn-b-DM_NEPHROPATHY	Diabetic nephropathy || id:finn-b-DM_NEPHROPATHY	|| id:ebi-a-GCST90001874	Inverse variance weighted	34.4769	23	0.0585702
969	ebi-a-GCST90001875	finn-b-DM_NEPHROPATHY	Diabetic nephropathy || id:finn-b-DM_NEPHROPATHY	|| id:ebi-a-GCST90001875	MR Egger	25.7727	16	0.0573112
970	ebi-a-GCST90001875	finn-b-DM_NEPHROPATHY	Diabetic nephropathy || id:finn-b-DM_NEPHROPATHY	|| id:ebi-a-GCST90001875	Inverse variance weighted	25.7804	17	0.0785563
971	ebi-a-GCST90001876	finn-b-DM_NEPHROPATHY	Diabetic nephropathy || id:finn-b-DM_NEPHROPATHY	|| id:ebi-a-GCST90001876	MR Egger	21.1365	13	0.0702716
972	ebi-a-GCST90001876	finn-b-DM_NEPHROPATHY	Diabetic nephropathy || id:finn-b-DM_NEPHROPATHY	|| id:ebi-a-GCST90001876	Inverse variance weighted	23.1077	14	0.0585395
973	ebi-a-GCST90001877	finn-b-DM_NEPHROPATHY	Diabetic nephropathy || id:finn-b-DM_NEPHROPATHY	|| id:ebi-a-GCST90001877	MR Egger	23.2949	14	0.0556369
974	ebi-a-GCST90001877	finn-b-DM_NEPHROPATHY	Diabetic nephropathy || id:finn-b-DM_NEPHROPATHY	|| id:ebi-a-GCST90001877	Inverse variance weighted	23.3075	15	0.0778251
975	ebi-a-GCST90001878	finn-b-DM_NEPHROPATHY	Diabetic nephropathy || id:finn-b-DM_NEPHROPATHY	|| id:ebi-a-GCST90001878	MR Egger	27.8084	16	0.0333261
976	ebi-a-GCST90001878	finn-b-DM_NEPHROPATHY	Diabetic nephropathy || id:finn-b-DM_NEPHROPATHY	|| id:ebi-a-GCST90001878	Inverse variance weighted	28.1034	17	0.0437445
977	ebi-a-GCST90001879	finn-b-DM_NEPHROPATHY	Diabetic nephropathy || id:finn-b-DM_NEPHROPATHY	|| id:ebi-a-GCST90001879	MR Egger	35.0984	21	0.0275411
978	ebi-a-GCST90001879	finn-b-DM_NEPHROPATHY	Diabetic nephropathy || id:finn-b-DM_NEPHROPATHY	|| id:ebi-a-GCST90001879	Inverse variance weighted	36.5017	22	0.0268104
979	ebi-a-GCST90001880	finn-b-DM_NEPHROPATHY	Diabetic nephropathy || id:finn-b-DM_NEPHROPATHY	|| id:ebi-a-GCST90001880	MR Egger	20.6774	16	0.191248
980	ebi-a-GCST90001880	finn-b-DM_NEPHROPATHY	Diabetic nephropathy || id:finn-b-DM_NEPHROPATHY	|| id:ebi-a-GCST90001880	Inverse variance weighted	22.5652	17	0.163949
981	ebi-a-GCST90001881	finn-b-DM_NEPHROPATHY	Diabetic nephropathy || id:finn-b-DM_NEPHROPATHY	|| id:ebi-a-GCST90001881	MR Egger	26.2372	12	0.00993409
982	ebi-a-GCST90001881	finn-b-DM_NEPHROPATHY	Diabetic nephropathy || id:finn-b-DM_NEPHROPATHY	|| id:ebi-a-GCST90001881	Inverse variance weighted	26.6771	13	0.0137701
983	ebi-a-GCST90001882	finn-b-DM_NEPHROPATHY	Diabetic nephropathy || id:finn-b-DM_NEPHROPATHY	|| id:ebi-a-GCST90001882	MR Egger	16.2984	14	0.295495
984	ebi-a-GCST90001882	finn-b-DM_NEPHROPATHY	Diabetic nephropathy || id:finn-b-DM_NEPHROPATHY	|| id:ebi-a-GCST90001882	Inverse variance weighted	17.4178	15	0.294508
985	ebi-a-GCST90001883	finn-b-DM_NEPHROPATHY	Diabetic nephropathy || id:finn-b-DM_NEPHROPATHY	|| id:ebi-a-GCST90001883	MR Egger	18.0212	21	0.647661
986	ebi-a-GCST90001883	finn-b-DM_NEPHROPATHY	Diabetic nephropathy || id:finn-b-DM_NEPHROPATHY	|| id:ebi-a-GCST90001883	Inverse variance weighted	18.1699	22	0.695872
987	ebi-a-GCST90001884	finn-b-DM_NEPHROPATHY	Diabetic nephropathy || id:finn-b-DM_NEPHROPATHY	|| id:ebi-a-GCST90001884	MR Egger	28.9673	23	0.181395
988	ebi-a-GCST90001884	finn-b-DM_NEPHROPATHY	Diabetic nephropathy || id:finn-b-DM_NEPHROPATHY	|| id:ebi-a-GCST90001884	Inverse variance weighted	29.0498	24	0.218264
989	ebi-a-GCST90001885	finn-b-DM_NEPHROPATHY	Diabetic nephropathy || id:finn-b-DM_NEPHROPATHY	|| id:ebi-a-GCST90001885	MR Egger	17.8508	19	0.532424
990	ebi-a-GCST90001885	finn-b-DM_NEPHROPATHY	Diabetic nephropathy || id:finn-b-DM_NEPHROPATHY	|| id:ebi-a-GCST90001885	Inverse variance weighted	18.7492	20	0.538178
991	ebi-a-GCST90001886	finn-b-DM_NEPHROPATHY	Diabetic nephropathy || id:finn-b-DM_NEPHROPATHY	|| id:ebi-a-GCST90001886	MR Egger	12.9787	11	0.294719
992	ebi-a-GCST90001886	finn-b-DM_NEPHROPATHY	Diabetic nephropathy || id:finn-b-DM_NEPHROPATHY	|| id:ebi-a-GCST90001886	Inverse variance weighted	13.0146	12	0.367983
993	ebi-a-GCST90001887	finn-b-DM_NEPHROPATHY	Diabetic nephropathy || id:finn-b-DM_NEPHROPATHY	|| id:ebi-a-GCST90001887	MR Egger	7.17856	12	0.845591
994	ebi-a-GCST90001887	finn-b-DM_NEPHROPATHY	Diabetic nephropathy || id:finn-b-DM_NEPHROPATHY	|| id:ebi-a-GCST90001887	Inverse variance weighted	10.1663	13	0.680279
995	ebi-a-GCST90001888	finn-b-DM_NEPHROPATHY	Diabetic nephropathy || id:finn-b-DM_NEPHROPATHY	|| id:ebi-a-GCST90001888	MR Egger	16.4187	18	0.563353
996	ebi-a-GCST90001888	finn-b-DM_NEPHROPATHY	Diabetic nephropathy || id:finn-b-DM_NEPHROPATHY	|| id:ebi-a-GCST90001888	Inverse variance weighted	25.3622	19	0.148962
997	ebi-a-GCST90001889	finn-b-DM_NEPHROPATHY	Diabetic nephropathy || id:finn-b-DM_NEPHROPATHY	|| id:ebi-a-GCST90001889	MR Egger	18.814	21	0.597073
998	ebi-a-GCST90001889	finn-b-DM_NEPHROPATHY	Diabetic nephropathy || id:finn-b-DM_NEPHROPATHY	|| id:ebi-a-GCST90001889	Inverse variance weighted	20.1901	22	0.571149
999	ebi-a-GCST90001890	finn-b-DM_NEPHROPATHY	Diabetic nephropathy || id:finn-b-DM_NEPHROPATHY	|| id:ebi-a-GCST90001890	MR Egger	20.6466	9	0.0143156
1000	ebi-a-GCST90001890	finn-b-DM_NEPHROPATHY	Diabetic nephropathy || id:finn-b-DM_NEPHROPATHY	|| id:ebi-a-GCST90001890	Inverse variance weighted	20.6658	10	0.0235482
1001	ebi-a-GCST90001891	finn-b-DM_NEPHROPATHY	Diabetic nephropathy || id:finn-b-DM_NEPHROPATHY	|| id:ebi-a-GCST90001891	MR Egger	2.84449	7	0.899006
1002	ebi-a-GCST90001891	finn-b-DM_NEPHROPATHY	Diabetic nephropathy || id:finn-b-DM_NEPHROPATHY	|| id:ebi-a-GCST90001891	Inverse variance weighted	4.50521	8	0.808912
1003	ebi-a-GCST90001892	finn-b-DM_NEPHROPATHY	Diabetic nephropathy || id:finn-b-DM_NEPHROPATHY	|| id:ebi-a-GCST90001892	MR Egger	8.29729	10	0.599823
1004	ebi-a-GCST90001892	finn-b-DM_NEPHROPATHY	Diabetic nephropathy || id:finn-b-DM_NEPHROPATHY	|| id:ebi-a-GCST90001892	Inverse variance weighted	8.3356	11	0.682963
1005	ebi-a-GCST90001893	finn-b-DM_NEPHROPATHY	Diabetic nephropathy || id:finn-b-DM_NEPHROPATHY	|| id:ebi-a-GCST90001893	MR Egger	8.27294	13	0.825375
1006	ebi-a-GCST90001893	finn-b-DM_NEPHROPATHY	Diabetic nephropathy || id:finn-b-DM_NEPHROPATHY	|| id:ebi-a-GCST90001893	Inverse variance weighted	8.99326	14	0.831482
1007	ebi-a-GCST90001894	finn-b-DM_NEPHROPATHY	Diabetic nephropathy || id:finn-b-DM_NEPHROPATHY	|| id:ebi-a-GCST90001894	MR Egger	35.0234	22	0.0385274
1008	ebi-a-GCST90001894	finn-b-DM_NEPHROPATHY	Diabetic nephropathy || id:finn-b-DM_NEPHROPATHY	|| id:ebi-a-GCST90001894	Inverse variance weighted	35.9289	23	0.0419478
1009	ebi-a-GCST90001895	finn-b-DM_NEPHROPATHY	Diabetic nephropathy || id:finn-b-DM_NEPHROPATHY	|| id:ebi-a-GCST90001895	MR Egger	0.022393	1	0.881046
1010	ebi-a-GCST90001895	finn-b-DM_NEPHROPATHY	Diabetic nephropathy || id:finn-b-DM_NEPHROPATHY	|| id:ebi-a-GCST90001895	Inverse variance weighted	0.476162	2	0.788139
1011	ebi-a-GCST90001896	finn-b-DM_NEPHROPATHY	Diabetic nephropathy || id:finn-b-DM_NEPHROPATHY	|| id:ebi-a-GCST90001896	MR Egger	19.8749	11	0.0470865
1012	ebi-a-GCST90001896	finn-b-DM_NEPHROPATHY	Diabetic nephropathy || id:finn-b-DM_NEPHROPATHY	|| id:ebi-a-GCST90001896	Inverse variance weighted	19.9552	12	0.0679378
1013	ebi-a-GCST90001897	finn-b-DM_NEPHROPATHY	Diabetic nephropathy || id:finn-b-DM_NEPHROPATHY	|| id:ebi-a-GCST90001897	MR Egger	9.90341	14	0.769211
1014	ebi-a-GCST90001897	finn-b-DM_NEPHROPATHY	Diabetic nephropathy || id:finn-b-DM_NEPHROPATHY	|| id:ebi-a-GCST90001897	Inverse variance weighted	11.4843	15	0.717571
1015	ebi-a-GCST90001898	finn-b-DM_NEPHROPATHY	Diabetic nephropathy || id:finn-b-DM_NEPHROPATHY	|| id:ebi-a-GCST90001898	MR Egger	34.2895	21	0.0337348
1016	ebi-a-GCST90001898	finn-b-DM_NEPHROPATHY	Diabetic nephropathy || id:finn-b-DM_NEPHROPATHY	|| id:ebi-a-GCST90001898	Inverse variance weighted	35.0158	22	0.0385982
1017	ebi-a-GCST90001899	finn-b-DM_NEPHROPATHY	Diabetic nephropathy || id:finn-b-DM_NEPHROPATHY	|| id:ebi-a-GCST90001899	MR Egger	37.6926	21	0.0139993
1018	ebi-a-GCST90001899	finn-b-DM_NEPHROPATHY	Diabetic nephropathy || id:finn-b-DM_NEPHROPATHY	|| id:ebi-a-GCST90001899	Inverse variance weighted	37.7904	22	0.0193389
1019	ebi-a-GCST90001900	finn-b-DM_NEPHROPATHY	Diabetic nephropathy || id:finn-b-DM_NEPHROPATHY	|| id:ebi-a-GCST90001900	MR Egger	1.64497	3	0.649237
1020	ebi-a-GCST90001900	finn-b-DM_NEPHROPATHY	Diabetic nephropathy || id:finn-b-DM_NEPHROPATHY	|| id:ebi-a-GCST90001900	Inverse variance weighted	3.76821	4	0.438284
1021	ebi-a-GCST90001901	finn-b-DM_NEPHROPATHY	Diabetic nephropathy || id:finn-b-DM_NEPHROPATHY	|| id:ebi-a-GCST90001901	MR Egger	20.5148	16	0.197924
1022	ebi-a-GCST90001901	finn-b-DM_NEPHROPATHY	Diabetic nephropathy || id:finn-b-DM_NEPHROPATHY	|| id:ebi-a-GCST90001901	Inverse variance weighted	20.9762	17	0.227356
1023	ebi-a-GCST90001902	finn-b-DM_NEPHROPATHY	Diabetic nephropathy || id:finn-b-DM_NEPHROPATHY	|| id:ebi-a-GCST90001902	MR Egger	12.6019	14	0.558084
1024	ebi-a-GCST90001902	finn-b-DM_NEPHROPATHY	Diabetic nephropathy || id:finn-b-DM_NEPHROPATHY	|| id:ebi-a-GCST90001902	Inverse variance weighted	31.466	15	0.00760547
1025	ebi-a-GCST90001903	finn-b-DM_NEPHROPATHY	Diabetic nephropathy || id:finn-b-DM_NEPHROPATHY	|| id:ebi-a-GCST90001903	MR Egger	20.1365	15	0.166758
1026	ebi-a-GCST90001903	finn-b-DM_NEPHROPATHY	Diabetic nephropathy || id:finn-b-DM_NEPHROPATHY	|| id:ebi-a-GCST90001903	Inverse variance weighted	20.2534	16	0.209023
1027	ebi-a-GCST90001904	finn-b-DM_NEPHROPATHY	Diabetic nephropathy || id:finn-b-DM_NEPHROPATHY	|| id:ebi-a-GCST90001904	MR Egger	29.8312	15	0.012545
1028	ebi-a-GCST90001904	finn-b-DM_NEPHROPATHY	Diabetic nephropathy || id:finn-b-DM_NEPHROPATHY	|| id:ebi-a-GCST90001904	Inverse variance weighted	29.9911	16	0.0180486
1029	ebi-a-GCST90001905	finn-b-DM_NEPHROPATHY	Diabetic nephropathy || id:finn-b-DM_NEPHROPATHY	|| id:ebi-a-GCST90001905	MR Egger	21.9709	13	0.0558145
1030	ebi-a-GCST90001905	finn-b-DM_NEPHROPATHY	Diabetic nephropathy || id:finn-b-DM_NEPHROPATHY	|| id:ebi-a-GCST90001905	Inverse variance weighted	22.7712	14	0.0640967
1031	ebi-a-GCST90001906	finn-b-DM_NEPHROPATHY	Diabetic nephropathy || id:finn-b-DM_NEPHROPATHY	|| id:ebi-a-GCST90001906	MR Egger	26.6582	16	0.0454419
1032	ebi-a-GCST90001906	finn-b-DM_NEPHROPATHY	Diabetic nephropathy || id:finn-b-DM_NEPHROPATHY	|| id:ebi-a-GCST90001906	Inverse variance weighted	26.8227	17	0.0607199
1033	ebi-a-GCST90001907	finn-b-DM_NEPHROPATHY	Diabetic nephropathy || id:finn-b-DM_NEPHROPATHY	|| id:ebi-a-GCST90001907	MR Egger	16.0876	19	0.651426
1034	ebi-a-GCST90001907	finn-b-DM_NEPHROPATHY	Diabetic nephropathy || id:finn-b-DM_NEPHROPATHY	|| id:ebi-a-GCST90001907	Inverse variance weighted	16.5131	20	0.684328
1035	ebi-a-GCST90001908	finn-b-DM_NEPHROPATHY	Diabetic nephropathy || id:finn-b-DM_NEPHROPATHY	|| id:ebi-a-GCST90001908	MR Egger	14.2787	20	0.81609
1036	ebi-a-GCST90001908	finn-b-DM_NEPHROPATHY	Diabetic nephropathy || id:finn-b-DM_NEPHROPATHY	|| id:ebi-a-GCST90001908	Inverse variance weighted	19.2021	21	0.57218
1037	ebi-a-GCST90001909	finn-b-DM_NEPHROPATHY	Diabetic nephropathy || id:finn-b-DM_NEPHROPATHY	|| id:ebi-a-GCST90001909	MR Egger	14.9085	8	0.0609483
1038	ebi-a-GCST90001909	finn-b-DM_NEPHROPATHY	Diabetic nephropathy || id:finn-b-DM_NEPHROPATHY	|| id:ebi-a-GCST90001909	Inverse variance weighted	15.05	9	0.0895724
1039	ebi-a-GCST90001910	finn-b-DM_NEPHROPATHY	Diabetic nephropathy || id:finn-b-DM_NEPHROPATHY	|| id:ebi-a-GCST90001910	MR Egger	17.881	8	0.0221365
1040	ebi-a-GCST90001910	finn-b-DM_NEPHROPATHY	Diabetic nephropathy || id:finn-b-DM_NEPHROPATHY	|| id:ebi-a-GCST90001910	Inverse variance weighted	30.2354	9	0.000400037
1041	ebi-a-GCST90001911	finn-b-DM_NEPHROPATHY	Diabetic nephropathy || id:finn-b-DM_NEPHROPATHY	|| id:ebi-a-GCST90001911	MR Egger	25.0502	22	0.294678
1042	ebi-a-GCST90001911	finn-b-DM_NEPHROPATHY	Diabetic nephropathy || id:finn-b-DM_NEPHROPATHY	|| id:ebi-a-GCST90001911	Inverse variance weighted	34.1403	23	0.0631562
1043	ebi-a-GCST90001912	finn-b-DM_NEPHROPATHY	Diabetic nephropathy || id:finn-b-DM_NEPHROPATHY	|| id:ebi-a-GCST90001912	MR Egger	4.71782	6	0.58048
1044	ebi-a-GCST90001912	finn-b-DM_NEPHROPATHY	Diabetic nephropathy || id:finn-b-DM_NEPHROPATHY	|| id:ebi-a-GCST90001912	Inverse variance weighted	4.72318	7	0.693703
1045	ebi-a-GCST90001913	finn-b-DM_NEPHROPATHY	Diabetic nephropathy || id:finn-b-DM_NEPHROPATHY	|| id:ebi-a-GCST90001913	MR Egger	12.332	12	0.4194
1046	ebi-a-GCST90001913	finn-b-DM_NEPHROPATHY	Diabetic nephropathy || id:finn-b-DM_NEPHROPATHY	|| id:ebi-a-GCST90001913	Inverse variance weighted	13.139	13	0.437136
1047	ebi-a-GCST90001914	finn-b-DM_NEPHROPATHY	Diabetic nephropathy || id:finn-b-DM_NEPHROPATHY	|| id:ebi-a-GCST90001914	MR Egger	15.4231	17	0.565034
1048	ebi-a-GCST90001914	finn-b-DM_NEPHROPATHY	Diabetic nephropathy || id:finn-b-DM_NEPHROPATHY	|| id:ebi-a-GCST90001914	Inverse variance weighted	15.5782	18	0.621957
1049	ebi-a-GCST90001915	finn-b-DM_NEPHROPATHY	Diabetic nephropathy || id:finn-b-DM_NEPHROPATHY	|| id:ebi-a-GCST90001915	MR Egger	45.9691	11	3.27432e-06
1050	ebi-a-GCST90001915	finn-b-DM_NEPHROPATHY	Diabetic nephropathy || id:finn-b-DM_NEPHROPATHY	|| id:ebi-a-GCST90001915	Inverse variance weighted	48.8898	12	2.18658e-06
1051	ebi-a-GCST90001916	finn-b-DM_NEPHROPATHY	Diabetic nephropathy || id:finn-b-DM_NEPHROPATHY	|| id:ebi-a-GCST90001916	MR Egger	98.0002	9	3.99073e-17
1052	ebi-a-GCST90001916	finn-b-DM_NEPHROPATHY	Diabetic nephropathy || id:finn-b-DM_NEPHROPATHY	|| id:ebi-a-GCST90001916	Inverse variance weighted	102.887	10	1.43855e-17
1053	ebi-a-GCST90001917	finn-b-DM_NEPHROPATHY	Diabetic nephropathy || id:finn-b-DM_NEPHROPATHY	|| id:ebi-a-GCST90001917	MR Egger	15.6612	20	0.737406
1054	ebi-a-GCST90001917	finn-b-DM_NEPHROPATHY	Diabetic nephropathy || id:finn-b-DM_NEPHROPATHY	|| id:ebi-a-GCST90001917	Inverse variance weighted	15.8564	21	0.777665
1055	ebi-a-GCST90001918	finn-b-DM_NEPHROPATHY	Diabetic nephropathy || id:finn-b-DM_NEPHROPATHY	|| id:ebi-a-GCST90001918	MR Egger	17.0552	14	0.253249
1056	ebi-a-GCST90001918	finn-b-DM_NEPHROPATHY	Diabetic nephropathy || id:finn-b-DM_NEPHROPATHY	|| id:ebi-a-GCST90001918	Inverse variance weighted	18.9874	15	0.214305
1057	ebi-a-GCST90001919	finn-b-DM_NEPHROPATHY	Diabetic nephropathy || id:finn-b-DM_NEPHROPATHY	|| id:ebi-a-GCST90001919	MR Egger	19.5797	18	0.356969
1058	ebi-a-GCST90001919	finn-b-DM_NEPHROPATHY	Diabetic nephropathy || id:finn-b-DM_NEPHROPATHY	|| id:ebi-a-GCST90001919	Inverse variance weighted	24.869	19	0.164898
1059	ebi-a-GCST90001920	finn-b-DM_NEPHROPATHY	Diabetic nephropathy || id:finn-b-DM_NEPHROPATHY	|| id:ebi-a-GCST90001920	MR Egger	116.632	15	8.50003e-18
1060	ebi-a-GCST90001920	finn-b-DM_NEPHROPATHY	Diabetic nephropathy || id:finn-b-DM_NEPHROPATHY	|| id:ebi-a-GCST90001920	Inverse variance weighted	119.636	16	6.45177e-18
1061	ebi-a-GCST90001921	finn-b-DM_NEPHROPATHY	Diabetic nephropathy || id:finn-b-DM_NEPHROPATHY	|| id:ebi-a-GCST90001921	MR Egger	19.5024	11	0.0526503
1062	ebi-a-GCST90001921	finn-b-DM_NEPHROPATHY	Diabetic nephropathy || id:finn-b-DM_NEPHROPATHY	|| id:ebi-a-GCST90001921	Inverse variance weighted	20.902	12	0.0518334
1063	ebi-a-GCST90001922	finn-b-DM_NEPHROPATHY	Diabetic nephropathy || id:finn-b-DM_NEPHROPATHY	|| id:ebi-a-GCST90001922	MR Egger	13.9512	15	0.529236
1064	ebi-a-GCST90001922	finn-b-DM_NEPHROPATHY	Diabetic nephropathy || id:finn-b-DM_NEPHROPATHY	|| id:ebi-a-GCST90001922	Inverse variance weighted	14.4262	16	0.566994
1065	ebi-a-GCST90001923	finn-b-DM_NEPHROPATHY	Diabetic nephropathy || id:finn-b-DM_NEPHROPATHY	|| id:ebi-a-GCST90001923	MR Egger	12.1082	11	0.355563
1066	ebi-a-GCST90001923	finn-b-DM_NEPHROPATHY	Diabetic nephropathy || id:finn-b-DM_NEPHROPATHY	|| id:ebi-a-GCST90001923	Inverse variance weighted	13.0113	12	0.368222
1067	ebi-a-GCST90001924	finn-b-DM_NEPHROPATHY	Diabetic nephropathy || id:finn-b-DM_NEPHROPATHY	|| id:ebi-a-GCST90001924	MR Egger	8.76166	14	0.846009
1068	ebi-a-GCST90001924	finn-b-DM_NEPHROPATHY	Diabetic nephropathy || id:finn-b-DM_NEPHROPATHY	|| id:ebi-a-GCST90001924	Inverse variance weighted	13.8451	15	0.53731
1069	ebi-a-GCST90001925	finn-b-DM_NEPHROPATHY	Diabetic nephropathy || id:finn-b-DM_NEPHROPATHY	|| id:ebi-a-GCST90001925	MR Egger	8.85841	15	0.884804
1070	ebi-a-GCST90001925	finn-b-DM_NEPHROPATHY	Diabetic nephropathy || id:finn-b-DM_NEPHROPATHY	|| id:ebi-a-GCST90001925	Inverse variance weighted	9.18627	16	0.905545
1071	ebi-a-GCST90001926	finn-b-DM_NEPHROPATHY	Diabetic nephropathy || id:finn-b-DM_NEPHROPATHY	|| id:ebi-a-GCST90001926	MR Egger	18.7764	23	0.714123
1072	ebi-a-GCST90001926	finn-b-DM_NEPHROPATHY	Diabetic nephropathy || id:finn-b-DM_NEPHROPATHY	|| id:ebi-a-GCST90001926	Inverse variance weighted	18.8134	24	0.761866
1073	ebi-a-GCST90001927	finn-b-DM_NEPHROPATHY	Diabetic nephropathy || id:finn-b-DM_NEPHROPATHY	|| id:ebi-a-GCST90001927	MR Egger	12.2523	19	0.874559
1074	ebi-a-GCST90001927	finn-b-DM_NEPHROPATHY	Diabetic nephropathy || id:finn-b-DM_NEPHROPATHY	|| id:ebi-a-GCST90001927	Inverse variance weighted	12.2524	20	0.907116
1075	ebi-a-GCST90001928	finn-b-DM_NEPHROPATHY	Diabetic nephropathy || id:finn-b-DM_NEPHROPATHY	|| id:ebi-a-GCST90001928	MR Egger	12.2902	11	0.342229
1076	ebi-a-GCST90001928	finn-b-DM_NEPHROPATHY	Diabetic nephropathy || id:finn-b-DM_NEPHROPATHY	|| id:ebi-a-GCST90001928	Inverse variance weighted	12.3749	12	0.416063
1077	ebi-a-GCST90001929	finn-b-DM_NEPHROPATHY	Diabetic nephropathy || id:finn-b-DM_NEPHROPATHY	|| id:ebi-a-GCST90001929	MR Egger	4.81461	12	0.963886
1078	ebi-a-GCST90001929	finn-b-DM_NEPHROPATHY	Diabetic nephropathy || id:finn-b-DM_NEPHROPATHY	|| id:ebi-a-GCST90001929	Inverse variance weighted	5.07485	13	0.973508
1079	ebi-a-GCST90001930	finn-b-DM_NEPHROPATHY	Diabetic nephropathy || id:finn-b-DM_NEPHROPATHY	|| id:ebi-a-GCST90001930	MR Egger	12.0095	15	0.678309
1080	ebi-a-GCST90001930	finn-b-DM_NEPHROPATHY	Diabetic nephropathy || id:finn-b-DM_NEPHROPATHY	|| id:ebi-a-GCST90001930	Inverse variance weighted	12.4216	16	0.714485
1081	ebi-a-GCST90001931	finn-b-DM_NEPHROPATHY	Diabetic nephropathy || id:finn-b-DM_NEPHROPATHY	|| id:ebi-a-GCST90001931	MR Egger	5.58738	6	0.470959
1082	ebi-a-GCST90001931	finn-b-DM_NEPHROPATHY	Diabetic nephropathy || id:finn-b-DM_NEPHROPATHY	|| id:ebi-a-GCST90001931	Inverse variance weighted	8.0574	7	0.32756
1083	ebi-a-GCST90001932	finn-b-DM_NEPHROPATHY	Diabetic nephropathy || id:finn-b-DM_NEPHROPATHY	|| id:ebi-a-GCST90001932	MR Egger	101.119	17	5.51638e-14
1084	ebi-a-GCST90001932	finn-b-DM_NEPHROPATHY	Diabetic nephropathy || id:finn-b-DM_NEPHROPATHY	|| id:ebi-a-GCST90001932	Inverse variance weighted	103.171	18	5.7928e-14
1085	ebi-a-GCST90001933	finn-b-DM_NEPHROPATHY	Diabetic nephropathy || id:finn-b-DM_NEPHROPATHY	|| id:ebi-a-GCST90001933	MR Egger	33.7587	21	0.0384522
1086	ebi-a-GCST90001933	finn-b-DM_NEPHROPATHY	Diabetic nephropathy || id:finn-b-DM_NEPHROPATHY	|| id:ebi-a-GCST90001933	Inverse variance weighted	34.3926	22	0.0447879
1087	ebi-a-GCST90001934	finn-b-DM_NEPHROPATHY	Diabetic nephropathy || id:finn-b-DM_NEPHROPATHY	|| id:ebi-a-GCST90001934	MR Egger	19.3225	16	0.252294
1088	ebi-a-GCST90001934	finn-b-DM_NEPHROPATHY	Diabetic nephropathy || id:finn-b-DM_NEPHROPATHY	|| id:ebi-a-GCST90001934	Inverse variance weighted	19.4043	17	0.305823
1089	ebi-a-GCST90001935	finn-b-DM_NEPHROPATHY	Diabetic nephropathy || id:finn-b-DM_NEPHROPATHY	|| id:ebi-a-GCST90001935	MR Egger	5.81311	12	0.925208
1090	ebi-a-GCST90001935	finn-b-DM_NEPHROPATHY	Diabetic nephropathy || id:finn-b-DM_NEPHROPATHY	|| id:ebi-a-GCST90001935	Inverse variance weighted	5.95009	13	0.947951
1091	ebi-a-GCST90001936	finn-b-DM_NEPHROPATHY	Diabetic nephropathy || id:finn-b-DM_NEPHROPATHY	|| id:ebi-a-GCST90001936	MR Egger	16.7239	18	0.542156
1092	ebi-a-GCST90001936	finn-b-DM_NEPHROPATHY	Diabetic nephropathy || id:finn-b-DM_NEPHROPATHY	|| id:ebi-a-GCST90001936	Inverse variance weighted	16.7702	19	0.605433
1093	ebi-a-GCST90001937	finn-b-DM_NEPHROPATHY	Diabetic nephropathy || id:finn-b-DM_NEPHROPATHY	|| id:ebi-a-GCST90001937	MR Egger	28.2388	15	0.0201209
1094	ebi-a-GCST90001937	finn-b-DM_NEPHROPATHY	Diabetic nephropathy || id:finn-b-DM_NEPHROPATHY	|| id:ebi-a-GCST90001937	Inverse variance weighted	29.9036	16	0.0185087
1095	ebi-a-GCST90001938	finn-b-DM_NEPHROPATHY	Diabetic nephropathy || id:finn-b-DM_NEPHROPATHY	|| id:ebi-a-GCST90001938	MR Egger	7.25731	11	0.77788
1096	ebi-a-GCST90001938	finn-b-DM_NEPHROPATHY	Diabetic nephropathy || id:finn-b-DM_NEPHROPATHY	|| id:ebi-a-GCST90001938	Inverse variance weighted	7.27222	12	0.839112
1097	ebi-a-GCST90001939	finn-b-DM_NEPHROPATHY	Diabetic nephropathy || id:finn-b-DM_NEPHROPATHY	|| id:ebi-a-GCST90001939	MR Egger	26.9539	13	0.0126231
1098	ebi-a-GCST90001939	finn-b-DM_NEPHROPATHY	Diabetic nephropathy || id:finn-b-DM_NEPHROPATHY	|| id:ebi-a-GCST90001939	Inverse variance weighted	27.8261	14	0.0150031
1099	ebi-a-GCST90001940	finn-b-DM_NEPHROPATHY	Diabetic nephropathy || id:finn-b-DM_NEPHROPATHY	|| id:ebi-a-GCST90001940	MR Egger	6.10858	10	0.80606
1100	ebi-a-GCST90001940	finn-b-DM_NEPHROPATHY	Diabetic nephropathy || id:finn-b-DM_NEPHROPATHY	|| id:ebi-a-GCST90001940	Inverse variance weighted	6.25726	11	0.855659
1101	ebi-a-GCST90001941	finn-b-DM_NEPHROPATHY	Diabetic nephropathy || id:finn-b-DM_NEPHROPATHY	|| id:ebi-a-GCST90001941	MR Egger	14.3955	8	0.0720215
1102	ebi-a-GCST90001941	finn-b-DM_NEPHROPATHY	Diabetic nephropathy || id:finn-b-DM_NEPHROPATHY	|| id:ebi-a-GCST90001941	Inverse variance weighted	15.4446	9	0.0794262
1103	ebi-a-GCST90001942	finn-b-DM_NEPHROPATHY	Diabetic nephropathy || id:finn-b-DM_NEPHROPATHY	|| id:ebi-a-GCST90001942	MR Egger	4.16209	9	0.900424
1104	ebi-a-GCST90001942	finn-b-DM_NEPHROPATHY	Diabetic nephropathy || id:finn-b-DM_NEPHROPATHY	|| id:ebi-a-GCST90001942	Inverse variance weighted	6.00811	10	0.814581
1105	ebi-a-GCST90001943	finn-b-DM_NEPHROPATHY	Diabetic nephropathy || id:finn-b-DM_NEPHROPATHY	|| id:ebi-a-GCST90001943	MR Egger	14.4874	16	0.562454
1106	ebi-a-GCST90001943	finn-b-DM_NEPHROPATHY	Diabetic nephropathy || id:finn-b-DM_NEPHROPATHY	|| id:ebi-a-GCST90001943	Inverse variance weighted	14.6401	17	0.621387
1107	ebi-a-GCST90001944	finn-b-DM_NEPHROPATHY	Diabetic nephropathy || id:finn-b-DM_NEPHROPATHY	|| id:ebi-a-GCST90001944	MR Egger	8.00421	14	0.889107
1108	ebi-a-GCST90001944	finn-b-DM_NEPHROPATHY	Diabetic nephropathy || id:finn-b-DM_NEPHROPATHY	|| id:ebi-a-GCST90001944	Inverse variance weighted	11.2196	15	0.736875
1109	ebi-a-GCST90001945	finn-b-DM_NEPHROPATHY	Diabetic nephropathy || id:finn-b-DM_NEPHROPATHY	|| id:ebi-a-GCST90001945	MR Egger	8.0044	14	0.889097
1110	ebi-a-GCST90001945	finn-b-DM_NEPHROPATHY	Diabetic nephropathy || id:finn-b-DM_NEPHROPATHY	|| id:ebi-a-GCST90001945	Inverse variance weighted	11.2259	15	0.736423
1111	ebi-a-GCST90001946	finn-b-DM_NEPHROPATHY	Diabetic nephropathy || id:finn-b-DM_NEPHROPATHY	|| id:ebi-a-GCST90001946	MR Egger	21.4223	16	0.162844
1112	ebi-a-GCST90001946	finn-b-DM_NEPHROPATHY	Diabetic nephropathy || id:finn-b-DM_NEPHROPATHY	|| id:ebi-a-GCST90001946	Inverse variance weighted	21.9021	17	0.188512
1113	ebi-a-GCST90001947	finn-b-DM_NEPHROPATHY	Diabetic nephropathy || id:finn-b-DM_NEPHROPATHY	|| id:ebi-a-GCST90001947	MR Egger	19.2482	23	0.686729
1114	ebi-a-GCST90001947	finn-b-DM_NEPHROPATHY	Diabetic nephropathy || id:finn-b-DM_NEPHROPATHY	|| id:ebi-a-GCST90001947	Inverse variance weighted	19.3728	24	0.731825
1115	ebi-a-GCST90001948	finn-b-DM_NEPHROPATHY	Diabetic nephropathy || id:finn-b-DM_NEPHROPATHY	|| id:ebi-a-GCST90001948	MR Egger	21.7728	16	0.150681
1116	ebi-a-GCST90001948	finn-b-DM_NEPHROPATHY	Diabetic nephropathy || id:finn-b-DM_NEPHROPATHY	|| id:ebi-a-GCST90001948	Inverse variance weighted	22.3368	17	0.17211
1117	ebi-a-GCST90001949	finn-b-DM_NEPHROPATHY	Diabetic nephropathy || id:finn-b-DM_NEPHROPATHY	|| id:ebi-a-GCST90001949	MR Egger	12.4503	15	0.644677
1118	ebi-a-GCST90001949	finn-b-DM_NEPHROPATHY	Diabetic nephropathy || id:finn-b-DM_NEPHROPATHY	|| id:ebi-a-GCST90001949	Inverse variance weighted	12.4505	16	0.71243
1119	ebi-a-GCST90001950	finn-b-DM_NEPHROPATHY	Diabetic nephropathy || id:finn-b-DM_NEPHROPATHY	|| id:ebi-a-GCST90001950	MR Egger	12.0218	17	0.798814
1120	ebi-a-GCST90001950	finn-b-DM_NEPHROPATHY	Diabetic nephropathy || id:finn-b-DM_NEPHROPATHY	|| id:ebi-a-GCST90001950	Inverse variance weighted	13.6165	18	0.753729
1121	ebi-a-GCST90001951	finn-b-DM_NEPHROPATHY	Diabetic nephropathy || id:finn-b-DM_NEPHROPATHY	|| id:ebi-a-GCST90001951	MR Egger	8.23581	14	0.876682
1122	ebi-a-GCST90001951	finn-b-DM_NEPHROPATHY	Diabetic nephropathy || id:finn-b-DM_NEPHROPATHY	|| id:ebi-a-GCST90001951	Inverse variance weighted	14.9408	15	0.455688
1123	ebi-a-GCST90001952	finn-b-DM_NEPHROPATHY	Diabetic nephropathy || id:finn-b-DM_NEPHROPATHY	|| id:ebi-a-GCST90001952	MR Egger	16.4522	17	0.492037
1124	ebi-a-GCST90001952	finn-b-DM_NEPHROPATHY	Diabetic nephropathy || id:finn-b-DM_NEPHROPATHY	|| id:ebi-a-GCST90001952	Inverse variance weighted	16.5951	18	0.55109
1125	ebi-a-GCST90001953	finn-b-DM_NEPHROPATHY	Diabetic nephropathy || id:finn-b-DM_NEPHROPATHY	|| id:ebi-a-GCST90001953	MR Egger	9.75008	15	0.835159
1126	ebi-a-GCST90001953	finn-b-DM_NEPHROPATHY	Diabetic nephropathy || id:finn-b-DM_NEPHROPATHY	|| id:ebi-a-GCST90001953	Inverse variance weighted	13.1955	16	0.658414
1127	ebi-a-GCST90001954	finn-b-DM_NEPHROPATHY	Diabetic nephropathy || id:finn-b-DM_NEPHROPATHY	|| id:ebi-a-GCST90001954	MR Egger	14.0178	17	0.665845
1128	ebi-a-GCST90001954	finn-b-DM_NEPHROPATHY	Diabetic nephropathy || id:finn-b-DM_NEPHROPATHY	|| id:ebi-a-GCST90001954	Inverse variance weighted	15.0713	18	0.657068
1129	ebi-a-GCST90001955	finn-b-DM_NEPHROPATHY	Diabetic nephropathy || id:finn-b-DM_NEPHROPATHY	|| id:ebi-a-GCST90001955	MR Egger	19.0659	18	0.387778
1130	ebi-a-GCST90001955	finn-b-DM_NEPHROPATHY	Diabetic nephropathy || id:finn-b-DM_NEPHROPATHY	|| id:ebi-a-GCST90001955	Inverse variance weighted	20.0155	19	0.393646
1131	ebi-a-GCST90001956	finn-b-DM_NEPHROPATHY	Diabetic nephropathy || id:finn-b-DM_NEPHROPATHY	|| id:ebi-a-GCST90001956	MR Egger	17.7539	19	0.538932
1132	ebi-a-GCST90001956	finn-b-DM_NEPHROPATHY	Diabetic nephropathy || id:finn-b-DM_NEPHROPATHY	|| id:ebi-a-GCST90001956	Inverse variance weighted	17.7957	20	0.600863
1133	ebi-a-GCST90001957	finn-b-DM_NEPHROPATHY	Diabetic nephropathy || id:finn-b-DM_NEPHROPATHY	|| id:ebi-a-GCST90001957	MR Egger	13.743	18	0.745684
1134	ebi-a-GCST90001957	finn-b-DM_NEPHROPATHY	Diabetic nephropathy || id:finn-b-DM_NEPHROPATHY	|| id:ebi-a-GCST90001957	Inverse variance weighted	13.757	19	0.797669
1135	ebi-a-GCST90001958	finn-b-DM_NEPHROPATHY	Diabetic nephropathy || id:finn-b-DM_NEPHROPATHY	|| id:ebi-a-GCST90001958	MR Egger	4.57784	9	0.869448
1136	ebi-a-GCST90001958	finn-b-DM_NEPHROPATHY	Diabetic nephropathy || id:finn-b-DM_NEPHROPATHY	|| id:ebi-a-GCST90001958	Inverse variance weighted	6.89689	10	0.735142
1137	ebi-a-GCST90001959	finn-b-DM_NEPHROPATHY	Diabetic nephropathy || id:finn-b-DM_NEPHROPATHY	|| id:ebi-a-GCST90001959	MR Egger	9.93438	12	0.621717
1138	ebi-a-GCST90001959	finn-b-DM_NEPHROPATHY	Diabetic nephropathy || id:finn-b-DM_NEPHROPATHY	|| id:ebi-a-GCST90001959	Inverse variance weighted	9.94067	13	0.698778
1139	ebi-a-GCST90001960	finn-b-DM_NEPHROPATHY	Diabetic nephropathy || id:finn-b-DM_NEPHROPATHY	|| id:ebi-a-GCST90001960	MR Egger	18.0698	12	0.113588
1140	ebi-a-GCST90001960	finn-b-DM_NEPHROPATHY	Diabetic nephropathy || id:finn-b-DM_NEPHROPATHY	|| id:ebi-a-GCST90001960	Inverse variance weighted	18.136	13	0.152423
1141	ebi-a-GCST90001961	finn-b-DM_NEPHROPATHY	Diabetic nephropathy || id:finn-b-DM_NEPHROPATHY	|| id:ebi-a-GCST90001961	MR Egger	17.3198	18	0.501228
1142	ebi-a-GCST90001961	finn-b-DM_NEPHROPATHY	Diabetic nephropathy || id:finn-b-DM_NEPHROPATHY	|| id:ebi-a-GCST90001961	Inverse variance weighted	17.8243	19	0.534203
1143	ebi-a-GCST90001962	finn-b-DM_NEPHROPATHY	Diabetic nephropathy || id:finn-b-DM_NEPHROPATHY	|| id:ebi-a-GCST90001962	MR Egger	0.928978	1	0.335129
1144	ebi-a-GCST90001962	finn-b-DM_NEPHROPATHY	Diabetic nephropathy || id:finn-b-DM_NEPHROPATHY	|| id:ebi-a-GCST90001962	Inverse variance weighted	2.32435	2	0.312806
1145	ebi-a-GCST90001963	finn-b-DM_NEPHROPATHY	Diabetic nephropathy || id:finn-b-DM_NEPHROPATHY	|| id:ebi-a-GCST90001963	MR Egger	28.5766	17	0.0386355
1146	ebi-a-GCST90001963	finn-b-DM_NEPHROPATHY	Diabetic nephropathy || id:finn-b-DM_NEPHROPATHY	|| id:ebi-a-GCST90001963	Inverse variance weighted	28.6155	18	0.0532861
1147	ebi-a-GCST90001964	finn-b-DM_NEPHROPATHY	Diabetic nephropathy || id:finn-b-DM_NEPHROPATHY	|| id:ebi-a-GCST90001964	MR Egger	29.7735	22	0.124075
1148	ebi-a-GCST90001964	finn-b-DM_NEPHROPATHY	Diabetic nephropathy || id:finn-b-DM_NEPHROPATHY	|| id:ebi-a-GCST90001964	Inverse variance weighted	29.83	23	0.154343
1149	ebi-a-GCST90001965	finn-b-DM_NEPHROPATHY	Diabetic nephropathy || id:finn-b-DM_NEPHROPATHY	|| id:ebi-a-GCST90001965	MR Egger	29.676	15	0.0131451
1150	ebi-a-GCST90001965	finn-b-DM_NEPHROPATHY	Diabetic nephropathy || id:finn-b-DM_NEPHROPATHY	|| id:ebi-a-GCST90001965	Inverse variance weighted	30.2619	16	0.0166906
1151	ebi-a-GCST90001966	finn-b-DM_NEPHROPATHY	Diabetic nephropathy || id:finn-b-DM_NEPHROPATHY	|| id:ebi-a-GCST90001966	MR Egger	27.5851	17	0.0500256
1152	ebi-a-GCST90001966	finn-b-DM_NEPHROPATHY	Diabetic nephropathy || id:finn-b-DM_NEPHROPATHY	|| id:ebi-a-GCST90001966	Inverse variance weighted	28.7527	18	0.0514867
1153	ebi-a-GCST90001967	finn-b-DM_NEPHROPATHY	Diabetic nephropathy || id:finn-b-DM_NEPHROPATHY	|| id:ebi-a-GCST90001967	MR Egger	22.9095	15	0.0860802
1154	ebi-a-GCST90001967	finn-b-DM_NEPHROPATHY	Diabetic nephropathy || id:finn-b-DM_NEPHROPATHY	|| id:ebi-a-GCST90001967	Inverse variance weighted	26.9575	16	0.0419578
1155	ebi-a-GCST90001968	finn-b-DM_NEPHROPATHY	Diabetic nephropathy || id:finn-b-DM_NEPHROPATHY	|| id:ebi-a-GCST90001968	MR Egger	13.5854	17	0.696203
1156	ebi-a-GCST90001968	finn-b-DM_NEPHROPATHY	Diabetic nephropathy || id:finn-b-DM_NEPHROPATHY	|| id:ebi-a-GCST90001968	Inverse variance weighted	14.7625	18	0.678207
1157	ebi-a-GCST90001969	finn-b-DM_NEPHROPATHY	Diabetic nephropathy || id:finn-b-DM_NEPHROPATHY	|| id:ebi-a-GCST90001969	MR Egger	9.84082	14	0.773726
1158	ebi-a-GCST90001969	finn-b-DM_NEPHROPATHY	Diabetic nephropathy || id:finn-b-DM_NEPHROPATHY	|| id:ebi-a-GCST90001969	Inverse variance weighted	11.1154	15	0.744372
1159	ebi-a-GCST90001970	finn-b-DM_NEPHROPATHY	Diabetic nephropathy || id:finn-b-DM_NEPHROPATHY	|| id:ebi-a-GCST90001970	MR Egger	14.5475	14	0.409768
1160	ebi-a-GCST90001970	finn-b-DM_NEPHROPATHY	Diabetic nephropathy || id:finn-b-DM_NEPHROPATHY	|| id:ebi-a-GCST90001970	Inverse variance weighted	14.6129	15	0.479642
1161	ebi-a-GCST90001971	finn-b-DM_NEPHROPATHY	Diabetic nephropathy || id:finn-b-DM_NEPHROPATHY	|| id:ebi-a-GCST90001971	MR Egger	113.577	11	3.52895e-19
1162	ebi-a-GCST90001971	finn-b-DM_NEPHROPATHY	Diabetic nephropathy || id:finn-b-DM_NEPHROPATHY	|| id:ebi-a-GCST90001971	Inverse variance weighted	122.761	12	1.7376e-20
1163	ebi-a-GCST90001972	finn-b-DM_NEPHROPATHY	Diabetic nephropathy || id:finn-b-DM_NEPHROPATHY	|| id:ebi-a-GCST90001972	MR Egger	13.2249	18	0.778043
1164	ebi-a-GCST90001972	finn-b-DM_NEPHROPATHY	Diabetic nephropathy || id:finn-b-DM_NEPHROPATHY	|| id:ebi-a-GCST90001972	Inverse variance weighted	13.4027	19	0.817332
1165	ebi-a-GCST90001973	finn-b-DM_NEPHROPATHY	Diabetic nephropathy || id:finn-b-DM_NEPHROPATHY	|| id:ebi-a-GCST90001973	MR Egger	14.5991	13	0.333041
1166	ebi-a-GCST90001973	finn-b-DM_NEPHROPATHY	Diabetic nephropathy || id:finn-b-DM_NEPHROPATHY	|| id:ebi-a-GCST90001973	Inverse variance weighted	15.2109	14	0.36389
1167	ebi-a-GCST90001974	finn-b-DM_NEPHROPATHY	Diabetic nephropathy || id:finn-b-DM_NEPHROPATHY	|| id:ebi-a-GCST90001974	MR Egger	12.1191	15	0.669991
1168	ebi-a-GCST90001974	finn-b-DM_NEPHROPATHY	Diabetic nephropathy || id:finn-b-DM_NEPHROPATHY	|| id:ebi-a-GCST90001974	Inverse variance weighted	12.3653	16	0.718473
1169	ebi-a-GCST90001975	finn-b-DM_NEPHROPATHY	Diabetic nephropathy || id:finn-b-DM_NEPHROPATHY	|| id:ebi-a-GCST90001975	MR Egger	9.58159	14	0.79209
1170	ebi-a-GCST90001975	finn-b-DM_NEPHROPATHY	Diabetic nephropathy || id:finn-b-DM_NEPHROPATHY	|| id:ebi-a-GCST90001975	Inverse variance weighted	12.8094	15	0.617014
1171	ebi-a-GCST90001976	finn-b-DM_NEPHROPATHY	Diabetic nephropathy || id:finn-b-DM_NEPHROPATHY	|| id:ebi-a-GCST90001976	MR Egger	12.5571	14	0.561655
1172	ebi-a-GCST90001976	finn-b-DM_NEPHROPATHY	Diabetic nephropathy || id:finn-b-DM_NEPHROPATHY	|| id:ebi-a-GCST90001976	Inverse variance weighted	12.5631	15	0.636007
1173	ebi-a-GCST90001977	finn-b-DM_NEPHROPATHY	Diabetic nephropathy || id:finn-b-DM_NEPHROPATHY	|| id:ebi-a-GCST90001977	MR Egger	6.07301	14	0.964618
1174	ebi-a-GCST90001977	finn-b-DM_NEPHROPATHY	Diabetic nephropathy || id:finn-b-DM_NEPHROPATHY	|| id:ebi-a-GCST90001977	Inverse variance weighted	6.42778	15	0.971632
1175	ebi-a-GCST90001978	finn-b-DM_NEPHROPATHY	Diabetic nephropathy || id:finn-b-DM_NEPHROPATHY	|| id:ebi-a-GCST90001978	MR Egger	11.2003	12	0.511839
1176	ebi-a-GCST90001978	finn-b-DM_NEPHROPATHY	Diabetic nephropathy || id:finn-b-DM_NEPHROPATHY	|| id:ebi-a-GCST90001978	Inverse variance weighted	17.7662	13	0.166601
1177	ebi-a-GCST90001979	finn-b-DM_NEPHROPATHY	Diabetic nephropathy || id:finn-b-DM_NEPHROPATHY	|| id:ebi-a-GCST90001979	MR Egger	11.05	15	0.749045
1178	ebi-a-GCST90001979	finn-b-DM_NEPHROPATHY	Diabetic nephropathy || id:finn-b-DM_NEPHROPATHY	|| id:ebi-a-GCST90001979	Inverse variance weighted	11.564	16	0.773407
1179	ebi-a-GCST90001980	finn-b-DM_NEPHROPATHY	Diabetic nephropathy || id:finn-b-DM_NEPHROPATHY	|| id:ebi-a-GCST90001980	MR Egger	20.8025	19	0.347818
1180	ebi-a-GCST90001980	finn-b-DM_NEPHROPATHY	Diabetic nephropathy || id:finn-b-DM_NEPHROPATHY	|| id:ebi-a-GCST90001980	Inverse variance weighted	21.0604	20	0.393585
1181	ebi-a-GCST90001981	finn-b-DM_NEPHROPATHY	Diabetic nephropathy || id:finn-b-DM_NEPHROPATHY	|| id:ebi-a-GCST90001981	MR Egger	25.9747	18	0.100339
1182	ebi-a-GCST90001981	finn-b-DM_NEPHROPATHY	Diabetic nephropathy || id:finn-b-DM_NEPHROPATHY	|| id:ebi-a-GCST90001981	Inverse variance weighted	26.3502	19	0.120723
1183	ebi-a-GCST90001982	finn-b-DM_NEPHROPATHY	Diabetic nephropathy || id:finn-b-DM_NEPHROPATHY	|| id:ebi-a-GCST90001982	MR Egger	23.5486	20	0.262668
1184	ebi-a-GCST90001982	finn-b-DM_NEPHROPATHY	Diabetic nephropathy || id:finn-b-DM_NEPHROPATHY	|| id:ebi-a-GCST90001982	Inverse variance weighted	31.6483	21	0.0635241
1185	ebi-a-GCST90001983	finn-b-DM_NEPHROPATHY	Diabetic nephropathy || id:finn-b-DM_NEPHROPATHY	|| id:ebi-a-GCST90001983	MR Egger	15.0901	13	0.301762
1186	ebi-a-GCST90001983	finn-b-DM_NEPHROPATHY	Diabetic nephropathy || id:finn-b-DM_NEPHROPATHY	|| id:ebi-a-GCST90001983	Inverse variance weighted	15.8855	14	0.320418
1187	ebi-a-GCST90001984	finn-b-DM_NEPHROPATHY	Diabetic nephropathy || id:finn-b-DM_NEPHROPATHY	|| id:ebi-a-GCST90001984	MR Egger	71.6321	11	5.97351e-11
1188	ebi-a-GCST90001984	finn-b-DM_NEPHROPATHY	Diabetic nephropathy || id:finn-b-DM_NEPHROPATHY	|| id:ebi-a-GCST90001984	Inverse variance weighted	78.3749	12	8.41786e-12
1189	ebi-a-GCST90001985	finn-b-DM_NEPHROPATHY	Diabetic nephropathy || id:finn-b-DM_NEPHROPATHY	|| id:ebi-a-GCST90001985	MR Egger	31.1618	24	0.149171
1190	ebi-a-GCST90001985	finn-b-DM_NEPHROPATHY	Diabetic nephropathy || id:finn-b-DM_NEPHROPATHY	|| id:ebi-a-GCST90001985	Inverse variance weighted	31.589	25	0.170252
1191	ebi-a-GCST90001986	finn-b-DM_NEPHROPATHY	Diabetic nephropathy || id:finn-b-DM_NEPHROPATHY	|| id:ebi-a-GCST90001986	MR Egger	5.24497	12	0.949292
1192	ebi-a-GCST90001986	finn-b-DM_NEPHROPATHY	Diabetic nephropathy || id:finn-b-DM_NEPHROPATHY	|| id:ebi-a-GCST90001986	Inverse variance weighted	6.11844	13	0.941736
1193	ebi-a-GCST90001987	finn-b-DM_NEPHROPATHY	Diabetic nephropathy || id:finn-b-DM_NEPHROPATHY	|| id:ebi-a-GCST90001987	MR Egger	28.6189	25	0.280161
1194	ebi-a-GCST90001987	finn-b-DM_NEPHROPATHY	Diabetic nephropathy || id:finn-b-DM_NEPHROPATHY	|| id:ebi-a-GCST90001987	Inverse variance weighted	29.9689	26	0.268901
1195	ebi-a-GCST90001988	finn-b-DM_NEPHROPATHY	Diabetic nephropathy || id:finn-b-DM_NEPHROPATHY	|| id:ebi-a-GCST90001988	MR Egger	35.4904	17	0.00536057
1196	ebi-a-GCST90001988	finn-b-DM_NEPHROPATHY	Diabetic nephropathy || id:finn-b-DM_NEPHROPATHY	|| id:ebi-a-GCST90001988	Inverse variance weighted	40.2525	18	0.00192813
1197	ebi-a-GCST90001989	finn-b-DM_NEPHROPATHY	Diabetic nephropathy || id:finn-b-DM_NEPHROPATHY	|| id:ebi-a-GCST90001989	MR Egger	27.3622	23	0.240863
1198	ebi-a-GCST90001989	finn-b-DM_NEPHROPATHY	Diabetic nephropathy || id:finn-b-DM_NEPHROPATHY	|| id:ebi-a-GCST90001989	Inverse variance weighted	27.5256	24	0.280558
1199	ebi-a-GCST90001990	finn-b-DM_NEPHROPATHY	Diabetic nephropathy || id:finn-b-DM_NEPHROPATHY	|| id:ebi-a-GCST90001990	MR Egger	24.1007	16	0.0873276
1200	ebi-a-GCST90001990	finn-b-DM_NEPHROPATHY	Diabetic nephropathy || id:finn-b-DM_NEPHROPATHY	|| id:ebi-a-GCST90001990	Inverse variance weighted	25.3506	17	0.0871337
1201	ebi-a-GCST90001991	finn-b-DM_NEPHROPATHY	Diabetic nephropathy || id:finn-b-DM_NEPHROPATHY	|| id:ebi-a-GCST90001991	MR Egger	37.0764	17	0.00328584
1202	ebi-a-GCST90001991	finn-b-DM_NEPHROPATHY	Diabetic nephropathy || id:finn-b-DM_NEPHROPATHY	|| id:ebi-a-GCST90001991	Inverse variance weighted	41.429	18	0.00132796
1203	ebi-a-GCST90001992	finn-b-DM_NEPHROPATHY	Diabetic nephropathy || id:finn-b-DM_NEPHROPATHY	|| id:ebi-a-GCST90001992	MR Egger	39.1188	31	0.150141
1204	ebi-a-GCST90001992	finn-b-DM_NEPHROPATHY	Diabetic nephropathy || id:finn-b-DM_NEPHROPATHY	|| id:ebi-a-GCST90001992	Inverse variance weighted	40.5381	32	0.14308
1205	ebi-a-GCST90001993	finn-b-DM_NEPHROPATHY	Diabetic nephropathy || id:finn-b-DM_NEPHROPATHY	|| id:ebi-a-GCST90001993	MR Egger	15.9982	10	0.0996831
1206	ebi-a-GCST90001993	finn-b-DM_NEPHROPATHY	Diabetic nephropathy || id:finn-b-DM_NEPHROPATHY	|| id:ebi-a-GCST90001993	Inverse variance weighted	20.2921	11	0.0414917
1207	ebi-a-GCST90001994	finn-b-DM_NEPHROPATHY	Diabetic nephropathy || id:finn-b-DM_NEPHROPATHY	|| id:ebi-a-GCST90001994	MR Egger	8.36024	10	0.593694
1208	ebi-a-GCST90001994	finn-b-DM_NEPHROPATHY	Diabetic nephropathy || id:finn-b-DM_NEPHROPATHY	|| id:ebi-a-GCST90001994	Inverse variance weighted	8.56203	11	0.662248
1209	ebi-a-GCST90001995	finn-b-DM_NEPHROPATHY	Diabetic nephropathy || id:finn-b-DM_NEPHROPATHY	|| id:ebi-a-GCST90001995	MR Egger	25.0396	20	0.19992
1210	ebi-a-GCST90001995	finn-b-DM_NEPHROPATHY	Diabetic nephropathy || id:finn-b-DM_NEPHROPATHY	|| id:ebi-a-GCST90001995	Inverse variance weighted	25.047	21	0.245135
1211	ebi-a-GCST90001996	finn-b-DM_NEPHROPATHY	Diabetic nephropathy || id:finn-b-DM_NEPHROPATHY	|| id:ebi-a-GCST90001996	MR Egger	25.7143	26	0.478891
1212	ebi-a-GCST90001996	finn-b-DM_NEPHROPATHY	Diabetic nephropathy || id:finn-b-DM_NEPHROPATHY	|| id:ebi-a-GCST90001996	Inverse variance weighted	25.7248	27	0.533909
1213	ebi-a-GCST90001997	finn-b-DM_NEPHROPATHY	Diabetic nephropathy || id:finn-b-DM_NEPHROPATHY	|| id:ebi-a-GCST90001997	MR Egger	21.6864	20	0.357766
1214	ebi-a-GCST90001997	finn-b-DM_NEPHROPATHY	Diabetic nephropathy || id:finn-b-DM_NEPHROPATHY	|| id:ebi-a-GCST90001997	Inverse variance weighted	21.7025	21	0.416826
1215	ebi-a-GCST90001998	finn-b-DM_NEPHROPATHY	Diabetic nephropathy || id:finn-b-DM_NEPHROPATHY	|| id:ebi-a-GCST90001998	MR Egger	37.5961	25	0.0506305
1216	ebi-a-GCST90001998	finn-b-DM_NEPHROPATHY	Diabetic nephropathy || id:finn-b-DM_NEPHROPATHY	|| id:ebi-a-GCST90001998	Inverse variance weighted	41.1125	26	0.0302347
1217	ebi-a-GCST90001999	finn-b-DM_NEPHROPATHY	Diabetic nephropathy || id:finn-b-DM_NEPHROPATHY	|| id:ebi-a-GCST90001999	MR Egger	20.8261	16	0.185293
1218	ebi-a-GCST90001999	finn-b-DM_NEPHROPATHY	Diabetic nephropathy || id:finn-b-DM_NEPHROPATHY	|| id:ebi-a-GCST90001999	Inverse variance weighted	22.9332	17	0.151439
1219	ebi-a-GCST90002000	finn-b-DM_NEPHROPATHY	Diabetic nephropathy || id:finn-b-DM_NEPHROPATHY	|| id:ebi-a-GCST90002000	MR Egger	10.5753	18	0.911502
1220	ebi-a-GCST90002000	finn-b-DM_NEPHROPATHY	Diabetic nephropathy || id:finn-b-DM_NEPHROPATHY	|| id:ebi-a-GCST90002000	Inverse variance weighted	11.2388	19	0.915544
1221	ebi-a-GCST90002001	finn-b-DM_NEPHROPATHY	Diabetic nephropathy || id:finn-b-DM_NEPHROPATHY	|| id:ebi-a-GCST90002001	MR Egger	144.162	13	3.07929e-24
1222	ebi-a-GCST90002001	finn-b-DM_NEPHROPATHY	Diabetic nephropathy || id:finn-b-DM_NEPHROPATHY	|| id:ebi-a-GCST90002001	Inverse variance weighted	145.133	14	6.74277e-24
1223	ebi-a-GCST90002002	finn-b-DM_NEPHROPATHY	Diabetic nephropathy || id:finn-b-DM_NEPHROPATHY	|| id:ebi-a-GCST90002002	MR Egger	8.00482	10	0.628366
1224	ebi-a-GCST90002002	finn-b-DM_NEPHROPATHY	Diabetic nephropathy || id:finn-b-DM_NEPHROPATHY	|| id:ebi-a-GCST90002002	Inverse variance weighted	8.22539	11	0.692983
1225	ebi-a-GCST90002003	finn-b-DM_NEPHROPATHY	Diabetic nephropathy || id:finn-b-DM_NEPHROPATHY	|| id:ebi-a-GCST90002003	MR Egger	13.7835	12	0.314749
1226	ebi-a-GCST90002003	finn-b-DM_NEPHROPATHY	Diabetic nephropathy || id:finn-b-DM_NEPHROPATHY	|| id:ebi-a-GCST90002003	Inverse variance weighted	14.6619	13	0.328933
1227	ebi-a-GCST90002004	finn-b-DM_NEPHROPATHY	Diabetic nephropathy || id:finn-b-DM_NEPHROPATHY	|| id:ebi-a-GCST90002004	MR Egger	18.6141	21	0.609879
1228	ebi-a-GCST90002004	finn-b-DM_NEPHROPATHY	Diabetic nephropathy || id:finn-b-DM_NEPHROPATHY	|| id:ebi-a-GCST90002004	Inverse variance weighted	18.623	22	0.668477
1229	ebi-a-GCST90002005	finn-b-DM_NEPHROPATHY	Diabetic nephropathy || id:finn-b-DM_NEPHROPATHY	|| id:ebi-a-GCST90002005	MR Egger	15.1036	19	0.715991
1230	ebi-a-GCST90002005	finn-b-DM_NEPHROPATHY	Diabetic nephropathy || id:finn-b-DM_NEPHROPATHY	|| id:ebi-a-GCST90002005	Inverse variance weighted	15.3847	20	0.753986
1231	ebi-a-GCST90002006	finn-b-DM_NEPHROPATHY	Diabetic nephropathy || id:finn-b-DM_NEPHROPATHY	|| id:ebi-a-GCST90002006	MR Egger	26.8329	23	0.263143
1232	ebi-a-GCST90002006	finn-b-DM_NEPHROPATHY	Diabetic nephropathy || id:finn-b-DM_NEPHROPATHY	|| id:ebi-a-GCST90002006	Inverse variance weighted	28.1303	24	0.254583
1233	ebi-a-GCST90002007	finn-b-DM_NEPHROPATHY	Diabetic nephropathy || id:finn-b-DM_NEPHROPATHY	|| id:ebi-a-GCST90002007	MR Egger	85.7506	14	2.39376e-12
1234	ebi-a-GCST90002007	finn-b-DM_NEPHROPATHY	Diabetic nephropathy || id:finn-b-DM_NEPHROPATHY	|| id:ebi-a-GCST90002007	Inverse variance weighted	96.2551	15	6.6584e-14
1235	ebi-a-GCST90002008	finn-b-DM_NEPHROPATHY	Diabetic nephropathy || id:finn-b-DM_NEPHROPATHY	|| id:ebi-a-GCST90002008	MR Egger	18.1082	17	0.382048
1236	ebi-a-GCST90002008	finn-b-DM_NEPHROPATHY	Diabetic nephropathy || id:finn-b-DM_NEPHROPATHY	|| id:ebi-a-GCST90002008	Inverse variance weighted	18.9034	18	0.397794
1237	ebi-a-GCST90002009	finn-b-DM_NEPHROPATHY	Diabetic nephropathy || id:finn-b-DM_NEPHROPATHY	|| id:ebi-a-GCST90002009	MR Egger	24.5207	19	0.176931
1238	ebi-a-GCST90002009	finn-b-DM_NEPHROPATHY	Diabetic nephropathy || id:finn-b-DM_NEPHROPATHY	|| id:ebi-a-GCST90002009	Inverse variance weighted	27.8574	20	0.112819
1239	ebi-a-GCST90002010	finn-b-DM_NEPHROPATHY	Diabetic nephropathy || id:finn-b-DM_NEPHROPATHY	|| id:ebi-a-GCST90002010	MR Egger	61.316	12	1.29788e-08
1240	ebi-a-GCST90002010	finn-b-DM_NEPHROPATHY	Diabetic nephropathy || id:finn-b-DM_NEPHROPATHY	|| id:ebi-a-GCST90002010	Inverse variance weighted	73.0697	13	2.17438e-10
1241	ebi-a-GCST90002011	finn-b-DM_NEPHROPATHY	Diabetic nephropathy || id:finn-b-DM_NEPHROPATHY	|| id:ebi-a-GCST90002011	MR Egger	14.29	6	0.0265597
1242	ebi-a-GCST90002011	finn-b-DM_NEPHROPATHY	Diabetic nephropathy || id:finn-b-DM_NEPHROPATHY	|| id:ebi-a-GCST90002011	Inverse variance weighted	14.3053	7	0.0460109
1243	ebi-a-GCST90002012	finn-b-DM_NEPHROPATHY	Diabetic nephropathy || id:finn-b-DM_NEPHROPATHY	|| id:ebi-a-GCST90002012	MR Egger	17.5092	13	0.177061
1244	ebi-a-GCST90002012	finn-b-DM_NEPHROPATHY	Diabetic nephropathy || id:finn-b-DM_NEPHROPATHY	|| id:ebi-a-GCST90002012	Inverse variance weighted	17.6566	14	0.222873
1245	ebi-a-GCST90002013	finn-b-DM_NEPHROPATHY	Diabetic nephropathy || id:finn-b-DM_NEPHROPATHY	|| id:ebi-a-GCST90002013	MR Egger	7.2738	10	0.699368
1246	ebi-a-GCST90002013	finn-b-DM_NEPHROPATHY	Diabetic nephropathy || id:finn-b-DM_NEPHROPATHY	|| id:ebi-a-GCST90002013	Inverse variance weighted	12.3407	11	0.338585
1247	ebi-a-GCST90002014	finn-b-DM_NEPHROPATHY	Diabetic nephropathy || id:finn-b-DM_NEPHROPATHY	|| id:ebi-a-GCST90002014	MR Egger	8.73906	13	0.792353
1248	ebi-a-GCST90002014	finn-b-DM_NEPHROPATHY	Diabetic nephropathy || id:finn-b-DM_NEPHROPATHY	|| id:ebi-a-GCST90002014	Inverse variance weighted	9.52599	14	0.795954
1249	ebi-a-GCST90002015	finn-b-DM_NEPHROPATHY	Diabetic nephropathy || id:finn-b-DM_NEPHROPATHY	|| id:ebi-a-GCST90002015	MR Egger	22.8136	14	0.0633707
1250	ebi-a-GCST90002015	finn-b-DM_NEPHROPATHY	Diabetic nephropathy || id:finn-b-DM_NEPHROPATHY	|| id:ebi-a-GCST90002015	Inverse variance weighted	23.8789	15	0.0671782
1251	ebi-a-GCST90002016	finn-b-DM_NEPHROPATHY	Diabetic nephropathy || id:finn-b-DM_NEPHROPATHY	|| id:ebi-a-GCST90002016	MR Egger	19.9796	14	0.130786
1252	ebi-a-GCST90002016	finn-b-DM_NEPHROPATHY	Diabetic nephropathy || id:finn-b-DM_NEPHROPATHY	|| id:ebi-a-GCST90002016	Inverse variance weighted	22.8147	15	0.0881535
1253	ebi-a-GCST90002017	finn-b-DM_NEPHROPATHY	Diabetic nephropathy || id:finn-b-DM_NEPHROPATHY	|| id:ebi-a-GCST90002017	MR Egger	14.0779	21	0.866229
1254	ebi-a-GCST90002017	finn-b-DM_NEPHROPATHY	Diabetic nephropathy || id:finn-b-DM_NEPHROPATHY	|| id:ebi-a-GCST90002017	Inverse variance weighted	14.148	22	0.896142
1255	ebi-a-GCST90002018	finn-b-DM_NEPHROPATHY	Diabetic nephropathy || id:finn-b-DM_NEPHROPATHY	|| id:ebi-a-GCST90002018	MR Egger	12.237	12	0.426838
1256	ebi-a-GCST90002018	finn-b-DM_NEPHROPATHY	Diabetic nephropathy || id:finn-b-DM_NEPHROPATHY	|| id:ebi-a-GCST90002018	Inverse variance weighted	13.9579	13	0.376817
1257	ebi-a-GCST90002019	finn-b-DM_NEPHROPATHY	Diabetic nephropathy || id:finn-b-DM_NEPHROPATHY	|| id:ebi-a-GCST90002019	MR Egger	20.9714	20	0.398821
1258	ebi-a-GCST90002019	finn-b-DM_NEPHROPATHY	Diabetic nephropathy || id:finn-b-DM_NEPHROPATHY	|| id:ebi-a-GCST90002019	Inverse variance weighted	21.0192	21	0.457775
1259	ebi-a-GCST90002020	finn-b-DM_NEPHROPATHY	Diabetic nephropathy || id:finn-b-DM_NEPHROPATHY	|| id:ebi-a-GCST90002020	MR Egger	11.7043	15	0.701263
1260	ebi-a-GCST90002020	finn-b-DM_NEPHROPATHY	Diabetic nephropathy || id:finn-b-DM_NEPHROPATHY	|| id:ebi-a-GCST90002020	Inverse variance weighted	12.2618	16	0.72577
1261	ebi-a-GCST90002021	finn-b-DM_NEPHROPATHY	Diabetic nephropathy || id:finn-b-DM_NEPHROPATHY	|| id:ebi-a-GCST90002021	MR Egger	10.7473	12	0.550691
1262	ebi-a-GCST90002021	finn-b-DM_NEPHROPATHY	Diabetic nephropathy || id:finn-b-DM_NEPHROPATHY	|| id:ebi-a-GCST90002021	Inverse variance weighted	11.2096	13	0.593262
1263	ebi-a-GCST90002022	finn-b-DM_NEPHROPATHY	Diabetic nephropathy || id:finn-b-DM_NEPHROPATHY	|| id:ebi-a-GCST90002022	MR Egger	19.3597	15	0.197893
1264	ebi-a-GCST90002022	finn-b-DM_NEPHROPATHY	Diabetic nephropathy || id:finn-b-DM_NEPHROPATHY	|| id:ebi-a-GCST90002022	Inverse variance weighted	27.8369	16	0.0330669
1265	ebi-a-GCST90002023	finn-b-DM_NEPHROPATHY	Diabetic nephropathy || id:finn-b-DM_NEPHROPATHY	|| id:ebi-a-GCST90002023	MR Egger	16.379	10	0.0892837
1266	ebi-a-GCST90002023	finn-b-DM_NEPHROPATHY	Diabetic nephropathy || id:finn-b-DM_NEPHROPATHY	|| id:ebi-a-GCST90002023	Inverse variance weighted	16.5366	11	0.122351
1267	ebi-a-GCST90002024	finn-b-DM_NEPHROPATHY	Diabetic nephropathy || id:finn-b-DM_NEPHROPATHY	|| id:ebi-a-GCST90002024	MR Egger	20.8864	14	0.10458
1268	ebi-a-GCST90002024	finn-b-DM_NEPHROPATHY	Diabetic nephropathy || id:finn-b-DM_NEPHROPATHY	|| id:ebi-a-GCST90002024	Inverse variance weighted	21.2983	15	0.127567
1269	ebi-a-GCST90002025	finn-b-DM_NEPHROPATHY	Diabetic nephropathy || id:finn-b-DM_NEPHROPATHY	|| id:ebi-a-GCST90002025	MR Egger	17.7119	15	0.278114
1270	ebi-a-GCST90002025	finn-b-DM_NEPHROPATHY	Diabetic nephropathy || id:finn-b-DM_NEPHROPATHY	|| id:ebi-a-GCST90002025	Inverse variance weighted	17.8733	16	0.331368
1271	ebi-a-GCST90002026	finn-b-DM_NEPHROPATHY	Diabetic nephropathy || id:finn-b-DM_NEPHROPATHY	|| id:ebi-a-GCST90002026	MR Egger	22.3995	18	0.214731
1272	ebi-a-GCST90002026	finn-b-DM_NEPHROPATHY	Diabetic nephropathy || id:finn-b-DM_NEPHROPATHY	|| id:ebi-a-GCST90002026	Inverse variance weighted	23.5832	19	0.212631
1273	ebi-a-GCST90002027	finn-b-DM_NEPHROPATHY	Diabetic nephropathy || id:finn-b-DM_NEPHROPATHY	|| id:ebi-a-GCST90002027	MR Egger	23.5889	18	0.168962
1274	ebi-a-GCST90002027	finn-b-DM_NEPHROPATHY	Diabetic nephropathy || id:finn-b-DM_NEPHROPATHY	|| id:ebi-a-GCST90002027	Inverse variance weighted	23.6464	19	0.210069
1275	ebi-a-GCST90002028	finn-b-DM_NEPHROPATHY	Diabetic nephropathy || id:finn-b-DM_NEPHROPATHY	|| id:ebi-a-GCST90002028	MR Egger	40.5615	17	0.00107779
1276	ebi-a-GCST90002028	finn-b-DM_NEPHROPATHY	Diabetic nephropathy || id:finn-b-DM_NEPHROPATHY	|| id:ebi-a-GCST90002028	Inverse variance weighted	40.5635	18	0.00174808
1277	ebi-a-GCST90002029	finn-b-DM_NEPHROPATHY	Diabetic nephropathy || id:finn-b-DM_NEPHROPATHY	|| id:ebi-a-GCST90002029	MR Egger	25.1906	16	0.0665348
1278	ebi-a-GCST90002029	finn-b-DM_NEPHROPATHY	Diabetic nephropathy || id:finn-b-DM_NEPHROPATHY	|| id:ebi-a-GCST90002029	Inverse variance weighted	25.9792	17	0.074841
1279	ebi-a-GCST90002030	finn-b-DM_NEPHROPATHY	Diabetic nephropathy || id:finn-b-DM_NEPHROPATHY	|| id:ebi-a-GCST90002030	MR Egger	19.6496	19	0.415936
1280	ebi-a-GCST90002030	finn-b-DM_NEPHROPATHY	Diabetic nephropathy || id:finn-b-DM_NEPHROPATHY	|| id:ebi-a-GCST90002030	Inverse variance weighted	19.7036	20	0.4766
1281	ebi-a-GCST90002031	finn-b-DM_NEPHROPATHY	Diabetic nephropathy || id:finn-b-DM_NEPHROPATHY	|| id:ebi-a-GCST90002031	MR Egger	19.4826	19	0.426296
1282	ebi-a-GCST90002031	finn-b-DM_NEPHROPATHY	Diabetic nephropathy || id:finn-b-DM_NEPHROPATHY	|| id:ebi-a-GCST90002031	Inverse variance weighted	19.6537	20	0.479772
1283	ebi-a-GCST90002032	finn-b-DM_NEPHROPATHY	Diabetic nephropathy || id:finn-b-DM_NEPHROPATHY	|| id:ebi-a-GCST90002032	MR Egger	14.6802	15	0.474688
1284	ebi-a-GCST90002032	finn-b-DM_NEPHROPATHY	Diabetic nephropathy || id:finn-b-DM_NEPHROPATHY	|| id:ebi-a-GCST90002032	Inverse variance weighted	14.6879	16	0.547608
1285	ebi-a-GCST90002033	finn-b-DM_NEPHROPATHY	Diabetic nephropathy || id:finn-b-DM_NEPHROPATHY	|| id:ebi-a-GCST90002033	MR Egger	26.3674	20	0.154018
1286	ebi-a-GCST90002033	finn-b-DM_NEPHROPATHY	Diabetic nephropathy || id:finn-b-DM_NEPHROPATHY	|| id:ebi-a-GCST90002033	Inverse variance weighted	26.4162	21	0.191024
1287	ebi-a-GCST90002034	finn-b-DM_NEPHROPATHY	Diabetic nephropathy || id:finn-b-DM_NEPHROPATHY	|| id:ebi-a-GCST90002034	MR Egger	24.4532	17	0.107635
1288	ebi-a-GCST90002034	finn-b-DM_NEPHROPATHY	Diabetic nephropathy || id:finn-b-DM_NEPHROPATHY	|| id:ebi-a-GCST90002034	Inverse variance weighted	25.3406	18	0.115819
1289	ebi-a-GCST90002035	finn-b-DM_NEPHROPATHY	Diabetic nephropathy || id:finn-b-DM_NEPHROPATHY	|| id:ebi-a-GCST90002035	MR Egger	22.0266	22	0.458305
1290	ebi-a-GCST90002035	finn-b-DM_NEPHROPATHY	Diabetic nephropathy || id:finn-b-DM_NEPHROPATHY	|| id:ebi-a-GCST90002035	Inverse variance weighted	22.0285	23	0.518532
1291	ebi-a-GCST90002036	finn-b-DM_NEPHROPATHY	Diabetic nephropathy || id:finn-b-DM_NEPHROPATHY	|| id:ebi-a-GCST90002036	MR Egger	14.0116	22	0.901066
1292	ebi-a-GCST90002036	finn-b-DM_NEPHROPATHY	Diabetic nephropathy || id:finn-b-DM_NEPHROPATHY	|| id:ebi-a-GCST90002036	Inverse variance weighted	15.9396	23	0.857844
1293	ebi-a-GCST90002037	finn-b-DM_NEPHROPATHY	Diabetic nephropathy || id:finn-b-DM_NEPHROPATHY	|| id:ebi-a-GCST90002037	MR Egger	14.4257	14	0.418502
1294	ebi-a-GCST90002037	finn-b-DM_NEPHROPATHY	Diabetic nephropathy || id:finn-b-DM_NEPHROPATHY	|| id:ebi-a-GCST90002037	Inverse variance weighted	17.3886	15	0.296172
1295	ebi-a-GCST90002038	finn-b-DM_NEPHROPATHY	Diabetic nephropathy || id:finn-b-DM_NEPHROPATHY	|| id:ebi-a-GCST90002038	MR Egger	15.3011	15	0.429956
1296	ebi-a-GCST90002038	finn-b-DM_NEPHROPATHY	Diabetic nephropathy || id:finn-b-DM_NEPHROPATHY	|| id:ebi-a-GCST90002038	Inverse variance weighted	17.4688	16	0.355906
1297	ebi-a-GCST90002039	finn-b-DM_NEPHROPATHY	Diabetic nephropathy || id:finn-b-DM_NEPHROPATHY	|| id:ebi-a-GCST90002039	MR Egger	16.4689	17	0.490871
1298	ebi-a-GCST90002039	finn-b-DM_NEPHROPATHY	Diabetic nephropathy || id:finn-b-DM_NEPHROPATHY	|| id:ebi-a-GCST90002039	Inverse variance weighted	16.4939	18	0.558119
1299	ebi-a-GCST90002040	finn-b-DM_NEPHROPATHY	Diabetic nephropathy || id:finn-b-DM_NEPHROPATHY	|| id:ebi-a-GCST90002040	MR Egger	32.4396	29	0.300912
1300	ebi-a-GCST90002040	finn-b-DM_NEPHROPATHY	Diabetic nephropathy || id:finn-b-DM_NEPHROPATHY	|| id:ebi-a-GCST90002040	Inverse variance weighted	33.6991	30	0.293022
1301	ebi-a-GCST90002041	finn-b-DM_NEPHROPATHY	Diabetic nephropathy || id:finn-b-DM_NEPHROPATHY	|| id:ebi-a-GCST90002041	MR Egger	8.03381	12	0.782483
1302	ebi-a-GCST90002041	finn-b-DM_NEPHROPATHY	Diabetic nephropathy || id:finn-b-DM_NEPHROPATHY	|| id:ebi-a-GCST90002041	Inverse variance weighted	8.64595	13	0.799127
1303	ebi-a-GCST90002042	finn-b-DM_NEPHROPATHY	Diabetic nephropathy || id:finn-b-DM_NEPHROPATHY	|| id:ebi-a-GCST90002042	MR Egger	16.5089	15	0.349056
1304	ebi-a-GCST90002042	finn-b-DM_NEPHROPATHY	Diabetic nephropathy || id:finn-b-DM_NEPHROPATHY	|| id:ebi-a-GCST90002042	Inverse variance weighted	17.3701	16	0.362046
1305	ebi-a-GCST90002043	finn-b-DM_NEPHROPATHY	Diabetic nephropathy || id:finn-b-DM_NEPHROPATHY	|| id:ebi-a-GCST90002043	MR Egger	10.5362	13	0.649606
1306	ebi-a-GCST90002043	finn-b-DM_NEPHROPATHY	Diabetic nephropathy || id:finn-b-DM_NEPHROPATHY	|| id:ebi-a-GCST90002043	Inverse variance weighted	10.5621	14	0.72004
1307	ebi-a-GCST90002044	finn-b-DM_NEPHROPATHY	Diabetic nephropathy || id:finn-b-DM_NEPHROPATHY	|| id:ebi-a-GCST90002044	MR Egger	10.6575	5	0.0586108
1308	ebi-a-GCST90002044	finn-b-DM_NEPHROPATHY	Diabetic nephropathy || id:finn-b-DM_NEPHROPATHY	|| id:ebi-a-GCST90002044	Inverse variance weighted	10.9333	6	0.0904586
1309	ebi-a-GCST90002045	finn-b-DM_NEPHROPATHY	Diabetic nephropathy || id:finn-b-DM_NEPHROPATHY	|| id:ebi-a-GCST90002045	MR Egger	14.2116	12	0.287399
1310	ebi-a-GCST90002045	finn-b-DM_NEPHROPATHY	Diabetic nephropathy || id:finn-b-DM_NEPHROPATHY	|| id:ebi-a-GCST90002045	Inverse variance weighted	14.2638	13	0.35553
1311	ebi-a-GCST90002046	finn-b-DM_NEPHROPATHY	Diabetic nephropathy || id:finn-b-DM_NEPHROPATHY	|| id:ebi-a-GCST90002046	MR Egger	13.9965	19	0.783894
1312	ebi-a-GCST90002046	finn-b-DM_NEPHROPATHY	Diabetic nephropathy || id:finn-b-DM_NEPHROPATHY	|| id:ebi-a-GCST90002046	Inverse variance weighted	16.6363	20	0.676447
1313	ebi-a-GCST90002047	finn-b-DM_NEPHROPATHY	Diabetic nephropathy || id:finn-b-DM_NEPHROPATHY	|| id:ebi-a-GCST90002047	MR Egger	13.1994	14	0.510889
1314	ebi-a-GCST90002047	finn-b-DM_NEPHROPATHY	Diabetic nephropathy || id:finn-b-DM_NEPHROPATHY	|| id:ebi-a-GCST90002047	Inverse variance weighted	14.2162	15	0.509199
1315	ebi-a-GCST90002048	finn-b-DM_NEPHROPATHY	Diabetic nephropathy || id:finn-b-DM_NEPHROPATHY	|| id:ebi-a-GCST90002048	MR Egger	18.6241	12	0.0980125
1316	ebi-a-GCST90002048	finn-b-DM_NEPHROPATHY	Diabetic nephropathy || id:finn-b-DM_NEPHROPATHY	|| id:ebi-a-GCST90002048	Inverse variance weighted	20.5069	13	0.0832718
1317	ebi-a-GCST90002049	finn-b-DM_NEPHROPATHY	Diabetic nephropathy || id:finn-b-DM_NEPHROPATHY	|| id:ebi-a-GCST90002049	MR Egger	13.6703	12	0.322253
1318	ebi-a-GCST90002049	finn-b-DM_NEPHROPATHY	Diabetic nephropathy || id:finn-b-DM_NEPHROPATHY	|| id:ebi-a-GCST90002049	Inverse variance weighted	13.7213	13	0.393762
1319	ebi-a-GCST90002050	finn-b-DM_NEPHROPATHY	Diabetic nephropathy || id:finn-b-DM_NEPHROPATHY	|| id:ebi-a-GCST90002050	MR Egger	14.0767	12	0.29584
1320	ebi-a-GCST90002050	finn-b-DM_NEPHROPATHY	Diabetic nephropathy || id:finn-b-DM_NEPHROPATHY	|| id:ebi-a-GCST90002050	Inverse variance weighted	15.8037	13	0.259893
1321	ebi-a-GCST90002051	finn-b-DM_NEPHROPATHY	Diabetic nephropathy || id:finn-b-DM_NEPHROPATHY	|| id:ebi-a-GCST90002051	MR Egger	8.7923	12	0.720561
1322	ebi-a-GCST90002051	finn-b-DM_NEPHROPATHY	Diabetic nephropathy || id:finn-b-DM_NEPHROPATHY	|| id:ebi-a-GCST90002051	Inverse variance weighted	9.32481	13	0.747994
1323	ebi-a-GCST90002052	finn-b-DM_NEPHROPATHY	Diabetic nephropathy || id:finn-b-DM_NEPHROPATHY	|| id:ebi-a-GCST90002052	MR Egger	10.9042	7	0.142854
1324	ebi-a-GCST90002052	finn-b-DM_NEPHROPATHY	Diabetic nephropathy || id:finn-b-DM_NEPHROPATHY	|| id:ebi-a-GCST90002052	Inverse variance weighted	11.0024	8	0.201563
1325	ebi-a-GCST90002053	finn-b-DM_NEPHROPATHY	Diabetic nephropathy || id:finn-b-DM_NEPHROPATHY	|| id:ebi-a-GCST90002053	MR Egger	8.72915	14	0.848
1326	ebi-a-GCST90002053	finn-b-DM_NEPHROPATHY	Diabetic nephropathy || id:finn-b-DM_NEPHROPATHY	|| id:ebi-a-GCST90002053	Inverse variance weighted	10.4486	15	0.790616
1327	ebi-a-GCST90002054	finn-b-DM_NEPHROPATHY	Diabetic nephropathy || id:finn-b-DM_NEPHROPATHY	|| id:ebi-a-GCST90002054	MR Egger	24.7315	8	0.00172598
1328	ebi-a-GCST90002054	finn-b-DM_NEPHROPATHY	Diabetic nephropathy || id:finn-b-DM_NEPHROPATHY	|| id:ebi-a-GCST90002054	Inverse variance weighted	27.8399	9	0.0010144
1329	ebi-a-GCST90002055	finn-b-DM_NEPHROPATHY	Diabetic nephropathy || id:finn-b-DM_NEPHROPATHY	|| id:ebi-a-GCST90002055	MR Egger	11.154	11	0.430455
1330	ebi-a-GCST90002055	finn-b-DM_NEPHROPATHY	Diabetic nephropathy || id:finn-b-DM_NEPHROPATHY	|| id:ebi-a-GCST90002055	Inverse variance weighted	11.1624	12	0.515058
1331	ebi-a-GCST90002056	finn-b-DM_NEPHROPATHY	Diabetic nephropathy || id:finn-b-DM_NEPHROPATHY	|| id:ebi-a-GCST90002056	MR Egger	31.3647	19	0.0368027
1332	ebi-a-GCST90002056	finn-b-DM_NEPHROPATHY	Diabetic nephropathy || id:finn-b-DM_NEPHROPATHY	|| id:ebi-a-GCST90002056	Inverse variance weighted	31.3852	20	0.050306
1333	ebi-a-GCST90002057	finn-b-DM_NEPHROPATHY	Diabetic nephropathy || id:finn-b-DM_NEPHROPATHY	|| id:ebi-a-GCST90002057	MR Egger	21.4999	12	0.0435217
1334	ebi-a-GCST90002057	finn-b-DM_NEPHROPATHY	Diabetic nephropathy || id:finn-b-DM_NEPHROPATHY	|| id:ebi-a-GCST90002057	Inverse variance weighted	25.6853	13	0.018732
1335	ebi-a-GCST90002058	finn-b-DM_NEPHROPATHY	Diabetic nephropathy || id:finn-b-DM_NEPHROPATHY	|| id:ebi-a-GCST90002058	MR Egger	46.2776	17	0.000156744
1336	ebi-a-GCST90002058	finn-b-DM_NEPHROPATHY	Diabetic nephropathy || id:finn-b-DM_NEPHROPATHY	|| id:ebi-a-GCST90002058	Inverse variance weighted	58.2708	18	3.88171e-06
1337	ebi-a-GCST90002059	finn-b-DM_NEPHROPATHY	Diabetic nephropathy || id:finn-b-DM_NEPHROPATHY	|| id:ebi-a-GCST90002059	MR Egger	78.0303	12	9.78848e-12
1338	ebi-a-GCST90002059	finn-b-DM_NEPHROPATHY	Diabetic nephropathy || id:finn-b-DM_NEPHROPATHY	|| id:ebi-a-GCST90002059	Inverse variance weighted	80.9266	13	7.38326e-12
1339	ebi-a-GCST90002060	finn-b-DM_NEPHROPATHY	Diabetic nephropathy || id:finn-b-DM_NEPHROPATHY	|| id:ebi-a-GCST90002060	MR Egger	34.5823	17	0.00705566
1340	ebi-a-GCST90002060	finn-b-DM_NEPHROPATHY	Diabetic nephropathy || id:finn-b-DM_NEPHROPATHY	|| id:ebi-a-GCST90002060	Inverse variance weighted	39.4867	18	0.00245029
1341	ebi-a-GCST90002061	finn-b-DM_NEPHROPATHY	Diabetic nephropathy || id:finn-b-DM_NEPHROPATHY	|| id:ebi-a-GCST90002061	MR Egger	21.1254	22	0.512998
1342	ebi-a-GCST90002061	finn-b-DM_NEPHROPATHY	Diabetic nephropathy || id:finn-b-DM_NEPHROPATHY	|| id:ebi-a-GCST90002061	Inverse variance weighted	21.7158	23	0.537462
1343	ebi-a-GCST90002062	finn-b-DM_NEPHROPATHY	Diabetic nephropathy || id:finn-b-DM_NEPHROPATHY	|| id:ebi-a-GCST90002062	MR Egger	23.4556	15	0.0749343
1344	ebi-a-GCST90002062	finn-b-DM_NEPHROPATHY	Diabetic nephropathy || id:finn-b-DM_NEPHROPATHY	|| id:ebi-a-GCST90002062	Inverse variance weighted	23.7685	16	0.0946843
1345	ebi-a-GCST90002063	finn-b-DM_NEPHROPATHY	Diabetic nephropathy || id:finn-b-DM_NEPHROPATHY	|| id:ebi-a-GCST90002063	MR Egger	29.0951	20	0.0859033
1346	ebi-a-GCST90002063	finn-b-DM_NEPHROPATHY	Diabetic nephropathy || id:finn-b-DM_NEPHROPATHY	|| id:ebi-a-GCST90002063	Inverse variance weighted	29.8721	21	0.0945888
1347	ebi-a-GCST90002064	finn-b-DM_NEPHROPATHY	Diabetic nephropathy || id:finn-b-DM_NEPHROPATHY	|| id:ebi-a-GCST90002064	MR Egger	4.64268	7	0.703475
1348	ebi-a-GCST90002064	finn-b-DM_NEPHROPATHY	Diabetic nephropathy || id:finn-b-DM_NEPHROPATHY	|| id:ebi-a-GCST90002064	Inverse variance weighted	4.68441	8	0.790712
1349	ebi-a-GCST90002065	finn-b-DM_NEPHROPATHY	Diabetic nephropathy || id:finn-b-DM_NEPHROPATHY	|| id:ebi-a-GCST90002065	MR Egger	13.7856	11	0.245086
1350	ebi-a-GCST90002065	finn-b-DM_NEPHROPATHY	Diabetic nephropathy || id:finn-b-DM_NEPHROPATHY	|| id:ebi-a-GCST90002065	Inverse variance weighted	16.0101	12	0.190776
1351	ebi-a-GCST90002066	finn-b-DM_NEPHROPATHY	Diabetic nephropathy || id:finn-b-DM_NEPHROPATHY	|| id:ebi-a-GCST90002066	MR Egger	28.1754	19	0.0801105
1352	ebi-a-GCST90002066	finn-b-DM_NEPHROPATHY	Diabetic nephropathy || id:finn-b-DM_NEPHROPATHY	|| id:ebi-a-GCST90002066	Inverse variance weighted	30.8174	20	0.0576474
1353	ebi-a-GCST90002067	finn-b-DM_NEPHROPATHY	Diabetic nephropathy || id:finn-b-DM_NEPHROPATHY	|| id:ebi-a-GCST90002067	MR Egger	22.9184	18	0.193744
1354	ebi-a-GCST90002067	finn-b-DM_NEPHROPATHY	Diabetic nephropathy || id:finn-b-DM_NEPHROPATHY	|| id:ebi-a-GCST90002067	Inverse variance weighted	23.0444	19	0.23539
1355	ebi-a-GCST90002068	finn-b-DM_NEPHROPATHY	Diabetic nephropathy || id:finn-b-DM_NEPHROPATHY	|| id:ebi-a-GCST90002068	MR Egger	10.1138	21	0.977396
1356	ebi-a-GCST90002068	finn-b-DM_NEPHROPATHY	Diabetic nephropathy || id:finn-b-DM_NEPHROPATHY	|| id:ebi-a-GCST90002068	Inverse variance weighted	10.4369	22	0.981892
1357	ebi-a-GCST90002069	finn-b-DM_NEPHROPATHY	Diabetic nephropathy || id:finn-b-DM_NEPHROPATHY	|| id:ebi-a-GCST90002069	MR Egger	27.5598	15	0.0244928
1358	ebi-a-GCST90002069	finn-b-DM_NEPHROPATHY	Diabetic nephropathy || id:finn-b-DM_NEPHROPATHY	|| id:ebi-a-GCST90002069	Inverse variance weighted	29.0484	16	0.0236121
1359	ebi-a-GCST90002070	finn-b-DM_NEPHROPATHY	Diabetic nephropathy || id:finn-b-DM_NEPHROPATHY	|| id:ebi-a-GCST90002070	MR Egger	30.4742	23	0.136269
1360	ebi-a-GCST90002070	finn-b-DM_NEPHROPATHY	Diabetic nephropathy || id:finn-b-DM_NEPHROPATHY	|| id:ebi-a-GCST90002070	Inverse variance weighted	31.8062	24	0.131871
1361	ebi-a-GCST90002071	finn-b-DM_NEPHROPATHY	Diabetic nephropathy || id:finn-b-DM_NEPHROPATHY	|| id:ebi-a-GCST90002071	MR Egger	21.8896	15	0.110732
1362	ebi-a-GCST90002071	finn-b-DM_NEPHROPATHY	Diabetic nephropathy || id:finn-b-DM_NEPHROPATHY	|| id:ebi-a-GCST90002071	Inverse variance weighted	22.8762	16	0.117085
1363	ebi-a-GCST90002072	finn-b-DM_NEPHROPATHY	Diabetic nephropathy || id:finn-b-DM_NEPHROPATHY	|| id:ebi-a-GCST90002072	MR Egger	23.9387	20	0.245079
1364	ebi-a-GCST90002072	finn-b-DM_NEPHROPATHY	Diabetic nephropathy || id:finn-b-DM_NEPHROPATHY	|| id:ebi-a-GCST90002072	Inverse variance weighted	24.4749	21	0.270619
1365	ebi-a-GCST90002073	finn-b-DM_NEPHROPATHY	Diabetic nephropathy || id:finn-b-DM_NEPHROPATHY	|| id:ebi-a-GCST90002073	MR Egger	15.2979	18	0.641421
1366	ebi-a-GCST90002073	finn-b-DM_NEPHROPATHY	Diabetic nephropathy || id:finn-b-DM_NEPHROPATHY	|| id:ebi-a-GCST90002073	Inverse variance weighted	19.6309	19	0.417088
1367	ebi-a-GCST90002074	finn-b-DM_NEPHROPATHY	Diabetic nephropathy || id:finn-b-DM_NEPHROPATHY	|| id:ebi-a-GCST90002074	MR Egger	23.1888	16	0.108781
1368	ebi-a-GCST90002074	finn-b-DM_NEPHROPATHY	Diabetic nephropathy || id:finn-b-DM_NEPHROPATHY	|| id:ebi-a-GCST90002074	Inverse variance weighted	24.0582	17	0.117863
1369	ebi-a-GCST90002075	finn-b-DM_NEPHROPATHY	Diabetic nephropathy || id:finn-b-DM_NEPHROPATHY	|| id:ebi-a-GCST90002075	MR Egger	9.00713	9	0.436616
1370	ebi-a-GCST90002075	finn-b-DM_NEPHROPATHY	Diabetic nephropathy || id:finn-b-DM_NEPHROPATHY	|| id:ebi-a-GCST90002075	Inverse variance weighted	9.29371	10	0.504475
1371	ebi-a-GCST90002076	finn-b-DM_NEPHROPATHY	Diabetic nephropathy || id:finn-b-DM_NEPHROPATHY	|| id:ebi-a-GCST90002076	MR Egger	19.5745	20	0.484815
1372	ebi-a-GCST90002076	finn-b-DM_NEPHROPATHY	Diabetic nephropathy || id:finn-b-DM_NEPHROPATHY	|| id:ebi-a-GCST90002076	Inverse variance weighted	20.6655	21	0.479529
1373	ebi-a-GCST90002077	finn-b-DM_NEPHROPATHY	Diabetic nephropathy || id:finn-b-DM_NEPHROPATHY	|| id:ebi-a-GCST90002077	MR Egger	29.3758	21	0.105267
1374	ebi-a-GCST90002077	finn-b-DM_NEPHROPATHY	Diabetic nephropathy || id:finn-b-DM_NEPHROPATHY	|| id:ebi-a-GCST90002077	Inverse variance weighted	29.4521	22	0.1324
1375	ebi-a-GCST90002078	finn-b-DM_NEPHROPATHY	Diabetic nephropathy || id:finn-b-DM_NEPHROPATHY	|| id:ebi-a-GCST90002078	MR Egger	18.1368	20	0.578397
1376	ebi-a-GCST90002078	finn-b-DM_NEPHROPATHY	Diabetic nephropathy || id:finn-b-DM_NEPHROPATHY	|| id:ebi-a-GCST90002078	Inverse variance weighted	18.1368	21	0.640331
1377	ebi-a-GCST90002079	finn-b-DM_NEPHROPATHY	Diabetic nephropathy || id:finn-b-DM_NEPHROPATHY	|| id:ebi-a-GCST90002079	MR Egger	161.311	14	3.86619e-27
1378	ebi-a-GCST90002079	finn-b-DM_NEPHROPATHY	Diabetic nephropathy || id:finn-b-DM_NEPHROPATHY	|| id:ebi-a-GCST90002079	Inverse variance weighted	161.327	15	1.33514e-26
1379	ebi-a-GCST90002080	finn-b-DM_NEPHROPATHY	Diabetic nephropathy || id:finn-b-DM_NEPHROPATHY	|| id:ebi-a-GCST90002080	MR Egger	23.4848	16	0.101375
1380	ebi-a-GCST90002080	finn-b-DM_NEPHROPATHY	Diabetic nephropathy || id:finn-b-DM_NEPHROPATHY	|| id:ebi-a-GCST90002080	Inverse variance weighted	23.4976	17	0.13374
1381	ebi-a-GCST90002081	finn-b-DM_NEPHROPATHY	Diabetic nephropathy || id:finn-b-DM_NEPHROPATHY	|| id:ebi-a-GCST90002081	MR Egger	20.9365	19	0.340318
1382	ebi-a-GCST90002081	finn-b-DM_NEPHROPATHY	Diabetic nephropathy || id:finn-b-DM_NEPHROPATHY	|| id:ebi-a-GCST90002081	Inverse variance weighted	20.9515	20	0.39999
1383	ebi-a-GCST90002082	finn-b-DM_NEPHROPATHY	Diabetic nephropathy || id:finn-b-DM_NEPHROPATHY	|| id:ebi-a-GCST90002082	MR Egger	40.4938	12	5.95225e-05
1384	ebi-a-GCST90002082	finn-b-DM_NEPHROPATHY	Diabetic nephropathy || id:finn-b-DM_NEPHROPATHY	|| id:ebi-a-GCST90002082	Inverse variance weighted	40.5913	13	0.000110975
1385	ebi-a-GCST90002083	finn-b-DM_NEPHROPATHY	Diabetic nephropathy || id:finn-b-DM_NEPHROPATHY	|| id:ebi-a-GCST90002083	MR Egger	23.6635	16	0.0971158
1386	ebi-a-GCST90002083	finn-b-DM_NEPHROPATHY	Diabetic nephropathy || id:finn-b-DM_NEPHROPATHY	|| id:ebi-a-GCST90002083	Inverse variance weighted	24.7405	17	0.100671
1387	ebi-a-GCST90002084	finn-b-DM_NEPHROPATHY	Diabetic nephropathy || id:finn-b-DM_NEPHROPATHY	|| id:ebi-a-GCST90002084	MR Egger	19.4495	17	0.303351
1388	ebi-a-GCST90002084	finn-b-DM_NEPHROPATHY	Diabetic nephropathy || id:finn-b-DM_NEPHROPATHY	|| id:ebi-a-GCST90002084	Inverse variance weighted	19.7201	18	0.348798
1389	ebi-a-GCST90002085	finn-b-DM_NEPHROPATHY	Diabetic nephropathy || id:finn-b-DM_NEPHROPATHY	|| id:ebi-a-GCST90002085	MR Egger	123.162	17	3.8434e-18
1390	ebi-a-GCST90002085	finn-b-DM_NEPHROPATHY	Diabetic nephropathy || id:finn-b-DM_NEPHROPATHY	|| id:ebi-a-GCST90002085	Inverse variance weighted	128.891	18	8.63367e-19
1391	ebi-a-GCST90002086	finn-b-DM_NEPHROPATHY	Diabetic nephropathy || id:finn-b-DM_NEPHROPATHY	|| id:ebi-a-GCST90002086	MR Egger	35.3744	19	0.0125848
1392	ebi-a-GCST90002086	finn-b-DM_NEPHROPATHY	Diabetic nephropathy || id:finn-b-DM_NEPHROPATHY	|| id:ebi-a-GCST90002086	Inverse variance weighted	35.3785	20	0.0181786
1393	ebi-a-GCST90002087	finn-b-DM_NEPHROPATHY	Diabetic nephropathy || id:finn-b-DM_NEPHROPATHY	|| id:ebi-a-GCST90002087	MR Egger	33.9332	28	0.203082
1394	ebi-a-GCST90002087	finn-b-DM_NEPHROPATHY	Diabetic nephropathy || id:finn-b-DM_NEPHROPATHY	|| id:ebi-a-GCST90002087	Inverse variance weighted	35.7966	29	0.179566
1395	ebi-a-GCST90002088	finn-b-DM_NEPHROPATHY	Diabetic nephropathy || id:finn-b-DM_NEPHROPATHY	|| id:ebi-a-GCST90002088	MR Egger	24.6669	22	0.31327
1396	ebi-a-GCST90002088	finn-b-DM_NEPHROPATHY	Diabetic nephropathy || id:finn-b-DM_NEPHROPATHY	|| id:ebi-a-GCST90002088	Inverse variance weighted	27.0997	23	0.251748
1397	ebi-a-GCST90002089	finn-b-DM_NEPHROPATHY	Diabetic nephropathy || id:finn-b-DM_NEPHROPATHY	|| id:ebi-a-GCST90002089	MR Egger	18.8407	15	0.221044
1398	ebi-a-GCST90002089	finn-b-DM_NEPHROPATHY	Diabetic nephropathy || id:finn-b-DM_NEPHROPATHY	|| id:ebi-a-GCST90002089	Inverse variance weighted	19.4555	16	0.245753
1399	ebi-a-GCST90002090	finn-b-DM_NEPHROPATHY	Diabetic nephropathy || id:finn-b-DM_NEPHROPATHY	|| id:ebi-a-GCST90002090	MR Egger	25.1666	17	0.0910423
1400	ebi-a-GCST90002090	finn-b-DM_NEPHROPATHY	Diabetic nephropathy || id:finn-b-DM_NEPHROPATHY	|| id:ebi-a-GCST90002090	Inverse variance weighted	25.3604	18	0.115307
1401	ebi-a-GCST90002091	finn-b-DM_NEPHROPATHY	Diabetic nephropathy || id:finn-b-DM_NEPHROPATHY	|| id:ebi-a-GCST90002091	MR Egger	20.8337	17	0.233816
1402	ebi-a-GCST90002091	finn-b-DM_NEPHROPATHY	Diabetic nephropathy || id:finn-b-DM_NEPHROPATHY	|| id:ebi-a-GCST90002091	Inverse variance weighted	21.029	18	0.277954
1403	ebi-a-GCST90002092	finn-b-DM_NEPHROPATHY	Diabetic nephropathy || id:finn-b-DM_NEPHROPATHY	|| id:ebi-a-GCST90002092	MR Egger	0.979939	1	0.322214
1404	ebi-a-GCST90002092	finn-b-DM_NEPHROPATHY	Diabetic nephropathy || id:finn-b-DM_NEPHROPATHY	|| id:ebi-a-GCST90002092	Inverse variance weighted	1.01246	2	0.602762
1405	ebi-a-GCST90002093	finn-b-DM_NEPHROPATHY	Diabetic nephropathy || id:finn-b-DM_NEPHROPATHY	|| id:ebi-a-GCST90002093	MR Egger	9.39612	13	0.742412
1406	ebi-a-GCST90002093	finn-b-DM_NEPHROPATHY	Diabetic nephropathy || id:finn-b-DM_NEPHROPATHY	|| id:ebi-a-GCST90002093	Inverse variance weighted	9.5915	14	0.791399
1407	ebi-a-GCST90002094	finn-b-DM_NEPHROPATHY	Diabetic nephropathy || id:finn-b-DM_NEPHROPATHY	|| id:ebi-a-GCST90002094	MR Egger	17.1091	13	0.194366
1408	ebi-a-GCST90002094	finn-b-DM_NEPHROPATHY	Diabetic nephropathy || id:finn-b-DM_NEPHROPATHY	|| id:ebi-a-GCST90002094	Inverse variance weighted	17.1567	14	0.247924
1409	ebi-a-GCST90002095	finn-b-DM_NEPHROPATHY	Diabetic nephropathy || id:finn-b-DM_NEPHROPATHY	|| id:ebi-a-GCST90002095	MR Egger	10.0031	18	0.931806
1410	ebi-a-GCST90002095	finn-b-DM_NEPHROPATHY	Diabetic nephropathy || id:finn-b-DM_NEPHROPATHY	|| id:ebi-a-GCST90002095	Inverse variance weighted	10.0973	19	0.950504
1411	ebi-a-GCST90002096	finn-b-DM_NEPHROPATHY	Diabetic nephropathy || id:finn-b-DM_NEPHROPATHY	|| id:ebi-a-GCST90002096	MR Egger	22.2497	17	0.175304
1412	ebi-a-GCST90002096	finn-b-DM_NEPHROPATHY	Diabetic nephropathy || id:finn-b-DM_NEPHROPATHY	|| id:ebi-a-GCST90002096	Inverse variance weighted	22.4589	18	0.212248
1413	ebi-a-GCST90002097	finn-b-DM_NEPHROPATHY	Diabetic nephropathy || id:finn-b-DM_NEPHROPATHY	|| id:ebi-a-GCST90002097	MR Egger	22.3643	13	0.0499682
1414	ebi-a-GCST90002097	finn-b-DM_NEPHROPATHY	Diabetic nephropathy || id:finn-b-DM_NEPHROPATHY	|| id:ebi-a-GCST90002097	Inverse variance weighted	22.7605	14	0.0642802
1415	ebi-a-GCST90002098	finn-b-DM_NEPHROPATHY	Diabetic nephropathy || id:finn-b-DM_NEPHROPATHY	|| id:ebi-a-GCST90002098	MR Egger	18.546	26	0.855016
1416	ebi-a-GCST90002098	finn-b-DM_NEPHROPATHY	Diabetic nephropathy || id:finn-b-DM_NEPHROPATHY	|| id:ebi-a-GCST90002098	Inverse variance weighted	19.9461	27	0.833011
1417	ebi-a-GCST90002099	finn-b-DM_NEPHROPATHY	Diabetic nephropathy || id:finn-b-DM_NEPHROPATHY	|| id:ebi-a-GCST90002099	MR Egger	31.4638	22	0.087008
1418	ebi-a-GCST90002099	finn-b-DM_NEPHROPATHY	Diabetic nephropathy || id:finn-b-DM_NEPHROPATHY	|| id:ebi-a-GCST90002099	Inverse variance weighted	36.6514	23	0.0353517
1419	ebi-a-GCST90002100	finn-b-DM_NEPHROPATHY	Diabetic nephropathy || id:finn-b-DM_NEPHROPATHY	|| id:ebi-a-GCST90002100	MR Egger	17.9581	15	0.264877
1420	ebi-a-GCST90002100	finn-b-DM_NEPHROPATHY	Diabetic nephropathy || id:finn-b-DM_NEPHROPATHY	|| id:ebi-a-GCST90002100	Inverse variance weighted	17.9951	16	0.324184
1421	ebi-a-GCST90002101	finn-b-DM_NEPHROPATHY	Diabetic nephropathy || id:finn-b-DM_NEPHROPATHY	|| id:ebi-a-GCST90002101	MR Egger	25.0217	11	0.00905034
1422	ebi-a-GCST90002101	finn-b-DM_NEPHROPATHY	Diabetic nephropathy || id:finn-b-DM_NEPHROPATHY	|| id:ebi-a-GCST90002101	Inverse variance weighted	25.2625	12	0.0136267
1423	ebi-a-GCST90002102	finn-b-DM_NEPHROPATHY	Diabetic nephropathy || id:finn-b-DM_NEPHROPATHY	|| id:ebi-a-GCST90002102	MR Egger	10.2733	19	0.945879
1424	ebi-a-GCST90002102	finn-b-DM_NEPHROPATHY	Diabetic nephropathy || id:finn-b-DM_NEPHROPATHY	|| id:ebi-a-GCST90002102	Inverse variance weighted	10.4008	20	0.960308
1425	ebi-a-GCST90002103	finn-b-DM_NEPHROPATHY	Diabetic nephropathy || id:finn-b-DM_NEPHROPATHY	|| id:ebi-a-GCST90002103	MR Egger	25.8267	5	9.64129e-05
1426	ebi-a-GCST90002103	finn-b-DM_NEPHROPATHY	Diabetic nephropathy || id:finn-b-DM_NEPHROPATHY	|| id:ebi-a-GCST90002103	Inverse variance weighted	26.2299	6	0.000201722
1427	ebi-a-GCST90002104	finn-b-DM_NEPHROPATHY	Diabetic nephropathy || id:finn-b-DM_NEPHROPATHY	|| id:ebi-a-GCST90002104	MR Egger	163.687	11	2.34209e-29
1428	ebi-a-GCST90002104	finn-b-DM_NEPHROPATHY	Diabetic nephropathy || id:finn-b-DM_NEPHROPATHY	|| id:ebi-a-GCST90002104	Inverse variance weighted	166.964	12	1.99335e-29
1429	ebi-a-GCST90002105	finn-b-DM_NEPHROPATHY	Diabetic nephropathy || id:finn-b-DM_NEPHROPATHY	|| id:ebi-a-GCST90002105	MR Egger	126.364	14	3.54194e-20
1430	ebi-a-GCST90002105	finn-b-DM_NEPHROPATHY	Diabetic nephropathy || id:finn-b-DM_NEPHROPATHY	|| id:ebi-a-GCST90002105	Inverse variance weighted	127.284	15	7.22264e-20
1431	ebi-a-GCST90002106	finn-b-DM_NEPHROPATHY	Diabetic nephropathy || id:finn-b-DM_NEPHROPATHY	|| id:ebi-a-GCST90002106	MR Egger	36.7299	11	0.000127872
1432	ebi-a-GCST90002106	finn-b-DM_NEPHROPATHY	Diabetic nephropathy || id:finn-b-DM_NEPHROPATHY	|| id:ebi-a-GCST90002106	Inverse variance weighted	58.7751	12	3.77093e-08
1433	ebi-a-GCST90002107	finn-b-DM_NEPHROPATHY	Diabetic nephropathy || id:finn-b-DM_NEPHROPATHY	|| id:ebi-a-GCST90002107	MR Egger	1.47485	3	0.688086
1434	ebi-a-GCST90002107	finn-b-DM_NEPHROPATHY	Diabetic nephropathy || id:finn-b-DM_NEPHROPATHY	|| id:ebi-a-GCST90002107	Inverse variance weighted	1.67801	4	0.794708
1435	ebi-a-GCST90002108	finn-b-DM_NEPHROPATHY	Diabetic nephropathy || id:finn-b-DM_NEPHROPATHY	|| id:ebi-a-GCST90002108	MR Egger	28.854	19	0.0683172
1436	ebi-a-GCST90002108	finn-b-DM_NEPHROPATHY	Diabetic nephropathy || id:finn-b-DM_NEPHROPATHY	|| id:ebi-a-GCST90002108	Inverse variance weighted	28.9693	20	0.0883651
1437	ebi-a-GCST90002109	finn-b-DM_NEPHROPATHY	Diabetic nephropathy || id:finn-b-DM_NEPHROPATHY	|| id:ebi-a-GCST90002109	MR Egger	29.2883	13	0.00595639
1438	ebi-a-GCST90002109	finn-b-DM_NEPHROPATHY	Diabetic nephropathy || id:finn-b-DM_NEPHROPATHY	|| id:ebi-a-GCST90002109	Inverse variance weighted	29.2909	14	0.00954276
1439	ebi-a-GCST90002110	finn-b-DM_NEPHROPATHY	Diabetic nephropathy || id:finn-b-DM_NEPHROPATHY	|| id:ebi-a-GCST90002110	MR Egger	102.444	18	7.8821e-14
1440	ebi-a-GCST90002110	finn-b-DM_NEPHROPATHY	Diabetic nephropathy || id:finn-b-DM_NEPHROPATHY	|| id:ebi-a-GCST90002110	Inverse variance weighted	105.539	19	5.25605e-14
1441	ebi-a-GCST90002111	finn-b-DM_NEPHROPATHY	Diabetic nephropathy || id:finn-b-DM_NEPHROPATHY	|| id:ebi-a-GCST90002111	MR Egger	100.018	13	1.64598e-15
1442	ebi-a-GCST90002111	finn-b-DM_NEPHROPATHY	Diabetic nephropathy || id:finn-b-DM_NEPHROPATHY	|| id:ebi-a-GCST90002111	Inverse variance weighted	100.212	14	4.31835e-15
1443	ebi-a-GCST90002112	finn-b-DM_NEPHROPATHY	Diabetic nephropathy || id:finn-b-DM_NEPHROPATHY	|| id:ebi-a-GCST90002112	MR Egger	81.0888	10	3.07036e-13
1444	ebi-a-GCST90002112	finn-b-DM_NEPHROPATHY	Diabetic nephropathy || id:finn-b-DM_NEPHROPATHY	|| id:ebi-a-GCST90002112	Inverse variance weighted	111.278	11	1.01762e-18
1445	ebi-a-GCST90002113	finn-b-DM_NEPHROPATHY	Diabetic nephropathy || id:finn-b-DM_NEPHROPATHY	|| id:ebi-a-GCST90002113	MR Egger	14.2931	14	0.42811
1446	ebi-a-GCST90002113	finn-b-DM_NEPHROPATHY	Diabetic nephropathy || id:finn-b-DM_NEPHROPATHY	|| id:ebi-a-GCST90002113	Inverse variance weighted	15.9811	15	0.383307
1447	ebi-a-GCST90002114	finn-b-DM_NEPHROPATHY	Diabetic nephropathy || id:finn-b-DM_NEPHROPATHY	|| id:ebi-a-GCST90002114	MR Egger	10.4008	15	0.793798
1448	ebi-a-GCST90002114	finn-b-DM_NEPHROPATHY	Diabetic nephropathy || id:finn-b-DM_NEPHROPATHY	|| id:ebi-a-GCST90002114	Inverse variance weighted	13.2688	16	0.653011
1449	ebi-a-GCST90002115	finn-b-DM_NEPHROPATHY	Diabetic nephropathy || id:finn-b-DM_NEPHROPATHY	|| id:ebi-a-GCST90002115	MR Egger	14.0752	14	0.444122
1450	ebi-a-GCST90002115	finn-b-DM_NEPHROPATHY	Diabetic nephropathy || id:finn-b-DM_NEPHROPATHY	|| id:ebi-a-GCST90002115	Inverse variance weighted	15.0051	15	0.451053
1451	ebi-a-GCST90002116	finn-b-DM_NEPHROPATHY	Diabetic nephropathy || id:finn-b-DM_NEPHROPATHY	|| id:ebi-a-GCST90002116	MR Egger	102.716	17	2.78449e-14
1452	ebi-a-GCST90002116	finn-b-DM_NEPHROPATHY	Diabetic nephropathy || id:finn-b-DM_NEPHROPATHY	|| id:ebi-a-GCST90002116	Inverse variance weighted	103.505	18	5.02775e-14
1453	ebi-a-GCST90002117	finn-b-DM_NEPHROPATHY	Diabetic nephropathy || id:finn-b-DM_NEPHROPATHY	|| id:ebi-a-GCST90002117	MR Egger	27.868	21	0.143935
1454	ebi-a-GCST90002117	finn-b-DM_NEPHROPATHY	Diabetic nephropathy || id:finn-b-DM_NEPHROPATHY	|| id:ebi-a-GCST90002117	Inverse variance weighted	28.1764	22	0.16991
1455	ebi-a-GCST90002118	finn-b-DM_NEPHROPATHY	Diabetic nephropathy || id:finn-b-DM_NEPHROPATHY	|| id:ebi-a-GCST90002118	MR Egger	19.3488	11	0.0551131
1456	ebi-a-GCST90002118	finn-b-DM_NEPHROPATHY	Diabetic nephropathy || id:finn-b-DM_NEPHROPATHY	|| id:ebi-a-GCST90002118	Inverse variance weighted	19.477	12	0.0776487
1457	ebi-a-GCST90002119	finn-b-DM_NEPHROPATHY	Diabetic nephropathy || id:finn-b-DM_NEPHROPATHY	|| id:ebi-a-GCST90002119	MR Egger	27.2371	18	0.0746545
1458	ebi-a-GCST90002119	finn-b-DM_NEPHROPATHY	Diabetic nephropathy || id:finn-b-DM_NEPHROPATHY	|| id:ebi-a-GCST90002119	Inverse variance weighted	27.6454	19	0.0904953
1459	ebi-a-GCST90002120	finn-b-DM_NEPHROPATHY	Diabetic nephropathy || id:finn-b-DM_NEPHROPATHY	|| id:ebi-a-GCST90002120	MR Egger	15.0947	15	0.444618
1460	ebi-a-GCST90002120	finn-b-DM_NEPHROPATHY	Diabetic nephropathy || id:finn-b-DM_NEPHROPATHY	|| id:ebi-a-GCST90002120	Inverse variance weighted	15.8034	16	0.466762
1461	ebi-a-GCST90002121	finn-b-DM_NEPHROPATHY	Diabetic nephropathy || id:finn-b-DM_NEPHROPATHY	|| id:ebi-a-GCST90002121	MR Egger	35.7053	17	0.00502021
1462	ebi-a-GCST90002121	finn-b-DM_NEPHROPATHY	Diabetic nephropathy || id:finn-b-DM_NEPHROPATHY	|| id:ebi-a-GCST90002121	Inverse variance weighted	36.0392	18	0.00697487
