# Supplementary material for: Causal role of immune cells in diabetic nephropathy: a bidirectional Mendelian randomization study
Source: Front Endocrinol (Lausanne). 2024 Sep 13;15:1357642. doi: 10.3389/fendo.2024.1357642 (PMC11427287; doi:10.3389/fendo.2024.1357642)
Supplement: Supplementary file 7 [file Table6.xlsx]

## Sheet: Supplementary Table6
	Supplementary Table6. The reverse Mendelian randomization Results
	id.exposure	id.outcome	outcome	exposure	method	nsnp	b	se	pval	lo_ci	up_ci	or	or_lci95	or_uci95	p.adjust.p..method....BH..
1	finn-b-DM_NEPHROPATHY	ebi-a-GCST90002045	CD45 on CD33- HLA DR- || id:ebi-a-GCST90002045	|| id:finn-b-DM_NEPHROPATHY	Inverse variance weighted	20	0.14149	0.049774	0.00447392	0.0439334	0.239048	1.15199	1.04491	1.27004	0.888147
2	finn-b-DM_NEPHROPATHY	ebi-a-GCST90001870	CD34 on Hematopoietic Stem Cell || id:ebi-a-GCST90001870	|| id:finn-b-DM_NEPHROPATHY	Inverse variance weighted	20	0.153493	0.0570554	0.00714011	0.041664	0.265321	1.1659	1.04254	1.30385	0.888147
3	finn-b-DM_NEPHROPATHY	ebi-a-GCST90001769	CD24 on IgD- CD38- B cell || id:ebi-a-GCST90001769	|| id:finn-b-DM_NEPHROPATHY	Inverse variance weighted	20	0.0893322	0.0354661	0.0117753	0.0198187	0.158846	1.09344	1.02002	1.17216	0.888147
4	finn-b-DM_NEPHROPATHY	ebi-a-GCST90001928	CD127 on CD28+ CD45RA- CD8+ T cell || id:ebi-a-GCST90001928	|| id:finn-b-DM_NEPHROPATHY	Inverse variance weighted	20	-0.0922984	0.0372844	0.0133042	-0.165376	-0.0192209	0.911833	0.847575	0.980963	0.888147
5	finn-b-DM_NEPHROPATHY	ebi-a-GCST90002056	CD8 on Effector Memory CD8+ T cell || id:ebi-a-GCST90002056	|| id:finn-b-DM_NEPHROPATHY	Inverse variance weighted	20	0.0938692	0.0387468	0.0154086	0.0179254	0.169813	1.09842	1.01809	1.18508	0.888147
6	finn-b-DM_NEPHROPATHY	ebi-a-GCST90001773	CD24 on switched memory B cell || id:ebi-a-GCST90001773	|| id:finn-b-DM_NEPHROPATHY	Inverse variance weighted	20	0.0803786	0.0349706	0.0215355	0.0118362	0.148921	1.0837	1.01191	1.16058	0.888147
7	finn-b-DM_NEPHROPATHY	ebi-a-GCST90001962	CD25 on CD28+ CD4+ T cell || id:ebi-a-GCST90001962	|| id:finn-b-DM_NEPHROPATHY	Inverse variance weighted	6	0.27694	0.12805	0.0305601	0.0259626	0.527917	1.31909	1.0263	1.6954	0.888147
8	finn-b-DM_NEPHROPATHY	ebi-a-GCST90002093	CD11b on CD66b++ myeloid cell || id:ebi-a-GCST90002093	|| id:finn-b-DM_NEPHROPATHY	Inverse variance weighted	20	0.108661	0.050377	0.0310095	0.00992182	0.2074	1.11478	1.00997	1.23047	0.888147
9	finn-b-DM_NEPHROPATHY	ebi-a-GCST90001927	CD127 on CD8+ T cell || id:ebi-a-GCST90001927	|| id:finn-b-DM_NEPHROPATHY	Inverse variance weighted	20	-0.075893	0.035293	0.0315261	-0.145067	-0.00671868	0.926915	0.864964	0.993304	0.888147
10	finn-b-DM_NEPHROPATHY	ebi-a-GCST90001772	CD24 on unswitched memory B cell || id:ebi-a-GCST90001772	|| id:finn-b-DM_NEPHROPATHY	Inverse variance weighted	20	0.0717886	0.0345294	0.0376119	0.00411103	0.139466	1.07443	1.00412	1.14966	0.888147
11	finn-b-DM_NEPHROPATHY	ebi-a-GCST90001496	CD39+ secreting CD4 regulatory T cell %secreting CD4 regulatory T cell || id:ebi-a-GCST90001496	|| id:finn-b-DM_NEPHROPATHY	Inverse variance weighted	20	0.0788895	0.0380268	0.0380258	0.00435699	0.153422	1.08208	1.00437	1.16582	0.888147
12	finn-b-DM_NEPHROPATHY	ebi-a-GCST90001667	CD28+ CD45RA- CD8dim T cell %T cell || id:ebi-a-GCST90001667	|| id:finn-b-DM_NEPHROPATHY	Inverse variance weighted	20	-0.0771725	0.037604	0.040146	-0.150876	-0.00346871	0.92573	0.859954	0.996537	0.888147
13	finn-b-DM_NEPHROPATHY	ebi-a-GCST90001696	CD45RA- CD28- CD8+ T cell %CD8+ T cell || id:ebi-a-GCST90001696	|| id:finn-b-DM_NEPHROPATHY	Inverse variance weighted	20	0.948519	0.464981	0.0413594	0.037156	1.85988	2.58188	1.03785	6.42298	0.888147
14	finn-b-DM_NEPHROPATHY	ebi-a-GCST90001771	CD24 on memory B cell || id:ebi-a-GCST90001771	|| id:finn-b-DM_NEPHROPATHY	Inverse variance weighted	20	0.0699876	0.0344468	0.0421782	0.00247184	0.137503	1.07249	1.00247	1.14741	0.888147
15	finn-b-DM_NEPHROPATHY	ebi-a-GCST90001950	CD33 on Granulocytic Myeloid-Derived Suppressor Cells || id:ebi-a-GCST90001950	|| id:finn-b-DM_NEPHROPATHY	Inverse variance weighted	20	0.11337	0.0561535	0.0434939	0.00330947	0.223431	1.12005	1.00331	1.25036	0.888147
16	finn-b-DM_NEPHROPATHY	ebi-a-GCST90001653	CD28- CD4-CD8- T cell %CD4-CD8- T cell || id:ebi-a-GCST90001653	|| id:finn-b-DM_NEPHROPATHY	Inverse variance weighted	20	0.0798641	0.0396348	0.0439049	0.00217983	0.157548	1.08314	1.00218	1.17064	0.888147
17	finn-b-DM_NEPHROPATHY	ebi-a-GCST90001656	CD28+ CD4-CD8- T cell %CD4-CD8- T cell || id:ebi-a-GCST90001656	|| id:finn-b-DM_NEPHROPATHY	Inverse variance weighted	20	-0.0798641	0.0396348	0.0439049	-0.157548	-0.00217983	0.923242	0.854236	0.997823	0.888147
18	finn-b-DM_NEPHROPATHY	ebi-a-GCST90002041	CD45 on lymphocyte || id:ebi-a-GCST90002041	|| id:finn-b-DM_NEPHROPATHY	Inverse variance weighted	20	0.098019	0.0489063	0.0450466	0.00216261	0.193875	1.10298	1.00216	1.21395	0.888147
19	finn-b-DM_NEPHROPATHY	ebi-a-GCST90001836	CD66b on CD66b++ myeloid cell || id:ebi-a-GCST90001836	|| id:finn-b-DM_NEPHROPATHY	Inverse variance weighted	20	0.102831	0.0515606	0.0461118	0.00177204	0.20389	1.1083	1.00177	1.22616	0.888147
20	finn-b-DM_NEPHROPATHY	ebi-a-GCST90001668	CD28+ CD45RA- CD8dim T cell %CD8dim T cell || id:ebi-a-GCST90001668	|| id:finn-b-DM_NEPHROPATHY	Inverse variance weighted	20	-0.0699918	0.0354055	0.0480571	-0.139386	-0.000597055	0.932402	0.869892	0.999403	0.888147
21	finn-b-DM_NEPHROPATHY	ebi-a-GCST90001930	CD127 on CD28- CD8+ T cell || id:ebi-a-GCST90001930	|| id:finn-b-DM_NEPHROPATHY	Inverse variance weighted	20	-0.073676	0.037641	0.0503083	-0.147452	0.000100392	0.928973	0.862904	1.0001	0.888147
22	finn-b-DM_NEPHROPATHY	ebi-a-GCST90001497	CD39+ secreting CD4 regulatory T cell %CD4 regulatory T cell || id:ebi-a-GCST90001497	|| id:finn-b-DM_NEPHROPATHY	Inverse variance weighted	20	0.0705012	0.0375491	0.0604395	-0.00309504	0.144097	1.07305	0.99691	1.155	0.888147
23	finn-b-DM_NEPHROPATHY	ebi-a-GCST90001624	HLA DR+ CD4+ T cell Absolute Count || id:ebi-a-GCST90001624	|| id:finn-b-DM_NEPHROPATHY	Inverse variance weighted	20	0.0812411	0.04339	0.0611585	-0.00380322	0.166285	1.08463	0.996204	1.18091	0.888147
24	finn-b-DM_NEPHROPATHY	ebi-a-GCST90001411	IgD+ CD24+ B cell %B cell || id:ebi-a-GCST90001411	|| id:finn-b-DM_NEPHROPATHY	Inverse variance weighted	20	0.0723171	0.0388107	0.0624161	-0.00375191	0.148386	1.075	0.996255	1.15996	0.888147
25	finn-b-DM_NEPHROPATHY	ebi-a-GCST90001850	CD3 on HLA DR+ CD8+ T cell || id:ebi-a-GCST90001850	|| id:finn-b-DM_NEPHROPATHY	Inverse variance weighted	20	-0.0699187	0.0375488	0.0625925	-0.143514	0.00367697	0.93247	0.866308	1.00368	0.888147
26	finn-b-DM_NEPHROPATHY	ebi-a-GCST90001687	CD28- CD8+ T cell Absolute Count || id:ebi-a-GCST90001687	|| id:finn-b-DM_NEPHROPATHY	Inverse variance weighted	20	0.0669132	0.0361731	0.064342	-0.00398618	0.137812	1.0692	0.996022	1.14776	0.888147
27	finn-b-DM_NEPHROPATHY	ebi-a-GCST90001756	CD20 on IgD- CD38+ B cell || id:ebi-a-GCST90001756	|| id:finn-b-DM_NEPHROPATHY	Inverse variance weighted	20	0.0619204	0.0335163	0.0646791	-0.0037716	0.127612	1.06388	0.996236	1.13611	0.888147
28	finn-b-DM_NEPHROPATHY	ebi-a-GCST90001677	CD28- CD25++ CD8+ T cell %CD8+ T cell || id:ebi-a-GCST90001677	|| id:finn-b-DM_NEPHROPATHY	Inverse variance weighted	20	-0.0661873	0.0359222	0.0653991	-0.136595	0.00422014	0.935956	0.872324	1.00423	0.888147
29	finn-b-DM_NEPHROPATHY	ebi-a-GCST90001397	Unswitched memory B cell %B cell || id:ebi-a-GCST90001397	|| id:finn-b-DM_NEPHROPATHY	Inverse variance weighted	20	0.0667211	0.0366155	0.0684235	-0.00504533	0.138487	1.069	0.994967	1.14854	0.888147
30	finn-b-DM_NEPHROPATHY	ebi-a-GCST90001720	BAFF-R on transitional B cell || id:ebi-a-GCST90001720	|| id:finn-b-DM_NEPHROPATHY	Inverse variance weighted	20	0.0668659	0.0367582	0.0689004	-0.00518025	0.138912	1.06915	0.994833	1.14902	0.888147
31	finn-b-DM_NEPHROPATHY	ebi-a-GCST90001672	CD39+ CD8+ T cell Absolute Count || id:ebi-a-GCST90001672	|| id:finn-b-DM_NEPHROPATHY	Inverse variance weighted	20	0.0693499	0.0385006	0.0716606	-0.00611127	0.144811	1.07181	0.993907	1.15582	0.888147
32	finn-b-DM_NEPHROPATHY	ebi-a-GCST90001958	CD4 on monocyte || id:ebi-a-GCST90001958	|| id:finn-b-DM_NEPHROPATHY	Inverse variance weighted	20	-0.079507	0.04427	0.0725017	-0.166276	0.00726229	0.923572	0.846812	1.00729	0.888147
33	finn-b-DM_NEPHROPATHY	ebi-a-GCST90002055	CD8 on naive CD8+ T cell || id:ebi-a-GCST90002055	|| id:finn-b-DM_NEPHROPATHY	Inverse variance weighted	20	0.0677609	0.037756	0.0727005	-0.00624083	0.141763	1.07011	0.993779	1.1523	0.888147
34	finn-b-DM_NEPHROPATHY	ebi-a-GCST90001761	CD20 on switched memory B cell || id:ebi-a-GCST90001761	|| id:finn-b-DM_NEPHROPATHY	Inverse variance weighted	20	0.0880463	0.0491975	0.0735099	-0.00838071	0.184473	1.09204	0.991654	1.20258	0.888147
35	finn-b-DM_NEPHROPATHY	ebi-a-GCST90002086	SSC-A on HLA DR+ CD8+ T cell || id:ebi-a-GCST90002086	|| id:finn-b-DM_NEPHROPATHY	Inverse variance weighted	20	-0.0640759	0.0359298	0.0745272	-0.134498	0.00634652	0.937934	0.874154	1.00637	0.888147
36	finn-b-DM_NEPHROPATHY	ebi-a-GCST90002088	CD11c on CD62L+ myeloid Dendritic Cell || id:ebi-a-GCST90002088	|| id:finn-b-DM_NEPHROPATHY	Inverse variance weighted	20	-0.0658842	0.0372501	0.0769444	-0.138894	0.00712606	0.936239	0.87032	1.00715	0.888147
37	finn-b-DM_NEPHROPATHY	ebi-a-GCST90001780	CD25 on IgD+ CD38- B cell || id:ebi-a-GCST90001780	|| id:finn-b-DM_NEPHROPATHY	Inverse variance weighted	20	0.0610509	0.0345551	0.077267	-0.00667713	0.128779	1.06295	0.993345	1.13744	0.888147
38	finn-b-DM_NEPHROPATHY	ebi-a-GCST90001766	CD24 on IgD+ CD38- B cell || id:ebi-a-GCST90001766	|| id:finn-b-DM_NEPHROPATHY	Inverse variance weighted	20	0.0693954	0.0395945	0.0796613	-0.00820974	0.147001	1.07186	0.991824	1.15835	0.888147
39	finn-b-DM_NEPHROPATHY	ebi-a-GCST90001618	HLA DR+ T cell Absolute Count || id:ebi-a-GCST90001618	|| id:finn-b-DM_NEPHROPATHY	Inverse variance weighted	20	0.0909394	0.0520491	0.0806056	-0.0110769	0.192956	1.0952	0.988984	1.21283	0.888147
40	finn-b-DM_NEPHROPATHY	ebi-a-GCST90001790	CD25 on memory B cell || id:ebi-a-GCST90001790	|| id:finn-b-DM_NEPHROPATHY	Inverse variance weighted	20	0.0594214	0.0340577	0.081032	-0.00733161	0.126174	1.06122	0.992695	1.13448	0.888147
41	finn-b-DM_NEPHROPATHY	ebi-a-GCST90001757	CD20 on IgD- CD38dim B cell || id:ebi-a-GCST90001757	|| id:finn-b-DM_NEPHROPATHY	Inverse variance weighted	20	0.0804541	0.0463151	0.0823692	-0.0103236	0.171232	1.08378	0.98973	1.18677	0.888147
42	finn-b-DM_NEPHROPATHY	ebi-a-GCST90001775	CD25 on B cell || id:ebi-a-GCST90001775	|| id:finn-b-DM_NEPHROPATHY	Inverse variance weighted	20	0.0706092	0.0407109	0.0828457	-0.00918404	0.150403	1.07316	0.990858	1.1623	0.888147
43	finn-b-DM_NEPHROPATHY	ebi-a-GCST90001666	CD28+ CD45RA+ CD8dim T cell Absolute Count || id:ebi-a-GCST90001666	|| id:finn-b-DM_NEPHROPATHY	Inverse variance weighted	20	0.0566404	0.0326665	0.0829362	-0.00738596	0.120667	1.05828	0.992641	1.12825	0.888147
44	finn-b-DM_NEPHROPATHY	ebi-a-GCST90001525	CD33dim HLA DR+ CD11b+ Absolute Count || id:ebi-a-GCST90001525	|| id:finn-b-DM_NEPHROPATHY	Inverse variance weighted	20	-0.0886561	0.0512393	0.083588	-0.189085	0.0117729	0.91516	0.827716	1.01184	0.888147
45	finn-b-DM_NEPHROPATHY	ebi-a-GCST90001413	IgD- CD24- B cell %B cell || id:ebi-a-GCST90001413	|| id:finn-b-DM_NEPHROPATHY	Inverse variance weighted	20	-0.0646108	0.0375846	0.0855999	-0.138277	0.00905489	0.937432	0.870858	1.0091	0.888147
46	finn-b-DM_NEPHROPATHY	ebi-a-GCST90001685	CD28- CD8+ T cell %T cell || id:ebi-a-GCST90001685	|| id:finn-b-DM_NEPHROPATHY	Inverse variance weighted	20	0.0606959	0.0354301	0.0866908	-0.00874704	0.130139	1.06258	0.991291	1.13899	0.888147
47	finn-b-DM_NEPHROPATHY	ebi-a-GCST90001564	Central Memory CD4-CD8- T cell %CD4-CD8- T cell || id:ebi-a-GCST90001564	|| id:finn-b-DM_NEPHROPATHY	Inverse variance weighted	20	-0.0578052	0.0339807	0.0889206	-0.124407	0.00879694	0.943834	0.88302	1.00884	0.888147
48	finn-b-DM_NEPHROPATHY	ebi-a-GCST90001485	CD39+ resting CD4 regulatory T cell %CD4 regulatory T cell || id:ebi-a-GCST90001485	|| id:finn-b-DM_NEPHROPATHY	Inverse variance weighted	20	0.0616575	0.0362899	0.0893139	-0.00947063	0.132786	1.0636	0.990574	1.14201	0.888147
49	finn-b-DM_NEPHROPATHY	ebi-a-GCST90001398	Unswitched memory B cell Absolute Count || id:ebi-a-GCST90001398	|| id:finn-b-DM_NEPHROPATHY	Inverse variance weighted	20	0.0605044	0.0360223	0.0930277	-0.0100993	0.131108	1.06237	0.989952	1.14009	0.888147
50	finn-b-DM_NEPHROPATHY	ebi-a-GCST90001515	Immature Myeloid-Derived Suppressor Cells Absolute Count || id:ebi-a-GCST90001515	|| id:finn-b-DM_NEPHROPATHY	Inverse variance weighted	20	-0.0793188	0.0473	0.0935561	-0.172027	0.0133892	0.923745	0.841957	1.01348	0.888147
51	finn-b-DM_NEPHROPATHY	ebi-a-GCST90001968	FSC-A on B cell || id:ebi-a-GCST90001968	|| id:finn-b-DM_NEPHROPATHY	Inverse variance weighted	20	-0.0619231	0.0369755	0.0939916	-0.134395	0.0105488	0.939955	0.874245	1.0106	0.888147
52	finn-b-DM_NEPHROPATHY	ebi-a-GCST90001760	CD20 on unswitched memory B cell || id:ebi-a-GCST90001760	|| id:finn-b-DM_NEPHROPATHY	Inverse variance weighted	20	0.0647529	0.0386711	0.0940417	-0.0110424	0.140548	1.0669	0.989018	1.1509	0.888147
53	finn-b-DM_NEPHROPATHY	ebi-a-GCST90001794	CD25 on IgD+ B cell || id:ebi-a-GCST90001794	|| id:finn-b-DM_NEPHROPATHY	Inverse variance weighted	20	0.0669302	0.0400971	0.0950768	-0.01166	0.14552	1.06922	0.988408	1.15664	0.888147
54	finn-b-DM_NEPHROPATHY	ebi-a-GCST90002057	CD8 on Terminally Differentiated CD8+ T cell || id:ebi-a-GCST90002057	|| id:finn-b-DM_NEPHROPATHY	Inverse variance weighted	20	0.0623489	0.0373745	0.0952723	-0.0109052	0.135603	1.06433	0.989154	1.14523	0.888147
55	finn-b-DM_NEPHROPATHY	ebi-a-GCST90001412	IgD+ CD24+ B cell Absolute Count || id:ebi-a-GCST90001412	|| id:finn-b-DM_NEPHROPATHY	Inverse variance weighted	20	0.0622869	0.0373734	0.0955921	-0.010965	0.135539	1.06427	0.989095	1.14515	0.888147
56	finn-b-DM_NEPHROPATHY	ebi-a-GCST90002048	CD45 on CD66b++ myelod cell || id:ebi-a-GCST90002048	|| id:finn-b-DM_NEPHROPATHY	Inverse variance weighted	20	0.0890892	0.0535832	0.0963858	-0.0159338	0.194112	1.09318	0.984192	1.21423	0.888147
57	finn-b-DM_NEPHROPATHY	ebi-a-GCST90001708	BAFF-R on IgD+ CD38+ B cell || id:ebi-a-GCST90001708	|| id:finn-b-DM_NEPHROPATHY	Inverse variance weighted	20	0.0598415	0.0360553	0.0969715	-0.0108268	0.13051	1.06167	0.989232	1.13941	0.888147
58	finn-b-DM_NEPHROPATHY	ebi-a-GCST90002109	HLA DR on CD33+ HLA DR+ CD14dim || id:ebi-a-GCST90002109	|| id:finn-b-DM_NEPHROPATHY	Inverse variance weighted	20	0.174907	0.105489	0.0973071	-0.0318524	0.381666	1.19114	0.96865	1.46472	0.888147
59	finn-b-DM_NEPHROPATHY	ebi-a-GCST90001514	Hematopoietic Stem Cell Absolute Count || id:ebi-a-GCST90001514	|| id:finn-b-DM_NEPHROPATHY	Inverse variance weighted	20	-0.0785534	0.0473942	0.0974293	-0.171446	0.0143393	0.924453	0.842446	1.01444	0.888147
60	finn-b-DM_NEPHROPATHY	ebi-a-GCST90001440	IgD- CD24- B cell %lymphocyte || id:ebi-a-GCST90001440	|| id:finn-b-DM_NEPHROPATHY	Inverse variance weighted	20	-0.0602565	0.0363773	0.0976341	-0.131556	0.0110429	0.941523	0.87673	1.0111	0.888147
61	finn-b-DM_NEPHROPATHY	ebi-a-GCST90001432	Unswitched memory B cell %lymphocyte || id:ebi-a-GCST90001432	|| id:finn-b-DM_NEPHROPATHY	Inverse variance weighted	20	0.0592873	0.0359004	0.0986496	-0.0110776	0.129652	1.06108	0.988984	1.13843	0.888147
62	finn-b-DM_NEPHROPATHY	ebi-a-GCST90001786	CD25 on IgD- CD27- B cell || id:ebi-a-GCST90001786	|| id:finn-b-DM_NEPHROPATHY	Inverse variance weighted	20	0.0563524	0.0341346	0.0987613	-0.0105514	0.123256	1.05797	0.989504	1.13117	0.888147
63	finn-b-DM_NEPHROPATHY	ebi-a-GCST90001670	CD39+ CD8+ T cell %T cell || id:ebi-a-GCST90001670	|| id:finn-b-DM_NEPHROPATHY	Inverse variance weighted	20	0.062084	0.0377287	0.099859	-0.0118643	0.136032	1.06405	0.988206	1.14572	0.888147
64	finn-b-DM_NEPHROPATHY	ebi-a-GCST90001759	CD20 on naive-mature B cell || id:ebi-a-GCST90001759	|| id:finn-b-DM_NEPHROPATHY	Inverse variance weighted	20	0.0814074	0.0494923	0.100001	-0.0155975	0.178412	1.08481	0.984524	1.19532	0.888147
65	finn-b-DM_NEPHROPATHY	ebi-a-GCST90001784	CD25 on IgD+ CD38dim B cell || id:ebi-a-GCST90001784	|| id:finn-b-DM_NEPHROPATHY	Inverse variance weighted	20	0.0634386	0.0386926	0.101098	-0.0123988	0.139276	1.06549	0.987678	1.14944	0.888147
66	finn-b-DM_NEPHROPATHY	ebi-a-GCST90002087	CD11c on myeloid Dendritic Cell || id:ebi-a-GCST90002087	|| id:finn-b-DM_NEPHROPATHY	Inverse variance weighted	20	-0.0612751	0.0373802	0.101164	-0.13454	0.0119902	0.940564	0.874118	1.01206	0.888147
67	finn-b-DM_NEPHROPATHY	ebi-a-GCST90002047	CD45 on Granulocytic Myeloid-Derived Suppressor Cells || id:ebi-a-GCST90002047	|| id:finn-b-DM_NEPHROPATHY	Inverse variance weighted	20	0.088166	0.0537851	0.101166	-0.0172527	0.193585	1.09217	0.982895	1.21359	0.888147
68	finn-b-DM_NEPHROPATHY	ebi-a-GCST90001627	HLA DR+ CD8+ T cell Absolute Count || id:ebi-a-GCST90001627	|| id:finn-b-DM_NEPHROPATHY	Inverse variance weighted	20	0.082053	0.0501101	0.101535	-0.0161628	0.180269	1.08551	0.983967	1.19754	0.888147
69	finn-b-DM_NEPHROPATHY	ebi-a-GCST90001680	CD25++ CD8+ T cell %CD8+ T cell || id:ebi-a-GCST90001680	|| id:finn-b-DM_NEPHROPATHY	Inverse variance weighted	20	-0.059879	0.0367002	0.10277	-0.131811	0.0120535	0.941879	0.876506	1.01213	0.888147
70	finn-b-DM_NEPHROPATHY	ebi-a-GCST90001607	CD8+ T cell %leukocyte || id:ebi-a-GCST90001607	|| id:finn-b-DM_NEPHROPATHY	Inverse variance weighted	20	0.0591531	0.0364826	0.104931	-0.0123528	0.130659	1.06094	0.987723	1.13958	0.888147
71	finn-b-DM_NEPHROPATHY	ebi-a-GCST90002050	CD45 on CD33dim HLA DR- || id:ebi-a-GCST90002050	|| id:finn-b-DM_NEPHROPATHY	Inverse variance weighted	20	-0.0814024	0.0507636	0.108811	-0.180899	0.0180942	0.921823	0.83452	1.01826	0.888147
72	finn-b-DM_NEPHROPATHY	ebi-a-GCST90002106	HLA DR on Dendritic Cell || id:ebi-a-GCST90002106	|| id:finn-b-DM_NEPHROPATHY	Inverse variance weighted	20	0.179388	0.11233	0.110272	-0.0407788	0.399555	1.19649	0.960041	1.49116	0.888147
73	finn-b-DM_NEPHROPATHY	ebi-a-GCST90001908	CCR7 on naive CD8+ T cell || id:ebi-a-GCST90001908	|| id:finn-b-DM_NEPHROPATHY	Inverse variance weighted	20	0.0601484	0.0377425	0.111014	-0.0138269	0.134124	1.06199	0.986268	1.14353	0.888147
74	finn-b-DM_NEPHROPATHY	ebi-a-GCST90001439	IgD+ CD24+ B cell %lymphocyte || id:ebi-a-GCST90001439	|| id:finn-b-DM_NEPHROPATHY	Inverse variance weighted	20	0.0620235	0.0389711	0.111492	-0.01436	0.138407	1.06399	0.985743	1.14844	0.888147
75	finn-b-DM_NEPHROPATHY	ebi-a-GCST90001479	CD4 regulatory T cell %T cell || id:ebi-a-GCST90001479	|| id:finn-b-DM_NEPHROPATHY	Inverse variance weighted	20	-0.0689979	0.0434966	0.112676	-0.154251	0.0162555	0.933329	0.857057	1.01639	0.888147
76	finn-b-DM_NEPHROPATHY	ebi-a-GCST90001583	Monocyte Absolute Count || id:ebi-a-GCST90001583	|| id:finn-b-DM_NEPHROPATHY	Inverse variance weighted	20	-0.0583365	0.0368116	0.113027	-0.130487	0.0138143	0.943332	0.877668	1.01391	0.888147
77	finn-b-DM_NEPHROPATHY	ebi-a-GCST90001684	CD127- CD8+ T cell Absolute Count || id:ebi-a-GCST90001684	|| id:finn-b-DM_NEPHROPATHY	Inverse variance weighted	20	0.0604963	0.038254	0.113779	-0.0144817	0.135474	1.06236	0.985623	1.14508	0.888147
78	finn-b-DM_NEPHROPATHY	ebi-a-GCST90001669	CD28+ CD45RA- CD8dim T cell Absolute Count || id:ebi-a-GCST90001669	|| id:finn-b-DM_NEPHROPATHY	Inverse variance weighted	20	-0.056298	0.0356578	0.114373	-0.126187	0.0135913	0.945257	0.88145	1.01368	0.888147
79	finn-b-DM_NEPHROPATHY	ebi-a-GCST90001851	CD3 on T cell || id:ebi-a-GCST90001851	|| id:finn-b-DM_NEPHROPATHY	Inverse variance weighted	20	-0.0595283	0.0378367	0.11565	-0.133688	0.0146316	0.942209	0.874863	1.01474	0.888147
80	finn-b-DM_NEPHROPATHY	ebi-a-GCST90001665	CD28+ CD45RA+ CD8dim T cell %CD8dim T cell || id:ebi-a-GCST90001665	|| id:finn-b-DM_NEPHROPATHY	Inverse variance weighted	20	0.059067	0.037798	0.118123	-0.0150171	0.133151	1.06085	0.985095	1.14242	0.888147
81	finn-b-DM_NEPHROPATHY	ebi-a-GCST90001615	TCRgd T cell Absolute Count || id:ebi-a-GCST90001615	|| id:finn-b-DM_NEPHROPATHY	Inverse variance weighted	20	0.0648404	0.0418808	0.121572	-0.0172461	0.146927	1.06699	0.982902	1.15827	0.888147
82	finn-b-DM_NEPHROPATHY	ebi-a-GCST90001752	CD20 on IgD+ CD38dim B cell || id:ebi-a-GCST90001752	|| id:finn-b-DM_NEPHROPATHY	Inverse variance weighted	20	0.0846148	0.0547863	0.122479	-0.0227664	0.191996	1.0883	0.977491	1.21167	0.888147
83	finn-b-DM_NEPHROPATHY	ebi-a-GCST90002104	HLA DR on myeloid Dendritic Cell || id:ebi-a-GCST90002104	|| id:finn-b-DM_NEPHROPATHY	Inverse variance weighted	20	0.158559	0.103321	0.124877	-0.0439508	0.361069	1.17182	0.957001	1.43486	0.888147
84	finn-b-DM_NEPHROPATHY	ebi-a-GCST90001406	Memory B cell %B cell || id:ebi-a-GCST90001406	|| id:finn-b-DM_NEPHROPATHY	Inverse variance weighted	20	0.0590557	0.0384961	0.125013	-0.0163967	0.134508	1.06083	0.983737	1.14397	0.888147
85	finn-b-DM_NEPHROPATHY	ebi-a-GCST90001484	CD39+ resting CD4 regulatory T cell %resting CD4 regulatory T cell || id:ebi-a-GCST90001484	|| id:finn-b-DM_NEPHROPATHY	Inverse variance weighted	20	0.0554486	0.0363423	0.127076	-0.0157822	0.12668	1.05701	0.984342	1.13505	0.888147
86	finn-b-DM_NEPHROPATHY	ebi-a-GCST90002105	HLA DR on plasmacytoid Dendritic Cell || id:ebi-a-GCST90002105	|| id:finn-b-DM_NEPHROPATHY	Inverse variance weighted	20	0.169671	0.111406	0.127759	-0.0486847	0.388026	1.18491	0.952481	1.47407	0.888147
87	finn-b-DM_NEPHROPATHY	ebi-a-GCST90001630	CD8+ Natural Killer T Absolute Count || id:ebi-a-GCST90001630	|| id:finn-b-DM_NEPHROPATHY	Inverse variance weighted	20	0.061898	0.0406676	0.127997	-0.0178105	0.141607	1.06385	0.982347	1.15212	0.888147
88	finn-b-DM_NEPHROPATHY	ebi-a-GCST90001686	CD28- CD8+ T cell %CD8+ T cell || id:ebi-a-GCST90001686	|| id:finn-b-DM_NEPHROPATHY	Inverse variance weighted	20	0.0490796	0.0322956	0.128586	-0.0142197	0.112379	1.0503	0.985881	1.11894	0.888147
89	finn-b-DM_NEPHROPATHY	ebi-a-GCST90002100	CD45RA on naive CD8+ T cell || id:ebi-a-GCST90002100	|| id:finn-b-DM_NEPHROPATHY	Inverse variance weighted	20	0.0670531	0.0442054	0.129304	-0.0195895	0.153696	1.06935	0.980601	1.16614	0.888147
90	finn-b-DM_NEPHROPATHY	ebi-a-GCST90001995	CX3CR1 on monocyte || id:ebi-a-GCST90001995	|| id:finn-b-DM_NEPHROPATHY	Inverse variance weighted	20	-0.0549054	0.0362408	0.129768	-0.125937	0.0161265	0.946575	0.88167	1.01626	0.888147
91	finn-b-DM_NEPHROPATHY	ebi-a-GCST90002108	HLA DR on CD33+ HLA DR+ CD14- || id:ebi-a-GCST90002108	|| id:finn-b-DM_NEPHROPATHY	Inverse variance weighted	20	0.223478	0.148034	0.131135	-0.0666682	0.513624	1.25042	0.935506	1.67134	0.888147
92	finn-b-DM_NEPHROPATHY	ebi-a-GCST90001747	CD20 on IgD+ CD24- B cell || id:ebi-a-GCST90001747	|| id:finn-b-DM_NEPHROPATHY	Inverse variance weighted	20	0.0741312	0.0491088	0.131163	-0.022122	0.170384	1.07695	0.978121	1.18576	0.888147
93	finn-b-DM_NEPHROPATHY	ebi-a-GCST90001478	CD4 regulatory T cell %CD4+ T cell || id:ebi-a-GCST90001478	|| id:finn-b-DM_NEPHROPATHY	Inverse variance weighted	20	-0.0640393	0.0425934	0.132709	-0.147522	0.0194438	0.937968	0.862843	1.01963	0.888147
94	finn-b-DM_NEPHROPATHY	ebi-a-GCST90001837	CD66b on Granulocytic Myeloid-Derived Suppressor Cells || id:ebi-a-GCST90001837	|| id:finn-b-DM_NEPHROPATHY	Inverse variance weighted	20	0.100034	0.0667096	0.133732	-0.0307167	0.230785	1.10521	0.96975	1.25959	0.888147
95	finn-b-DM_NEPHROPATHY	ebi-a-GCST90001617	TCRgd T cell %lymphocyte || id:ebi-a-GCST90001617	|| id:finn-b-DM_NEPHROPATHY	Inverse variance weighted	20	0.0597129	0.0399405	0.134902	-0.0185705	0.137996	1.06153	0.981601	1.14797	0.888147
96	finn-b-DM_NEPHROPATHY	ebi-a-GCST90001709	BAFF-R on IgD+ CD38dim B cell || id:ebi-a-GCST90001709	|| id:finn-b-DM_NEPHROPATHY	Inverse variance weighted	20	0.0570287	0.038234	0.135811	-0.0179099	0.131967	1.05869	0.98225	1.14107	0.888147
97	finn-b-DM_NEPHROPATHY	ebi-a-GCST90001626	HLA DR+ CD4+ T cell %lymphocyte || id:ebi-a-GCST90001626	|| id:finn-b-DM_NEPHROPATHY	Inverse variance weighted	20	0.0708832	0.0475573	0.136098	-0.0223292	0.164096	1.07346	0.977918	1.17833	0.888147
98	finn-b-DM_NEPHROPATHY	ebi-a-GCST90001783	CD25 on IgD+ CD38+ B cell || id:ebi-a-GCST90001783	|| id:finn-b-DM_NEPHROPATHY	Inverse variance weighted	20	0.0548182	0.0367826	0.136137	-0.0172757	0.126912	1.05635	0.982873	1.13532	0.888147
99	finn-b-DM_NEPHROPATHY	ebi-a-GCST90001556	Effector Memory CD8+ T cell %T cell || id:ebi-a-GCST90001556	|| id:finn-b-DM_NEPHROPATHY	Inverse variance weighted	20	0.0560118	0.0376536	0.136868	-0.0177892	0.129813	1.05761	0.982368	1.13862	0.888147
100	finn-b-DM_NEPHROPATHY	ebi-a-GCST90001704	BAFF-R on IgD+ CD24- B cell || id:ebi-a-GCST90001704	|| id:finn-b-DM_NEPHROPATHY	Inverse variance weighted	20	0.0585249	0.0393594	0.137032	-0.0186196	0.135669	1.06027	0.981553	1.1453	0.888147
101	finn-b-DM_NEPHROPATHY	ebi-a-GCST90001407	Memory B cell Absolute Count || id:ebi-a-GCST90001407	|| id:finn-b-DM_NEPHROPATHY	Inverse variance weighted	20	0.0536065	0.0361526	0.138132	-0.0172527	0.124466	1.05507	0.982895	1.13254	0.888147
102	finn-b-DM_NEPHROPATHY	ebi-a-GCST90001554	Effector Memory CD8+ T cell Absolute Count || id:ebi-a-GCST90001554	|| id:finn-b-DM_NEPHROPATHY	Inverse variance weighted	20	0.0616958	0.0416487	0.138517	-0.0199358	0.143327	1.06364	0.980262	1.15411	0.888147
103	finn-b-DM_NEPHROPATHY	ebi-a-GCST90001767	CD24 on IgD+ CD38- unswitched memory B cell || id:ebi-a-GCST90001767	|| id:finn-b-DM_NEPHROPATHY	Inverse variance weighted	20	0.0739562	0.0500163	0.139236	-0.0240758	0.171988	1.07676	0.976212	1.18766	0.888147
104	finn-b-DM_NEPHROPATHY	ebi-a-GCST90001810	CD38 on CD3- CD19- || id:ebi-a-GCST90001810	|| id:finn-b-DM_NEPHROPATHY	Inverse variance weighted	20	0.0667095	0.0457411	0.144727	-0.0229431	0.156362	1.06898	0.977318	1.16925	0.888147
105	finn-b-DM_NEPHROPATHY	ebi-a-GCST90001589	CD4+/CD8+ T cell || id:ebi-a-GCST90001589	|| id:finn-b-DM_NEPHROPATHY	Inverse variance weighted	20	-0.0527865	0.0363209	0.146129	-0.123975	0.0184023	0.948582	0.883402	1.01857	0.888147
106	finn-b-DM_NEPHROPATHY	ebi-a-GCST90001500	Activated & resting CD4 regulatory T cell %CD4+ T cell || id:ebi-a-GCST90001500	|| id:finn-b-DM_NEPHROPATHY	Inverse variance weighted	20	-0.0549937	0.0378738	0.146495	-0.129226	0.019239	0.946491	0.878775	1.01943	0.888147
107	finn-b-DM_NEPHROPATHY	ebi-a-GCST90001787	CD25 on IgD- CD38- B cell || id:ebi-a-GCST90001787	|| id:finn-b-DM_NEPHROPATHY	Inverse variance weighted	20	0.0495956	0.0341684	0.146639	-0.0173745	0.116566	1.05085	0.982776	1.12363	0.888147
108	finn-b-DM_NEPHROPATHY	ebi-a-GCST90001620	HLA DR+ T cell%lymphocyte || id:ebi-a-GCST90001620	|| id:finn-b-DM_NEPHROPATHY	Inverse variance weighted	20	0.0833555	0.0576292	0.148062	-0.0295977	0.196309	1.08693	0.970836	1.2169	0.888147
109	finn-b-DM_NEPHROPATHY	ebi-a-GCST90001716	BAFF-R on naive-mature B cell || id:ebi-a-GCST90001716	|| id:finn-b-DM_NEPHROPATHY	Inverse variance weighted	20	0.0545763	0.0377913	0.148697	-0.0194947	0.128647	1.05609	0.980694	1.13729	0.888147
110	finn-b-DM_NEPHROPATHY	ebi-a-GCST90001841	CD3 on Central Memory CD4+ T cell || id:ebi-a-GCST90001841	|| id:finn-b-DM_NEPHROPATHY	Inverse variance weighted	17	-0.0607355	0.0421482	0.149585	-0.143346	0.021875	0.941072	0.866454	1.02212	0.888147
111	finn-b-DM_NEPHROPATHY	ebi-a-GCST90001779	CD25 on IgD+ CD24- B cell || id:ebi-a-GCST90001779	|| id:finn-b-DM_NEPHROPATHY	Inverse variance weighted	20	0.0591862	0.041203	0.150873	-0.0215716	0.139944	1.06097	0.978659	1.15021	0.888147
112	finn-b-DM_NEPHROPATHY	ebi-a-GCST90001649	HLA DR+ Natural Killer %Natural Killer || id:ebi-a-GCST90001649	|| id:finn-b-DM_NEPHROPATHY	Inverse variance weighted	20	0.0574053	0.0400536	0.151797	-0.0210998	0.13591	1.05908	0.979121	1.14558	0.888147
113	finn-b-DM_NEPHROPATHY	ebi-a-GCST90001731	CD19 on IgD- CD24- B cell || id:ebi-a-GCST90001731	|| id:finn-b-DM_NEPHROPATHY	Inverse variance weighted	20	0.0484653	0.0338524	0.15224	-0.0178854	0.114816	1.04966	0.982274	1.12167	0.888147
114	finn-b-DM_NEPHROPATHY	ebi-a-GCST90001436	Memory B cell %lymphocyte || id:ebi-a-GCST90001436	|| id:finn-b-DM_NEPHROPATHY	Inverse variance weighted	20	0.0507099	0.035519	0.153383	-0.0189073	0.120327	1.05202	0.98127	1.12787	0.888147
115	finn-b-DM_NEPHROPATHY	ebi-a-GCST90001777	CD25 on CD24+ CD27+ B cell || id:ebi-a-GCST90001777	|| id:finn-b-DM_NEPHROPATHY	Inverse variance weighted	20	0.0484258	0.0340802	0.155336	-0.0183714	0.115223	1.04962	0.981796	1.12212	0.888147
116	finn-b-DM_NEPHROPATHY	ebi-a-GCST90001933	CD25 on CD45RA- CD4 not regulatory T cell || id:ebi-a-GCST90001933	|| id:finn-b-DM_NEPHROPATHY	Inverse variance weighted	20	-0.0503929	0.0354777	0.155488	-0.119929	0.0191434	0.950856	0.886983	1.01933	0.888147
117	finn-b-DM_NEPHROPATHY	ebi-a-GCST90001816	CD38 on naive-mature B cell || id:ebi-a-GCST90001816	|| id:finn-b-DM_NEPHROPATHY	Inverse variance weighted	20	0.0614903	0.0432931	0.155513	-0.0233641	0.146345	1.06342	0.976907	1.1576	0.888147
118	finn-b-DM_NEPHROPATHY	ebi-a-GCST90001735	CD19 on IgD- CD38dim B cell || id:ebi-a-GCST90001735	|| id:finn-b-DM_NEPHROPATHY	Inverse variance weighted	20	0.0481724	0.0341165	0.157951	-0.018696	0.115041	1.04935	0.981478	1.12192	0.888147
119	finn-b-DM_NEPHROPATHY	ebi-a-GCST90001692	CD28+ CD45RA- CD8+ T cell %CD8+ T cell || id:ebi-a-GCST90001692	|| id:finn-b-DM_NEPHROPATHY	Inverse variance weighted	20	-0.0569475	0.0403485	0.158129	-0.13603	0.0221356	0.944644	0.872816	1.02238	0.888147
120	finn-b-DM_NEPHROPATHY	ebi-a-GCST90001999	PDL-1 on CD14- CD16+ monocyte || id:ebi-a-GCST90001999	|| id:finn-b-DM_NEPHROPATHY	Inverse variance weighted	20	-0.0596494	0.0423857	0.159339	-0.142725	0.0234266	0.942095	0.866992	1.0237	0.888147
121	finn-b-DM_NEPHROPATHY	ebi-a-GCST90001694	CD28- CD4-CD8- T cell %T cell || id:ebi-a-GCST90001694	|| id:finn-b-DM_NEPHROPATHY	Inverse variance weighted	20	0.0613043	0.0436017	0.159722	-0.0241549	0.146764	1.06322	0.976134	1.15808	0.888147
122	finn-b-DM_NEPHROPATHY	ebi-a-GCST90001674	CD28- CD127- CD25++ CD8+ T cell %CD8+ T cell || id:ebi-a-GCST90001674	|| id:finn-b-DM_NEPHROPATHY	Inverse variance weighted	20	-0.0498645	0.0356214	0.161559	-0.119683	0.0199534	0.951358	0.887202	1.02015	0.888147
123	finn-b-DM_NEPHROPATHY	ebi-a-GCST90001629	HLA DR+ CD8+ T cell %lymphocyte || id:ebi-a-GCST90001629	|| id:finn-b-DM_NEPHROPATHY	Inverse variance weighted	20	0.0752697	0.0538872	0.162474	-0.0303493	0.180889	1.07817	0.970107	1.19828	0.888147
124	finn-b-DM_NEPHROPATHY	ebi-a-GCST90001654	CD28- CD4-CD8- T cell Absolute Count || id:ebi-a-GCST90001654	|| id:finn-b-DM_NEPHROPATHY	Inverse variance weighted	20	0.0604731	0.0433287	0.16281	-0.0244511	0.145397	1.06234	0.975845	1.1565	0.888147
125	finn-b-DM_NEPHROPATHY	ebi-a-GCST90001647	Natural Killer %lymphocyte || id:ebi-a-GCST90001647	|| id:finn-b-DM_NEPHROPATHY	Inverse variance weighted	20	-0.0464618	0.0333367	0.163404	-0.111802	0.0188781	0.954601	0.894222	1.01906	0.888147
126	finn-b-DM_NEPHROPATHY	ebi-a-GCST90001592	CD8+ T cell Absolute Count || id:ebi-a-GCST90001592	|| id:finn-b-DM_NEPHROPATHY	Inverse variance weighted	20	0.0594194	0.0427259	0.164312	-0.0243233	0.143162	1.06122	0.97597	1.15392	0.888147
127	finn-b-DM_NEPHROPATHY	ebi-a-GCST90001482	Resting CD4 regulatory T cell %CD4+ T cell || id:ebi-a-GCST90001482	|| id:finn-b-DM_NEPHROPATHY	Inverse variance weighted	20	-0.0486988	0.0350339	0.164514	-0.117365	0.0199676	0.952468	0.88926	1.02017	0.888147
128	finn-b-DM_NEPHROPATHY	ebi-a-GCST90001791	CD25 on naive-mature B cell || id:ebi-a-GCST90001791	|| id:finn-b-DM_NEPHROPATHY	Inverse variance weighted	20	0.0569623	0.0410913	0.165674	-0.0235766	0.137501	1.05862	0.976699	1.1474	0.888147
129	finn-b-DM_NEPHROPATHY	ebi-a-GCST90001745	CD20 on CD24+ CD27+ B cell || id:ebi-a-GCST90001745	|| id:finn-b-DM_NEPHROPATHY	Inverse variance weighted	20	0.0569827	0.0412675	0.167337	-0.0239017	0.137867	1.05864	0.976382	1.14782	0.888147
130	finn-b-DM_NEPHROPATHY	ebi-a-GCST90001855	CD3 on secreting CD4 regulatory T cell || id:ebi-a-GCST90001855	|| id:finn-b-DM_NEPHROPATHY	Inverse variance weighted	20	-0.0526431	0.0383559	0.169911	-0.127821	0.0225345	0.948719	0.880011	1.02279	0.888147
131	finn-b-DM_NEPHROPATHY	ebi-a-GCST90001719	BAFF-R on IgD+ B cell || id:ebi-a-GCST90001719	|| id:finn-b-DM_NEPHROPATHY	Inverse variance weighted	20	0.0519358	0.0378446	0.169957	-0.0222397	0.126111	1.05331	0.978006	1.13441	0.888147
132	finn-b-DM_NEPHROPATHY	ebi-a-GCST90001616	TCRgd T cell %T cell || id:ebi-a-GCST90001616	|| id:finn-b-DM_NEPHROPATHY	Inverse variance weighted	20	0.0550892	0.0401992	0.170561	-0.0237013	0.13388	1.05663	0.976577	1.14326	0.888147
133	finn-b-DM_NEPHROPATHY	ebi-a-GCST90001827	IgD on IgD+ B cell || id:ebi-a-GCST90001827	|| id:finn-b-DM_NEPHROPATHY	Inverse variance weighted	20	-0.0508051	0.0370874	0.170726	-0.123496	0.0218862	0.950464	0.883825	1.02213	0.888147
134	finn-b-DM_NEPHROPATHY	ebi-a-GCST90001758	CD20 on memory B cell || id:ebi-a-GCST90001758	|| id:finn-b-DM_NEPHROPATHY	Inverse variance weighted	20	0.054608	0.0399169	0.171299	-0.0236291	0.132845	1.05613	0.976648	1.14207	0.888147
135	finn-b-DM_NEPHROPATHY	ebi-a-GCST90001682	CD127- CD8+ T cell %T cell || id:ebi-a-GCST90001682	|| id:finn-b-DM_NEPHROPATHY	Inverse variance weighted	20	0.048437	0.0356282	0.173983	-0.0213942	0.118268	1.04963	0.978833	1.12555	0.888147
136	finn-b-DM_NEPHROPATHY	ebi-a-GCST90001565	Central Memory CD4-CD8- T cell %T cell || id:ebi-a-GCST90001565	|| id:finn-b-DM_NEPHROPATHY	Inverse variance weighted	20	-0.0520276	0.0383103	0.174445	-0.127116	0.0230605	0.949303	0.880632	1.02333	0.888147
137	finn-b-DM_NEPHROPATHY	ebi-a-GCST90001697	CD45RA- CD28- CD8+ T cell %T cell || id:ebi-a-GCST90001697	|| id:finn-b-DM_NEPHROPATHY	Inverse variance weighted	20	0.270396	0.200071	0.176535	-0.121743	0.662534	1.31048	0.885376	1.9397	0.888147
138	finn-b-DM_NEPHROPATHY	ebi-a-GCST90001435	Plasma Blast-Plasma Cell %lymphocyte || id:ebi-a-GCST90001435	|| id:finn-b-DM_NEPHROPATHY	Inverse variance weighted	20	-0.0466769	0.0346416	0.177844	-0.114574	0.0212207	0.954396	0.891746	1.02145	0.888147
139	finn-b-DM_NEPHROPATHY	ebi-a-GCST90001981	CD40 on CD14+ CD16+ monocyte || id:ebi-a-GCST90001981	|| id:finn-b-DM_NEPHROPATHY	Inverse variance weighted	20	0.0460279	0.0343484	0.180235	-0.0212949	0.113351	1.0471	0.97893	1.12002	0.888147
140	finn-b-DM_NEPHROPATHY	ebi-a-GCST90001593	CD8+ T cell %T cell || id:ebi-a-GCST90001593	|| id:finn-b-DM_NEPHROPATHY	Inverse variance weighted	20	0.0495376	0.0371792	0.182729	-0.0233337	0.122409	1.05079	0.976936	1.13022	0.888147
141	finn-b-DM_NEPHROPATHY	ebi-a-GCST90001614	CD8+ and CD8dim T cell %leukocyte || id:ebi-a-GCST90001614	|| id:finn-b-DM_NEPHROPATHY	Inverse variance weighted	20	0.0471586	0.0354144	0.182984	-0.0222536	0.116571	1.04829	0.977992	1.12364	0.888147
142	finn-b-DM_NEPHROPATHY	ebi-a-GCST90002101	CD45RA on Terminally Differentiated CD8+ T cell || id:ebi-a-GCST90002101	|| id:finn-b-DM_NEPHROPATHY	Inverse variance weighted	20	-0.0549155	0.041361	0.184274	-0.135983	0.0261521	0.946565	0.872857	1.0265	0.888147
143	finn-b-DM_NEPHROPATHY	ebi-a-GCST90001488	Activated CD4 regulatory T cell %CD4+ T cell || id:ebi-a-GCST90001488	|| id:finn-b-DM_NEPHROPATHY	Inverse variance weighted	20	-0.0480078	0.0363593	0.18671	-0.119272	0.0232563	0.953126	0.887566	1.02353	0.888147
144	finn-b-DM_NEPHROPATHY	ebi-a-GCST90002040	CD80 on granulocyte || id:ebi-a-GCST90002040	|| id:finn-b-DM_NEPHROPATHY	Inverse variance weighted	20	0.0511902	0.0387706	0.186723	-0.0248002	0.127181	1.05252	0.975505	1.13562	0.888147
145	finn-b-DM_NEPHROPATHY	ebi-a-GCST90001632	CD8+ Natural Killer T %lymphocyte || id:ebi-a-GCST90001632	|| id:finn-b-DM_NEPHROPATHY	Inverse variance weighted	20	0.0520278	0.0395648	0.188509	-0.0255192	0.129575	1.05341	0.974804	1.13834	0.888147
146	finn-b-DM_NEPHROPATHY	ebi-a-GCST90001483	CD39+ resting CD4 regulatory T cell Absolute Count || id:ebi-a-GCST90001483	|| id:finn-b-DM_NEPHROPATHY	Inverse variance weighted	20	0.0483679	0.0367874	0.188578	-0.0237353	0.120471	1.04956	0.976544	1.12803	0.888147
147	finn-b-DM_NEPHROPATHY	ebi-a-GCST90001516	Immature Myeloid-Derived Suppressor Cells %CD33dim HLA DR- CD66b- || id:ebi-a-GCST90001516	|| id:finn-b-DM_NEPHROPATHY	Inverse variance weighted	20	-0.0600454	0.0457293	0.189162	-0.149675	0.029584	0.941722	0.860988	1.03003	0.888147
148	finn-b-DM_NEPHROPATHY	ebi-a-GCST90001940	CD25 on CD39+ activated CD4 regulatory T cell || id:ebi-a-GCST90001940	|| id:finn-b-DM_NEPHROPATHY	Inverse variance weighted	20	-0.0453975	0.0348249	0.192372	-0.113654	0.0228592	0.955618	0.892567	1.02312	0.888147
149	finn-b-DM_NEPHROPATHY	ebi-a-GCST90001619	HLA DR+ T cell%T cell || id:ebi-a-GCST90001619	|| id:finn-b-DM_NEPHROPATHY	Inverse variance weighted	20	0.0744351	0.057101	0.192381	-0.0374829	0.186353	1.07728	0.963211	1.20485	0.888147
150	finn-b-DM_NEPHROPATHY	ebi-a-GCST90001664	CD28+ CD45RA+ CD8dim T cell %T cell || id:ebi-a-GCST90001664	|| id:finn-b-DM_NEPHROPATHY	Inverse variance weighted	20	0.0440808	0.0338887	0.193344	-0.0223411	0.110503	1.04507	0.977907	1.11684	0.888147
151	finn-b-DM_NEPHROPATHY	ebi-a-GCST90002034	CD39 on monocyte || id:ebi-a-GCST90002034	|| id:finn-b-DM_NEPHROPATHY	Inverse variance weighted	20	-0.0673082	0.0517583	0.193453	-0.168754	0.0341381	0.934907	0.844716	1.03473	0.888147
152	finn-b-DM_NEPHROPATHY	ebi-a-GCST90001463	CD62L- Dendritic Cell %Dendritic Cell || id:ebi-a-GCST90001463	|| id:finn-b-DM_NEPHROPATHY	Inverse variance weighted	20	0.0538806	0.0414602	0.193747	-0.0273814	0.135143	1.05536	0.97299	1.1447	0.888147
153	finn-b-DM_NEPHROPATHY	ebi-a-GCST90001753	CD20 on IgD- CD24- B cell || id:ebi-a-GCST90001753	|| id:finn-b-DM_NEPHROPATHY	Inverse variance weighted	20	0.0710988	0.0551079	0.19699	-0.0369126	0.17911	1.07369	0.96376	1.19615	0.888147
154	finn-b-DM_NEPHROPATHY	ebi-a-GCST90002030	CD39 on CD39+ activated CD4 regulatory T cell || id:ebi-a-GCST90002030	|| id:finn-b-DM_NEPHROPATHY	Inverse variance weighted	20	0.049806	0.0388346	0.199661	-0.0263097	0.125922	1.05107	0.974033	1.13419	0.888147
155	finn-b-DM_NEPHROPATHY	ebi-a-GCST90001925	CD127 on CD28+ CD4-CD8- T cell || id:ebi-a-GCST90001925	|| id:finn-b-DM_NEPHROPATHY	Inverse variance weighted	20	-0.0539017	0.0420981	0.20041	-0.136414	0.0286105	0.947525	0.872481	1.02902	0.888147
156	finn-b-DM_NEPHROPATHY	ebi-a-GCST90001625	HLA DR+ CD4+ T cell %T cell || id:ebi-a-GCST90001625	|| id:finn-b-DM_NEPHROPATHY	Inverse variance weighted	20	0.0577214	0.0451204	0.200801	-0.0307147	0.146157	1.05942	0.969752	1.15738	0.888147
157	finn-b-DM_NEPHROPATHY	ebi-a-GCST90001582	CD14+ CD16- monocyte Absolute Count || id:ebi-a-GCST90001582	|| id:finn-b-DM_NEPHROPATHY	Inverse variance weighted	20	-0.0491458	0.0384497	0.201185	-0.124507	0.0262156	0.952042	0.882932	1.02656	0.888147
158	finn-b-DM_NEPHROPATHY	ebi-a-GCST90001765	CD24 on IgD+ CD24+ B cell || id:ebi-a-GCST90001765	|| id:finn-b-DM_NEPHROPATHY	Inverse variance weighted	20	0.0491219	0.0384908	0.201885	-0.02632	0.124564	1.05035	0.974023	1.13265	0.888147
159	finn-b-DM_NEPHROPATHY	ebi-a-GCST90001755	CD20 on IgD- CD38- B cell || id:ebi-a-GCST90001755	|| id:finn-b-DM_NEPHROPATHY	Inverse variance weighted	20	0.0618624	0.0485188	0.202303	-0.0332345	0.156959	1.06382	0.967312	1.16995	0.888147
160	finn-b-DM_NEPHROPATHY	ebi-a-GCST90001628	HLA DR+ CD8+ T cell %T cell || id:ebi-a-GCST90001628	|| id:finn-b-DM_NEPHROPATHY	Inverse variance weighted	20	0.0695204	0.0546115	0.203018	-0.0375181	0.176559	1.07199	0.963177	1.1931	0.888147
161	finn-b-DM_NEPHROPATHY	ebi-a-GCST90001806	CD27 on unswitched memory B cell || id:ebi-a-GCST90001806	|| id:finn-b-DM_NEPHROPATHY	Inverse variance weighted	20	-0.0440792	0.0346694	0.203582	-0.112031	0.0238729	0.956878	0.894016	1.02416	0.888147
162	finn-b-DM_NEPHROPATHY	ebi-a-GCST90001408	Naive-mature B cell %B cell || id:ebi-a-GCST90001408	|| id:finn-b-DM_NEPHROPATHY	Inverse variance weighted	20	-0.0507092	0.0400298	0.205232	-0.129168	0.0277493	0.950555	0.878827	1.02814	0.888147
163	finn-b-DM_NEPHROPATHY	ebi-a-GCST90001906	CD86 on granulocyte || id:ebi-a-GCST90001906	|| id:finn-b-DM_NEPHROPATHY	Inverse variance weighted	20	0.0512342	0.0404529	0.205329	-0.0280536	0.130522	1.05257	0.972336	1.13942	0.888147
164	finn-b-DM_NEPHROPATHY	ebi-a-GCST90001469	CD62L- myeloid Dendritic Cell %Dendritic Cell || id:ebi-a-GCST90001469	|| id:finn-b-DM_NEPHROPATHY	Inverse variance weighted	20	0.0474669	0.0375326	0.205985	-0.026097	0.121031	1.04861	0.974241	1.12866	0.888147
165	finn-b-DM_NEPHROPATHY	ebi-a-GCST90001528	CD33dim HLA DR+ CD11b- %CD33dim HLA DR+ || id:ebi-a-GCST90001528	|| id:finn-b-DM_NEPHROPATHY	Inverse variance weighted	20	0.0770737	0.0610404	0.206709	-0.0425654	0.196713	1.08012	0.958328	1.21739	0.888147
166	finn-b-DM_NEPHROPATHY	ebi-a-GCST90001655	CD28+ CD4-CD8- T cell %T cell || id:ebi-a-GCST90001655	|| id:finn-b-DM_NEPHROPATHY	Inverse variance weighted	20	-0.0463202	0.0369039	0.209422	-0.118652	0.0260115	0.954736	0.888117	1.02635	0.888147
167	finn-b-DM_NEPHROPATHY	ebi-a-GCST90001695	CD45RA- CD28- CD8+ T cell Absolute Count || id:ebi-a-GCST90001695	|| id:finn-b-DM_NEPHROPATHY	Inverse variance weighted	20	5.19455	4.16412	0.212231	-2.96713	13.3562	180.287	0.0514507	631737	0.888147
168	finn-b-DM_NEPHROPATHY	ebi-a-GCST90001450	CD62L- monocyte Absolute Count || id:ebi-a-GCST90001450	|| id:finn-b-DM_NEPHROPATHY	Inverse variance weighted	20	-0.0484647	0.0388625	0.212367	-0.124635	0.0277058	0.952691	0.882819	1.02809	0.888147
169	finn-b-DM_NEPHROPATHY	ebi-a-GCST90001671	CD39+ CD8+ T cell %CD8+ T cell || id:ebi-a-GCST90001671	|| id:finn-b-DM_NEPHROPATHY	Inverse variance weighted	20	0.0472667	0.0379125	0.212496	-0.0270417	0.121575	1.0484	0.973321	1.12927	0.888147
170	finn-b-DM_NEPHROPATHY	ebi-a-GCST90001997	CX3CR1 on CD14+ CD16- monocyte || id:ebi-a-GCST90001997	|| id:finn-b-DM_NEPHROPATHY	Inverse variance weighted	20	-0.0511193	0.0411316	0.213934	-0.131737	0.0294988	0.950165	0.876571	1.02994	0.888147
171	finn-b-DM_NEPHROPATHY	ebi-a-GCST90001935	CD25 on CD39+ CD4 regulatory T cell || id:ebi-a-GCST90001935	|| id:finn-b-DM_NEPHROPATHY	Inverse variance weighted	20	-0.0455637	0.0366774	0.214133	-0.117451	0.0263241	0.955459	0.889184	1.02667	0.888147
172	finn-b-DM_NEPHROPATHY	ebi-a-GCST90001395	IgD+ CD38- B cell %B cell || id:ebi-a-GCST90001395	|| id:finn-b-DM_NEPHROPATHY	Inverse variance weighted	20	0.0462729	0.0373193	0.215005	-0.0268729	0.119419	1.04736	0.973485	1.12684	0.888147
173	finn-b-DM_NEPHROPATHY	ebi-a-GCST90001979	CD16 on CD14- CD16+ monocyte || id:ebi-a-GCST90001979	|| id:finn-b-DM_NEPHROPATHY	Inverse variance weighted	20	-0.0436577	0.0352433	0.215438	-0.112735	0.0254192	0.957282	0.893388	1.02575	0.888147
174	finn-b-DM_NEPHROPATHY	ebi-a-GCST90001904	CD86 on CD62L+ myeloid Dendritic Cell || id:ebi-a-GCST90001904	|| id:finn-b-DM_NEPHROPATHY	Inverse variance weighted	20	-0.0482756	0.0390094	0.215887	-0.124734	0.0281828	0.952871	0.882732	1.02858	0.888147
175	finn-b-DM_NEPHROPATHY	ebi-a-GCST90001846	CD3 on Central Memory CD8+ T cell || id:ebi-a-GCST90001846	|| id:finn-b-DM_NEPHROPATHY	Inverse variance weighted	20	-0.0458968	0.0371477	0.216636	-0.118706	0.0269127	0.95514	0.888069	1.02728	0.888147
176	finn-b-DM_NEPHROPATHY	ebi-a-GCST90002054	CD8 on Central Memory CD8+ T cell || id:ebi-a-GCST90002054	|| id:finn-b-DM_NEPHROPATHY	Inverse variance weighted	20	0.0466886	0.03786	0.217505	-0.027517	0.120894	1.0478	0.972858	1.12851	0.888147
177	finn-b-DM_NEPHROPATHY	ebi-a-GCST90001404	Plasma Blast-Plasma Cell %B cell || id:ebi-a-GCST90001404	|| id:finn-b-DM_NEPHROPATHY	Inverse variance weighted	20	-0.0455248	0.0369363	0.217754	-0.11792	0.0268704	0.955496	0.888767	1.02723	0.888147
178	finn-b-DM_NEPHROPATHY	ebi-a-GCST90001929	CD127 on CD28+ CD45RA+ CD8+ T cell || id:ebi-a-GCST90001929	|| id:finn-b-DM_NEPHROPATHY	Inverse variance weighted	20	0.0440463	0.0357726	0.218216	-0.026068	0.114161	1.04503	0.974269	1.12093	0.888147
179	finn-b-DM_NEPHROPATHY	ebi-a-GCST90001563	Central Memory CD4-CD8- T cell Absolute Count || id:ebi-a-GCST90001563	|| id:finn-b-DM_NEPHROPATHY	Inverse variance weighted	20	-0.0397077	0.0325252	0.22215	-0.103457	0.0240416	0.96107	0.901715	1.02433	0.888147
180	finn-b-DM_NEPHROPATHY	ebi-a-GCST90001748	CD20 on IgD+ CD38- B cell || id:ebi-a-GCST90001748	|| id:finn-b-DM_NEPHROPATHY	Inverse variance weighted	20	0.0487389	0.0400114	0.223177	-0.0296835	0.127161	1.04995	0.970753	1.1356	0.888147
181	finn-b-DM_NEPHROPATHY	ebi-a-GCST90001825	IgD on IgD+ CD38dim B cell || id:ebi-a-GCST90001825	|| id:finn-b-DM_NEPHROPATHY	Inverse variance weighted	20	-0.0451208	0.0371958	0.225106	-0.118025	0.027783	0.955882	0.888674	1.02817	0.888147
182	finn-b-DM_NEPHROPATHY	ebi-a-GCST90001662	CD28- CD8dim T cell %CD8dim T cell || id:ebi-a-GCST90001662	|| id:finn-b-DM_NEPHROPATHY	Inverse variance weighted	20	0.0432692	0.0356972	0.225468	-0.0266974	0.113236	1.04422	0.973656	1.1199	0.888147
183	finn-b-DM_NEPHROPATHY	ebi-a-GCST90001829	BAFF-R on B cell || id:ebi-a-GCST90001829	|| id:finn-b-DM_NEPHROPATHY	Inverse variance weighted	20	0.043487	0.0359822	0.226829	-0.0270382	0.114012	1.04445	0.973324	1.12077	0.888147
184	finn-b-DM_NEPHROPATHY	ebi-a-GCST90001857	CD3 on activated & secreting CD4 regulatory T cell || id:ebi-a-GCST90001857	|| id:finn-b-DM_NEPHROPATHY	Inverse variance weighted	20	-0.0463605	0.0383638	0.226876	-0.121554	0.0288325	0.954698	0.885544	1.02925	0.888147
185	finn-b-DM_NEPHROPATHY	ebi-a-GCST90002102	CD45RA on resting CD4 regulatory T cell || id:ebi-a-GCST90002102	|| id:finn-b-DM_NEPHROPATHY	Inverse variance weighted	20	0.0432403	0.0359114	0.228557	-0.027146	0.113627	1.04419	0.973219	1.12033	0.888147
186	finn-b-DM_NEPHROPATHY	ebi-a-GCST90001762	CD20 on IgD+ B cell || id:ebi-a-GCST90001762	|| id:finn-b-DM_NEPHROPATHY	Inverse variance weighted	20	0.0622015	0.0516628	0.228594	-0.0390576	0.163461	1.06418	0.961695	1.17758	0.888147
187	finn-b-DM_NEPHROPATHY	ebi-a-GCST90001533	Basophil %CD33dim HLA DR- CD66b- || id:ebi-a-GCST90001533	|| id:finn-b-DM_NEPHROPATHY	Inverse variance weighted	20	0.0602076	0.0501009	0.229469	-0.0379901	0.158405	1.06206	0.962723	1.17164	0.888147
188	finn-b-DM_NEPHROPATHY	ebi-a-GCST90001789	CD25 on IgD- CD38dim B cell || id:ebi-a-GCST90001789	|| id:finn-b-DM_NEPHROPATHY	Inverse variance weighted	20	0.0409951	0.0341596	0.230099	-0.0259578	0.107948	1.04185	0.974376	1.11399	0.888147
189	finn-b-DM_NEPHROPATHY	ebi-a-GCST90001396	IgD+ CD38- B cell Absolute Count || id:ebi-a-GCST90001396	|| id:finn-b-DM_NEPHROPATHY	Inverse variance weighted	20	0.0468532	0.0391263	0.231117	-0.0298343	0.123541	1.04797	0.970606	1.1315	0.888147
190	finn-b-DM_NEPHROPATHY	ebi-a-GCST90002018	CCR2 on granulocyte || id:ebi-a-GCST90002018	|| id:finn-b-DM_NEPHROPATHY	Inverse variance weighted	20	-0.0461737	0.0385819	0.231396	-0.121794	0.0294469	0.954876	0.88533	1.02988	0.888147
191	finn-b-DM_NEPHROPATHY	ebi-a-GCST90001792	CD25 on unswitched memory B cell || id:ebi-a-GCST90001792	|| id:finn-b-DM_NEPHROPATHY	Inverse variance weighted	20	0.0406215	0.0340698	0.233143	-0.0261553	0.107398	1.04146	0.974184	1.11338	0.888147
192	finn-b-DM_NEPHROPATHY	ebi-a-GCST90001961	CD25 on CD39+ CD4+ T cell || id:ebi-a-GCST90001961	|| id:finn-b-DM_NEPHROPATHY	Inverse variance weighted	20	-0.0468006	0.0392908	0.233601	-0.12381	0.0302093	0.954278	0.883547	1.03067	0.888147
193	finn-b-DM_NEPHROPATHY	ebi-a-GCST90001734	CD19 on IgD- CD38+ B cell || id:ebi-a-GCST90001734	|| id:finn-b-DM_NEPHROPATHY	Inverse variance weighted	20	0.0399778	0.0336687	0.235074	-0.0260128	0.105968	1.04079	0.974323	1.11179	0.888147
194	finn-b-DM_NEPHROPATHY	ebi-a-GCST90001526	CD33dim HLA DR+ CD11b+ %CD33dim HLA DR+ || id:ebi-a-GCST90001526	|| id:finn-b-DM_NEPHROPATHY	Inverse variance weighted	20	-0.0700634	0.0591266	0.236028	-0.185951	0.0458247	0.932335	0.830314	1.04689	0.888147
195	finn-b-DM_NEPHROPATHY	ebi-a-GCST90001778	CD25 on IgD+ CD24+ B cell || id:ebi-a-GCST90001778	|| id:finn-b-DM_NEPHROPATHY	Inverse variance weighted	20	0.040339	0.0342396	0.238742	-0.0267707	0.107449	1.04116	0.973584	1.11343	0.893753
196	finn-b-DM_NEPHROPATHY	ebi-a-GCST90001743	CD20 on B cell || id:ebi-a-GCST90001743	|| id:finn-b-DM_NEPHROPATHY	Inverse variance weighted	20	0.0609727	0.0522763	0.243472	-0.041489	0.163434	1.06287	0.95936	1.17755	0.906808
197	finn-b-DM_NEPHROPATHY	ebi-a-GCST90001834	CD62L on monocyte || id:ebi-a-GCST90001834	|| id:finn-b-DM_NEPHROPATHY	Inverse variance weighted	18	0.0486328	0.0418962	0.245726	-0.0334838	0.130749	1.04983	0.967071	1.13968	0.910559
198	finn-b-DM_NEPHROPATHY	ebi-a-GCST90002085	SSC-A on HLA DR+ CD4+ T cell || id:ebi-a-GCST90002085	|| id:finn-b-DM_NEPHROPATHY	Inverse variance weighted	20	-0.0454293	0.0393022	0.247723	-0.122462	0.031603	0.955587	0.88474	1.03211	0.912157
199	finn-b-DM_NEPHROPATHY	ebi-a-GCST90002112	HLA DR on CD33- HLA DR+ || id:ebi-a-GCST90002112	|| id:finn-b-DM_NEPHROPATHY	Inverse variance weighted	20	0.123425	0.107553	0.251147	-0.08738	0.33423	1.13136	0.916329	1.39686	0.912157
200	finn-b-DM_NEPHROPATHY	ebi-a-GCST90001705	BAFF-R on IgD+ CD38- B cell || id:ebi-a-GCST90001705	|| id:finn-b-DM_NEPHROPATHY	Inverse variance weighted	20	0.042831	0.0373353	0.2513	-0.0303462	0.116008	1.04376	0.97011	1.123	0.912157
201	finn-b-DM_NEPHROPATHY	ebi-a-GCST90001418	CD24+ CD27+ B cell Absolute Count || id:ebi-a-GCST90001418	|| id:finn-b-DM_NEPHROPATHY	Inverse variance weighted	20	0.0441278	0.0384997	0.251719	-0.0313316	0.119587	1.04512	0.969154	1.12703	0.912157
202	finn-b-DM_NEPHROPATHY	ebi-a-GCST90002049	CD45 on Monocytic Myeloid-Derived Suppressor Cells || id:ebi-a-GCST90002049	|| id:finn-b-DM_NEPHROPATHY	Inverse variance weighted	20	-0.0579907	0.0507554	0.253224	-0.157471	0.0414898	0.943659	0.854301	1.04236	0.912157
203	finn-b-DM_NEPHROPATHY	ebi-a-GCST90001713	BAFF-R on IgD- CD38+ B cell || id:ebi-a-GCST90001713	|| id:finn-b-DM_NEPHROPATHY	Inverse variance weighted	20	0.0426216	0.0373377	0.253655	-0.0305602	0.115803	1.04354	0.969902	1.12278	0.912157
204	finn-b-DM_NEPHROPATHY	ebi-a-GCST90001503	Activated & secreting CD4 regulatory T cell %CD4+ T cell || id:ebi-a-GCST90001503	|| id:finn-b-DM_NEPHROPATHY	Inverse variance weighted	20	-0.0497411	0.0437603	0.255675	-0.135511	0.0360291	0.951476	0.873269	1.03669	0.914917
205	finn-b-DM_NEPHROPATHY	ebi-a-GCST90002073	SSC-A on monocyte || id:ebi-a-GCST90002073	|| id:finn-b-DM_NEPHROPATHY	Inverse variance weighted	20	0.0439557	0.038889	0.258355	-0.0322667	0.120178	1.04494	0.968248	1.1277	0.916832
206	finn-b-DM_NEPHROPATHY	ebi-a-GCST90001414	IgD- CD24- B cell Absolute Count || id:ebi-a-GCST90001414	|| id:finn-b-DM_NEPHROPATHY	Inverse variance weighted	20	-0.0429503	0.0381065	0.259694	-0.117639	0.0317384	0.957959	0.889017	1.03225	0.916832
207	finn-b-DM_NEPHROPATHY	ebi-a-GCST90001491	CD39+ activated CD4 regulatory T cell %CD4 regulatory T cell || id:ebi-a-GCST90001491	|| id:finn-b-DM_NEPHROPATHY	Inverse variance weighted	20	0.0452797	0.0401971	0.259978	-0.0335066	0.124066	1.04632	0.967049	1.13209	0.916832
208	finn-b-DM_NEPHROPATHY	ebi-a-GCST90001405	Plasma Blast-Plasma Cell Absolute Count || id:ebi-a-GCST90001405	|| id:finn-b-DM_NEPHROPATHY	Inverse variance weighted	20	-0.0378235	0.0337807	0.26285	-0.104034	0.0283866	0.962883	0.901195	1.02879	0.917548
209	finn-b-DM_NEPHROPATHY	ebi-a-GCST90002059	CD8 on Natural Killer T || id:ebi-a-GCST90002059	|| id:finn-b-DM_NEPHROPATHY	Inverse variance weighted	20	0.0490176	0.0438702	0.263852	-0.036968	0.135003	1.05024	0.963707	1.14454	0.917548
210	finn-b-DM_NEPHROPATHY	ebi-a-GCST90001580	CD14+ CD16+ monocyte Absolute Count || id:ebi-a-GCST90001580	|| id:finn-b-DM_NEPHROPATHY	Inverse variance weighted	20	-0.0500932	0.0451673	0.267404	-0.138621	0.0384347	0.951141	0.870558	1.03918	0.917548
211	finn-b-DM_NEPHROPATHY	ebi-a-GCST90001631	CD8+ Natural Killer T %T cell || id:ebi-a-GCST90001631	|| id:finn-b-DM_NEPHROPATHY	Inverse variance weighted	20	0.0464709	0.0419065	0.267465	-0.0356658	0.128608	1.04757	0.964963	1.13724	0.917548
212	finn-b-DM_NEPHROPATHY	ebi-a-GCST90001830	BAFF-R on CD20- B cell || id:ebi-a-GCST90001830	|| id:finn-b-DM_NEPHROPATHY	Inverse variance weighted	18	0.0373785	0.0337148	0.267573	-0.0287025	0.10346	1.03809	0.971706	1.109	0.917548
213	finn-b-DM_NEPHROPATHY	ebi-a-GCST90001886	CD28 on CD39+ activated CD4 regulatory T cell || id:ebi-a-GCST90001886	|| id:finn-b-DM_NEPHROPATHY	Inverse variance weighted	20	0.0399563	0.0361599	0.269164	-0.0309171	0.11083	1.04077	0.969556	1.1172	0.917548
214	finn-b-DM_NEPHROPATHY	ebi-a-GCST90001442	CD24+ CD27+ B cell %lymphocyte || id:ebi-a-GCST90001442	|| id:finn-b-DM_NEPHROPATHY	Inverse variance weighted	20	0.0396071	0.0358578	0.269351	-0.0306743	0.109888	1.0404	0.969791	1.11615	0.917548
215	finn-b-DM_NEPHROPATHY	ebi-a-GCST90001822	IgD on IgD+ CD38- B cell || id:ebi-a-GCST90001822	|| id:finn-b-DM_NEPHROPATHY	Inverse variance weighted	20	-0.0506041	0.0458987	0.270237	-0.140566	0.0393573	0.950655	0.868867	1.04014	0.917548
216	finn-b-DM_NEPHROPATHY	ebi-a-GCST90001508	CD25++ CD45RA+ CD4 not regulatory T cell %CD4+ T cell || id:ebi-a-GCST90001508	|| id:finn-b-DM_NEPHROPATHY	Inverse variance weighted	20	0.040408	0.0367915	0.272075	-0.0317034	0.112519	1.04124	0.968794	1.11909	0.918631
217	finn-b-DM_NEPHROPATHY	ebi-a-GCST90001690	CD28+ CD45RA+ CD8+ T cell Absolute Count || id:ebi-a-GCST90001690	|| id:finn-b-DM_NEPHROPATHY	Inverse variance weighted	20	0.0372422	0.0339796	0.273072	-0.0293579	0.103842	1.03794	0.971069	1.10943	0.918631
218	finn-b-DM_NEPHROPATHY	ebi-a-GCST90002005	CD16 on CD14+ CD16+ monocyte || id:ebi-a-GCST90002005	|| id:finn-b-DM_NEPHROPATHY	Inverse variance weighted	20	-0.0422616	0.0386636	0.274369	-0.118042	0.0335192	0.958619	0.888658	1.03409	0.918758
219	finn-b-DM_NEPHROPATHY	ebi-a-GCST90002032	CD39 on CD39+ CD4+ T cell || id:ebi-a-GCST90002032	|| id:finn-b-DM_NEPHROPATHY	Inverse variance weighted	20	0.0426075	0.039125	0.27615	-0.0340775	0.119293	1.04353	0.966497	1.1267	0.918802
220	finn-b-DM_NEPHROPATHY	ebi-a-GCST90001454	CD62L- HLA DR++ monocyte Absolute Count || id:ebi-a-GCST90001454	|| id:finn-b-DM_NEPHROPATHY	Inverse variance weighted	20	-0.0403639	0.0374418	0.281015	-0.11375	0.0330221	0.96044	0.892481	1.03357	0.918802
221	finn-b-DM_NEPHROPATHY	ebi-a-GCST90001673	CD28- CD127- CD25++ CD8+ T cell %T cell || id:ebi-a-GCST90001673	|| id:finn-b-DM_NEPHROPATHY	Inverse variance weighted	20	-0.0377657	0.0350405	0.281135	-0.106445	0.0309136	0.962938	0.899024	1.0314	0.918802
222	finn-b-DM_NEPHROPATHY	ebi-a-GCST90001781	CD25 on IgD+ CD38- naive B cell || id:ebi-a-GCST90001781	|| id:finn-b-DM_NEPHROPATHY	Inverse variance weighted	20	0.0586161	0.0544233	0.281462	-0.0480536	0.165286	1.06037	0.953083	1.17973	0.918802
223	finn-b-DM_NEPHROPATHY	ebi-a-GCST90001824	IgD on IgD+ CD38+ B cell || id:ebi-a-GCST90001824	|| id:finn-b-DM_NEPHROPATHY	Inverse variance weighted	20	-0.0409822	0.0381103	0.282215	-0.115679	0.0337141	0.959846	0.890762	1.03429	0.918802
224	finn-b-DM_NEPHROPATHY	ebi-a-GCST90002074	SSC-A on CD14+ monocyte || id:ebi-a-GCST90002074	|| id:finn-b-DM_NEPHROPATHY	Inverse variance weighted	20	0.0427859	0.039932	0.283958	-0.0354808	0.121053	1.04371	0.965141	1.12868	0.918802
225	finn-b-DM_NEPHROPATHY	ebi-a-GCST90001431	IgD+ CD38- B cell %lymphocyte || id:ebi-a-GCST90001431	|| id:finn-b-DM_NEPHROPATHY	Inverse variance weighted	20	0.0440016	0.0411575	0.285023	-0.0366671	0.12467	1.04498	0.963997	1.13277	0.918802
226	finn-b-DM_NEPHROPATHY	ebi-a-GCST90001495	CD39+ secreting CD4 regulatory T cell Absolute Count || id:ebi-a-GCST90001495	|| id:finn-b-DM_NEPHROPATHY	Inverse variance weighted	20	0.0410524	0.0384403	0.285543	-0.0342906	0.116395	1.04191	0.966291	1.12344	0.918802
227	finn-b-DM_NEPHROPATHY	ebi-a-GCST90001951	CD33 on CD66b++ myeloid cell || id:ebi-a-GCST90001951	|| id:finn-b-DM_NEPHROPATHY	Inverse variance weighted	20	0.0560808	0.0526318	0.286636	-0.0470775	0.159239	1.05768	0.954013	1.17262	0.918802
228	finn-b-DM_NEPHROPATHY	ebi-a-GCST90001911	CD45 on Natural Killer || id:ebi-a-GCST90001911	|| id:finn-b-DM_NEPHROPATHY	Inverse variance weighted	20	0.0399202	0.037491	0.286968	-0.0335621	0.113402	1.04073	0.966995	1.12008	0.918802
229	finn-b-DM_NEPHROPATHY	ebi-a-GCST90001793	CD25 on switched memory B cell || id:ebi-a-GCST90001793	|| id:finn-b-DM_NEPHROPATHY	Inverse variance weighted	20	0.0363397	0.0343534	0.290138	-0.030993	0.103672	1.03701	0.969482	1.10924	0.921064
230	finn-b-DM_NEPHROPATHY	ebi-a-GCST90001907	CCR7 on naive CD4+ T cell || id:ebi-a-GCST90001907	|| id:finn-b-DM_NEPHROPATHY	Inverse variance weighted	20	0.0406282	0.0384123	0.290198	-0.03466	0.115916	1.04146	0.965934	1.1229	0.921064
231	finn-b-DM_NEPHROPATHY	ebi-a-GCST90001555	Effector Memory CD8+ T cell %CD8+ T cell || id:ebi-a-GCST90001555	|| id:finn-b-DM_NEPHROPATHY	Inverse variance weighted	20	0.0356096	0.0338456	0.292745	-0.0307278	0.101947	1.03625	0.969739	1.10732	0.925125
232	finn-b-DM_NEPHROPATHY	ebi-a-GCST90001417	CD24+ CD27+ B cell %B cell || id:ebi-a-GCST90001417	|| id:finn-b-DM_NEPHROPATHY	Inverse variance weighted	20	0.0436193	0.0418179	0.296912	-0.0383437	0.125582	1.04458	0.962382	1.13381	0.926285
233	finn-b-DM_NEPHROPATHY	ebi-a-GCST90001848	CD3 on Natural Killer T || id:ebi-a-GCST90001848	|| id:finn-b-DM_NEPHROPATHY	Inverse variance weighted	20	-0.0379775	0.0366723	0.300394	-0.109855	0.0339003	0.962735	0.895964	1.03448	0.926285
234	finn-b-DM_NEPHROPATHY	ebi-a-GCST90001896	CD28 on CD28+ CD45RA+ CD8+ T cell || id:ebi-a-GCST90001896	|| id:finn-b-DM_NEPHROPATHY	Inverse variance weighted	20	-0.040087	0.0389055	0.302837	-0.116342	0.0361678	0.960706	0.890171	1.03683	0.926285
235	finn-b-DM_NEPHROPATHY	ebi-a-GCST90001579	CD14- CD16+ monocyte Absolute Count || id:ebi-a-GCST90001579	|| id:finn-b-DM_NEPHROPATHY	Inverse variance weighted	20	-0.0369649	0.0358854	0.302972	-0.1073	0.0333705	0.96371	0.898256	1.03393	0.926285
236	finn-b-DM_NEPHROPATHY	ebi-a-GCST90002075	SSC-A on B cell || id:ebi-a-GCST90002075	|| id:finn-b-DM_NEPHROPATHY	Inverse variance weighted	20	-0.0385578	0.0374655	0.303406	-0.11199	0.0348745	0.962176	0.894053	1.03549	0.926285
237	finn-b-DM_NEPHROPATHY	ebi-a-GCST90001643	B cell %CD3- lymphocyte || id:ebi-a-GCST90001643	|| id:finn-b-DM_NEPHROPATHY	Inverse variance weighted	20	0.0355414	0.0345658	0.303845	-0.0322076	0.10329	1.03618	0.968306	1.10881	0.926285
238	finn-b-DM_NEPHROPATHY	ebi-a-GCST90001845	CD3 on CD45RA- CD4+ T cell || id:ebi-a-GCST90001845	|| id:finn-b-DM_NEPHROPATHY	Inverse variance weighted	20	-0.0398576	0.0388439	0.304846	-0.115992	0.0362764	0.960926	0.890483	1.03694	0.926285
239	finn-b-DM_NEPHROPATHY	ebi-a-GCST90001711	BAFF-R on IgD- CD27- B cell || id:ebi-a-GCST90001711	|| id:finn-b-DM_NEPHROPATHY	Inverse variance weighted	20	0.0382191	0.0372756	0.305217	-0.0348412	0.111279	1.03896	0.965759	1.11771	0.926285
240	finn-b-DM_NEPHROPATHY	ebi-a-GCST90001551	Naive CD8+ T cell Absolute Count || id:ebi-a-GCST90001551	|| id:finn-b-DM_NEPHROPATHY	Inverse variance weighted	20	0.0317637	0.0310004	0.30554	-0.028997	0.0925245	1.03227	0.971419	1.09694	0.926285
241	finn-b-DM_NEPHROPATHY	ebi-a-GCST90001922	CD127 on T cell || id:ebi-a-GCST90001922	|| id:finn-b-DM_NEPHROPATHY	Inverse variance weighted	20	-0.0375434	0.0366991	0.306305	-0.109474	0.0343868	0.963153	0.896306	1.03498	0.926285
242	finn-b-DM_NEPHROPATHY	ebi-a-GCST90001854	CD3 on CD39+ activated CD4 regulatory T cell || id:ebi-a-GCST90001854	|| id:finn-b-DM_NEPHROPATHY	Inverse variance weighted	20	-0.0386225	0.0378137	0.30707	-0.112737	0.0354923	0.962114	0.893385	1.03613	0.926285
243	finn-b-DM_NEPHROPATHY	ebi-a-GCST90001595	CD4+CD8+ T cell %T cell || id:ebi-a-GCST90001595	|| id:finn-b-DM_NEPHROPATHY	Inverse variance weighted	10	0.051889	0.051171	0.310568	-0.0484062	0.152184	1.05326	0.952747	1.16437	0.932982
244	finn-b-DM_NEPHROPATHY	ebi-a-GCST90001799	CD27 on T cell || id:ebi-a-GCST90001799	|| id:finn-b-DM_NEPHROPATHY	Inverse variance weighted	20	0.0454201	0.0450516	0.313368	-0.042881	0.133721	1.04647	0.958025	1.14307	0.934877
245	finn-b-DM_NEPHROPATHY	ebi-a-GCST90001860	CD3 on CD39+ CD4+ T cell || id:ebi-a-GCST90001860	|| id:finn-b-DM_NEPHROPATHY	Inverse variance weighted	20	-0.0394243	0.0391362	0.31376	-0.116131	0.0372826	0.961343	0.890358	1.03799	0.934877
246	finn-b-DM_NEPHROPATHY	ebi-a-GCST90001832	CD62L on CD62L+ plasmacytoid Dendritic Cell || id:ebi-a-GCST90001832	|| id:finn-b-DM_NEPHROPATHY	Inverse variance weighted	20	-0.0363687	0.0362319	0.315486	-0.107383	0.0346457	0.964285	0.898181	1.03525	0.935877
247	finn-b-DM_NEPHROPATHY	ebi-a-GCST90001646	Natural Killer %CD3- lymphocyte || id:ebi-a-GCST90001646	|| id:finn-b-DM_NEPHROPATHY	Inverse variance weighted	20	-0.0347513	0.0347046	0.31666	-0.102772	0.0332697	0.965846	0.902332	1.03383	0.935877
248	finn-b-DM_NEPHROPATHY	ebi-a-GCST90002006	CD64 on monocyte || id:ebi-a-GCST90002006	|| id:finn-b-DM_NEPHROPATHY	Inverse variance weighted	20	0.0345545	0.034872	0.321736	-0.0337945	0.102904	1.03516	0.96677	1.10838	0.947046
249	finn-b-DM_NEPHROPATHY	ebi-a-GCST90001856	CD3 on CD39+ secreting CD4 regulatory T cell || id:ebi-a-GCST90001856	|| id:finn-b-DM_NEPHROPATHY	Inverse variance weighted	20	-0.0386956	0.0395065	0.327346	-0.116128	0.0387372	0.962044	0.890361	1.0395	0.954739
250	finn-b-DM_NEPHROPATHY	ebi-a-GCST90001947	CD33 on CD33+ HLA DR+ CD14dim || id:ebi-a-GCST90001947	|| id:finn-b-DM_NEPHROPATHY	Inverse variance weighted	20	0.0502601	0.0513487	0.327679	-0.0503833	0.150903	1.05154	0.950865	1.16288	0.954739
251	finn-b-DM_NEPHROPATHY	ebi-a-GCST90001802	CD27 on IgD- CD38- B cell || id:ebi-a-GCST90001802	|| id:finn-b-DM_NEPHROPATHY	Inverse variance weighted	20	0.0404928	0.0414208	0.328273	-0.0406918	0.121678	1.04132	0.960125	1.12939	0.954739
252	finn-b-DM_NEPHROPATHY	ebi-a-GCST90001888	CD28 on CD39+ secreting CD4 regulatory T cell || id:ebi-a-GCST90001888	|| id:finn-b-DM_NEPHROPATHY	Inverse variance weighted	20	0.0357744	0.0368973	0.332262	-0.0365443	0.108093	1.03642	0.964115	1.11415	0.956076
253	finn-b-DM_NEPHROPATHY	ebi-a-GCST90001507	CD25++ CD45RA+ CD4 not regulatory T cell Absolute Count || id:ebi-a-GCST90001507	|| id:finn-b-DM_NEPHROPATHY	Inverse variance weighted	20	0.0372785	0.0385339	0.333333	-0.0382479	0.112805	1.03798	0.962474	1.11941	0.956076
254	finn-b-DM_NEPHROPATHY	ebi-a-GCST90001480	Resting CD4 regulatory T cell Absolute Count || id:ebi-a-GCST90001480	|| id:finn-b-DM_NEPHROPATHY	Inverse variance weighted	20	-0.0379657	0.0392475	0.333374	-0.114891	0.0389594	0.962746	0.891463	1.03973	0.956076
255	finn-b-DM_NEPHROPATHY	ebi-a-GCST90002053	CD45 on CD33+ HLA DR+ || id:ebi-a-GCST90002053	|| id:finn-b-DM_NEPHROPATHY	Inverse variance weighted	20	0.0485149	0.0502403	0.334216	-0.0499561	0.146986	1.04971	0.951271	1.15834	0.956076
256	finn-b-DM_NEPHROPATHY	ebi-a-GCST90001399	IgD- CD27- B cell %B cell || id:ebi-a-GCST90001399	|| id:finn-b-DM_NEPHROPATHY	Inverse variance weighted	20	-0.0349411	0.0362927	0.335669	-0.106075	0.0361927	0.965662	0.899357	1.03686	0.956076
257	finn-b-DM_NEPHROPATHY	ebi-a-GCST90001900	CD28 on resting CD4 regulatory T cell || id:ebi-a-GCST90001900	|| id:finn-b-DM_NEPHROPATHY	Inverse variance weighted	6	0.110813	0.11532	0.336591	-0.115213	0.336839	1.11719	0.891176	1.40051	0.956076
258	finn-b-DM_NEPHROPATHY	ebi-a-GCST90001428	IgD- CD38dim B cell %B cell || id:ebi-a-GCST90001428	|| id:finn-b-DM_NEPHROPATHY	Inverse variance weighted	20	-0.0350002	0.0365435	0.338181	-0.106625	0.0366251	0.965605	0.898862	1.0373	0.956868
259	finn-b-DM_NEPHROPATHY	ebi-a-GCST90001650	HLA DR+ Natural Killer %CD3- lymphocyte || id:ebi-a-GCST90001650	|| id:finn-b-DM_NEPHROPATHY	Inverse variance weighted	20	0.0414996	0.0437988	0.343381	-0.044346	0.127345	1.04237	0.956623	1.13581	0.961751
260	finn-b-DM_NEPHROPATHY	ebi-a-GCST90001489	CD39+ activated CD4 regulatory T cell Absolute Count || id:ebi-a-GCST90001489	|| id:finn-b-DM_NEPHROPATHY	Inverse variance weighted	20	0.0360627	0.0381466	0.344469	-0.0387046	0.11083	1.03672	0.962035	1.1172	0.961751
261	finn-b-DM_NEPHROPATHY	ebi-a-GCST90002058	CD8 on CD8+ T cell || id:ebi-a-GCST90002058	|| id:finn-b-DM_NEPHROPATHY	Inverse variance weighted	20	0.0369938	0.0392226	0.345591	-0.0398825	0.11387	1.03769	0.960902	1.12061	0.961751
262	finn-b-DM_NEPHROPATHY	ebi-a-GCST90001604	T cell %lymphocyte || id:ebi-a-GCST90001604	|| id:finn-b-DM_NEPHROPATHY	Inverse variance weighted	20	0.0395257	0.0419187	0.345724	-0.0426349	0.121686	1.04032	0.958261	1.1294	0.961751
263	finn-b-DM_NEPHROPATHY	ebi-a-GCST90001956	CD33 on CD33+ HLA DR+ || id:ebi-a-GCST90001956	|| id:finn-b-DM_NEPHROPATHY	Inverse variance weighted	20	0.0482852	0.0512902	0.346494	-0.0522436	0.148814	1.04947	0.949098	1.16046	0.961751
264	finn-b-DM_NEPHROPATHY	ebi-a-GCST90001795	CD25 on transitional B cell || id:ebi-a-GCST90001795	|| id:finn-b-DM_NEPHROPATHY	Inverse variance weighted	20	0.0391864	0.0419058	0.349733	-0.0429489	0.121322	1.03996	0.95796	1.12899	0.965648
265	finn-b-DM_NEPHROPATHY	ebi-a-GCST90002004	CCR2 on CD14+ CD16- monocyte || id:ebi-a-GCST90002004	|| id:finn-b-DM_NEPHROPATHY	Inverse variance weighted	20	-0.0336101	0.0360092	0.350627	-0.104188	0.036968	0.966948	0.901056	1.03766	0.965648
266	finn-b-DM_NEPHROPATHY	ebi-a-GCST90002051	CD45 on basophil || id:ebi-a-GCST90002051	|| id:finn-b-DM_NEPHROPATHY	Inverse variance weighted	20	-0.0472675	0.0509744	0.353781	-0.147177	0.0526423	0.953832	0.863141	1.05405	0.965648
267	finn-b-DM_NEPHROPATHY	ebi-a-GCST90001521	CD33+ HLA DR+ CD14dim %CD33+ HLA DR+ || id:ebi-a-GCST90001521	|| id:finn-b-DM_NEPHROPATHY	Inverse variance weighted	20	-0.0425982	0.0460237	0.354669	-0.132805	0.0476082	0.958296	0.875636	1.04876	0.965648
268	finn-b-DM_NEPHROPATHY	ebi-a-GCST90002116	HLA DR on B cell || id:ebi-a-GCST90002116	|| id:finn-b-DM_NEPHROPATHY	Inverse variance weighted	20	-0.0950143	0.103097	0.356739	-0.297085	0.107057	0.90936	0.742981	1.113	0.965648
269	finn-b-DM_NEPHROPATHY	ebi-a-GCST90001688	CD28+ CD45RA+ CD8+ T cell %T cell || id:ebi-a-GCST90001688	|| id:finn-b-DM_NEPHROPATHY	Inverse variance weighted	20	0.0262634	0.0285884	0.358265	-0.0297698	0.0822966	1.02661	0.970669	1.08578	0.965648
270	finn-b-DM_NEPHROPATHY	ebi-a-GCST90001553	Naive CD8+ T cell %T cell || id:ebi-a-GCST90001553	|| id:finn-b-DM_NEPHROPATHY	Inverse variance weighted	20	0.0226707	0.0247237	0.359162	-0.0257877	0.0711291	1.02293	0.974542	1.07372	0.965648
271	finn-b-DM_NEPHROPATHY	ebi-a-GCST90001902	CD28 on activated CD4 regulatory T cell || id:ebi-a-GCST90001902	|| id:finn-b-DM_NEPHROPATHY	Inverse variance weighted	20	0.0329958	0.0361094	0.360836	-0.0377787	0.10377	1.03355	0.962926	1.10935	0.965648
272	finn-b-DM_NEPHROPATHY	ebi-a-GCST90002043	CD45 on CD33+ HLA DR+ CD14dim || id:ebi-a-GCST90002043	|| id:finn-b-DM_NEPHROPATHY	Inverse variance weighted	20	0.0454027	0.0501104	0.364908	-0.0528137	0.143619	1.04645	0.948557	1.15444	0.965648
273	finn-b-DM_NEPHROPATHY	ebi-a-GCST90001621	Natural Killer T Absolute Count || id:ebi-a-GCST90001621	|| id:finn-b-DM_NEPHROPATHY	Inverse variance weighted	20	0.0359289	0.0397336	0.365865	-0.0419489	0.113807	1.03658	0.958919	1.12054	0.965648
274	finn-b-DM_NEPHROPATHY	ebi-a-GCST90001801	CD27 on IgD+ CD38- unswitched memory B cell || id:ebi-a-GCST90001801	|| id:finn-b-DM_NEPHROPATHY	Inverse variance weighted	20	-0.048364	0.0535718	0.366638	-0.153365	0.0566368	0.952787	0.857817	1.05827	0.965648
275	finn-b-DM_NEPHROPATHY	ebi-a-GCST90002009	HLA DR on CD14- CD16- || id:ebi-a-GCST90002009	|| id:finn-b-DM_NEPHROPATHY	Inverse variance weighted	20	0.104165	0.115409	0.366756	-0.122038	0.330367	1.10978	0.885115	1.39148	0.965648
276	finn-b-DM_NEPHROPATHY	ebi-a-GCST90001817	CD38 on Plasma Blast-Plasma Cell || id:ebi-a-GCST90001817	|| id:finn-b-DM_NEPHROPATHY	Inverse variance weighted	20	0.0287821	0.0319491	0.367656	-0.0338382	0.0914024	1.0292	0.966728	1.09571	0.965648
277	finn-b-DM_NEPHROPATHY	ebi-a-GCST90001678	CD28- CD25++ CD8+ T cell Absolute Count || id:ebi-a-GCST90001678	|| id:finn-b-DM_NEPHROPATHY	Inverse variance weighted	20	-0.030014	0.0334487	0.36955	-0.0955735	0.0355454	0.970432	0.908852	1.03618	0.965648
278	finn-b-DM_NEPHROPATHY	ebi-a-GCST90002092	CD11b on Granulocytic Myeloid-Derived Suppressor Cells || id:ebi-a-GCST90002092	|| id:finn-b-DM_NEPHROPATHY	Inverse variance weighted	6	0.155326	0.17467	0.373867	-0.187028	0.49768	1.16804	0.829421	1.6449	0.965648
279	finn-b-DM_NEPHROPATHY	ebi-a-GCST90001853	CD3 on activated CD4 regulatory T cell || id:ebi-a-GCST90001853	|| id:finn-b-DM_NEPHROPATHY	Inverse variance weighted	20	-0.0338278	0.0382278	0.37621	-0.108754	0.0410987	0.966738	0.896951	1.04195	0.965648
280	finn-b-DM_NEPHROPATHY	ebi-a-GCST90001863	CD3 on CD28+ CD45RA- CD8+ T cell || id:ebi-a-GCST90001863	|| id:finn-b-DM_NEPHROPATHY	Inverse variance weighted	20	-0.0333835	0.0377342	0.376318	-0.107343	0.0405756	0.967168	0.898218	1.04141	0.965648
281	finn-b-DM_NEPHROPATHY	ebi-a-GCST90001905	CD86 on monocyte || id:ebi-a-GCST90001905	|| id:finn-b-DM_NEPHROPATHY	Inverse variance weighted	20	-0.044737	0.050917	0.379604	-0.144534	0.0550604	0.956249	0.865425	1.0566	0.965648
282	finn-b-DM_NEPHROPATHY	ebi-a-GCST90001660	CD39+ CD4+ T cell Absolute Count || id:ebi-a-GCST90001660	|| id:finn-b-DM_NEPHROPATHY	Inverse variance weighted	20	0.0333403	0.0381246	0.381842	-0.041384	0.108065	1.0339	0.959461	1.11412	0.965648
283	finn-b-DM_NEPHROPATHY	ebi-a-GCST90001710	BAFF-R on IgD- CD24- B cell || id:ebi-a-GCST90001710	|| id:finn-b-DM_NEPHROPATHY	Inverse variance weighted	20	0.0308795	0.0353949	0.382976	-0.0384946	0.100253	1.03136	0.962237	1.10545	0.965648
284	finn-b-DM_NEPHROPATHY	ebi-a-GCST90001957	CD33 on CD33+ HLA DR+ CD14- || id:ebi-a-GCST90001957	|| id:finn-b-DM_NEPHROPATHY	Inverse variance weighted	20	0.0448025	0.0513826	0.383241	-0.0559073	0.145512	1.04582	0.945627	1.15663	0.965648
285	finn-b-DM_NEPHROPATHY	ebi-a-GCST90001877	HVEM on naive CD4+ T cell || id:ebi-a-GCST90001877	|| id:finn-b-DM_NEPHROPATHY	Inverse variance weighted	20	0.0463107	0.053166	0.383722	-0.0578946	0.150516	1.0474	0.943749	1.16243	0.965648
286	finn-b-DM_NEPHROPATHY	ebi-a-GCST90001861	CD3 on CD28+ CD4+ T cell || id:ebi-a-GCST90001861	|| id:finn-b-DM_NEPHROPATHY	Inverse variance weighted	20	-0.0416274	0.0478845	0.384666	-0.135481	0.0522262	0.959227	0.873296	1.05361	0.965648
287	finn-b-DM_NEPHROPATHY	ebi-a-GCST90001892	CD28 on CD39+ CD4+ T cell || id:ebi-a-GCST90001892	|| id:finn-b-DM_NEPHROPATHY	Inverse variance weighted	20	0.0328633	0.0378301	0.385007	-0.0412837	0.10701	1.03341	0.959557	1.11295	0.965648
288	finn-b-DM_NEPHROPATHY	ebi-a-GCST90001975	FSC-A on HLA DR+ T cell || id:ebi-a-GCST90001975	|| id:finn-b-DM_NEPHROPATHY	Inverse variance weighted	20	-0.0354429	0.041149	0.389056	-0.116095	0.0452092	0.965178	0.890391	1.04625	0.965648
289	finn-b-DM_NEPHROPATHY	ebi-a-GCST90001679	CD25++ CD8+ T cell %T cell || id:ebi-a-GCST90001679	|| id:finn-b-DM_NEPHROPATHY	Inverse variance weighted	20	-0.0327114	0.0380182	0.389561	-0.107227	0.0418043	0.967818	0.898322	1.04269	0.965648
290	finn-b-DM_NEPHROPATHY	ebi-a-GCST90001451	CD62L- monocyte %monocyte || id:ebi-a-GCST90001451	|| id:finn-b-DM_NEPHROPATHY	Inverse variance weighted	20	-0.0331331	0.038561	0.390209	-0.108713	0.0424464	0.96741	0.896988	1.04336	0.965648
291	finn-b-DM_NEPHROPATHY	ebi-a-GCST90001864	CD3 on CD28+ CD45RA+ CD8+ T cell || id:ebi-a-GCST90001864	|| id:finn-b-DM_NEPHROPATHY	Inverse variance weighted	20	-0.0328668	0.0382592	0.390309	-0.107855	0.0421212	0.967667	0.897758	1.04302	0.965648
292	finn-b-DM_NEPHROPATHY	ebi-a-GCST90001598	CD4-CD8- T cell Absolute Count || id:ebi-a-GCST90001598	|| id:finn-b-DM_NEPHROPATHY	Inverse variance weighted	20	0.0406475	0.0475093	0.392236	-0.0524707	0.133766	1.04148	0.948882	1.14312	0.965648
293	finn-b-DM_NEPHROPATHY	ebi-a-GCST90001740	CD19 on switched memory B cell || id:ebi-a-GCST90001740	|| id:finn-b-DM_NEPHROPATHY	Inverse variance weighted	20	0.0292277	0.0342976	0.394114	-0.0379956	0.096451	1.02966	0.962717	1.10126	0.965648
294	finn-b-DM_NEPHROPATHY	ebi-a-GCST90002026	CD4 on Terminally Differentiated CD4+ T cell || id:ebi-a-GCST90002026	|| id:finn-b-DM_NEPHROPATHY	Inverse variance weighted	20	0.0313263	0.0368334	0.395055	-0.0408671	0.10352	1.03182	0.959957	1.10907	0.965648
295	finn-b-DM_NEPHROPATHY	ebi-a-GCST90001498	Activated & resting CD4 regulatory T cell Absolute Count || id:ebi-a-GCST90001498	|| id:finn-b-DM_NEPHROPATHY	Inverse variance weighted	20	-0.0366414	0.0431203	0.395465	-0.121157	0.0478744	0.964022	0.885895	1.04904	0.965648
296	finn-b-DM_NEPHROPATHY	ebi-a-GCST90001437	Naive-mature B cell %lymphocyte || id:ebi-a-GCST90001437	|| id:finn-b-DM_NEPHROPATHY	Inverse variance weighted	20	-0.0329632	0.0390268	0.398318	-0.109456	0.0435293	0.967574	0.896322	1.04449	0.965648
297	finn-b-DM_NEPHROPATHY	ebi-a-GCST90001746	CD20 on IgD+ CD24+ B cell || id:ebi-a-GCST90001746	|| id:finn-b-DM_NEPHROPATHY	Inverse variance weighted	20	0.0311037	0.0368282	0.398356	-0.0410796	0.103287	1.03159	0.959753	1.10881	0.965648
298	finn-b-DM_NEPHROPATHY	ebi-a-GCST90001803	CD27 on IgD- CD38+ B cell || id:ebi-a-GCST90001803	|| id:finn-b-DM_NEPHROPATHY	Inverse variance weighted	20	-0.0286506	0.0339829	0.399179	-0.095257	0.0379559	0.971756	0.909139	1.03869	0.965648
299	finn-b-DM_NEPHROPATHY	ebi-a-GCST90001492	Secreting CD4 regulatory T cell Absolute Count || id:ebi-a-GCST90001492	|| id:finn-b-DM_NEPHROPATHY	Inverse variance weighted	20	-0.0323441	0.03837	0.399254	-0.107549	0.042861	0.968173	0.898032	1.04379	0.965648
300	finn-b-DM_NEPHROPATHY	ebi-a-GCST90002001	CD64 on CD14- CD16- || id:ebi-a-GCST90002001	|| id:finn-b-DM_NEPHROPATHY	Inverse variance weighted	20	0.0334689	0.0397994	0.400382	-0.044538	0.111476	1.03404	0.956439	1.11793	0.965648
301	finn-b-DM_NEPHROPATHY	ebi-a-GCST90001982	CCR2 on CD14- CD16+ monocyte || id:ebi-a-GCST90001982	|| id:finn-b-DM_NEPHROPATHY	Inverse variance weighted	20	-0.0291564	0.0346962	0.400721	-0.0971609	0.0388482	0.971265	0.90741	1.03961	0.965648
302	finn-b-DM_NEPHROPATHY	ebi-a-GCST90001970	FSC-A on HLA DR+ Natural Killer || id:ebi-a-GCST90001970	|| id:finn-b-DM_NEPHROPATHY	Inverse variance weighted	20	-0.0354819	0.0424219	0.402927	-0.118629	0.047665	0.96514	0.888137	1.04882	0.965648
303	finn-b-DM_NEPHROPATHY	ebi-a-GCST90002089	CD11c on monocyte || id:ebi-a-GCST90002089	|| id:finn-b-DM_NEPHROPATHY	Inverse variance weighted	20	-0.0451629	0.0540594	0.403475	-0.151119	0.0607935	0.955842	0.859745	1.06268	0.965648
304	finn-b-DM_NEPHROPATHY	ebi-a-GCST90001561	CD45RA+ CD8+ T cell %CD8+ T cell || id:ebi-a-GCST90001561	|| id:finn-b-DM_NEPHROPATHY	Inverse variance weighted	20	-0.0284541	0.0341369	0.404546	-0.0953624	0.0384542	0.971947	0.909043	1.0392	0.965648
305	finn-b-DM_NEPHROPATHY	ebi-a-GCST90002025	CD4 on Effector Memory CD4+ T cell || id:ebi-a-GCST90002025	|| id:finn-b-DM_NEPHROPATHY	Inverse variance weighted	20	-0.0352972	0.0424081	0.405228	-0.118417	0.0478227	0.965318	0.888325	1.04898	0.965648
306	finn-b-DM_NEPHROPATHY	ebi-a-GCST90002077	SSC-A on HLA DR+ Natural Killer || id:ebi-a-GCST90002077	|| id:finn-b-DM_NEPHROPATHY	Inverse variance weighted	20	-0.0302872	0.0366417	0.408477	-0.102105	0.0415306	0.970167	0.902935	1.04241	0.965648
307	finn-b-DM_NEPHROPATHY	ebi-a-GCST90001842	CD3 on Naive CD4+ T cell || id:ebi-a-GCST90001842	|| id:finn-b-DM_NEPHROPATHY	Inverse variance weighted	20	-0.0318297	0.0385565	0.409069	-0.1074	0.0437411	0.968672	0.898166	1.04471	0.965648
308	finn-b-DM_NEPHROPATHY	ebi-a-GCST90001889	CD28 on activated & secreting CD4 regulatory T cell || id:ebi-a-GCST90001889	|| id:finn-b-DM_NEPHROPATHY	Inverse variance weighted	20	0.0302435	0.0367039	0.409947	-0.0416961	0.102183	1.03071	0.959161	1.10759	0.965648
309	finn-b-DM_NEPHROPATHY	ebi-a-GCST90001501	Activated & secreting CD4 regulatory T cell Absolute Count || id:ebi-a-GCST90001501	|| id:finn-b-DM_NEPHROPATHY	Inverse variance weighted	20	-0.0317571	0.038878	0.41402	-0.107958	0.0444438	0.968742	0.897665	1.04545	0.965648
310	finn-b-DM_NEPHROPATHY	ebi-a-GCST90001899	CD28 on CD4 regulatory T cell || id:ebi-a-GCST90001899	|| id:finn-b-DM_NEPHROPATHY	Inverse variance weighted	20	0.0292209	0.0357827	0.414145	-0.0409132	0.0993549	1.02965	0.959912	1.10446	0.965648
311	finn-b-DM_NEPHROPATHY	ebi-a-GCST90001881	HVEM on CD8+ T cell || id:ebi-a-GCST90001881	|| id:finn-b-DM_NEPHROPATHY	Inverse variance weighted	20	-0.0437851	0.0540549	0.417934	-0.149733	0.0621626	0.95716	0.860938	1.06414	0.965648
312	finn-b-DM_NEPHROPATHY	ebi-a-GCST90001887	CD28 on secreting CD4 regulatory T cell || id:ebi-a-GCST90001887	|| id:finn-b-DM_NEPHROPATHY	Inverse variance weighted	20	0.0302859	0.037546	0.419877	-0.0433043	0.103876	1.03075	0.95762	1.10946	0.965648
313	finn-b-DM_NEPHROPATHY	ebi-a-GCST90001586	CD14+ CD16- monocyte %monocyte || id:ebi-a-GCST90001586	|| id:finn-b-DM_NEPHROPATHY	Inverse variance weighted	20	0.0299145	0.0371326	0.420466	-0.0428654	0.102694	1.03037	0.95804	1.10815	0.965648
314	finn-b-DM_NEPHROPATHY	ebi-a-GCST90001867	CD3 on CD4+ T cell || id:ebi-a-GCST90001867	|| id:finn-b-DM_NEPHROPATHY	Inverse variance weighted	20	-0.036708	0.0461747	0.426625	-0.127211	0.0537945	0.963958	0.880548	1.05527	0.965648
315	finn-b-DM_NEPHROPATHY	ebi-a-GCST90001509	CD25++ CD45RA+ CD4 not regulatory T cell %T cell || id:ebi-a-GCST90001509	|| id:finn-b-DM_NEPHROPATHY	Inverse variance weighted	20	0.0294907	0.0371073	0.426764	-0.0432396	0.102221	1.02993	0.957682	1.10763	0.965648
316	finn-b-DM_NEPHROPATHY	ebi-a-GCST90001675	CD28- CD127- CD25++ CD8+ T cell Absolute Count || id:ebi-a-GCST90001675	|| id:finn-b-DM_NEPHROPATHY	Inverse variance weighted	20	-0.0279842	0.0352308	0.427016	-0.0970366	0.0410683	0.972404	0.907523	1.04192	0.965648
317	finn-b-DM_NEPHROPATHY	ebi-a-GCST90001831	CD62L on CD62L+ myeloid Dendritic Cell || id:ebi-a-GCST90001831	|| id:finn-b-DM_NEPHROPATHY	Inverse variance weighted	20	-0.0305726	0.0387625	0.430278	-0.106547	0.0454019	0.96989	0.898933	1.04645	0.965648
318	finn-b-DM_NEPHROPATHY	ebi-a-GCST90001659	CD39+ CD4+ T cell %CD4+ T cell || id:ebi-a-GCST90001659	|| id:finn-b-DM_NEPHROPATHY	Inverse variance weighted	20	0.0286666	0.0363812	0.430725	-0.0426406	0.0999739	1.02908	0.958256	1.10514	0.965648
319	finn-b-DM_NEPHROPATHY	ebi-a-GCST90001410	IgD- CD38+ B cell %B cell || id:ebi-a-GCST90001410	|| id:finn-b-DM_NEPHROPATHY	Inverse variance weighted	20	-0.0278237	0.0353903	0.431752	-0.0971887	0.0415413	0.97256	0.907385	1.04242	0.965648
320	finn-b-DM_NEPHROPATHY	ebi-a-GCST90001623	Natural Killer T %lymphocyte || id:ebi-a-GCST90001623	|| id:finn-b-DM_NEPHROPATHY	Inverse variance weighted	20	0.0292053	0.0373882	0.434721	-0.0440755	0.102486	1.02964	0.956882	1.10792	0.965648
321	finn-b-DM_NEPHROPATHY	ebi-a-GCST90001730	CD19 on IgD+ CD38dim B cell || id:ebi-a-GCST90001730	|| id:finn-b-DM_NEPHROPATHY	Inverse variance weighted	20	0.0265155	0.0339987	0.435451	-0.0401219	0.0931529	1.02687	0.960672	1.09763	0.965648
322	finn-b-DM_NEPHROPATHY	ebi-a-GCST90002039	CD80 on monocyte || id:ebi-a-GCST90002039	|| id:finn-b-DM_NEPHROPATHY	Inverse variance weighted	20	-0.0298944	0.0383488	0.435663	-0.105058	0.0452694	0.970548	0.900272	1.04631	0.965648
323	finn-b-DM_NEPHROPATHY	ebi-a-GCST90001706	BAFF-R on IgD+ CD38- naive B cell || id:ebi-a-GCST90001706	|| id:finn-b-DM_NEPHROPATHY	Inverse variance weighted	20	0.0363146	0.0466297	0.436105	-0.0550796	0.127709	1.03698	0.94641	1.13622	0.965648
324	finn-b-DM_NEPHROPATHY	ebi-a-GCST90002031	CD39 on CD39+ secreting CD4 regulatory T cell || id:ebi-a-GCST90002031	|| id:finn-b-DM_NEPHROPATHY	Inverse variance weighted	20	0.0301891	0.0390771	0.439787	-0.046402	0.10678	1.03065	0.954658	1.11269	0.965648
325	finn-b-DM_NEPHROPATHY	ebi-a-GCST90001542	Effector Memory CD4+ T cell Absolute Count || id:ebi-a-GCST90001542	|| id:finn-b-DM_NEPHROPATHY	Inverse variance weighted	20	0.0335813	0.0435467	0.440614	-0.0517701	0.118933	1.03415	0.949547	1.12629	0.965648
326	finn-b-DM_NEPHROPATHY	ebi-a-GCST90001513	CD4 regulatory T cell Absolute Count || id:ebi-a-GCST90001513	|| id:finn-b-DM_NEPHROPATHY	Inverse variance weighted	20	-0.0309371	0.0401266	0.440714	-0.109585	0.047711	0.969537	0.896206	1.04887	0.965648
327	finn-b-DM_NEPHROPATHY	ebi-a-GCST90001828	IgD on transitional B cell || id:ebi-a-GCST90001828	|| id:finn-b-DM_NEPHROPATHY	Inverse variance weighted	20	-0.0288339	0.0375493	0.44255	-0.102431	0.0447627	0.971578	0.902641	1.04578	0.965648
328	finn-b-DM_NEPHROPATHY	ebi-a-GCST90001977	FSC-A on HLA DR+ CD4+ T cell || id:ebi-a-GCST90001977	|| id:finn-b-DM_NEPHROPATHY	Inverse variance weighted	20	-0.0310645	0.0406916	0.445216	-0.11082	0.0486909	0.969413	0.8951	1.0499	0.965648
329	finn-b-DM_NEPHROPATHY	ebi-a-GCST90001605	T cell %leukocyte || id:ebi-a-GCST90001605	|| id:finn-b-DM_NEPHROPATHY	Inverse variance weighted	20	0.0315359	0.0413211	0.445349	-0.0494534	0.112525	1.03204	0.95175	1.1191	0.965648
330	finn-b-DM_NEPHROPATHY	ebi-a-GCST90001490	CD39+ activated CD4 regulatory T cell %activated CD4 regulatory T cell || id:ebi-a-GCST90001490	|| id:finn-b-DM_NEPHROPATHY	Inverse variance weighted	10	0.037127	0.0486838	0.445693	-0.0582932	0.132547	1.03782	0.943373	1.14173	0.965648
331	finn-b-DM_NEPHROPATHY	ebi-a-GCST90001597	CD8dim T cell %T cell || id:ebi-a-GCST90001597	|| id:finn-b-DM_NEPHROPATHY	Inverse variance weighted	20	-0.0265085	0.0349847	0.44862	-0.0950785	0.0420615	0.97384	0.909302	1.04296	0.965648
332	finn-b-DM_NEPHROPATHY	ebi-a-GCST90002120	CD8 on CD28- CD8+ T cell || id:ebi-a-GCST90002120	|| id:finn-b-DM_NEPHROPATHY	Inverse variance weighted	20	0.0333613	0.0441905	0.450284	-0.0532521	0.119975	1.03392	0.948141	1.12747	0.965648
333	finn-b-DM_NEPHROPATHY	ebi-a-GCST90001776	CD25 on CD20- CD38- B cell || id:ebi-a-GCST90001776	|| id:finn-b-DM_NEPHROPATHY	Inverse variance weighted	20	0.025045	0.0332619	0.451472	-0.0401484	0.0902384	1.02536	0.960647	1.09444	0.965648
334	finn-b-DM_NEPHROPATHY	ebi-a-GCST90001603	T cell Absolute Count || id:ebi-a-GCST90001603	|| id:finn-b-DM_NEPHROPATHY	Inverse variance weighted	20	0.0340073	0.045204	0.451866	-0.0545924	0.122607	1.03459	0.946871	1.13044	0.965648
335	finn-b-DM_NEPHROPATHY	ebi-a-GCST90001549	Central Memory CD8+ T cell %CD8+ T cell || id:ebi-a-GCST90001549	|| id:finn-b-DM_NEPHROPATHY	Inverse variance weighted	20	-0.0332244	0.0441756	0.451992	-0.119809	0.0533598	0.967321	0.88709	1.05481	0.965648
336	finn-b-DM_NEPHROPATHY	ebi-a-GCST90001458	Myeloid Dendritic Cell Absolute Count || id:ebi-a-GCST90001458	|| id:finn-b-DM_NEPHROPATHY	Inverse variance weighted	20	-0.0276431	0.0367885	0.452408	-0.0997486	0.0444624	0.972735	0.905065	1.04547	0.965648
337	finn-b-DM_NEPHROPATHY	ebi-a-GCST90001703	BAFF-R on IgD+ CD24+ B cell || id:ebi-a-GCST90001703	|| id:finn-b-DM_NEPHROPATHY	Inverse variance weighted	20	0.0267278	0.0356801	0.453801	-0.0432053	0.0966608	1.02709	0.957715	1.10149	0.965648
338	finn-b-DM_NEPHROPATHY	ebi-a-GCST90001591	CD4+ T cell %T cell || id:ebi-a-GCST90001591	|| id:finn-b-DM_NEPHROPATHY	Inverse variance weighted	20	-0.0265184	0.0354248	0.454109	-0.0959511	0.0429143	0.97383	0.908508	1.04385	0.965648
339	finn-b-DM_NEPHROPATHY	ebi-a-GCST90001539	Central Memory CD4+ T cell %T cell || id:ebi-a-GCST90001539	|| id:finn-b-DM_NEPHROPATHY	Inverse variance weighted	20	-0.0309206	0.0413239	0.45431	-0.111915	0.0500742	0.969553	0.89412	1.05135	0.965648
340	finn-b-DM_NEPHROPATHY	ebi-a-GCST90001425	IgD- CD38+ B cell %lymphocyte || id:ebi-a-GCST90001425	|| id:finn-b-DM_NEPHROPATHY	Inverse variance weighted	20	-0.0248039	0.0331587	0.454438	-0.089795	0.0401871	0.975501	0.914119	1.04101	0.965648
341	finn-b-DM_NEPHROPATHY	ebi-a-GCST90001932	CD127 on CD45RA+ CD4+ T cell || id:ebi-a-GCST90001932	|| id:finn-b-DM_NEPHROPATHY	Inverse variance weighted	20	0.0428641	0.0574088	0.455277	-0.0696571	0.155385	1.0438	0.932714	1.16811	0.965648
342	finn-b-DM_NEPHROPATHY	ebi-a-GCST90001987	CD64 on CD14+ CD16- monocyte || id:ebi-a-GCST90001987	|| id:finn-b-DM_NEPHROPATHY	Inverse variance weighted	20	0.0257928	0.0348002	0.458592	-0.0424156	0.0940011	1.02613	0.958471	1.09856	0.965648
343	finn-b-DM_NEPHROPATHY	ebi-a-GCST90001524	Granulocytic Myeloid-Derived Suppressor Cells Absolute Count || id:ebi-a-GCST90001524	|| id:finn-b-DM_NEPHROPATHY	Inverse variance weighted	20	-0.0414084	0.0558724	0.458617	-0.150918	0.0681014	0.959437	0.859918	1.07047	0.965648
344	finn-b-DM_NEPHROPATHY	ebi-a-GCST90001461	Dendritic Cell Absolute Count || id:ebi-a-GCST90001461	|| id:finn-b-DM_NEPHROPATHY	Inverse variance weighted	20	-0.0271288	0.0366375	0.459018	-0.0989384	0.0446807	0.973236	0.905799	1.04569	0.965648
345	finn-b-DM_NEPHROPATHY	ebi-a-GCST90001833	CD62L on CD62L+ Dendritic Cell || id:ebi-a-GCST90001833	|| id:finn-b-DM_NEPHROPATHY	Inverse variance weighted	20	-0.0267441	0.0362257	0.460355	-0.0977465	0.0442583	0.97361	0.906879	1.04525	0.965648
346	finn-b-DM_NEPHROPATHY	ebi-a-GCST90002042	CD45 on CD33+ HLA DR+ CD14- || id:ebi-a-GCST90002042	|| id:finn-b-DM_NEPHROPATHY	Inverse variance weighted	20	0.0369201	0.0503293	0.46321	-0.0617253	0.135565	1.03761	0.940141	1.14518	0.965648
347	finn-b-DM_NEPHROPATHY	ebi-a-GCST90001433	IgD- CD27- B cell %lymphocyte || id:ebi-a-GCST90001433	|| id:finn-b-DM_NEPHROPATHY	Inverse variance weighted	20	-0.0265732	0.0364154	0.465558	-0.0979475	0.044801	0.973777	0.906697	1.04582	0.965648
348	finn-b-DM_NEPHROPATHY	ebi-a-GCST90002007	HLA DR on CD14+ CD16+ monocyte || id:ebi-a-GCST90002007	|| id:finn-b-DM_NEPHROPATHY	Inverse variance weighted	20	0.0873263	0.120417	0.468331	-0.148691	0.323344	1.09125	0.861835	1.38174	0.965648
349	finn-b-DM_NEPHROPATHY	ebi-a-GCST90001587	CD16+ monocyte %monocyte || id:ebi-a-GCST90001587	|| id:finn-b-DM_NEPHROPATHY	Inverse variance weighted	20	-0.0266064	0.0367824	0.469468	-0.0987	0.0454872	0.973744	0.906015	1.04654	0.965648
350	finn-b-DM_NEPHROPATHY	ebi-a-GCST90001990	CD64 on CD14- CD16+ monocyte || id:ebi-a-GCST90001990	|| id:finn-b-DM_NEPHROPATHY	Inverse variance weighted	20	-0.0280304	0.0387946	0.469966	-0.104068	0.048007	0.972359	0.901164	1.04918	0.965648
351	finn-b-DM_NEPHROPATHY	ebi-a-GCST90002098	CD45RA on naive CD4+ T cell || id:ebi-a-GCST90002098	|| id:finn-b-DM_NEPHROPATHY	Inverse variance weighted	20	0.0314462	0.0436311	0.471077	-0.0540708	0.116963	1.03195	0.947365	1.12408	0.965648
352	finn-b-DM_NEPHROPATHY	ebi-a-GCST90001910	CD45 on B cell || id:ebi-a-GCST90001910	|| id:finn-b-DM_NEPHROPATHY	Inverse variance weighted	20	-0.0352303	0.0488826	0.471086	-0.13104	0.0605796	0.965383	0.877182	1.06245	0.965648
353	finn-b-DM_NEPHROPATHY	ebi-a-GCST90001459	Myeloid Dendritic Cell %Dendritic Cell || id:ebi-a-GCST90001459	|| id:finn-b-DM_NEPHROPATHY	Inverse variance weighted	20	-0.0269965	0.0375677	0.472382	-0.100629	0.0466362	0.973365	0.904268	1.04774	0.965648
354	finn-b-DM_NEPHROPATHY	ebi-a-GCST90001426	IgD- CD38dim B cell %lymphocyte || id:ebi-a-GCST90001426	|| id:finn-b-DM_NEPHROPATHY	Inverse variance weighted	20	-0.0253843	0.0354511	0.473968	-0.0948684	0.0440998	0.974935	0.909493	1.04509	0.965648
355	finn-b-DM_NEPHROPATHY	ebi-a-GCST90002033	CD39 on granulocyte || id:ebi-a-GCST90002033	|| id:finn-b-DM_NEPHROPATHY	Inverse variance weighted	20	-0.0362869	0.0508819	0.475748	-0.136015	0.0634417	0.964364	0.872829	1.0655	0.965648
356	finn-b-DM_NEPHROPATHY	ebi-a-GCST90001866	CD3 on CD39+ CD8+ T cell || id:ebi-a-GCST90001866	|| id:finn-b-DM_NEPHROPATHY	Inverse variance weighted	20	-0.026234	0.0368151	0.476102	-0.0983917	0.0459237	0.974107	0.906294	1.04699	0.965648
357	finn-b-DM_NEPHROPATHY	ebi-a-GCST90002060	CD8 on HLA DR+ CD8+ T cell || id:ebi-a-GCST90002060	|| id:finn-b-DM_NEPHROPATHY	Inverse variance weighted	20	0.0257788	0.036183	0.476182	-0.0451399	0.0966976	1.02611	0.955864	1.10153	0.965648
358	finn-b-DM_NEPHROPATHY	ebi-a-GCST90001715	BAFF-R on memory B cell || id:ebi-a-GCST90001715	|| id:finn-b-DM_NEPHROPATHY	Inverse variance weighted	20	0.0250465	0.0353135	0.478161	-0.0441678	0.0942609	1.02536	0.956793	1.09885	0.965648
359	finn-b-DM_NEPHROPATHY	ebi-a-GCST90001926	CD127 on granulocyte || id:ebi-a-GCST90001926	|| id:finn-b-DM_NEPHROPATHY	Inverse variance weighted	20	-0.0273725	0.0387228	0.479639	-0.103269	0.0485242	0.972999	0.901884	1.04972	0.965648
360	finn-b-DM_NEPHROPATHY	ebi-a-GCST90001683	CD127- CD8+ T cell %CD8+ T cell || id:ebi-a-GCST90001683	|| id:finn-b-DM_NEPHROPATHY	Inverse variance weighted	20	0.0253073	0.0358714	0.480498	-0.0450006	0.0956152	1.02563	0.955997	1.10034	0.965648
361	finn-b-DM_NEPHROPATHY	ebi-a-GCST90001859	CD3 on CD8+ T cell || id:ebi-a-GCST90001859	|| id:finn-b-DM_NEPHROPATHY	Inverse variance weighted	20	-0.0264563	0.0376305	0.482022	-0.100212	0.0472994	0.973891	0.904646	1.04844	0.965648
362	finn-b-DM_NEPHROPATHY	ebi-a-GCST90001613	CD4-CD8- T cell %leukocyte || id:ebi-a-GCST90001613	|| id:finn-b-DM_NEPHROPATHY	Inverse variance weighted	20	0.0305003	0.0434864	0.483068	-0.054733	0.115734	1.03097	0.946738	1.1227	0.965648
363	finn-b-DM_NEPHROPATHY	ebi-a-GCST90002083	SSC-A on HLA DR+ T cell || id:ebi-a-GCST90002083	|| id:finn-b-DM_NEPHROPATHY	Inverse variance weighted	20	-0.0359492	0.0512633	0.483137	-0.136425	0.0645268	0.964689	0.872472	1.06665	0.965648
364	finn-b-DM_NEPHROPATHY	ebi-a-GCST90001811	CD38 on IgD+ CD24- B cell || id:ebi-a-GCST90001811	|| id:finn-b-DM_NEPHROPATHY	Inverse variance weighted	20	0.0308031	0.0440179	0.484061	-0.055472	0.117078	1.03128	0.946039	1.12421	0.965648
365	finn-b-DM_NEPHROPATHY	ebi-a-GCST90002118	CD8 on CD28+ CD45RA- CD8+ T cell || id:ebi-a-GCST90002118	|| id:finn-b-DM_NEPHROPATHY	Inverse variance weighted	20	0.0299903	0.0430068	0.48559	-0.0543029	0.114284	1.03044	0.947145	1.12107	0.965648
366	finn-b-DM_NEPHROPATHY	ebi-a-GCST90001988	HLA DR on CD14+ CD16- monocyte || id:ebi-a-GCST90001988	|| id:finn-b-DM_NEPHROPATHY	Inverse variance weighted	20	0.120409	0.173056	0.486564	-0.21878	0.459598	1.12796	0.803499	1.58344	0.965648
367	finn-b-DM_NEPHROPATHY	ebi-a-GCST90002014	CCR2 on CD62L+ myeloid Dendritic Cell || id:ebi-a-GCST90002014	|| id:finn-b-DM_NEPHROPATHY	Inverse variance weighted	20	-0.0272336	0.0394606	0.490101	-0.104576	0.0501091	0.973134	0.900706	1.05139	0.965648
368	finn-b-DM_NEPHROPATHY	ebi-a-GCST90001847	CD3 on HLA DR+ T cell || id:ebi-a-GCST90001847	|| id:finn-b-DM_NEPHROPATHY	Inverse variance weighted	20	-0.0252817	0.0366951	0.490843	-0.097204	0.0466406	0.975035	0.907371	1.04775	0.965648
369	finn-b-DM_NEPHROPATHY	ebi-a-GCST90001872	HVEM on naive CD8+ T cell || id:ebi-a-GCST90001872	|| id:finn-b-DM_NEPHROPATHY	Inverse variance weighted	20	-0.0371158	0.0542594	0.493948	-0.143464	0.0692326	0.963565	0.866352	1.07169	0.965648
370	finn-b-DM_NEPHROPATHY	ebi-a-GCST90001879	HVEM on Terminally Differentiated CD4+ T cell || id:ebi-a-GCST90001879	|| id:finn-b-DM_NEPHROPATHY	Inverse variance weighted	20	0.0373096	0.0546207	0.494564	-0.0697469	0.144366	1.03801	0.93263	1.15531	0.965648
371	finn-b-DM_NEPHROPATHY	ebi-a-GCST90001645	Natural Killer Absolute Count || id:ebi-a-GCST90001645	|| id:finn-b-DM_NEPHROPATHY	Inverse variance weighted	20	-0.0234916	0.034501	0.495937	-0.0911136	0.0441304	0.976782	0.912914	1.04512	0.965648
372	finn-b-DM_NEPHROPATHY	ebi-a-GCST90001858	CD3 on CD45RA+ CD4+ T cell || id:ebi-a-GCST90001858	|| id:finn-b-DM_NEPHROPATHY	Inverse variance weighted	20	-0.0264787	0.0389217	0.49631	-0.102765	0.0498078	0.973869	0.902339	1.05107	0.965648
373	finn-b-DM_NEPHROPATHY	ebi-a-GCST90001391	IgD+ B cell %B cell || id:ebi-a-GCST90001391	|| id:finn-b-DM_NEPHROPATHY	Inverse variance weighted	20	0.0279956	0.0411782	0.49659	-0.0527136	0.108705	1.02839	0.948652	1.11483	0.965648
374	finn-b-DM_NEPHROPATHY	ebi-a-GCST90001788	CD25 on IgD- CD38+ B cell || id:ebi-a-GCST90001788	|| id:finn-b-DM_NEPHROPATHY	Inverse variance weighted	20	0.0250157	0.0368296	0.496994	-0.0471704	0.0972018	1.02533	0.953925	1.10208	0.965648
375	finn-b-DM_NEPHROPATHY	ebi-a-GCST90001732	CD19 on IgD- CD27- B cell || id:ebi-a-GCST90001732	|| id:finn-b-DM_NEPHROPATHY	Inverse variance weighted	20	0.022962	0.0338875	0.498028	-0.0434574	0.0893815	1.02323	0.957473	1.0935	0.965648
376	finn-b-DM_NEPHROPATHY	ebi-a-GCST90001991	HLA DR on CD14+ monocyte || id:ebi-a-GCST90001991	|| id:finn-b-DM_NEPHROPATHY	Inverse variance weighted	20	0.113712	0.167845	0.4981	-0.215265	0.442689	1.12043	0.806328	1.55689	0.965648
377	finn-b-DM_NEPHROPATHY	ebi-a-GCST90001966	FSC-A on granulocyte || id:ebi-a-GCST90001966	|| id:finn-b-DM_NEPHROPATHY	Inverse variance weighted	20	0.0341819	0.050704	0.500219	-0.065198	0.133562	1.03477	0.936882	1.14289	0.965648
378	finn-b-DM_NEPHROPATHY	ebi-a-GCST90001998	PDL-1 on CD14+ CD16+ monocyte || id:ebi-a-GCST90001998	|| id:finn-b-DM_NEPHROPATHY	Inverse variance weighted	20	0.0227686	0.0338645	0.501365	-0.0436058	0.089143	1.02303	0.957331	1.09324	0.965648
379	finn-b-DM_NEPHROPATHY	ebi-a-GCST90001878	HVEM on Effector Memory CD4+ T cell || id:ebi-a-GCST90001878	|| id:finn-b-DM_NEPHROPATHY	Inverse variance weighted	20	-0.0366614	0.0546624	0.50242	-0.1438	0.0704769	0.964003	0.866061	1.07302	0.965648
380	finn-b-DM_NEPHROPATHY	ebi-a-GCST90001520	CD33+ HLA DR+ CD14dim Absolute Count || id:ebi-a-GCST90001520	|| id:finn-b-DM_NEPHROPATHY	Inverse variance weighted	20	-0.030858	0.046036	0.502666	-0.121089	0.0593726	0.969613	0.885955	1.06117	0.965648
381	finn-b-DM_NEPHROPATHY	ebi-a-GCST90001923	CD127 on CD45RA- CD4 not regulatory T cell || id:ebi-a-GCST90001923	|| id:finn-b-DM_NEPHROPATHY	Inverse variance weighted	20	-0.0246427	0.0373618	0.509531	-0.0978718	0.0485865	0.975658	0.906765	1.04979	0.969877
382	finn-b-DM_NEPHROPATHY	ebi-a-GCST90001557	Terminally Differentiated CD8+ T cell Absolute Count || id:ebi-a-GCST90001557	|| id:finn-b-DM_NEPHROPATHY	Inverse variance weighted	20	0.024305	0.0369111	0.510233	-0.0480407	0.0966507	1.0246	0.953095	1.10148	0.969877
383	finn-b-DM_NEPHROPATHY	ebi-a-GCST90002114	HLA DR on HLA DR+ CD4+ T cell || id:ebi-a-GCST90002114	|| id:finn-b-DM_NEPHROPATHY	Inverse variance weighted	20	-0.0289854	0.0440931	0.510944	-0.115408	0.057437	0.971431	0.891003	1.05912	0.969877
384	finn-b-DM_NEPHROPATHY	ebi-a-GCST90001658	CD39+ CD4+ T cell %T cell || id:ebi-a-GCST90001658	|| id:finn-b-DM_NEPHROPATHY	Inverse variance weighted	20	0.0238977	0.036374	0.511181	-0.0473953	0.0951907	1.02419	0.95371	1.09987	0.969877
385	finn-b-DM_NEPHROPATHY	ebi-a-GCST90001529	CD66b++ myeloid cell Absolute Count || id:ebi-a-GCST90001529	|| id:finn-b-DM_NEPHROPATHY	Inverse variance weighted	20	-0.0343264	0.0522879	0.51151	-0.136811	0.068158	0.966256	0.872135	1.07053	0.969877
386	finn-b-DM_NEPHROPATHY	ebi-a-GCST90001415	IgD+ CD24- B cell %B cell || id:ebi-a-GCST90001415	|| id:finn-b-DM_NEPHROPATHY	Inverse variance weighted	20	-0.0287091	0.044153	0.51555	-0.115249	0.0578307	0.971699	0.891144	1.05954	0.974177
387	finn-b-DM_NEPHROPATHY	ebi-a-GCST90001718	BAFF-R on switched memory B cell || id:ebi-a-GCST90001718	|| id:finn-b-DM_NEPHROPATHY	Inverse variance weighted	20	0.0229851	0.0354254	0.516447	-0.0464486	0.0924188	1.02325	0.954614	1.09682	0.974177
388	finn-b-DM_NEPHROPATHY	ebi-a-GCST90001585	CD14+ CD16+ monocyte %monocyte || id:ebi-a-GCST90001585	|| id:finn-b-DM_NEPHROPATHY	Inverse variance weighted	20	-0.0319078	0.0494596	0.518844	-0.128849	0.065033	0.968596	0.879107	1.06719	0.976175
389	finn-b-DM_NEPHROPATHY	ebi-a-GCST90002119	CD8 on CD28+ CD45RA+ CD8+ T cell || id:ebi-a-GCST90002119	|| id:finn-b-DM_NEPHROPATHY	Inverse variance weighted	20	0.032529	0.050756	0.521595	-0.0669528	0.132011	1.03306	0.935239	1.14112	0.977374
390	finn-b-DM_NEPHROPATHY	ebi-a-GCST90001717	BAFF-R on unswitched memory B cell || id:ebi-a-GCST90001717	|| id:finn-b-DM_NEPHROPATHY	Inverse variance weighted	20	0.0233343	0.0364587	0.522159	-0.0481247	0.0947933	1.02361	0.953015	1.09943	0.977374
391	finn-b-DM_NEPHROPATHY	ebi-a-GCST90001452	CD11c+ CD62L- monocyte Absolute Count || id:ebi-a-GCST90001452	|| id:finn-b-DM_NEPHROPATHY	Inverse variance weighted	20	-0.0269901	0.0426332	0.526684	-0.110551	0.0565711	0.973371	0.89534	1.0582	0.983324
392	finn-b-DM_NEPHROPATHY	ebi-a-GCST90001572	Terminally Differentiated CD4-CD8- T cell Absolute Count || id:ebi-a-GCST90001572	|| id:finn-b-DM_NEPHROPATHY	Inverse variance weighted	20	0.0361185	0.0573371	0.528739	-0.0762623	0.148499	1.03678	0.926573	1.16009	0.984626
393	finn-b-DM_NEPHROPATHY	ebi-a-GCST90001409	Naive-mature B cell Absolute Count || id:ebi-a-GCST90001409	|| id:finn-b-DM_NEPHROPATHY	Inverse variance weighted	20	-0.0242522	0.0387486	0.531391	-0.100199	0.0516952	0.97604	0.904657	1.05305	0.984626
394	finn-b-DM_NEPHROPATHY	ebi-a-GCST90001468	CD62L- myeloid Dendritic Cell Absolute Count || id:ebi-a-GCST90001468	|| id:finn-b-DM_NEPHROPATHY	Inverse variance weighted	20	0.023731	0.0382265	0.534732	-0.051193	0.0986549	1.02401	0.950095	1.10369	0.984626
395	finn-b-DM_NEPHROPATHY	ebi-a-GCST90002046	CD45 on CD33- HLA DR+ || id:ebi-a-GCST90002046	|| id:finn-b-DM_NEPHROPATHY	Inverse variance weighted	20	0.030489	0.0491402	0.534962	-0.0658258	0.126804	1.03096	0.936294	1.13519	0.984626
396	finn-b-DM_NEPHROPATHY	ebi-a-GCST90001880	HVEM on CD45RA- CD4+ T cell || id:ebi-a-GCST90001880	|| id:finn-b-DM_NEPHROPATHY	Inverse variance weighted	20	-0.0339209	0.0547162	0.535296	-0.141165	0.0733229	0.966648	0.868346	1.07608	0.984626
397	finn-b-DM_NEPHROPATHY	ebi-a-GCST90001400	IgD+ B cell Absolute Count || id:ebi-a-GCST90001400	|| id:finn-b-DM_NEPHROPATHY	Inverse variance weighted	20	0.0223176	0.0360153	0.535475	-0.0482724	0.0929076	1.02257	0.952874	1.09736	0.984626
398	finn-b-DM_NEPHROPATHY	ebi-a-GCST90001486	Activated CD4 regulatory T cell Absolute Count || id:ebi-a-GCST90001486	|| id:finn-b-DM_NEPHROPATHY	Inverse variance weighted	20	-0.0243976	0.039582	0.537643	-0.101978	0.053183	0.975898	0.903049	1.05462	0.985329
399	finn-b-DM_NEPHROPATHY	ebi-a-GCST90001815	CD38 on IgD- CD38dim B cell || id:ebi-a-GCST90001815	|| id:finn-b-DM_NEPHROPATHY	Inverse variance weighted	20	0.02788	0.0458856	0.543454	-0.0620557	0.117816	1.02827	0.939831	1.12504	0.985329
400	finn-b-DM_NEPHROPATHY	ebi-a-GCST90001584	CD14- CD16+ monocyte %monocyte || id:ebi-a-GCST90001584	|| id:finn-b-DM_NEPHROPATHY	Inverse variance weighted	20	-0.020954	0.0345038	0.543654	-0.0885814	0.0466734	0.979264	0.915229	1.04778	0.985329
401	finn-b-DM_NEPHROPATHY	ebi-a-GCST90002078	SSC-A on granulocyte || id:ebi-a-GCST90002078	|| id:finn-b-DM_NEPHROPATHY	Inverse variance weighted	20	0.0226954	0.0374844	0.544872	-0.050774	0.0961647	1.02295	0.950493	1.10094	0.985329
402	finn-b-DM_NEPHROPATHY	ebi-a-GCST90002008	CCR2 on monocyte || id:ebi-a-GCST90002008	|| id:finn-b-DM_NEPHROPATHY	Inverse variance weighted	20	-0.0205257	0.0339075	0.544949	-0.0869843	0.0459329	0.979683	0.916691	1.047	0.985329
403	finn-b-DM_NEPHROPATHY	ebi-a-GCST90001574	Terminally Differentiated CD4-CD8- T cell %T cell || id:ebi-a-GCST90001574	|| id:finn-b-DM_NEPHROPATHY	Inverse variance weighted	20	0.0315475	0.0524164	0.547265	-0.0711886	0.134284	1.03205	0.931286	1.14372	0.985329
404	finn-b-DM_NEPHROPATHY	ebi-a-GCST90002010	HLA DR on monocyte || id:ebi-a-GCST90002010	|| id:finn-b-DM_NEPHROPATHY	Inverse variance weighted	20	0.0932607	0.155059	0.547539	-0.210655	0.397177	1.09775	0.810053	1.48762	0.985329
405	finn-b-DM_NEPHROPATHY	ebi-a-GCST90002016	CCR2 on CD62L+ plasmacytoid Dendritic Cell || id:ebi-a-GCST90002016	|| id:finn-b-DM_NEPHROPATHY	Inverse variance weighted	20	-0.02305	0.038351	0.547821	-0.0982179	0.0521178	0.977214	0.906451	1.0535	0.985329
406	finn-b-DM_NEPHROPATHY	ebi-a-GCST90001581	CD14- CD16- Absolute Count || id:ebi-a-GCST90001581	|| id:finn-b-DM_NEPHROPATHY	Inverse variance weighted	20	-0.0209526	0.0348772	0.548005	-0.089312	0.0474068	0.979265	0.91456	1.04855	0.985329
407	finn-b-DM_NEPHROPATHY	ebi-a-GCST90001473	CD62L- CD86+ myeloid Dendritic Cell %Dendritic Cell || id:ebi-a-GCST90001473	|| id:finn-b-DM_NEPHROPATHY	Inverse variance weighted	19	0.0235716	0.0396372	0.552054	-0.0541173	0.101261	1.02385	0.947321	1.10656	0.988006
408	finn-b-DM_NEPHROPATHY	ebi-a-GCST90001750	CD20 on IgD+ CD38- unswitched memory B cell || id:ebi-a-GCST90001750	|| id:finn-b-DM_NEPHROPATHY	Inverse variance weighted	20	0.0323552	0.0544274	0.552201	-0.0743224	0.139033	1.03288	0.928372	1.14916	0.988006
409	finn-b-DM_NEPHROPATHY	ebi-a-GCST90001494	Secreting CD4 regulatory T cell %CD4+ T cell || id:ebi-a-GCST90001494	|| id:finn-b-DM_NEPHROPATHY	Inverse variance weighted	16	-0.0294258	0.0497102	0.553886	-0.126858	0.0680062	0.971003	0.880859	1.07037	0.988599
410	finn-b-DM_NEPHROPATHY	ebi-a-GCST90001506	CD25++ CD4+ T cell %T cell || id:ebi-a-GCST90001506	|| id:finn-b-DM_NEPHROPATHY	Inverse variance weighted	20	-0.0244445	0.0414659	0.555519	-0.105718	0.0568286	0.975852	0.899679	1.05847	0.989095
411	finn-b-DM_NEPHROPATHY	ebi-a-GCST90002064	CD4 on resting CD4 regulatory T cell || id:ebi-a-GCST90002064	|| id:finn-b-DM_NEPHROPATHY	Inverse variance weighted	20	0.021421	0.0367981	0.560485	-0.0507033	0.0935452	1.02165	0.950561	1.09806	0.991106
412	finn-b-DM_NEPHROPATHY	ebi-a-GCST90002015	CCR2 on plasmacytoid Dendritic Cell || id:ebi-a-GCST90002015	|| id:finn-b-DM_NEPHROPATHY	Inverse variance weighted	20	-0.0221733	0.0384442	0.564097	-0.0975238	0.0531773	0.978071	0.907081	1.05462	0.991106
413	finn-b-DM_NEPHROPATHY	ebi-a-GCST90001809	CD38 on CD20- B cell || id:ebi-a-GCST90001809	|| id:finn-b-DM_NEPHROPATHY	Inverse variance weighted	20	-0.0187175	0.032791	0.568127	-0.0829878	0.0455529	0.981457	0.920362	1.04661	0.991106
414	finn-b-DM_NEPHROPATHY	ebi-a-GCST90002071	SSC-A on myeloid Dendritic Cell || id:ebi-a-GCST90002071	|| id:finn-b-DM_NEPHROPATHY	Inverse variance weighted	20	0.029051	0.0510402	0.569234	-0.0709877	0.12909	1.02948	0.931473	1.13779	0.991106
415	finn-b-DM_NEPHROPATHY	ebi-a-GCST90001942	CD25 on CD39+ secreting CD4 regulatory T cell || id:ebi-a-GCST90001942	|| id:finn-b-DM_NEPHROPATHY	Inverse variance weighted	20	-0.0221954	0.0390193	0.569471	-0.0986731	0.0542824	0.978049	0.906039	1.05578	0.991106
416	finn-b-DM_NEPHROPATHY	ebi-a-GCST90001657	CD28+ CD4-CD8- T cell Absolute Count || id:ebi-a-GCST90001657	|| id:finn-b-DM_NEPHROPATHY	Inverse variance weighted	20	-0.0232583	0.0408903	0.569493	-0.103403	0.0568867	0.97701	0.901763	1.05854	0.991106
417	finn-b-DM_NEPHROPATHY	ebi-a-GCST90001849	CD3 on HLA DR+ CD4+ T cell || id:ebi-a-GCST90001849	|| id:finn-b-DM_NEPHROPATHY	Inverse variance weighted	20	0.0209996	0.0370351	0.570702	-0.0515892	0.0935883	1.02122	0.949719	1.09811	0.991106
418	finn-b-DM_NEPHROPATHY	ebi-a-GCST90001462	CD62L- Dendritic Cell Absolute Count || id:ebi-a-GCST90001462	|| id:finn-b-DM_NEPHROPATHY	Inverse variance weighted	20	0.0208954	0.0369049	0.571261	-0.0514383	0.0932291	1.02112	0.949862	1.09771	0.991106
419	finn-b-DM_NEPHROPATHY	ebi-a-GCST90001937	CD25 on resting CD4 regulatory T cell || id:ebi-a-GCST90001937	|| id:finn-b-DM_NEPHROPATHY	Inverse variance weighted	20	-0.0242417	0.0432096	0.57478	-0.108932	0.0604491	0.97605	0.896791	1.06231	0.991106
420	finn-b-DM_NEPHROPATHY	ebi-a-GCST90001838	CD3 on naive CD8+ T cell || id:ebi-a-GCST90001838	|| id:finn-b-DM_NEPHROPATHY	Inverse variance weighted	20	-0.0217117	0.0387139	0.574917	-0.097591	0.0541676	0.978522	0.90702	1.05566	0.991106
421	finn-b-DM_NEPHROPATHY	ebi-a-GCST90001963	FSC-A on myeloid Dendritic Cell || id:ebi-a-GCST90001963	|| id:finn-b-DM_NEPHROPATHY	Inverse variance weighted	20	0.0213382	0.0380635	0.575073	-0.0532662	0.0959427	1.02157	0.948128	1.1007	0.991106
422	finn-b-DM_NEPHROPATHY	ebi-a-GCST90001527	CD33dim HLA DR+ CD11b- Absolute Count || id:ebi-a-GCST90001527	|| id:finn-b-DM_NEPHROPATHY	Inverse variance weighted	20	-0.0314649	0.0563897	0.576851	-0.141989	0.0790589	0.969025	0.867631	1.08227	0.991106
423	finn-b-DM_NEPHROPATHY	ebi-a-GCST90001738	CD19 on unswitched memory B cell || id:ebi-a-GCST90001738	|| id:finn-b-DM_NEPHROPATHY	Inverse variance weighted	20	0.02449	0.0439482	0.577359	-0.0616485	0.110628	1.02479	0.940213	1.11698	0.991106
424	finn-b-DM_NEPHROPATHY	ebi-a-GCST90001460	Plasmacytoid Dendritic Cell Absolute Count || id:ebi-a-GCST90001460	|| id:finn-b-DM_NEPHROPATHY	Inverse variance weighted	20	-0.0204076	0.0368254	0.579462	-0.0925854	0.0517703	0.979799	0.911571	1.05313	0.991106
425	finn-b-DM_NEPHROPATHY	ebi-a-GCST90001441	IgD+ CD24- B cell %lymphocyte || id:ebi-a-GCST90001441	|| id:finn-b-DM_NEPHROPATHY	Inverse variance weighted	20	-0.0221413	0.0401224	0.581056	-0.100781	0.0564986	0.978102	0.904131	1.05813	0.991106
426	finn-b-DM_NEPHROPATHY	ebi-a-GCST90001813	CD38 on IgD+ CD38dim B cell || id:ebi-a-GCST90001813	|| id:finn-b-DM_NEPHROPATHY	Inverse variance weighted	20	0.027582	0.0500349	0.581459	-0.0704863	0.12565	1.02797	0.93194	1.13389	0.991106
427	finn-b-DM_NEPHROPATHY	ebi-a-GCST90001862	CD3 on CD28+ CD4-CD8- T cell || id:ebi-a-GCST90001862	|| id:finn-b-DM_NEPHROPATHY	Inverse variance weighted	20	-0.0226815	0.0413958	0.583749	-0.103817	0.0584544	0.977574	0.90139	1.0602	0.991106
428	finn-b-DM_NEPHROPATHY	ebi-a-GCST90001455	CD62L- HLA DR++ monocyte %monocyte || id:ebi-a-GCST90001455	|| id:finn-b-DM_NEPHROPATHY	Inverse variance weighted	20	-0.0265277	0.0485626	0.584888	-0.12171	0.068655	0.973821	0.885405	1.07107	0.991106
429	finn-b-DM_NEPHROPATHY	ebi-a-GCST90001805	CD27 on memory B cell || id:ebi-a-GCST90001805	|| id:finn-b-DM_NEPHROPATHY	Inverse variance weighted	20	0.0247929	0.0457555	0.587916	-0.0648877	0.114474	1.0251	0.937173	1.12128	0.991106
430	finn-b-DM_NEPHROPATHY	ebi-a-GCST90001884	CD16-CD56 on Natural Killer || id:ebi-a-GCST90001884	|| id:finn-b-DM_NEPHROPATHY	Inverse variance weighted	20	-0.0266153	0.0491263	0.587975	-0.122903	0.0696722	0.973736	0.88435	1.07216	0.991106
431	finn-b-DM_NEPHROPATHY	ebi-a-GCST90001599	CD4-CD8- T cell %T cell || id:ebi-a-GCST90001599	|| id:finn-b-DM_NEPHROPATHY	Inverse variance weighted	20	0.0239789	0.044314	0.58843	-0.0628766	0.110834	1.02427	0.939059	1.11721	0.991106
432	finn-b-DM_NEPHROPATHY	ebi-a-GCST90001967	FSC-A on CD14+ monocyte || id:ebi-a-GCST90001967	|| id:finn-b-DM_NEPHROPATHY	Inverse variance weighted	20	0.0225507	0.0418471	0.589966	-0.0594695	0.104571	1.02281	0.942264	1.11023	0.991106
433	finn-b-DM_NEPHROPATHY	ebi-a-GCST90001622	Natural Killer T %T cell || id:ebi-a-GCST90001622	|| id:finn-b-DM_NEPHROPATHY	Inverse variance weighted	20	0.0215109	0.0400747	0.591427	-0.0570355	0.100057	1.02174	0.944561	1.10523	0.991106
434	finn-b-DM_NEPHROPATHY	ebi-a-GCST90001681	CD25++ CD8+ T cell Absolute Count || id:ebi-a-GCST90001681	|| id:finn-b-DM_NEPHROPATHY	Inverse variance weighted	20	-0.0201586	0.037601	0.591877	-0.0938566	0.0535394	0.980043	0.910413	1.055	0.991106
435	finn-b-DM_NEPHROPATHY	ebi-a-GCST90001744	CD20 on CD20- CD38- B cell || id:ebi-a-GCST90001744	|| id:finn-b-DM_NEPHROPATHY	Inverse variance weighted	20	0.0176638	0.0329787	0.592226	-0.0469744	0.082302	1.01782	0.954112	1.08578	0.991106
436	finn-b-DM_NEPHROPATHY	ebi-a-GCST90001641	CD3- lymphocyte %leukocyte || id:ebi-a-GCST90001641	|| id:finn-b-DM_NEPHROPATHY	Inverse variance weighted	20	-0.022833	0.0429686	0.59515	-0.107051	0.0613854	0.977426	0.898479	1.06331	0.991106
437	finn-b-DM_NEPHROPATHY	ebi-a-GCST90002028	CD19 on B cell || id:ebi-a-GCST90002028	|| id:finn-b-DM_NEPHROPATHY	Inverse variance weighted	20	-0.0246805	0.0466452	0.596728	-0.116105	0.0667441	0.975622	0.890382	1.06902	0.991106
438	finn-b-DM_NEPHROPATHY	ebi-a-GCST90001931	CD127 on CD4+ T cell || id:ebi-a-GCST90001931	|| id:finn-b-DM_NEPHROPATHY	Inverse variance weighted	6	-0.0841353	0.15913	0.596999	-0.39603	0.227759	0.919307	0.672987	1.25578	0.991106
439	finn-b-DM_NEPHROPATHY	ebi-a-GCST90001464	CD86+ myeloid Dendritic Cell Absolute Count || id:ebi-a-GCST90001464	|| id:finn-b-DM_NEPHROPATHY	Inverse variance weighted	20	-0.0201705	0.0382	0.597483	-0.0950426	0.0547015	0.980032	0.909334	1.05623	0.991106
440	finn-b-DM_NEPHROPATHY	ebi-a-GCST90001569	Effector Memory CD4-CD8- T cell Absolute Count || id:ebi-a-GCST90001569	|| id:finn-b-DM_NEPHROPATHY	Inverse variance weighted	20	0.0226117	0.0428372	0.597603	-0.0613493	0.106573	1.02287	0.940495	1.11246	0.991106
441	finn-b-DM_NEPHROPATHY	ebi-a-GCST90002013	CCR2 on myeloid Dendritic Cell || id:ebi-a-GCST90002013	|| id:finn-b-DM_NEPHROPATHY	Inverse variance weighted	20	-0.0201894	0.0383671	0.598737	-0.0953889	0.05501	0.980013	0.909019	1.05655	0.991106
442	finn-b-DM_NEPHROPATHY	ebi-a-GCST90001798	CD27 on CD24+ CD27+ B cell || id:ebi-a-GCST90001798	|| id:finn-b-DM_NEPHROPATHY	Inverse variance weighted	20	-0.0198952	0.0380183	0.600762	-0.0944112	0.0546208	0.980301	0.909909	1.05614	0.992058
443	finn-b-DM_NEPHROPATHY	ebi-a-GCST90001663	CD28- CD8dim T cell Absolute Count || id:ebi-a-GCST90001663	|| id:finn-b-DM_NEPHROPATHY	Inverse variance weighted	20	0.0189907	0.0365233	0.603091	-0.052595	0.0905764	1.01917	0.948764	1.09481	0.992058
444	finn-b-DM_NEPHROPATHY	ebi-a-GCST90001481	Resting CD4 regulatory T cell %CD4 regulatory T cell || id:ebi-a-GCST90001481	|| id:finn-b-DM_NEPHROPATHY	Inverse variance weighted	20	-0.0186791	0.0359535	0.603388	-0.089148	0.0517898	0.981494	0.91471	1.05315	0.992058
445	finn-b-DM_NEPHROPATHY	ebi-a-GCST90001959	CD4 on HLA DR+ CD4+ T cell || id:ebi-a-GCST90001959	|| id:finn-b-DM_NEPHROPATHY	Inverse variance weighted	20	-0.0212746	0.0413181	0.606624	-0.102258	0.0597089	0.97895	0.902796	1.06153	0.995137
446	finn-b-DM_NEPHROPATHY	ebi-a-GCST90002090	CD11c on granulocyte || id:ebi-a-GCST90002090	|| id:finn-b-DM_NEPHROPATHY	Inverse variance weighted	20	-0.0219154	0.0429766	0.610094	-0.10615	0.0623187	0.978323	0.89929	1.0643	0.995538
447	finn-b-DM_NEPHROPATHY	ebi-a-GCST90001916	CD45 on CD4+ T cell || id:ebi-a-GCST90001916	|| id:finn-b-DM_NEPHROPATHY	Inverse variance weighted	20	0.0194636	0.0385275	0.613427	-0.0560502	0.0949775	1.01965	0.945492	1.09963	0.995538
448	finn-b-DM_NEPHROPATHY	ebi-a-GCST90001897	CD28 on CD39+ CD8+ T cell || id:ebi-a-GCST90001897	|| id:finn-b-DM_NEPHROPATHY	Inverse variance weighted	20	0.0185408	0.0370047	0.616343	-0.0539883	0.09107	1.01871	0.947443	1.09535	0.995538
449	finn-b-DM_NEPHROPATHY	ebi-a-GCST90001913	CD45 on granulocyte || id:ebi-a-GCST90001913	|| id:finn-b-DM_NEPHROPATHY	Inverse variance weighted	20	-0.0227433	0.0454485	0.61678	-0.111822	0.0663357	0.977513	0.894203	1.06859	0.995538
450	finn-b-DM_NEPHROPATHY	ebi-a-GCST90001800	CD27 on IgD+ CD24+ B cell || id:ebi-a-GCST90001800	|| id:finn-b-DM_NEPHROPATHY	Inverse variance weighted	20	0.0174286	0.0349453	0.617962	-0.0510641	0.0859214	1.01758	0.950218	1.08972	0.995538
451	finn-b-DM_NEPHROPATHY	ebi-a-GCST90001912	CD45 on HLA DR+ Natural Killer || id:ebi-a-GCST90001912	|| id:finn-b-DM_NEPHROPATHY	Inverse variance weighted	20	-0.0181613	0.0364501	0.618307	-0.0896034	0.0532809	0.982003	0.914294	1.05473	0.995538
452	finn-b-DM_NEPHROPATHY	ebi-a-GCST90001538	Central Memory CD4+ T cell %CD4+ T cell || id:ebi-a-GCST90001538	|| id:finn-b-DM_NEPHROPATHY	Inverse variance weighted	20	-0.0204404	0.0415424	0.622693	-0.101864	0.0609827	0.979767	0.903153	1.06288	0.995538
453	finn-b-DM_NEPHROPATHY	ebi-a-GCST90001517	CD33+ HLA DR+ Absolute Count || id:ebi-a-GCST90001517	|| id:finn-b-DM_NEPHROPATHY	Inverse variance weighted	20	-0.0224341	0.0460774	0.626344	-0.112746	0.0678775	0.977816	0.893378	1.07023	0.995538
454	finn-b-DM_NEPHROPATHY	ebi-a-GCST90001531	CD33dim HLA DR- Absolute Count || id:ebi-a-GCST90001531	|| id:finn-b-DM_NEPHROPATHY	Inverse variance weighted	20	-0.027228	0.0560581	0.627172	-0.137102	0.0826459	0.973139	0.871881	1.08616	0.995538
455	finn-b-DM_NEPHROPATHY	ebi-a-GCST90001648	HLA DR+ Natural Killer Absolute Count || id:ebi-a-GCST90001648	|| id:finn-b-DM_NEPHROPATHY	Inverse variance weighted	20	0.0203095	0.0420333	0.628971	-0.0620757	0.102695	1.02052	0.939812	1.10815	0.995538
456	finn-b-DM_NEPHROPATHY	ebi-a-GCST90001420	IgD- CD38+ B cell Absolute Count || id:ebi-a-GCST90001420	|| id:finn-b-DM_NEPHROPATHY	Inverse variance weighted	20	-0.016274	0.0337921	0.630095	-0.0825066	0.0499585	0.983858	0.920805	1.05123	0.995538
457	finn-b-DM_NEPHROPATHY	ebi-a-GCST90001530	Monocytic Myeloid-Derived Suppressor Cells Absolute Count || id:ebi-a-GCST90001530	|| id:finn-b-DM_NEPHROPATHY	Inverse variance weighted	20	-0.0612775	0.127277	0.630197	-0.310741	0.188186	0.940562	0.732904	1.20706	0.995538
458	finn-b-DM_NEPHROPATHY	ebi-a-GCST90001545	Terminally Differentiated CD4+ T cell Absolute Count || id:ebi-a-GCST90001545	|| id:finn-b-DM_NEPHROPATHY	Inverse variance weighted	20	0.0248411	0.052287	0.634721	-0.0776414	0.127324	1.02515	0.925296	1.13578	0.995538
459	finn-b-DM_NEPHROPATHY	ebi-a-GCST90001702	BAFF-R on CD24+ CD27+ B cell || id:ebi-a-GCST90001702	|| id:finn-b-DM_NEPHROPATHY	Inverse variance weighted	20	0.0167632	0.0353393	0.63525	-0.0525017	0.0860282	1.0169	0.948853	1.08984	0.995538
460	finn-b-DM_NEPHROPATHY	ebi-a-GCST90002063	CD4 on CD4 regulatory T cell || id:ebi-a-GCST90002063	|| id:finn-b-DM_NEPHROPATHY	Inverse variance weighted	20	0.0178279	0.0377623	0.636849	-0.0561861	0.091842	1.01799	0.945363	1.09619	0.995538
461	finn-b-DM_NEPHROPATHY	ebi-a-GCST90002017	CCR2 on monocyte || id:ebi-a-GCST90002017	|| id:finn-b-DM_NEPHROPATHY	Inverse variance weighted	20	-0.0180902	0.0388282	0.641285	-0.0941936	0.0580131	0.982072	0.910107	1.05973	0.995538
462	finn-b-DM_NEPHROPATHY	ebi-a-GCST90001971	FSC-A on lymphocyte || id:ebi-a-GCST90001971	|| id:finn-b-DM_NEPHROPATHY	Inverse variance weighted	20	-0.0240606	0.0517394	0.641907	-0.12547	0.0773486	0.976227	0.882082	1.08042	0.995538
463	finn-b-DM_NEPHROPATHY	ebi-a-GCST90001601	Lymphocyte Absolute Count || id:ebi-a-GCST90001601	|| id:finn-b-DM_NEPHROPATHY	Inverse variance weighted	20	0.0202883	0.0437357	0.64273	-0.0654336	0.10601	1.0205	0.936661	1.11183	0.995538
464	finn-b-DM_NEPHROPATHY	ebi-a-GCST90002091	CD11b on CD14+ monocyte || id:ebi-a-GCST90002091	|| id:finn-b-DM_NEPHROPATHY	Inverse variance weighted	20	-0.0231232	0.0499429	0.64337	-0.121011	0.0747649	0.977142	0.886024	1.07763	0.995538
465	finn-b-DM_NEPHROPATHY	ebi-a-GCST90001821	IgD on IgD+ CD24- B cell || id:ebi-a-GCST90001821	|| id:finn-b-DM_NEPHROPATHY	Inverse variance weighted	20	-0.0214156	0.0462711	0.643487	-0.112107	0.0692757	0.978812	0.893949	1.07173	0.995538
466	finn-b-DM_NEPHROPATHY	ebi-a-GCST90001835	CD62L on granulocyte || id:ebi-a-GCST90001835	|| id:finn-b-DM_NEPHROPATHY	Inverse variance weighted	20	-0.0170181	0.0369226	0.64486	-0.0893863	0.0553501	0.983126	0.914492	1.05691	0.995538
467	finn-b-DM_NEPHROPATHY	ebi-a-GCST90001903	CD86 on myeloid Dendritic Cell || id:ebi-a-GCST90001903	|| id:finn-b-DM_NEPHROPATHY	Inverse variance weighted	20	-0.0176326	0.0383692	0.645839	-0.0928362	0.057571	0.982522	0.911343	1.05926	0.995538
468	finn-b-DM_NEPHROPATHY	ebi-a-GCST90001612	CD8dim T cell %leukocyte || id:ebi-a-GCST90001612	|| id:finn-b-DM_NEPHROPATHY	Inverse variance weighted	20	-0.0163631	0.035793	0.647556	-0.0865175	0.0537912	0.98377	0.91712	1.05526	0.995538
469	finn-b-DM_NEPHROPATHY	ebi-a-GCST90001560	CD45RA+ CD8+ T cell Absolute Count || id:ebi-a-GCST90001560	|| id:finn-b-DM_NEPHROPATHY	Inverse variance weighted	20	0.0181357	0.0399518	0.649872	-0.0601698	0.0964411	1.0183	0.941605	1.10124	0.995538
470	finn-b-DM_NEPHROPATHY	ebi-a-GCST90001812	CD38 on IgD+ CD38+ B cell || id:ebi-a-GCST90001812	|| id:finn-b-DM_NEPHROPATHY	Inverse variance weighted	20	0.0190045	0.0418731	0.64993	-0.0630668	0.101076	1.01919	0.938881	1.10636	0.995538
471	finn-b-DM_NEPHROPATHY	ebi-a-GCST90001609	CD4+ CD8dim T cell Absolute Count || id:ebi-a-GCST90001609	|| id:finn-b-DM_NEPHROPATHY	Inverse variance weighted	20	0.0266688	0.058795	0.650124	-0.0885694	0.141907	1.02703	0.91524	1.15247	0.995538
472	finn-b-DM_NEPHROPATHY	ebi-a-GCST90002061	CD4 on CD39+ CD4+ T cell || id:ebi-a-GCST90002061	|| id:finn-b-DM_NEPHROPATHY	Inverse variance weighted	20	0.0171428	0.0384	0.655288	-0.0581211	0.0924068	1.01729	0.943536	1.09681	0.995538
473	finn-b-DM_NEPHROPATHY	ebi-a-GCST90001636	CD4-CD8- Natural Killer T Absolute Count || id:ebi-a-GCST90001636	|| id:finn-b-DM_NEPHROPATHY	Inverse variance weighted	6	-0.0679821	0.153813	0.658505	-0.369456	0.233492	0.934277	0.69111	1.263	0.995538
474	finn-b-DM_NEPHROPATHY	ebi-a-GCST90001642	B cell Absolute Count || id:ebi-a-GCST90001642	|| id:finn-b-DM_NEPHROPATHY	Inverse variance weighted	20	0.0164361	0.0372618	0.659142	-0.056597	0.0894693	1.01657	0.944975	1.09359	0.995538
475	finn-b-DM_NEPHROPATHY	ebi-a-GCST90001602	Lymphocyte %leukocyte || id:ebi-a-GCST90001602	|| id:finn-b-DM_NEPHROPATHY	Inverse variance weighted	20	0.018828	0.0427916	0.659942	-0.0650435	0.102699	1.01901	0.937027	1.10816	0.995538
476	finn-b-DM_NEPHROPATHY	ebi-a-GCST90001843	CD3 on Effector Memory CD4+ T cell || id:ebi-a-GCST90001843	|| id:finn-b-DM_NEPHROPATHY	Inverse variance weighted	20	-0.0167248	0.0381979	0.661498	-0.0915927	0.0581431	0.983414	0.912477	1.05987	0.995538
477	finn-b-DM_NEPHROPATHY	ebi-a-GCST90001510	CD25++ CD45RA- CD4 not regulatory T cell Absolute Count || id:ebi-a-GCST90001510	|| id:finn-b-DM_NEPHROPATHY	Inverse variance weighted	20	0.0163543	0.0375585	0.663247	-0.0572603	0.0899689	1.01649	0.944348	1.09414	0.995538
478	finn-b-DM_NEPHROPATHY	ebi-a-GCST90002079	SSC-A on lymphocyte || id:ebi-a-GCST90002079	|| id:finn-b-DM_NEPHROPATHY	Inverse variance weighted	20	-0.0241505	0.0556328	0.664212	-0.133191	0.0848898	0.976139	0.875298	1.0886	0.995538
479	finn-b-DM_NEPHROPATHY	ebi-a-GCST90001751	CD20 on IgD+ CD38+ B cell || id:ebi-a-GCST90001751	|| id:finn-b-DM_NEPHROPATHY	Inverse variance weighted	20	0.0183971	0.0424237	0.664541	-0.0647533	0.101548	1.01857	0.937299	1.10688	0.995538
480	finn-b-DM_NEPHROPATHY	ebi-a-GCST90001546	Terminally Differentiated CD4+ T cell %CD4+ T cell || id:ebi-a-GCST90001546	|| id:finn-b-DM_NEPHROPATHY	Inverse variance weighted	20	0.0273854	0.0632203	0.664888	-0.0965264	0.151297	1.02776	0.907986	1.16334	0.995538
481	finn-b-DM_NEPHROPATHY	ebi-a-GCST90001543	Effector Memory CD4+ T cell %CD4+ T cell || id:ebi-a-GCST90001543	|| id:finn-b-DM_NEPHROPATHY	Inverse variance weighted	20	0.022915	0.0529233	0.665026	-0.0808147	0.126645	1.02318	0.922365	1.13501	0.995538
482	finn-b-DM_NEPHROPATHY	ebi-a-GCST90001893	CD28 on CD28+ CD45RA- CD8+ T cell || id:ebi-a-GCST90001893	|| id:finn-b-DM_NEPHROPATHY	Inverse variance weighted	20	-0.0164152	0.0380005	0.66576	-0.0908962	0.0580657	0.983719	0.913112	1.05978	0.995538
483	finn-b-DM_NEPHROPATHY	ebi-a-GCST90001969	FSC-A on Natural Killer || id:ebi-a-GCST90001969	|| id:finn-b-DM_NEPHROPATHY	Inverse variance weighted	20	-0.0165628	0.0384706	0.66681	-0.0919652	0.0588396	0.983574	0.912137	1.06061	0.995538
484	finn-b-DM_NEPHROPATHY	ebi-a-GCST90002115	HLA DR on HLA DR+ CD8+ T cell || id:ebi-a-GCST90002115	|| id:finn-b-DM_NEPHROPATHY	Inverse variance weighted	20	0.0146846	0.0341276	0.666989	-0.0522056	0.0815747	1.01479	0.949134	1.08499	0.995538
485	finn-b-DM_NEPHROPATHY	ebi-a-GCST90001938	CD25 on CD39+ resting CD4 regulatory T cell || id:ebi-a-GCST90001938	|| id:finn-b-DM_NEPHROPATHY	Inverse variance weighted	20	0.0158831	0.0369389	0.667208	-0.0565172	0.0882833	1.01601	0.94505	1.0923	0.995538
486	finn-b-DM_NEPHROPATHY	ebi-a-GCST90001434	Switched memory B cell %lymphocyte || id:ebi-a-GCST90001434	|| id:finn-b-DM_NEPHROPATHY	Inverse variance weighted	20	-0.0159086	0.0370793	0.667891	-0.088584	0.0567668	0.984217	0.915226	1.05841	0.995538
487	finn-b-DM_NEPHROPATHY	ebi-a-GCST90001914	CD45 on lymphocyte || id:ebi-a-GCST90001914	|| id:finn-b-DM_NEPHROPATHY	Inverse variance weighted	20	0.0163941	0.0385983	0.67103	-0.0592587	0.0920468	1.01653	0.942463	1.09642	0.995538
488	finn-b-DM_NEPHROPATHY	ebi-a-GCST90001723	CD19 on CD24+ CD27+ B cell || id:ebi-a-GCST90001723	|| id:finn-b-DM_NEPHROPATHY	Inverse variance weighted	20	0.017412	0.0411722	0.672364	-0.0632856	0.0981096	1.01756	0.938675	1.10308	0.995538
489	finn-b-DM_NEPHROPATHY	ebi-a-GCST90001502	Activated & secreting CD4 regulatory T cell %CD4 regulatory T cell || id:ebi-a-GCST90001502	|| id:finn-b-DM_NEPHROPATHY	Inverse variance weighted	20	0.0154475	0.0366975	0.673799	-0.0564797	0.0873746	1.01557	0.945086	1.09131	0.995538
490	finn-b-DM_NEPHROPATHY	ebi-a-GCST90001402	Switched memory B cell %B cell || id:ebi-a-GCST90001402	|| id:finn-b-DM_NEPHROPATHY	Inverse variance weighted	20	-0.0196914	0.0468467	0.674239	-0.111511	0.0721281	0.980501	0.894482	1.07479	0.995538
491	finn-b-DM_NEPHROPATHY	ebi-a-GCST90002027	CD4 on CD45RA+ CD4+ T cell || id:ebi-a-GCST90002027	|| id:finn-b-DM_NEPHROPATHY	Inverse variance weighted	20	-0.0177224	0.0422289	0.674722	-0.100491	0.0650461	0.982434	0.904393	1.06721	0.995538
492	finn-b-DM_NEPHROPATHY	ebi-a-GCST90001917	CD45 on CD8+ T cell || id:ebi-a-GCST90001917	|| id:finn-b-DM_NEPHROPATHY	Inverse variance weighted	20	0.0141297	0.0337786	0.675725	-0.0520764	0.0803358	1.01423	0.949256	1.08365	0.995538
493	finn-b-DM_NEPHROPATHY	ebi-a-GCST90002111	HLA DR on CD33dim HLA DR+ CD11b- || id:ebi-a-GCST90002111	|| id:finn-b-DM_NEPHROPATHY	Inverse variance weighted	20	0.0431477	0.103436	0.676574	-0.159587	0.245883	1.04409	0.852496	1.27875	0.995538
494	finn-b-DM_NEPHROPATHY	ebi-a-GCST90001712	BAFF-R on IgD- CD38- B cell || id:ebi-a-GCST90001712	|| id:finn-b-DM_NEPHROPATHY	Inverse variance weighted	20	0.01536	0.0369703	0.677798	-0.0571017	0.0878218	1.01548	0.944498	1.09179	0.995538
495	finn-b-DM_NEPHROPATHY	ebi-a-GCST90002002	PDL-1 on monocyte || id:ebi-a-GCST90002002	|| id:finn-b-DM_NEPHROPATHY	Inverse variance weighted	20	0.014272	0.0347672	0.681438	-0.0538717	0.0824157	1.01437	0.947554	1.08591	0.995538
496	finn-b-DM_NEPHROPATHY	ebi-a-GCST90001611	CD4+ CD8dim T cell %leukocyte || id:ebi-a-GCST90001611	|| id:finn-b-DM_NEPHROPATHY	Inverse variance weighted	20	0.0254509	0.0620794	0.681825	-0.0962246	0.147126	1.02578	0.90826	1.1585	0.995538
497	finn-b-DM_NEPHROPATHY	ebi-a-GCST90001871	HVEM on T cell || id:ebi-a-GCST90001871	|| id:finn-b-DM_NEPHROPATHY	Inverse variance weighted	20	-0.0226023	0.0552731	0.682598	-0.130938	0.0857331	0.977651	0.877272	1.08952	0.995538
498	finn-b-DM_NEPHROPATHY	ebi-a-GCST90001559	Terminally Differentiated CD8+ T cell %T cell || id:ebi-a-GCST90001559	|| id:finn-b-DM_NEPHROPATHY	Inverse variance weighted	20	0.0147007	0.0361136	0.683958	-0.0560821	0.0854834	1.01481	0.945462	1.08924	0.995538
499	finn-b-DM_NEPHROPATHY	ebi-a-GCST90001453	CD11c+ CD62L- monocyte %monocyte || id:ebi-a-GCST90001453	|| id:finn-b-DM_NEPHROPATHY	Inverse variance weighted	20	-0.0200414	0.0492373	0.68398	-0.116546	0.0764636	0.980158	0.889989	1.07946	0.995538
500	finn-b-DM_NEPHROPATHY	ebi-a-GCST90001638	CD4-CD8- Natural Killer T %lymphocyte || id:ebi-a-GCST90001638	|| id:finn-b-DM_NEPHROPATHY	Inverse variance weighted	20	0.0178745	0.0439905	0.684503	-0.0683469	0.104096	1.01804	0.933936	1.10971	0.995538
501	finn-b-DM_NEPHROPATHY	ebi-a-GCST90001499	Activated & resting CD4 regulatory T cell %CD4 regulatory T cell || id:ebi-a-GCST90001499	|| id:finn-b-DM_NEPHROPATHY	Inverse variance weighted	20	-0.0164986	0.0406873	0.685112	-0.0962458	0.0632485	0.983637	0.908241	1.06529	0.995538
502	finn-b-DM_NEPHROPATHY	ebi-a-GCST90001608	CD4+CD8+ T cell %leukocyte || id:ebi-a-GCST90001608	|| id:finn-b-DM_NEPHROPATHY	Inverse variance weighted	20	-0.0151658	0.0376682	0.687232	-0.0889954	0.0586639	0.984949	0.91485	1.06042	0.995538
503	finn-b-DM_NEPHROPATHY	ebi-a-GCST90002094	CD11b on Monocytic Myeloid-Derived Suppressor Cells || id:ebi-a-GCST90002094	|| id:finn-b-DM_NEPHROPATHY	Inverse variance weighted	20	0.0226124	0.0561715	0.687272	-0.0874837	0.132708	1.02287	0.916234	1.14192	0.995538
504	finn-b-DM_NEPHROPATHY	ebi-a-GCST90001840	CD3 on Terminally Differentiated CD8+ T cell || id:ebi-a-GCST90001840	|| id:finn-b-DM_NEPHROPATHY	Inverse variance weighted	20	-0.015438	0.0383571	0.687331	-0.0906178	0.0597419	0.984681	0.913367	1.06156	0.995538
505	finn-b-DM_NEPHROPATHY	ebi-a-GCST90002003	CCR2 on CD14- CD16- || id:ebi-a-GCST90002003	|| id:finn-b-DM_NEPHROPATHY	Inverse variance weighted	20	-0.0133497	0.0335605	0.690794	-0.0791283	0.052429	0.986739	0.923921	1.05383	0.998282
506	finn-b-DM_NEPHROPATHY	ebi-a-GCST90001445	IgD- CD38- B cell %B cell || id:ebi-a-GCST90001445	|| id:finn-b-DM_NEPHROPATHY	Inverse variance weighted	20	-0.015999	0.0404194	0.692234	-0.0952211	0.0632231	0.984128	0.909172	1.06526	0.998282
507	finn-b-DM_NEPHROPATHY	ebi-a-GCST90001852	CD3 on CD39+ resting CD4 regulatory T cell || id:ebi-a-GCST90001852	|| id:finn-b-DM_NEPHROPATHY	Inverse variance weighted	20	-0.0147237	0.0373371	0.693327	-0.0879044	0.0584571	0.985384	0.915848	1.0602	0.998282
508	finn-b-DM_NEPHROPATHY	ebi-a-GCST90002038	CD80 on CD62L+ plasmacytoid Dendritic Cell || id:ebi-a-GCST90002038	|| id:finn-b-DM_NEPHROPATHY	Inverse variance weighted	20	-0.0173889	0.0448419	0.698177	-0.105279	0.0705013	0.982761	0.900073	1.07305	0.999108
509	finn-b-DM_NEPHROPATHY	ebi-a-GCST90001394	IgD+ CD38dim B cell Absolute Count || id:ebi-a-GCST90001394	|| id:finn-b-DM_NEPHROPATHY	Inverse variance weighted	20	0.0134818	0.0348336	0.69873	-0.054792	0.0817557	1.01357	0.946682	1.08519	0.999108
510	finn-b-DM_NEPHROPATHY	ebi-a-GCST90001487	Activated CD4 regulatory T cell %CD4 regulatory T cell || id:ebi-a-GCST90001487	|| id:finn-b-DM_NEPHROPATHY	Inverse variance weighted	20	-0.0132827	0.0345728	0.700834	-0.0810454	0.05448	0.986805	0.922152	1.05599	0.999108
511	finn-b-DM_NEPHROPATHY	ebi-a-GCST90001416	IgD+ CD24- B cell Absolute Count || id:ebi-a-GCST90001416	|| id:finn-b-DM_NEPHROPATHY	Inverse variance weighted	20	-0.0139313	0.036482	0.70256	-0.0854361	0.0575735	0.986165	0.918112	1.05926	0.999108
512	finn-b-DM_NEPHROPATHY	ebi-a-GCST90001924	CD127 on CD28+ CD4+ T cell || id:ebi-a-GCST90001924	|| id:finn-b-DM_NEPHROPATHY	Inverse variance weighted	20	0.0142384	0.0375118	0.704263	-0.0592848	0.0877616	1.01434	0.942438	1.09173	0.999108
513	finn-b-DM_NEPHROPATHY	ebi-a-GCST90001701	BAFF-R on CD20- CD38- B cell || id:ebi-a-GCST90001701	|| id:finn-b-DM_NEPHROPATHY	Inverse variance weighted	20	0.012598	0.0333028	0.705218	-0.0526755	0.0778715	1.01268	0.948688	1.08098	0.999108
514	finn-b-DM_NEPHROPATHY	ebi-a-GCST90002097	CD11b on CD33+ HLA DR+ CD14dim || id:ebi-a-GCST90002097	|| id:finn-b-DM_NEPHROPATHY	Inverse variance weighted	20	-0.0198659	0.0525539	0.705423	-0.122871	0.0831397	0.98033	0.884377	1.08669	0.999108
515	finn-b-DM_NEPHROPATHY	ebi-a-GCST90002044	CD45 on CD33dim HLA DR+ CD11b- || id:ebi-a-GCST90002044	|| id:finn-b-DM_NEPHROPATHY	Inverse variance weighted	20	0.0186192	0.0492893	0.705614	-0.0779879	0.115226	1.01879	0.924976	1.12213	0.999108
516	finn-b-DM_NEPHROPATHY	ebi-a-GCST90001891	CD28 on CD45RA- CD4 not regulatory T cell || id:ebi-a-GCST90001891	|| id:finn-b-DM_NEPHROPATHY	Inverse variance weighted	20	-0.0143204	0.0379913	0.706219	-0.0887833	0.0601425	0.985782	0.915044	1.06199	0.999108
517	finn-b-DM_NEPHROPATHY	ebi-a-GCST90001741	CD19 on IgD+ B cell || id:ebi-a-GCST90001741	|| id:finn-b-DM_NEPHROPATHY	Inverse variance weighted	20	0.0126522	0.0339824	0.709658	-0.0539533	0.0792577	1.01273	0.947476	1.08248	0.999615
518	finn-b-DM_NEPHROPATHY	ebi-a-GCST90001536	CD45RA- CD4+ T cell %T cell || id:ebi-a-GCST90001536	|| id:finn-b-DM_NEPHROPATHY	Inverse variance weighted	20	-0.016597	0.0447366	0.710641	-0.104281	0.0710866	0.98354	0.900972	1.07367	0.999615
519	finn-b-DM_NEPHROPATHY	ebi-a-GCST90001952	CD33 on Monocytic Myeloid-Derived Suppressor Cells || id:ebi-a-GCST90001952	|| id:finn-b-DM_NEPHROPATHY	Inverse variance weighted	20	0.0188779	0.0512078	0.712387	-0.0814894	0.119245	1.01906	0.921743	1.12665	0.999615
520	finn-b-DM_NEPHROPATHY	ebi-a-GCST90001661	CD28- CD8dim T cell %T cell || id:ebi-a-GCST90001661	|| id:finn-b-DM_NEPHROPATHY	Inverse variance weighted	20	0.0132312	0.0363703	0.716014	-0.0580545	0.0845169	1.01332	0.943599	1.08819	0.999615
521	finn-b-DM_NEPHROPATHY	ebi-a-GCST90001764	CD24 on CD24+ CD27+ B cell || id:ebi-a-GCST90001764	|| id:finn-b-DM_NEPHROPATHY	Inverse variance weighted	6	-0.0382659	0.105256	0.716194	-0.244568	0.168036	0.962457	0.783043	1.18298	0.999615
522	finn-b-DM_NEPHROPATHY	ebi-a-GCST90001532	Basophil Absolute Count || id:ebi-a-GCST90001532	|| id:finn-b-DM_NEPHROPATHY	Inverse variance weighted	20	-0.0200036	0.0553076	0.717592	-0.128406	0.0883992	0.980195	0.879496	1.09242	0.999615
523	finn-b-DM_NEPHROPATHY	ebi-a-GCST90001698	CD45RA+ CD28- CD8+ T cell Absolute Count || id:ebi-a-GCST90001698	|| id:finn-b-DM_NEPHROPATHY	Inverse variance weighted	20	2.35879	6.52553	0.717748	-10.4313	15.1488	10.5781	2.95e-05	3.79359e+06	0.999615
524	finn-b-DM_NEPHROPATHY	ebi-a-GCST90002037	CD80 on plasmacytoid Dendritic Cell || id:ebi-a-GCST90002037	|| id:finn-b-DM_NEPHROPATHY	Inverse variance weighted	20	-0.0162066	0.0448663	0.717935	-0.104145	0.0717313	0.983924	0.901095	1.07437	0.999615
525	finn-b-DM_NEPHROPATHY	ebi-a-GCST90001873	HVEM on Effector Memory CD8+ T cell || id:ebi-a-GCST90001873	|| id:finn-b-DM_NEPHROPATHY	Inverse variance weighted	20	-0.019785	0.055134	0.719706	-0.127848	0.0882777	0.980409	0.879987	1.09229	0.999615
526	finn-b-DM_NEPHROPATHY	ebi-a-GCST90001566	Naive CD4-CD8- T cell Absolute Count || id:ebi-a-GCST90001566	|| id:finn-b-DM_NEPHROPATHY	Inverse variance weighted	20	0.0104011	0.0304119	0.732346	-0.0492062	0.0700084	1.01046	0.951985	1.07252	0.999615
527	finn-b-DM_NEPHROPATHY	ebi-a-GCST90001989	CD40 on CD14- CD16+ monocyte || id:ebi-a-GCST90001989	|| id:finn-b-DM_NEPHROPATHY	Inverse variance weighted	20	0.0117844	0.0350004	0.736347	-0.0568163	0.0803852	1.01185	0.944768	1.0837	0.999615
528	finn-b-DM_NEPHROPATHY	ebi-a-GCST90001915	CD45 on T cell || id:ebi-a-GCST90001915	|| id:finn-b-DM_NEPHROPATHY	Inverse variance weighted	20	0.0131595	0.039184	0.736992	-0.0636411	0.0899601	1.01325	0.938342	1.09413	0.999615
529	finn-b-DM_NEPHROPATHY	ebi-a-GCST90001427	IgD- CD38- B cell %lymphocyte || id:ebi-a-GCST90001427	|| id:finn-b-DM_NEPHROPATHY	Inverse variance weighted	20	-0.0118206	0.0354914	0.739092	-0.0813836	0.0577425	0.988249	0.92184	1.05944	0.999615
530	finn-b-DM_NEPHROPATHY	ebi-a-GCST90001986	CD14 on CD14+ CD16- monocyte || id:ebi-a-GCST90001986	|| id:finn-b-DM_NEPHROPATHY	Inverse variance weighted	20	-0.0110403	0.0336354	0.742734	-0.0769656	0.054885	0.98902	0.925922	1.05642	0.999615
531	finn-b-DM_NEPHROPATHY	ebi-a-GCST90001633	CD8dim Natural Killer T Absolute Count || id:ebi-a-GCST90001633	|| id:finn-b-DM_NEPHROPATHY	Inverse variance weighted	20	0.0115376	0.0351724	0.742889	-0.0574003	0.0804755	1.0116	0.944216	1.0838	0.999615
532	finn-b-DM_NEPHROPATHY	ebi-a-GCST90001573	Terminally Differentiated CD4-CD8- T cell %CD4-CD8- T cell || id:ebi-a-GCST90001573	|| id:finn-b-DM_NEPHROPATHY	Inverse variance weighted	20	0.0149799	0.0458018	0.743622	-0.0747916	0.104751	1.01509	0.927937	1.11043	0.999615
533	finn-b-DM_NEPHROPATHY	ebi-a-GCST90001567	Naive CD4-CD8- T cell %CD4-CD8- T cell || id:ebi-a-GCST90001567	|| id:finn-b-DM_NEPHROPATHY	Inverse variance weighted	20	0.0104954	0.0321038	0.743727	-0.0524281	0.0734189	1.01055	0.948923	1.07618	0.999615
534	finn-b-DM_NEPHROPATHY	ebi-a-GCST90001547	Terminally Differentiated CD4+ T cell %T cell || id:ebi-a-GCST90001547	|| id:finn-b-DM_NEPHROPATHY	Inverse variance weighted	20	0.019919	0.0617995	0.747213	-0.101208	0.141046	1.02012	0.903745	1.15148	0.999615
535	finn-b-DM_NEPHROPATHY	ebi-a-GCST90001534	CD45RA- CD4+ T cell Absolute Count || id:ebi-a-GCST90001534	|| id:finn-b-DM_NEPHROPATHY	Inverse variance weighted	20	0.012195	0.0380503	0.748593	-0.0623836	0.0867735	1.01227	0.939522	1.09065	0.999615
536	finn-b-DM_NEPHROPATHY	ebi-a-GCST90001610	CD4+ CD8dim T cell %lymphocyte || id:ebi-a-GCST90001610	|| id:finn-b-DM_NEPHROPATHY	Inverse variance weighted	20	0.0203943	0.0637296	0.748958	-0.104516	0.145304	1.0206	0.900761	1.15639	0.999615
537	finn-b-DM_NEPHROPATHY	ebi-a-GCST90001401	IgD- CD27- B cell Absolute Count || id:ebi-a-GCST90001401	|| id:finn-b-DM_NEPHROPATHY	Inverse variance weighted	20	-0.0115269	0.0361602	0.749899	-0.0824009	0.0593471	0.988539	0.920903	1.06114	0.999615
538	finn-b-DM_NEPHROPATHY	ebi-a-GCST90002024	CD4 on naive CD4+ T cell || id:ebi-a-GCST90002024	|| id:finn-b-DM_NEPHROPATHY	Inverse variance weighted	20	0.0157682	0.0495132	0.750132	-0.0812776	0.112814	1.01589	0.921938	1.11942	0.999615
539	finn-b-DM_NEPHROPATHY	ebi-a-GCST90001894	CD28 on CD28+ CD4+ T cell || id:ebi-a-GCST90001894	|| id:finn-b-DM_NEPHROPATHY	Inverse variance weighted	20	-0.0127941	0.0401751	0.750138	-0.0915373	0.0659492	0.987287	0.912527	1.06817	0.999615
540	finn-b-DM_NEPHROPATHY	ebi-a-GCST90001955	CD33 on Immature Myeloid-Derived Suppressor Cells || id:ebi-a-GCST90001955	|| id:finn-b-DM_NEPHROPATHY	Inverse variance weighted	20	0.0174567	0.0549501	0.750726	-0.0902455	0.125159	1.01761	0.913707	1.13333	0.999615
541	finn-b-DM_NEPHROPATHY	ebi-a-GCST90001590	CD4+ T cell Absolute Count || id:ebi-a-GCST90001590	|| id:finn-b-DM_NEPHROPATHY	Inverse variance weighted	20	0.0134659	0.042594	0.751893	-0.0700183	0.09695	1.01356	0.932377	1.10181	0.999615
542	finn-b-DM_NEPHROPATHY	ebi-a-GCST90001550	Central Memory CD8+ T cell %T cell || id:ebi-a-GCST90001550	|| id:finn-b-DM_NEPHROPATHY	Inverse variance weighted	20	-0.0109914	0.0350706	0.753971	-0.0797297	0.0577469	0.989069	0.923366	1.05945	0.999615
543	finn-b-DM_NEPHROPATHY	ebi-a-GCST90001423	CD20- CD38- B cell Absolute Count || id:ebi-a-GCST90001423	|| id:finn-b-DM_NEPHROPATHY	Inverse variance weighted	20	0.0138341	0.044211	0.754349	-0.0728195	0.100488	1.01393	0.929769	1.10571	0.999615
544	finn-b-DM_NEPHROPATHY	ebi-a-GCST90001424	IgD+ B cell %Lymphocyte || id:ebi-a-GCST90001424	|| id:finn-b-DM_NEPHROPATHY	Inverse variance weighted	20	0.0123724	0.0395467	0.754391	-0.0651392	0.0898839	1.01245	0.936937	1.09405	0.999615
545	finn-b-DM_NEPHROPATHY	ebi-a-GCST90001639	CD3- lymphocyte Absolute Count || id:ebi-a-GCST90001639	|| id:finn-b-DM_NEPHROPATHY	Inverse variance weighted	20	-0.0117447	0.0375898	0.754702	-0.0854208	0.0619313	0.988324	0.918126	1.06389	0.999615
546	finn-b-DM_NEPHROPATHY	ebi-a-GCST90001548	Central Memory CD8+ T cell Absolute Count || id:ebi-a-GCST90001548	|| id:finn-b-DM_NEPHROPATHY	Inverse variance weighted	20	0.0105597	0.0339262	0.755607	-0.0559357	0.0770551	1.01062	0.9456	1.0801	0.999615
547	finn-b-DM_NEPHROPATHY	ebi-a-GCST90001493	Secreting CD4 regulatory T cell %CD4 regulatory T cell || id:ebi-a-GCST90001493	|| id:finn-b-DM_NEPHROPATHY	Inverse variance weighted	20	0.0126457	0.0407028	0.756041	-0.0671318	0.0924233	1.01273	0.935072	1.09683	0.999615
548	finn-b-DM_NEPHROPATHY	ebi-a-GCST90002103	CD45RA on CD39+ resting CD4 regulatory T cell || id:ebi-a-GCST90002103	|| id:finn-b-DM_NEPHROPATHY	Inverse variance weighted	6	-0.0363806	0.117657	0.757163	-0.266989	0.194228	0.964273	0.765682	1.21437	0.999615
549	finn-b-DM_NEPHROPATHY	ebi-a-GCST90002110	HLA DR on CD33dim HLA DR+ CD11b+ || id:ebi-a-GCST90002110	|| id:finn-b-DM_NEPHROPATHY	Inverse variance weighted	20	0.0390723	0.127541	0.759337	-0.210907	0.289052	1.03985	0.809849	1.33516	0.999615
550	finn-b-DM_NEPHROPATHY	ebi-a-GCST90001568	Naive CD4-CD8- T cell %T cell || id:ebi-a-GCST90001568	|| id:finn-b-DM_NEPHROPATHY	Inverse variance weighted	20	0.00903733	0.0296245	0.760319	-0.0490268	0.0671014	1.00908	0.952156	1.0694	0.999615
551	finn-b-DM_NEPHROPATHY	ebi-a-GCST90001456	CD11c+ HLA DR++ monocyte Absolute Count || id:ebi-a-GCST90001456	|| id:finn-b-DM_NEPHROPATHY	Inverse variance weighted	20	-0.0149952	0.0492051	0.760558	-0.111437	0.0814469	0.985117	0.894548	1.08486	0.999615
552	finn-b-DM_NEPHROPATHY	ebi-a-GCST90001552	Naive CD8+ T cell %CD8+ T cell || id:ebi-a-GCST90001552	|| id:finn-b-DM_NEPHROPATHY	Inverse variance weighted	20	-0.00827465	0.0271589	0.760614	-0.0615062	0.0449569	0.991759	0.940347	1.04598	0.999615
553	finn-b-DM_NEPHROPATHY	ebi-a-GCST90001448	CD11c+ monocyte Absolute Count || id:ebi-a-GCST90001448	|| id:finn-b-DM_NEPHROPATHY	Inverse variance weighted	20	-0.0132599	0.0442897	0.764642	-0.100068	0.0735479	0.986828	0.904776	1.07632	0.999615
554	finn-b-DM_NEPHROPATHY	ebi-a-GCST90001898	CD28 on CD4+ T cell || id:ebi-a-GCST90001898	|| id:finn-b-DM_NEPHROPATHY	Inverse variance weighted	20	-0.0112546	0.0378537	0.766223	-0.0854478	0.0629386	0.988808	0.918101	1.06496	0.999615
555	finn-b-DM_NEPHROPATHY	ebi-a-GCST90001640	CD3- lymphocyte %lymphocyte || id:ebi-a-GCST90001640	|| id:finn-b-DM_NEPHROPATHY	Inverse variance weighted	13	-0.0154632	0.0535174	0.772628	-0.120357	0.0894308	0.984656	0.886604	1.09355	0.999615
556	finn-b-DM_NEPHROPATHY	ebi-a-GCST90001637	CD4-CD8- Natural Killer T %T cell || id:ebi-a-GCST90001637	|| id:finn-b-DM_NEPHROPATHY	Inverse variance weighted	20	0.0129581	0.045048	0.773614	-0.0753359	0.101252	1.01304	0.927432	1.10656	0.999615
557	finn-b-DM_NEPHROPATHY	ebi-a-GCST90001438	IgD- CD38dim B cell Absolute Count || id:ebi-a-GCST90001438	|| id:finn-b-DM_NEPHROPATHY	Inverse variance weighted	20	-0.0100002	0.0348258	0.773998	-0.0782588	0.0582584	0.99005	0.924725	1.05999	0.999615
558	finn-b-DM_NEPHROPATHY	ebi-a-GCST90001918	CD45 on HLA DR+ T cell || id:ebi-a-GCST90001918	|| id:finn-b-DM_NEPHROPATHY	Inverse variance weighted	20	0.0121855	0.0424792	0.774221	-0.0710737	0.0954447	1.01226	0.931393	1.10015	0.999615
559	finn-b-DM_NEPHROPATHY	ebi-a-GCST90002052	CD45 on Immature Myeloid-Derived Suppressor Cells || id:ebi-a-GCST90002052	|| id:finn-b-DM_NEPHROPATHY	Inverse variance weighted	20	-0.0143612	0.0507785	0.777315	-0.113887	0.0851647	0.985741	0.892359	1.0889	0.999615
560	finn-b-DM_NEPHROPATHY	ebi-a-GCST90001505	CD25++ CD4+ T cell %CD4+ T cell || id:ebi-a-GCST90001505	|| id:finn-b-DM_NEPHROPATHY	Inverse variance weighted	20	-0.0121638	0.0432151	0.77835	-0.0968654	0.0725379	0.98791	0.907678	1.07523	0.999615
561	finn-b-DM_NEPHROPATHY	ebi-a-GCST90002099	CD4RA on Terminally Differentiated CD4+ T cell || id:ebi-a-GCST90002099	|| id:finn-b-DM_NEPHROPATHY	Inverse variance weighted	20	-0.0102575	0.0367865	0.780368	-0.0823591	0.061844	0.989795	0.920941	1.0638	0.999615
562	finn-b-DM_NEPHROPATHY	ebi-a-GCST90001736	CD19 on memory B cell || id:ebi-a-GCST90001736	|| id:finn-b-DM_NEPHROPATHY	Inverse variance weighted	20	0.0111384	0.0402824	0.782158	-0.0678151	0.090092	1.0112	0.934433	1.09427	0.999615
563	finn-b-DM_NEPHROPATHY	ebi-a-GCST90001826	IgD on unswitched memory B cell || id:ebi-a-GCST90001826	|| id:finn-b-DM_NEPHROPATHY	Inverse variance weighted	20	-0.0161717	0.0588313	0.783407	-0.131481	0.0991376	0.983958	0.876796	1.10422	0.999615
564	finn-b-DM_NEPHROPATHY	ebi-a-GCST90002065	CD4 on CD39+ resting CD4 regulatory T cell || id:ebi-a-GCST90002065	|| id:finn-b-DM_NEPHROPATHY	Inverse variance weighted	20	-0.0100391	0.036705	0.784463	-0.0819809	0.0619027	0.990011	0.92129	1.06386	0.999615
565	finn-b-DM_NEPHROPATHY	ebi-a-GCST90001475	HLA DR++ monocyte %monocyte || id:ebi-a-GCST90001475	|| id:finn-b-DM_NEPHROPATHY	Inverse variance weighted	20	0.0268299	0.0995009	0.787433	-0.168192	0.221852	1.02719	0.845192	1.24839	0.999615
566	finn-b-DM_NEPHROPATHY	ebi-a-GCST90001691	CD28+ CD45RA- CD8+ T cell %T cell || id:ebi-a-GCST90001691	|| id:finn-b-DM_NEPHROPATHY	Inverse variance weighted	20	-0.0110964	0.0413142	0.788249	-0.0920722	0.0698795	0.988965	0.912039	1.07238	0.999615
567	finn-b-DM_NEPHROPATHY	ebi-a-GCST90001422	CD20- CD38- B cell %B cell || id:ebi-a-GCST90001422	|| id:finn-b-DM_NEPHROPATHY	Inverse variance weighted	20	0.0122666	0.0459135	0.78934	-0.0777239	0.102257	1.01234	0.92522	1.10767	0.999615
568	finn-b-DM_NEPHROPATHY	ebi-a-GCST90001742	CD19 on transitional B cell || id:ebi-a-GCST90001742	|| id:finn-b-DM_NEPHROPATHY	Inverse variance weighted	20	-0.00911636	0.0343514	0.790712	-0.0764451	0.0582123	0.990925	0.926404	1.05994	0.999615
569	finn-b-DM_NEPHROPATHY	ebi-a-GCST90001447	IgD+ CD38+ B cell %B cell || id:ebi-a-GCST90001447	|| id:finn-b-DM_NEPHROPATHY	Inverse variance weighted	20	-0.00922855	0.0349987	0.792024	-0.077826	0.0593689	0.990814	0.925125	1.06117	0.999615
570	finn-b-DM_NEPHROPATHY	ebi-a-GCST90001474	Plasmacytoid Dendritic Cell %Dendritic Cell || id:ebi-a-GCST90001474	|| id:finn-b-DM_NEPHROPATHY	Inverse variance weighted	20	-0.00955343	0.0365467	0.793782	-0.0811849	0.0620781	0.990492	0.922023	1.06405	0.999615
571	finn-b-DM_NEPHROPATHY	ebi-a-GCST90002029	CD39 on CD39+ CD8+ T cell || id:ebi-a-GCST90002029	|| id:finn-b-DM_NEPHROPATHY	Inverse variance weighted	20	0.00951438	0.0367169	0.795537	-0.0624508	0.0814796	1.00956	0.939459	1.08489	0.999615
572	finn-b-DM_NEPHROPATHY	ebi-a-GCST90001943	CD25 on activated & secreting CD4 regulatory T cell || id:ebi-a-GCST90001943	|| id:finn-b-DM_NEPHROPATHY	Inverse variance weighted	20	-0.00975767	0.0378097	0.79635	-0.0838646	0.0643493	0.99029	0.919556	1.06646	0.999615
573	finn-b-DM_NEPHROPATHY	ebi-a-GCST90001430	IgD+ CD38dim B cell %lymphocyte || id:ebi-a-GCST90001430	|| id:finn-b-DM_NEPHROPATHY	Inverse variance weighted	20	0.0099257	0.038471	0.796403	-0.0654775	0.0853289	1.00998	0.93662	1.08908	0.999615
574	finn-b-DM_NEPHROPATHY	ebi-a-GCST90001885	CD16-CD56 on HLA DR+ Natural Killer || id:ebi-a-GCST90001885	|| id:finn-b-DM_NEPHROPATHY	Inverse variance weighted	20	-0.009256	0.0359955	0.797068	-0.0798071	0.0612951	0.990787	0.923294	1.06321	0.999615
575	finn-b-DM_NEPHROPATHY	ebi-a-GCST90002021	CD14 on CD33dim HLA DR+ CD11b+ || id:ebi-a-GCST90002021	|| id:finn-b-DM_NEPHROPATHY	Inverse variance weighted	20	-0.016721	0.0655487	0.798651	-0.145197	0.111755	0.983418	0.864852	1.11824	0.999615
576	finn-b-DM_NEPHROPATHY	ebi-a-GCST90001949	CD33 on CD33dim HLA DR+ CD11b- || id:ebi-a-GCST90001949	|| id:finn-b-DM_NEPHROPATHY	Inverse variance weighted	20	-0.012688	0.0501043	0.800088	-0.110892	0.0855164	0.987392	0.895035	1.08928	0.999615
577	finn-b-DM_NEPHROPATHY	ebi-a-GCST90002000	PDL-1 on CD14- CD16- || id:ebi-a-GCST90002000	|| id:finn-b-DM_NEPHROPATHY	Inverse variance weighted	20	0.0111304	0.0442528	0.801414	-0.0756051	0.0978659	1.01119	0.927182	1.10281	0.999615
578	finn-b-DM_NEPHROPATHY	ebi-a-GCST90001575	Naive CD4+ T cell %T cell || id:ebi-a-GCST90001575	|| id:finn-b-DM_NEPHROPATHY	Inverse variance weighted	20	-0.0115678	0.0461193	0.80195	-0.101962	0.078826	0.988499	0.903064	1.08202	0.999615
579	finn-b-DM_NEPHROPATHY	ebi-a-GCST90001693	CD28+ CD45RA- CD8+ T cell Absolute Count || id:ebi-a-GCST90001693	|| id:finn-b-DM_NEPHROPATHY	Inverse variance weighted	20	0.0109433	0.043752	0.802493	-0.0748107	0.0966974	1.011	0.927919	1.10153	0.999615
580	finn-b-DM_NEPHROPATHY	ebi-a-GCST90001714	BAFF-R on IgD- CD38dim B cell || id:ebi-a-GCST90001714	|| id:finn-b-DM_NEPHROPATHY	Inverse variance weighted	6	0.0269465	0.107929	0.802844	-0.184594	0.238487	1.02731	0.831441	1.26933	0.999615
581	finn-b-DM_NEPHROPATHY	ebi-a-GCST90001960	CD25 on CD4+ T cell || id:ebi-a-GCST90001960	|| id:finn-b-DM_NEPHROPATHY	Inverse variance weighted	20	-0.0117228	0.0471266	0.803552	-0.104091	0.0806453	0.988346	0.901143	1.08399	0.999615
582	finn-b-DM_NEPHROPATHY	ebi-a-GCST90002076	SSC-A on Natural Killer || id:ebi-a-GCST90002076	|| id:finn-b-DM_NEPHROPATHY	Inverse variance weighted	20	-0.00925156	0.0374504	0.804881	-0.0826544	0.0641513	0.990791	0.920669	1.06625	0.999615
583	finn-b-DM_NEPHROPATHY	ebi-a-GCST90001807	CD27 on Plasma Blast-Plasma Cell || id:ebi-a-GCST90001807	|| id:finn-b-DM_NEPHROPATHY	Inverse variance weighted	20	-0.00804375	0.0326646	0.805487	-0.0720664	0.0559789	0.991989	0.930469	1.05758	0.999615
584	finn-b-DM_NEPHROPATHY	ebi-a-GCST90001444	CD20- CD38- B cell %lymphocyte || id:ebi-a-GCST90001444	|| id:finn-b-DM_NEPHROPATHY	Inverse variance weighted	20	0.0110034	0.0447821	0.805907	-0.0767695	0.0987763	1.01106	0.926103	1.10382	0.999615
585	finn-b-DM_NEPHROPATHY	ebi-a-GCST90001577	Transitional B cell Absolute Count || id:ebi-a-GCST90001577	|| id:finn-b-DM_NEPHROPATHY	Inverse variance weighted	20	0.00982549	0.0402744	0.807259	-0.0691123	0.0887633	1.00987	0.933222	1.09282	0.999615
586	finn-b-DM_NEPHROPATHY	ebi-a-GCST90001676	CD28- CD25++ CD8+ T cell %T cell || id:ebi-a-GCST90001676	|| id:finn-b-DM_NEPHROPATHY	Inverse variance weighted	6	-0.0323457	0.133869	0.809073	-0.294729	0.230037	0.968172	0.744733	1.25865	0.999615
587	finn-b-DM_NEPHROPATHY	ebi-a-GCST90001465	CD86+ myeloid Dendritic Cell %Dendritic Cell || id:ebi-a-GCST90001465	|| id:finn-b-DM_NEPHROPATHY	Inverse variance weighted	20	-0.00906776	0.0382315	0.812517	-0.0840014	0.0658659	0.990973	0.91943	1.06808	0.999615
588	finn-b-DM_NEPHROPATHY	ebi-a-GCST90002062	CD4 on CD28+ CD4+ T cell || id:ebi-a-GCST90002062	|| id:finn-b-DM_NEPHROPATHY	Inverse variance weighted	20	0.00900659	0.0380523	0.812898	-0.065576	0.0835891	1.00905	0.936528	1.08718	0.999615
589	finn-b-DM_NEPHROPATHY	ebi-a-GCST90001725	CD19 on IgD+ CD24- B cell || id:ebi-a-GCST90001725	|| id:finn-b-DM_NEPHROPATHY	Inverse variance weighted	20	0.0079977	0.0338095	0.813004	-0.0582689	0.0742643	1.00803	0.943396	1.07709	0.999615
590	finn-b-DM_NEPHROPATHY	ebi-a-GCST90001945	CD123 on CD62L+ plasmacytoid Dendritic Cell || id:ebi-a-GCST90001945	|| id:finn-b-DM_NEPHROPATHY	Inverse variance weighted	20	0.0106083	0.0456614	0.816285	-0.0788881	0.100105	1.01066	0.924143	1.10529	0.999615
591	finn-b-DM_NEPHROPATHY	ebi-a-GCST90001973	FSC-A on CD4+ T cell || id:ebi-a-GCST90001973	|| id:finn-b-DM_NEPHROPATHY	Inverse variance weighted	20	0.0129401	0.0557958	0.816601	-0.0964198	0.1223	1.01302	0.908083	1.13009	0.999615
592	finn-b-DM_NEPHROPATHY	ebi-a-GCST90001739	CD19 on Plasma Blast-Plasma Cell || id:ebi-a-GCST90001739	|| id:finn-b-DM_NEPHROPATHY	Inverse variance weighted	20	-0.00958236	0.0414497	0.817175	-0.0908237	0.071659	0.990463	0.913179	1.07429	0.999615
593	finn-b-DM_NEPHROPATHY	ebi-a-GCST90002107	HLA DR on Hematopoietic Stem Cell || id:ebi-a-GCST90002107	|| id:finn-b-DM_NEPHROPATHY	Inverse variance weighted	6	-0.0344345	0.150618	0.819163	-0.329646	0.260777	0.966152	0.719178	1.29794	0.999615
594	finn-b-DM_NEPHROPATHY	ebi-a-GCST90002070	CD4 on activated & secreting CD4 regulatory T cell || id:ebi-a-GCST90002070	|| id:finn-b-DM_NEPHROPATHY	Inverse variance weighted	20	0.00852067	0.0379443	0.822324	-0.0658501	0.0828915	1.00856	0.936271	1.08642	0.999615
595	finn-b-DM_NEPHROPATHY	ebi-a-GCST90001523	CD33- HLA DR+ Absolute Count || id:ebi-a-GCST90001523	|| id:finn-b-DM_NEPHROPATHY	Inverse variance weighted	20	-0.0104224	0.0470058	0.824527	-0.102554	0.0817089	0.989632	0.90253	1.08514	0.999615
596	finn-b-DM_NEPHROPATHY	ebi-a-GCST90001785	CD25 on IgD- CD24- B cell || id:ebi-a-GCST90001785	|| id:finn-b-DM_NEPHROPATHY	Inverse variance weighted	20	-0.00757656	0.0341774	0.82456	-0.0745642	0.0594111	0.992452	0.928148	1.06121	0.999615
597	finn-b-DM_NEPHROPATHY	ebi-a-GCST90001571	Effector Memory CD4-CD8- T cell %T cell || id:ebi-a-GCST90001571	|| id:finn-b-DM_NEPHROPATHY	Inverse variance weighted	20	0.00915626	0.0419439	0.827197	-0.0730539	0.0913664	1.0092	0.929551	1.09567	0.999615
598	finn-b-DM_NEPHROPATHY	ebi-a-GCST90001700	CD45RA+ CD28- CD8+ T cell %T cell || id:ebi-a-GCST90001700	|| id:finn-b-DM_NEPHROPATHY	Inverse variance weighted	20	-0.0466671	0.214353	0.827654	-0.4668	0.373466	0.954405	0.627006	1.45276	0.999615
599	finn-b-DM_NEPHROPATHY	ebi-a-GCST90001944	CD123 on plasmacytoid Dendritic Cell || id:ebi-a-GCST90001944	|| id:finn-b-DM_NEPHROPATHY	Inverse variance weighted	20	0.00983301	0.0458629	0.830235	-0.0800583	0.0997243	1.00988	0.923063	1.10487	0.999615
600	finn-b-DM_NEPHROPATHY	ebi-a-GCST90001651	Granulocyte Absolute Count || id:ebi-a-GCST90001651	|| id:finn-b-DM_NEPHROPATHY	Inverse variance weighted	20	0.00768077	0.0360711	0.831379	-0.0630187	0.0783802	1.00771	0.938926	1.08153	0.999615
601	finn-b-DM_NEPHROPATHY	ebi-a-GCST90001936	CD25 on CD4 regulatory T cell || id:ebi-a-GCST90001936	|| id:finn-b-DM_NEPHROPATHY	Inverse variance weighted	20	-0.00752265	0.0369841	0.838821	-0.0800115	0.0649662	0.992506	0.923106	1.06712	0.999615
602	finn-b-DM_NEPHROPATHY	ebi-a-GCST90002096	CD11b on basophil || id:ebi-a-GCST90002096	|| id:finn-b-DM_NEPHROPATHY	Inverse variance weighted	20	-0.0103816	0.0511687	0.839221	-0.110672	0.0899089	0.989672	0.895232	1.09407	0.999615
603	finn-b-DM_NEPHROPATHY	ebi-a-GCST90002081	SSC-A on CD4+ T cell || id:ebi-a-GCST90002081	|| id:finn-b-DM_NEPHROPATHY	Inverse variance weighted	20	0.0114108	0.0562938	0.839369	-0.0989252	0.121747	1.01148	0.90581	1.12947	0.999615
604	finn-b-DM_NEPHROPATHY	ebi-a-GCST90001882	HVEM on Central Memory CD8+ T cell || id:ebi-a-GCST90001882	|| id:finn-b-DM_NEPHROPATHY	Inverse variance weighted	20	-0.0107297	0.0539617	0.842388	-0.116495	0.0950352	0.989328	0.890035	1.0997	0.999615
605	finn-b-DM_NEPHROPATHY	ebi-a-GCST90001934	CD25 on CD45RA+ CD4 not regulatory T cell || id:ebi-a-GCST90001934	|| id:finn-b-DM_NEPHROPATHY	Inverse variance weighted	20	0.00664929	0.0340676	0.845253	-0.0601232	0.0734218	1.00667	0.941648	1.07618	0.999615
606	finn-b-DM_NEPHROPATHY	ebi-a-GCST90001392	IgD+ CD38+ B cell Absolute Count || id:ebi-a-GCST90001392	|| id:finn-b-DM_NEPHROPATHY	Inverse variance weighted	20	0.00785826	0.0407574	0.847111	-0.0720263	0.0877429	1.00789	0.930506	1.09171	0.999615
607	finn-b-DM_NEPHROPATHY	ebi-a-GCST90001733	CD19 on IgD- CD38- B cell || id:ebi-a-GCST90001733	|| id:finn-b-DM_NEPHROPATHY	Inverse variance weighted	20	0.00656216	0.0340696	0.847264	-0.0602143	0.0733386	1.00658	0.941563	1.07609	0.999615
608	finn-b-DM_NEPHROPATHY	ebi-a-GCST90001544	Effector Memory CD4+ T cell %T cell || id:ebi-a-GCST90001544	|| id:finn-b-DM_NEPHROPATHY	Inverse variance weighted	20	0.0107046	0.0560127	0.84844	-0.0990803	0.120489	1.01076	0.90567	1.12805	0.999615
609	finn-b-DM_NEPHROPATHY	ebi-a-GCST90001724	CD19 on IgD+ CD24+ B cell || id:ebi-a-GCST90001724	|| id:finn-b-DM_NEPHROPATHY	Inverse variance weighted	20	0.00778763	0.0412325	0.850194	-0.0730281	0.0886034	1.00782	0.929575	1.09265	0.999615
610	finn-b-DM_NEPHROPATHY	ebi-a-GCST90001588	T/B cell || id:ebi-a-GCST90001588	|| id:finn-b-DM_NEPHROPATHY	Inverse variance weighted	20	0.00885479	0.0478231	0.853106	-0.0848785	0.102588	1.00889	0.918624	1.10803	0.999615
611	finn-b-DM_NEPHROPATHY	ebi-a-GCST90001535	CD45RA- CD4+ T cell %CD4+ T cell || id:ebi-a-GCST90001535	|| id:finn-b-DM_NEPHROPATHY	Inverse variance weighted	20	0.00750453	0.0408472	0.854232	-0.0725561	0.0875651	1.00753	0.930014	1.09151	0.999615
612	finn-b-DM_NEPHROPATHY	ebi-a-GCST90001518	CD33+ HLA DR+ CD14- Absolute Count || id:ebi-a-GCST90001518	|| id:finn-b-DM_NEPHROPATHY	Inverse variance weighted	20	-0.00856251	0.0468665	0.855033	-0.100421	0.0832958	0.991474	0.904457	1.08686	0.999615
613	finn-b-DM_NEPHROPATHY	ebi-a-GCST90002095	CD11b on CD33dim HLA DR- || id:ebi-a-GCST90002095	|| id:finn-b-DM_NEPHROPATHY	Inverse variance weighted	20	0.00929712	0.0511997	0.855908	-0.0910542	0.109648	1.00934	0.912968	1.11589	0.999615
614	finn-b-DM_NEPHROPATHY	ebi-a-GCST90001939	CD25 on activated CD4 regulatory T cell || id:ebi-a-GCST90001939	|| id:finn-b-DM_NEPHROPATHY	Inverse variance weighted	20	-0.00669243	0.0368876	0.856032	-0.0789921	0.0656072	0.99333	0.924047	1.06781	0.999615
615	finn-b-DM_NEPHROPATHY	ebi-a-GCST90001965	FSC-A on monocyte || id:ebi-a-GCST90001965	|| id:finn-b-DM_NEPHROPATHY	Inverse variance weighted	20	-0.00684654	0.038262	0.857986	-0.08184	0.0681469	0.993177	0.921419	1.07052	0.999615
616	finn-b-DM_NEPHROPATHY	ebi-a-GCST90002084	SSC-A on Natural Killer T || id:ebi-a-GCST90002084	|| id:finn-b-DM_NEPHROPATHY	Inverse variance weighted	20	-0.00763924	0.0428439	0.858484	-0.0916132	0.0763347	0.99239	0.912458	1.07932	0.999615
617	finn-b-DM_NEPHROPATHY	ebi-a-GCST90002117	HLA DR on HLA DR+ Natural Killer || id:ebi-a-GCST90002117	|| id:finn-b-DM_NEPHROPATHY	Inverse variance weighted	20	-0.0098708	0.0558217	0.859644	-0.119281	0.0995397	0.990178	0.887558	1.10466	0.999615
618	finn-b-DM_NEPHROPATHY	ebi-a-GCST90001984	HLA DR on CD14- CD16+ monocyte || id:ebi-a-GCST90001984	|| id:finn-b-DM_NEPHROPATHY	Inverse variance weighted	20	0.0151985	0.0877634	0.862513	-0.156818	0.187215	1.01531	0.85486	1.20589	0.999615
619	finn-b-DM_NEPHROPATHY	ebi-a-GCST90001721	CD19 on CD20- B cell || id:ebi-a-GCST90001721	|| id:finn-b-DM_NEPHROPATHY	Inverse variance weighted	20	-0.00650311	0.0378933	0.863739	-0.080774	0.0677678	0.993518	0.922402	1.07012	0.999615
620	finn-b-DM_NEPHROPATHY	ebi-a-GCST90001953	CD33 on CD33dim HLA DR- || id:ebi-a-GCST90001953	|| id:finn-b-DM_NEPHROPATHY	Inverse variance weighted	20	0.00925818	0.0541876	0.864338	-0.0969495	0.115466	1.0093	0.907602	1.1224	0.999615
621	finn-b-DM_NEPHROPATHY	ebi-a-GCST90001782	CD25 on IgD+ CD38- unswitched memory B cell || id:ebi-a-GCST90001782	|| id:finn-b-DM_NEPHROPATHY	Inverse variance weighted	20	-0.0076566	0.0450674	0.865095	-0.0959887	0.0806755	0.992373	0.908474	1.08402	0.999615
622	finn-b-DM_NEPHROPATHY	ebi-a-GCST90002068	CD4 on secreting CD4 regulatory T cell || id:ebi-a-GCST90002068	|| id:finn-b-DM_NEPHROPATHY	Inverse variance weighted	20	0.00628274	0.0377096	0.867678	-0.0676282	0.0801936	1.0063	0.934608	1.0835	0.999615
623	finn-b-DM_NEPHROPATHY	ebi-a-GCST90001476	HLA DR++ monocyte %leukocyte || id:ebi-a-GCST90001476	|| id:finn-b-DM_NEPHROPATHY	Inverse variance weighted	20	-0.0136381	0.0841336	0.871227	-0.17854	0.151264	0.986455	0.836491	1.1633	0.999615
624	finn-b-DM_NEPHROPATHY	ebi-a-GCST90002012	CX3CR1 on CD14- CD16+ monocyte || id:ebi-a-GCST90002012	|| id:finn-b-DM_NEPHROPATHY	Inverse variance weighted	20	-0.00620922	0.038364	0.871424	-0.0814026	0.0689842	0.99381	0.921822	1.07142	0.999615
625	finn-b-DM_NEPHROPATHY	ebi-a-GCST90002121	CD8 on CD39+ CD8+ T cell || id:ebi-a-GCST90002121	|| id:finn-b-DM_NEPHROPATHY	Inverse variance weighted	20	-0.00669035	0.041911	0.873171	-0.0888358	0.0754551	0.993332	0.914996	1.07837	0.999615
626	finn-b-DM_NEPHROPATHY	ebi-a-GCST90001722	CD19 on CD20- CD38- B cell || id:ebi-a-GCST90001722	|| id:finn-b-DM_NEPHROPATHY	Inverse variance weighted	20	0.00620972	0.0394933	0.87506	-0.0711972	0.0836167	1.00623	0.931278	1.08721	0.999615
627	finn-b-DM_NEPHROPATHY	ebi-a-GCST90001443	CD20- B cell %lymphocyte || id:ebi-a-GCST90001443	|| id:finn-b-DM_NEPHROPATHY	Inverse variance weighted	20	-0.00594543	0.0388988	0.878522	-0.0821871	0.0702962	0.994072	0.9211	1.07283	0.999615
628	finn-b-DM_NEPHROPATHY	ebi-a-GCST90002023	CD4 on Central Memory CD4+ T cell || id:ebi-a-GCST90002023	|| id:finn-b-DM_NEPHROPATHY	Inverse variance weighted	20	-0.00637669	0.041757	0.878627	-0.0882203	0.0754669	0.993644	0.915559	1.07839	0.999615
629	finn-b-DM_NEPHROPATHY	ebi-a-GCST90001512	CD25++ CD45RA- CD4 not regulatory T cell %T cell || id:ebi-a-GCST90001512	|| id:finn-b-DM_NEPHROPATHY	Inverse variance weighted	20	-0.00591721	0.0389536	0.879263	-0.0822663	0.0704319	0.9941	0.921027	1.07297	0.999615
630	finn-b-DM_NEPHROPATHY	ebi-a-GCST90001993	PDL-1 on CD14+ CD16- monocyte || id:ebi-a-GCST90001993	|| id:finn-b-DM_NEPHROPATHY	Inverse variance weighted	20	0.0051214	0.0337307	0.87932	-0.0609908	0.0712336	1.00513	0.940832	1.07383	0.999615
631	finn-b-DM_NEPHROPATHY	ebi-a-GCST90001519	CD33+ HLA DR+ CD14- %CD33+ HLA DR+ || id:ebi-a-GCST90001519	|| id:finn-b-DM_NEPHROPATHY	Inverse variance weighted	20	0.00702671	0.0464538	0.879769	-0.0840228	0.0980763	1.00705	0.91941	1.10305	0.999615
632	finn-b-DM_NEPHROPATHY	ebi-a-GCST90001570	Effector Memory CD4-CD8- T cell %CD4-CD8- T cell || id:ebi-a-GCST90001570	|| id:finn-b-DM_NEPHROPATHY	Inverse variance weighted	20	-0.00677978	0.0448478	0.879839	-0.0946815	0.0811219	0.993243	0.909663	1.0845	0.999615
633	finn-b-DM_NEPHROPATHY	ebi-a-GCST90001562	CD45RA+ CD8+ T cell %T cell || id:ebi-a-GCST90001562	|| id:finn-b-DM_NEPHROPATHY	Inverse variance weighted	20	0.00504911	0.0336894	0.880865	-0.060982	0.0710803	1.00506	0.94084	1.07367	0.999615
634	finn-b-DM_NEPHROPATHY	ebi-a-GCST90001576	Transitional B cell %B cell || id:ebi-a-GCST90001576	|| id:finn-b-DM_NEPHROPATHY	Inverse variance weighted	20	-0.00541367	0.036321	0.881514	-0.0766029	0.0657756	0.994601	0.926258	1.06799	0.999615
635	finn-b-DM_NEPHROPATHY	ebi-a-GCST90001728	CD19 on IgD+ CD38- unswitched memory B cell || id:ebi-a-GCST90001728	|| id:finn-b-DM_NEPHROPATHY	Inverse variance weighted	20	0.00927106	0.0631735	0.883325	-0.114549	0.133091	1.00931	0.891768	1.14235	0.999615
636	finn-b-DM_NEPHROPATHY	ebi-a-GCST90001537	Central Memory CD4+ T cell Absolute Count || id:ebi-a-GCST90001537	|| id:finn-b-DM_NEPHROPATHY	Inverse variance weighted	20	-0.00616811	0.0425878	0.884843	-0.0896402	0.077304	0.993851	0.91426	1.08037	0.999615
637	finn-b-DM_NEPHROPATHY	ebi-a-GCST90001839	CD3 on Effector Memory CD8+ T cell || id:ebi-a-GCST90001839	|| id:finn-b-DM_NEPHROPATHY	Inverse variance weighted	20	-0.0065775	0.0455703	0.885234	-0.0958953	0.0827403	0.993444	0.908559	1.08626	0.999615
638	finn-b-DM_NEPHROPATHY	ebi-a-GCST90001946	CD33 on CD14+ monocyte || id:ebi-a-GCST90001946	|| id:finn-b-DM_NEPHROPATHY	Inverse variance weighted	20	-0.00716982	0.0502136	0.886459	-0.105588	0.0912488	0.992856	0.899795	1.09554	0.999615
639	finn-b-DM_NEPHROPATHY	ebi-a-GCST90001814	CD38 on IgD- CD38+ B cell || id:ebi-a-GCST90001814	|| id:finn-b-DM_NEPHROPATHY	Inverse variance weighted	20	0.00438388	0.0326271	0.893115	-0.0595652	0.0683329	1.00439	0.942174	1.07072	0.999615
640	finn-b-DM_NEPHROPATHY	ebi-a-GCST90001578	Transitional B cell %lymphocyte || id:ebi-a-GCST90001578	|| id:finn-b-DM_NEPHROPATHY	Inverse variance weighted	20	0.00510867	0.0397201	0.897661	-0.0727426	0.08296	1.00512	0.92984	1.0865	0.999615
641	finn-b-DM_NEPHROPATHY	ebi-a-GCST90001763	CD20 on transitional B cell || id:ebi-a-GCST90001763	|| id:finn-b-DM_NEPHROPATHY	Inverse variance weighted	20	0.00498185	0.0391721	0.898799	-0.0717955	0.0817592	1.00499	0.930721	1.08519	0.999615
642	finn-b-DM_NEPHROPATHY	ebi-a-GCST90002069	CD4 on CD39+ secreting CD4 regulatory T cell || id:ebi-a-GCST90002069	|| id:finn-b-DM_NEPHROPATHY	Inverse variance weighted	20	0.00471835	0.0373056	0.899353	-0.0684006	0.0778373	1.00473	0.933886	1.08095	0.999615
643	finn-b-DM_NEPHROPATHY	ebi-a-GCST90001883	CD16-CD56 on Natural Killer T || id:ebi-a-GCST90001883	|| id:finn-b-DM_NEPHROPATHY	Inverse variance weighted	20	-0.00506084	0.0401905	0.899794	-0.0838343	0.0737126	0.994952	0.919584	1.0765	0.999615
644	finn-b-DM_NEPHROPATHY	ebi-a-GCST90001472	CD62L- CD86+ myeloid Dendritic Cell Absolute Count || id:ebi-a-GCST90001472	|| id:finn-b-DM_NEPHROPATHY	Inverse variance weighted	20	0.00475202	0.0383924	0.901493	-0.070497	0.080001	1.00476	0.931931	1.08329	0.999615
645	finn-b-DM_NEPHROPATHY	ebi-a-GCST90001707	BAFF-R on IgD+ CD38- unswitched memory B cell || id:ebi-a-GCST90001707	|| id:finn-b-DM_NEPHROPATHY	Inverse variance weighted	20	-0.00578032	0.0467284	0.901553	-0.0973679	0.0858073	0.994236	0.907222	1.0896	0.999615
646	finn-b-DM_NEPHROPATHY	ebi-a-GCST90001749	CD20 on IgD+ CD38- naive B cell || id:ebi-a-GCST90001749	|| id:finn-b-DM_NEPHROPATHY	Inverse variance weighted	20	-0.00798826	0.064617	0.901612	-0.134638	0.118661	0.992044	0.874033	1.12599	0.999615
647	finn-b-DM_NEPHROPATHY	ebi-a-GCST90001634	CD8dim Natural Killer T %T cell || id:ebi-a-GCST90001634	|| id:finn-b-DM_NEPHROPATHY	Inverse variance weighted	20	-0.00434891	0.0354365	0.902326	-0.0738045	0.0651067	0.995661	0.928853	1.06727	0.999615
648	finn-b-DM_NEPHROPATHY	ebi-a-GCST90001994	CX3CR1 on CD14- CD16- || id:ebi-a-GCST90001994	|| id:finn-b-DM_NEPHROPATHY	Inverse variance weighted	20	0.0041041	0.0338658	0.903543	-0.0622728	0.070481	1.00411	0.939627	1.07302	0.999615
649	finn-b-DM_NEPHROPATHY	ebi-a-GCST90001729	CD19 on IgD+ CD38+ B cell || id:ebi-a-GCST90001729	|| id:finn-b-DM_NEPHROPATHY	Inverse variance weighted	20	-0.00414018	0.0343761	0.904136	-0.0715173	0.0632369	0.995868	0.93098	1.06528	0.999615
650	finn-b-DM_NEPHROPATHY	ebi-a-GCST90001865	CD3 on CD28- CD8+ T cell || id:ebi-a-GCST90001865	|| id:finn-b-DM_NEPHROPATHY	Inverse variance weighted	20	0.00451719	0.0376108	0.904401	-0.0691999	0.0782343	1.00453	0.93314	1.08138	0.999615
651	finn-b-DM_NEPHROPATHY	ebi-a-GCST90001920	CD45 on HLA DR+ CD4+ T cell || id:ebi-a-GCST90001920	|| id:finn-b-DM_NEPHROPATHY	Inverse variance weighted	20	-0.0044767	0.0382605	0.906855	-0.0794673	0.0705139	0.995533	0.923608	1.07306	0.999615
652	finn-b-DM_NEPHROPATHY	ebi-a-GCST90002067	CD4 on CD39+ activated CD4 regulatory T cell || id:ebi-a-GCST90002067	|| id:finn-b-DM_NEPHROPATHY	Inverse variance weighted	20	0.00502068	0.0432507	0.907587	-0.0797507	0.0897921	1.00503	0.923346	1.09395	0.999615
653	finn-b-DM_NEPHROPATHY	ebi-a-GCST90001652	Granulocyte %leukocyte || id:ebi-a-GCST90001652	|| id:finn-b-DM_NEPHROPATHY	Inverse variance weighted	20	-0.00463142	0.0419368	0.912062	-0.0868276	0.0775647	0.995379	0.916835	1.08065	0.999615
654	finn-b-DM_NEPHROPATHY	ebi-a-GCST90001808	CD27 on switched memory B cell || id:ebi-a-GCST90001808	|| id:finn-b-DM_NEPHROPATHY	Inverse variance weighted	20	0.00389432	0.0356042	0.912903	-0.0658899	0.0736785	1.0039	0.936234	1.07646	0.999615
655	finn-b-DM_NEPHROPATHY	ebi-a-GCST90001727	CD19 on IgD+ CD38- naive B cell || id:ebi-a-GCST90001727	|| id:finn-b-DM_NEPHROPATHY	Inverse variance weighted	20	-0.00486267	0.0453728	0.914653	-0.0937934	0.0840681	0.995149	0.910471	1.0877	0.999615
656	finn-b-DM_NEPHROPATHY	ebi-a-GCST90001875	HVEM on CD4+ T cell || id:ebi-a-GCST90001875	|| id:finn-b-DM_NEPHROPATHY	Inverse variance weighted	20	0.00553861	0.0541375	0.918514	-0.100571	0.111648	1.00555	0.904321	1.11812	0.999615
657	finn-b-DM_NEPHROPATHY	ebi-a-GCST90001768	CD24 on IgD+ CD38+ B cell || id:ebi-a-GCST90001768	|| id:finn-b-DM_NEPHROPATHY	Inverse variance weighted	20	0.00373969	0.0366769	0.918786	-0.068147	0.0756264	1.00375	0.934123	1.07856	0.999615
658	finn-b-DM_NEPHROPATHY	ebi-a-GCST90002035	CD80 on myeloid Dendritic Cell || id:ebi-a-GCST90002035	|| id:finn-b-DM_NEPHROPATHY	Inverse variance weighted	20	-0.00381934	0.0376342	0.919165	-0.0775823	0.0699437	0.996188	0.925351	1.07245	0.999615
659	finn-b-DM_NEPHROPATHY	ebi-a-GCST90001511	CD25++ CD45RA- CD4 not regulatory T cell %CD4+ T cell || id:ebi-a-GCST90001511	|| id:finn-b-DM_NEPHROPATHY	Inverse variance weighted	20	0.00428794	0.0422595	0.91918	-0.0785407	0.0871166	1.0043	0.924464	1.09102	0.999615
660	finn-b-DM_NEPHROPATHY	ebi-a-GCST90001919	CD45 on Natural Killer T || id:ebi-a-GCST90001919	|| id:finn-b-DM_NEPHROPATHY	Inverse variance weighted	20	0.00377017	0.0372742	0.919434	-0.0692872	0.0768275	1.00378	0.933059	1.07986	0.999615
661	finn-b-DM_NEPHROPATHY	ebi-a-GCST90001457	CD11c+ HLA DR++ monocyte %monocyte || id:ebi-a-GCST90001457	|| id:finn-b-DM_NEPHROPATHY	Inverse variance weighted	20	-0.00546692	0.055	0.920822	-0.113267	0.102333	0.994548	0.892912	1.10775	0.999615
662	finn-b-DM_NEPHROPATHY	ebi-a-GCST90001596	CD8dim T cell Absolute Count || id:ebi-a-GCST90001596	|| id:finn-b-DM_NEPHROPATHY	Inverse variance weighted	20	-0.00340005	0.0343019	0.921042	-0.0706318	0.0638317	0.996606	0.931805	1.06591	0.999615
663	finn-b-DM_NEPHROPATHY	ebi-a-GCST90001797	CD27 on CD20- CD38- B cell || id:ebi-a-GCST90001797	|| id:finn-b-DM_NEPHROPATHY	Inverse variance weighted	20	0.00324173	0.0331744	0.922156	-0.0617801	0.0682636	1.00325	0.94009	1.07065	0.999615
664	finn-b-DM_NEPHROPATHY	ebi-a-GCST90001980	CD40 on CD14+ CD16- monocyte || id:ebi-a-GCST90001980	|| id:finn-b-DM_NEPHROPATHY	Inverse variance weighted	20	-0.00405239	0.0421583	0.923423	-0.0866827	0.0785779	0.995956	0.916968	1.08175	0.999615
665	finn-b-DM_NEPHROPATHY	ebi-a-GCST90001644	B cell %lymphocyte || id:ebi-a-GCST90001644	|| id:finn-b-DM_NEPHROPATHY	Inverse variance weighted	20	0.00412071	0.0453765	0.927642	-0.0848171	0.0930586	1.00413	0.91868	1.09753	0.999615
666	finn-b-DM_NEPHROPATHY	ebi-a-GCST90001477	HLA DR++ monocyte Absolute Count || id:ebi-a-GCST90001477	|| id:finn-b-DM_NEPHROPATHY	Inverse variance weighted	20	-0.00675578	0.075246	0.92846	-0.154238	0.140726	0.993267	0.857068	1.15111	0.999615
667	finn-b-DM_NEPHROPATHY	ebi-a-GCST90001429	IgD+ CD38+ B cell %lymphocyte || id:ebi-a-GCST90001429	|| id:finn-b-DM_NEPHROPATHY	Inverse variance weighted	20	0.00346109	0.0388068	0.928933	-0.0726002	0.0795224	1.00347	0.929973	1.08277	0.999615
668	finn-b-DM_NEPHROPATHY	ebi-a-GCST90001819	CD38 on transitional B cell || id:ebi-a-GCST90001819	|| id:finn-b-DM_NEPHROPATHY	Inverse variance weighted	20	-0.0038632	0.0439352	0.929933	-0.0899762	0.0822498	0.996144	0.913953	1.08573	0.999615
669	finn-b-DM_NEPHROPATHY	ebi-a-GCST90002072	SSC-A on plasmacytoid Dendritic Cell || id:ebi-a-GCST90002072	|| id:finn-b-DM_NEPHROPATHY	Inverse variance weighted	20	0.00371828	0.042947	0.931007	-0.0804578	0.0878944	1.00373	0.922694	1.09187	0.999615
670	finn-b-DM_NEPHROPATHY	ebi-a-GCST90001983	CD14 on CD14+ CD16+ monocyte || id:ebi-a-GCST90001983	|| id:finn-b-DM_NEPHROPATHY	Inverse variance weighted	20	-0.00296211	0.0348768	0.932316	-0.0713206	0.0653963	0.997042	0.931163	1.06758	0.999615
671	finn-b-DM_NEPHROPATHY	ebi-a-GCST90001976	FSC-A on Natural Killer T || id:ebi-a-GCST90001976	|| id:finn-b-DM_NEPHROPATHY	Inverse variance weighted	20	0.0037813	0.0460921	0.934617	-0.0865593	0.0941219	1.00379	0.917081	1.09869	0.999615
672	finn-b-DM_NEPHROPATHY	ebi-a-GCST90001754	CD20 on IgD- CD27- B cell || id:ebi-a-GCST90001754	|| id:finn-b-DM_NEPHROPATHY	Inverse variance weighted	15	0.00479528	0.0588859	0.935097	-0.110621	0.120212	1.00481	0.895278	1.12774	0.999615
673	finn-b-DM_NEPHROPATHY	ebi-a-GCST90002080	SSC-A on T cell || id:ebi-a-GCST90002080	|| id:finn-b-DM_NEPHROPATHY	Inverse variance weighted	20	-0.00407794	0.0527455	0.938374	-0.107459	0.0993032	0.99593	0.898113	1.1044	0.999615
674	finn-b-DM_NEPHROPATHY	ebi-a-GCST90001419	CD20- B cell %B cell || id:ebi-a-GCST90001419	|| id:finn-b-DM_NEPHROPATHY	Inverse variance weighted	20	-0.00326433	0.0436115	0.940334	-0.0887428	0.0822142	0.996741	0.915081	1.08569	0.999615
675	finn-b-DM_NEPHROPATHY	ebi-a-GCST90001689	CD28+ CD45RA+ CD8+ T cell %CD8+ T cell || id:ebi-a-GCST90001689	|| id:finn-b-DM_NEPHROPATHY	Inverse variance weighted	20	-0.00219863	0.0294586	0.940505	-0.0599374	0.0555402	0.997804	0.941823	1.05711	0.999615
676	finn-b-DM_NEPHROPATHY	ebi-a-GCST90002011	CD64 on CD14+ CD16+ monocyte || id:ebi-a-GCST90002011	|| id:finn-b-DM_NEPHROPATHY	Inverse variance weighted	19	0.00254963	0.0343432	0.94082	-0.0647631	0.0698623	1.00255	0.93729	1.07236	0.999615
677	finn-b-DM_NEPHROPATHY	ebi-a-GCST90001823	IgD on IgD+ CD38- unswitched memory B cell || id:ebi-a-GCST90001823	|| id:finn-b-DM_NEPHROPATHY	Inverse variance weighted	20	0.00544598	0.0755746	0.942553	-0.14268	0.153572	1.00546	0.867031	1.16599	0.999615
678	finn-b-DM_NEPHROPATHY	ebi-a-GCST90001974	FSC-A on CD8+ T cell || id:ebi-a-GCST90001974	|| id:finn-b-DM_NEPHROPATHY	Inverse variance weighted	20	-0.00283602	0.0394626	0.942709	-0.0801827	0.0745106	0.997168	0.922948	1.07736	0.999615
679	finn-b-DM_NEPHROPATHY	ebi-a-GCST90001467	CD86+ plasmacytoid Dendritic Cell %Dendritic Cell || id:ebi-a-GCST90001467	|| id:finn-b-DM_NEPHROPATHY	Inverse variance weighted	20	0.0025219	0.0351637	0.942826	-0.066399	0.0714428	1.00253	0.935757	1.07406	0.999615
680	finn-b-DM_NEPHROPATHY	ebi-a-GCST90001941	CD25 on secreting CD4 regulatory T cell || id:ebi-a-GCST90001941	|| id:finn-b-DM_NEPHROPATHY	Inverse variance weighted	20	-0.00286395	0.0415238	0.945012	-0.0842506	0.0785227	0.99714	0.919201	1.08169	0.999615
681	finn-b-DM_NEPHROPATHY	ebi-a-GCST90002113	HLA DR on HLA DR+ T cell || id:ebi-a-GCST90002113	|| id:finn-b-DM_NEPHROPATHY	Inverse variance weighted	20	0.00245695	0.0357427	0.945197	-0.0675987	0.0725126	1.00246	0.934635	1.07521	0.999615
682	finn-b-DM_NEPHROPATHY	ebi-a-GCST90001996	CX3CR1 on CD14+ CD16+ monocyte || id:ebi-a-GCST90001996	|| id:finn-b-DM_NEPHROPATHY	Inverse variance weighted	20	-0.00248407	0.0362065	0.945301	-0.0734489	0.0684808	0.997519	0.929184	1.07088	0.999615
683	finn-b-DM_NEPHROPATHY	ebi-a-GCST90001954	CD33 on basophil || id:ebi-a-GCST90001954	|| id:finn-b-DM_NEPHROPATHY	Inverse variance weighted	20	-0.00350979	0.0515024	0.945668	-0.104455	0.0974349	0.996496	0.900816	1.10234	0.999615
684	finn-b-DM_NEPHROPATHY	ebi-a-GCST90001606	CD4+ T cell %leukocyte || id:ebi-a-GCST90001606	|| id:finn-b-DM_NEPHROPATHY	Inverse variance weighted	20	-0.00285525	0.0421737	0.946023	-0.0855157	0.0798052	0.997149	0.918039	1.08308	0.999615
685	finn-b-DM_NEPHROPATHY	ebi-a-GCST90001818	CD38 on IgD+ B cell || id:ebi-a-GCST90001818	|| id:finn-b-DM_NEPHROPATHY	Inverse variance weighted	20	-0.00283706	0.0445699	0.949246	-0.090194	0.0845199	0.997167	0.913754	1.08819	0.999615
686	finn-b-DM_NEPHROPATHY	ebi-a-GCST90001796	CD27 on CD20- B cell || id:ebi-a-GCST90001796	|| id:finn-b-DM_NEPHROPATHY	Inverse variance weighted	20	-0.0020639	0.0327794	0.949796	-0.0663115	0.0621837	0.997938	0.935839	1.06416	0.999615
687	finn-b-DM_NEPHROPATHY	ebi-a-GCST90001471	CD62L- plasmacytoid Dendritic Cell %Dendritic Cell || id:ebi-a-GCST90001471	|| id:finn-b-DM_NEPHROPATHY	Inverse variance weighted	20	0.0024581	0.0392531	0.950068	-0.0744779	0.0793941	1.00246	0.928228	1.08263	0.999615
688	finn-b-DM_NEPHROPATHY	ebi-a-GCST90001403	Switched memory B cell Absolute Count || id:ebi-a-GCST90001403	|| id:finn-b-DM_NEPHROPATHY	Inverse variance weighted	20	-0.00222291	0.0379423	0.953281	-0.0765898	0.072144	0.99778	0.92627	1.07481	0.999615
689	finn-b-DM_NEPHROPATHY	ebi-a-GCST90001446	IgD- CD38- B cell Absolute Count || id:ebi-a-GCST90001446	|| id:finn-b-DM_NEPHROPATHY	Inverse variance weighted	20	0.00223802	0.0383922	0.953515	-0.0730107	0.0774867	1.00224	0.929591	1.08057	0.999615
690	finn-b-DM_NEPHROPATHY	ebi-a-GCST90001449	CD11c+ monocyte %monocyte || id:ebi-a-GCST90001449	|| id:finn-b-DM_NEPHROPATHY	Inverse variance weighted	20	0.00290382	0.0517751	0.955274	-0.0985754	0.104383	1.00291	0.906127	1.11003	0.999615
691	finn-b-DM_NEPHROPATHY	ebi-a-GCST90002036	CD80 on CD62L+ myeloid Dendritic Cell || id:ebi-a-GCST90002036	|| id:finn-b-DM_NEPHROPATHY	Inverse variance weighted	20	-0.00210653	0.037771	0.955524	-0.0761378	0.0719247	0.997896	0.926689	1.07457	0.999615
692	finn-b-DM_NEPHROPATHY	ebi-a-GCST90002066	CD4 on activated CD4 regulatory T cell || id:ebi-a-GCST90002066	|| id:finn-b-DM_NEPHROPATHY	Inverse variance weighted	20	0.00202446	0.0377802	0.957266	-0.0720248	0.0760737	1.00203	0.930508	1.07904	0.999615
693	finn-b-DM_NEPHROPATHY	ebi-a-GCST90001844	CD3 on Terminally Differentiated CD4+ T cell || id:ebi-a-GCST90001844	|| id:finn-b-DM_NEPHROPATHY	Inverse variance weighted	20	-0.00182622	0.0372982	0.960949	-0.0749306	0.0712782	0.998175	0.927808	1.07388	0.999615
694	finn-b-DM_NEPHROPATHY	ebi-a-GCST90001635	CD8dim Natural Killer T %lymphocyte || id:ebi-a-GCST90001635	|| id:finn-b-DM_NEPHROPATHY	Inverse variance weighted	20	0.00169843	0.0352809	0.961605	-0.0674522	0.070849	1.0017	0.934772	1.07342	0.999615
695	finn-b-DM_NEPHROPATHY	ebi-a-GCST90001466	CD86+ plasmacytoid Dendritic Cell Absolute Count || id:ebi-a-GCST90001466	|| id:finn-b-DM_NEPHROPATHY	Inverse variance weighted	20	-0.00161918	0.0355784	0.963701	-0.0713529	0.0681145	0.998382	0.931133	1.07049	0.999615
696	finn-b-DM_NEPHROPATHY	ebi-a-GCST90001921	CD45 on HLA DR+ CD8+ T cell || id:ebi-a-GCST90001921	|| id:finn-b-DM_NEPHROPATHY	Inverse variance weighted	20	0.00162737	0.0360799	0.964024	-0.0690893	0.0723441	1.00163	0.933243	1.07503	0.999615
697	finn-b-DM_NEPHROPATHY	ebi-a-GCST90001972	FSC-A on T cell || id:ebi-a-GCST90001972	|| id:finn-b-DM_NEPHROPATHY	Inverse variance weighted	20	-0.00225859	0.0503676	0.964233	-0.100979	0.0964619	0.997744	0.903952	1.10127	0.999615
698	finn-b-DM_NEPHROPATHY	ebi-a-GCST90001540	Naive CD4+ T cell Absolute Count || id:ebi-a-GCST90001540	|| id:finn-b-DM_NEPHROPATHY	Inverse variance weighted	20	0.00223106	0.0500509	0.964445	-0.0958686	0.100331	1.00223	0.908583	1.10554	0.999615
699	finn-b-DM_NEPHROPATHY	ebi-a-GCST90001541	Naive CD4+ T cell %CD4+ T cell || id:ebi-a-GCST90001541	|| id:finn-b-DM_NEPHROPATHY	Inverse variance weighted	20	0.00221769	0.0514294	0.965605	-0.0985839	0.103019	1.00222	0.90612	1.10851	0.999615
700	finn-b-DM_NEPHROPATHY	ebi-a-GCST90001393	IgD+ CD38dim B cell %B cell || id:ebi-a-GCST90001393	|| id:finn-b-DM_NEPHROPATHY	Inverse variance weighted	20	0.00163235	0.040914	0.968175	-0.0785591	0.0818238	1.00163	0.924447	1.08526	0.999615
701	finn-b-DM_NEPHROPATHY	ebi-a-GCST90001890	CD28 on CD45RA+ CD4+ T cell || id:ebi-a-GCST90001890	|| id:finn-b-DM_NEPHROPATHY	Inverse variance weighted	20	0.00150863	0.0411735	0.970771	-0.0791914	0.0822087	1.00151	0.923863	1.08568	0.999615
702	finn-b-DM_NEPHROPATHY	ebi-a-GCST90001948	CD33 on CD33dim HLA DR+ CD11b+ || id:ebi-a-GCST90001948	|| id:finn-b-DM_NEPHROPATHY	Inverse variance weighted	20	-0.00181009	0.0502847	0.971285	-0.100368	0.096748	0.998192	0.904504	1.10158	0.999615
703	finn-b-DM_NEPHROPATHY	ebi-a-GCST90001774	CD24 on transitional B cell || id:ebi-a-GCST90001774	|| id:finn-b-DM_NEPHROPATHY	Inverse variance weighted	20	-0.0010536	0.0338823	0.975193	-0.0674628	0.0653556	0.998947	0.934762	1.06754	0.999615
704	finn-b-DM_NEPHROPATHY	ebi-a-GCST90001737	CD19 on naive-mature B cell || id:ebi-a-GCST90001737	|| id:finn-b-DM_NEPHROPATHY	Inverse variance weighted	20	-0.001038	0.0337525	0.975466	-0.067193	0.065117	0.998963	0.935015	1.06728	0.999615
705	finn-b-DM_NEPHROPATHY	ebi-a-GCST90001470	CD62L- plasmacytoid Dendritic Cell Absolute Count || id:ebi-a-GCST90001470	|| id:finn-b-DM_NEPHROPATHY	Inverse variance weighted	20	-0.00101282	0.0343026	0.976445	-0.0682459	0.0662203	0.998988	0.934031	1.06846	0.999615
706	finn-b-DM_NEPHROPATHY	ebi-a-GCST90001869	CD3 on resting CD4 regulatory T cell || id:ebi-a-GCST90001869	|| id:finn-b-DM_NEPHROPATHY	Inverse variance weighted	20	0.001118	0.0382279	0.976669	-0.0738088	0.0760448	1.00112	0.928849	1.07901	0.999615
707	finn-b-DM_NEPHROPATHY	ebi-a-GCST90001600	Leukocyte Absolute Count || id:ebi-a-GCST90001600	|| id:finn-b-DM_NEPHROPATHY	Inverse variance weighted	6	0.00279122	0.103062	0.978394	-0.19921	0.204793	1.0028	0.819378	1.22727	0.999615
708	finn-b-DM_NEPHROPATHY	ebi-a-GCST90001770	CD24 on IgD- CD38dim B cell || id:ebi-a-GCST90001770	|| id:finn-b-DM_NEPHROPATHY	Inverse variance weighted	6	-0.0027517	0.106533	0.979393	-0.211557	0.206053	0.997252	0.809323	1.22882	0.999615
709	finn-b-DM_NEPHROPATHY	ebi-a-GCST90002082	SSC-A on CD8+ T cell || id:ebi-a-GCST90002082	|| id:finn-b-DM_NEPHROPATHY	Inverse variance weighted	20	-0.00105386	0.0420845	0.980022	-0.0835395	0.0814318	0.998947	0.919855	1.08484	0.999615
710	finn-b-DM_NEPHROPATHY	ebi-a-GCST90001876	HVEM on Central Memory CD4+ T cell || id:ebi-a-GCST90001876	|| id:finn-b-DM_NEPHROPATHY	Inverse variance weighted	20	-0.00131682	0.0540285	0.980555	-0.107213	0.104579	0.998684	0.898335	1.11024	0.999615
711	finn-b-DM_NEPHROPATHY	ebi-a-GCST90002022	CD4 on CD4+ T cell || id:ebi-a-GCST90002022	|| id:finn-b-DM_NEPHROPATHY	Inverse variance weighted	20	-0.000950611	0.0430557	0.982385	-0.0853398	0.0834386	0.99905	0.9182	1.08702	0.999615
712	finn-b-DM_NEPHROPATHY	ebi-a-GCST90001868	CD3 on CD4 regulatory T cell || id:ebi-a-GCST90001868	|| id:finn-b-DM_NEPHROPATHY	Inverse variance weighted	6	0.00286743	0.130023	0.982405	-0.251977	0.257712	1.00287	0.777263	1.29397	0.999615
713	finn-b-DM_NEPHROPATHY	ebi-a-GCST90001901	CD28 on CD39+ resting CD4 regulatory T cell || id:ebi-a-GCST90001901	|| id:finn-b-DM_NEPHROPATHY	Inverse variance weighted	20	-0.000769807	0.0363903	0.983123	-0.0720948	0.0705552	0.99923	0.930443	1.0731	0.999615
714	finn-b-DM_NEPHROPATHY	ebi-a-GCST90001992	CCR2 on CD14+ CD16+ monocyte || id:ebi-a-GCST90001992	|| id:finn-b-DM_NEPHROPATHY	Inverse variance weighted	20	-0.000695779	0.0330121	0.983185	-0.0653995	0.064008	0.999304	0.936693	1.0661	0.999615
715	finn-b-DM_NEPHROPATHY	ebi-a-GCST90001978	FSC-A on HLA DR+ CD8+ T cell || id:ebi-a-GCST90001978	|| id:finn-b-DM_NEPHROPATHY	Inverse variance weighted	20	-0.000712156	0.0351834	0.983851	-0.0696716	0.0682472	0.999288	0.9327	1.07063	0.999615
716	finn-b-DM_NEPHROPATHY	ebi-a-GCST90001726	CD19 on IgD+ CD38- B cell || id:ebi-a-GCST90001726	|| id:finn-b-DM_NEPHROPATHY	Inverse variance weighted	20	0.000709255	0.0370581	0.98473	-0.0719246	0.0733432	1.00071	0.930601	1.0761	0.999615
717	finn-b-DM_NEPHROPATHY	ebi-a-GCST90001504	CD25++ CD4+ T cell Absolute Count || id:ebi-a-GCST90001504	|| id:finn-b-DM_NEPHROPATHY	Inverse variance weighted	20	0.000637255	0.0379352	0.986597	-0.0737156	0.0749902	1.00064	0.928936	1.07787	0.999615
718	finn-b-DM_NEPHROPATHY	ebi-a-GCST90001909	CD45 on CD14+ monocyte || id:ebi-a-GCST90001909	|| id:finn-b-DM_NEPHROPATHY	Inverse variance weighted	20	0.000487476	0.0440773	0.991176	-0.085904	0.0868789	1.00049	0.917682	1.09076	0.999615
719	finn-b-DM_NEPHROPATHY	ebi-a-GCST90001874	HVEM on Terminally Differentiated CD8+ T cell || id:ebi-a-GCST90001874	|| id:finn-b-DM_NEPHROPATHY	Inverse variance weighted	20	-0.000603782	0.0551697	0.991268	-0.108736	0.107529	0.999396	0.896967	1.11352	0.999615
720	finn-b-DM_NEPHROPATHY	ebi-a-GCST90001522	CD33- HLA DR- Absolute Count || id:ebi-a-GCST90001522	|| id:finn-b-DM_NEPHROPATHY	Inverse variance weighted	20	0.000504687	0.0475568	0.991533	-0.0927066	0.093716	1.0005	0.911461	1.09825	0.999615
721	finn-b-DM_NEPHROPATHY	ebi-a-GCST90002019	CD14 on Monocytic Myeloid-Derived Suppressor Cells || id:ebi-a-GCST90002019	|| id:finn-b-DM_NEPHROPATHY	Inverse variance weighted	20	0.000532604	0.0581051	0.992687	-0.113353	0.114419	1.00053	0.892835	1.12122	0.999615
722	finn-b-DM_NEPHROPATHY	ebi-a-GCST90001964	FSC-A on plasmacytoid Dendritic Cell || id:ebi-a-GCST90001964	|| id:finn-b-DM_NEPHROPATHY	Inverse variance weighted	20	0.000269493	0.038062	0.994351	-0.0743321	0.0748711	1.00027	0.928363	1.07775	0.999615
723	finn-b-DM_NEPHROPATHY	ebi-a-GCST90001421	CD20- B cell Absolute Count || id:ebi-a-GCST90001421	|| id:finn-b-DM_NEPHROPATHY	Inverse variance weighted	20	-0.000230436	0.037938	0.995154	-0.074589	0.0741281	0.99977	0.928125	1.07694	0.999615
724	finn-b-DM_NEPHROPATHY	ebi-a-GCST90001558	Terminally Differentiated CD8+ T cell %CD8+ T cell || id:ebi-a-GCST90001558	|| id:finn-b-DM_NEPHROPATHY	Inverse variance weighted	20	0.000198195	0.035478	0.995543	-0.0693387	0.0697351	1.0002	0.933011	1.07222	0.999615
725	finn-b-DM_NEPHROPATHY	ebi-a-GCST90001699	CD45RA+ CD28- CD8+ T cell %CD8+ T cell || id:ebi-a-GCST90001699	|| id:finn-b-DM_NEPHROPATHY	Inverse variance weighted	20	-0.0025133	0.49479	0.995947	-0.972301	0.967274	0.99749	0.378212	2.63076	0.999615
726	finn-b-DM_NEPHROPATHY	ebi-a-GCST90001820	IgD on IgD+ CD24+ B cell || id:ebi-a-GCST90001820	|| id:finn-b-DM_NEPHROPATHY	Inverse variance weighted	20	-0.000163443	0.0636271	0.99795	-0.124873	0.124546	0.999837	0.882609	1.13263	0.999615
727	finn-b-DM_NEPHROPATHY	ebi-a-GCST90001594	CD4+CD8+ T cell Absolute Count || id:ebi-a-GCST90001594	|| id:finn-b-DM_NEPHROPATHY	Inverse variance weighted	20	9.1e-05	0.0356246	0.997962	-0.0697332	0.0699152	1.00009	0.932643	1.07242	0.999615
728	finn-b-DM_NEPHROPATHY	ebi-a-GCST90002020	CD14 on CD33+ HLA DR+ CD14dim || id:ebi-a-GCST90002020	|| id:finn-b-DM_NEPHROPATHY	Inverse variance weighted	20	-7.86e-05	0.0498213	0.998741	-0.0977284	0.0975712	0.999921	0.906895	1.10249	0.999615
729	finn-b-DM_NEPHROPATHY	ebi-a-GCST90001804	CD27 on IgD- CD38dim B cell || id:ebi-a-GCST90001804	|| id:finn-b-DM_NEPHROPATHY	Inverse variance weighted	20	4.52e-05	0.0451888	0.999203	-0.0885249	0.0886152	1.00005	0.91528	1.09266	0.999615
730	finn-b-DM_NEPHROPATHY	ebi-a-GCST90001985	CD40 on monocytes || id:ebi-a-GCST90001985	|| id:finn-b-DM_NEPHROPATHY	Inverse variance weighted	20	1.73e-05	0.0357765	0.999615	-0.0701048	0.0701393	1.00002	0.932296	1.07266	0.999615
